# Supplementary material for: High‐throughput proteomic analysis of FFPE tissue samples facilitates tumor stratification
Source: Mol Oncol. 2019 Sep 18;13(11):2305–28. doi: 10.1002/1878-0261.12570 (PMC6822243; doi:10.1002/1878-0261.12570)
Supplement: Supplementary file 2 — Table S1. Clinical and proteomic data for the 24 patients in PCF cohort. [file MOL2-13-2305-s002.xlsx]

## Sheet: a_patients
First TMA Spot_No	Patient No	gleason TA1 specific	R (positive surgical margin)	Age_at_OP	PSA_at_Diag (ng/ml)	ProCOC	Year_of_sample_collection
1	1	3+3	1	57	4.4	12	2008
5	2	4+3	0	54	19.9	21	2008
11	3	4+3	0	71	6.4	22	2009
17	4	3+4	0	59	3.8	25	2009
23	5	4+3	1	70	10	26	2009
29	6	3+4	0	66	7.8	31	2009
35	7	4+3	1	59	8.5	49	2009
41	8	3+3	1	63	4.6	53	2009
45	9	4+5	1	54	32.9	55	2009
51	10	3+3	1	67	9.4	46	2009
55	11	4+3	0	46	4.5	57	2009
61	12	4+3	0	59	6.9	79	2009
67	13	4+3	1	55	4.6	83	2009
73	14	4+3	0	57	23	87	2009
79	15	3+3	0	69	4.7	92	2009
83	16	4+5	1	68	6.8	100	2009
159	31	4+4	0	63	30.4	289	2011
165	32	5+4	0	65	12	291	2011
171	33	4+3	1	59	10.5	296	2011
177	34	5+5	1	60	12.1	299	2011
183	35	3+4	0	61	9.2	317	2011
189	36	3+4	0	67	6.5	319	2012
195	37	4+3	1	68	10.1	320	2012
201	38	4+5	0	63	5.4	339	2012

## Sheet: b_samples
pcf_id	swath_file	pcfID	sample_name	storage_type	tissue_type	patient_id	sample_name2	tech_rep	if_wrong_name	date_batch
1	zhuyi_L160329_sw_PCF77_FN1a	pcf1	FN1a	F	N	1	FN1	a	correct	L160329
2	zhuyi_L160329_sw_PCF229_FN1b	pcf2	FN1b	F	N	1	FN1	b	correct	L160329
3	zhuyi_L160329_sw_PCF78_FN2a	pcf3	FN2a	F	N	2	FN2	a	correct	L160329
4	zhuyi_L160329_sw_PCF230_FN2b	pcf4	FN2b	F	N	2	FN2	b	correct	L160329
5	zhuyi_L160530_sw_PCF263_FN36b	pcf5	FN2c	F	N	2	FN2	c	renamed	L160530
6	zhuyi_L160606_sw_3	pcf6	FN2d	F	N	2	FN2	d	renamed	L160606
7	zhuyi_L160606_sw_8	pcf7	FN2e	F	N	2	FN2	e	renamed	L160606
8	zhuyi_L160329_sw_PCF79_FN3a	pcf8	FN3a	F	N	3	FN3	a	correct	L160329
9	zhuyi_L160329_sw_PCF231_FN3b	pcf9	FN3b	F	N	3	FN3	b	correct	L160329
10	zhuyi_L160329_sw_PCF80_FN4a	pcf10	FN4a	F	N	4	FN4	a	correct	L160329
11	zhuyi_L160329_sw_PCF232_FN4b	pcf11	FN4b	F	N	4	FN4	b	correct	L160329
12	zhuyi_L160329_sw_PCF81_FN5a	pcf12	FN5a	F	N	5	FN5	a	correct	L160329
13	zhuyi_L160329_sw_PCF233_FN5b	pcf13	FN5b	F	N	5	FN5	b	correct	L160329
14	zhuyi_L160329_sw_PCF82_FN6a	pcf14	FN6a	F	N	6	FN6	a	correct	L160329
15	zhuyi_L160329_sw_PCF234_FN6b	pcf15	FN6b	F	N	6	FN6	b	correct	L160329
16	zhuyi_L160329_sw_PCF83_FN7a	pcf16	FN7a	F	N	7	FN7	a	correct	L160329
17	zhuyi_L160329_sw_PCF235_FN7b	pcf17	FN7b	F	N	7	FN7	b	correct	L160329
18	zhuyi_L160526_sw_PCF83_FN7a	pcf18	FN7c	F	N	7	FN7	c	correct	L160526
19	zhuyi_L160526_sw_PCF235_FN7b	pcf19	FN7d	F	N	7	FN7	d	correct	L160526
20	zhuyi_L160526_sw_PCF84_FN8a	pcf20	FN8a	F	N	8	FN8	a	correct	L160526
21	zhuyi_L160526_sw_PCF236_FN8b	pcf21	FN8b	F	N	8	FN8	b	correct	L160526
22	zhuyi_L160526_sw_PCF85_FN9a	pcf22	FN9a	F	N	9	FN9	a	correct	L160526
23	zhuyi_L160526_sw_PCF237_FN9b	pcf23	FN9b	F	N	9	FN9	b	correct	L160526
24	zhuyi_L160526_sw_PCF86_FN10a	pcf24	FN10a	F	N	10	FN10	a	correct	L160526
25	zhuyi_L160526_sw_PCF238_FN10b	pcf25	FN10b	F	N	10	FN10	b	correct	L160526
26	zhuyi_L160526_sw_PCF87_FN11a	pcf26	FN11a	F	N	11	FN11	a	correct	L160526
27	zhuyi_L160526_sw_PCF239_FN11b	pcf27	FN11b	F	N	11	FN11	b	correct	L160526
28	zhuyi_L160526_sw_PCF88_FN12a	pcf28	FN12a	F	N	12	FN12	a	correct	L160526
29	zhuyi_L160526_sw_PCF240_FN12b	pcf29	FN12b	F	N	12	FN12	b	correct	L160526
30	zhuyi_L160526_sw_PCF89_FN13a	pcf30	FN13a	F	N	13	FN13	a	correct	L160526
31	zhuyi_L160526_sw_PCF241_FN13b	pcf31	FN13b	F	N	13	FN13	b	correct	L160526
32	zhuyi_L160401_sw_PCF90_FN14a	pcf32	FN14a	F	N	14	FN14	a	correct	L160401
33	zhuyi_L160401_sw_PCF242_FN14b	pcf33	FN14b	F	N	14	FN14	b	correct	L160401
34	zhuyi_L160401_sw_PCF91_FN15a	pcf34	FN15a	F	N	15	FN15	a	correct	L160401
35	zhuyi_L160401_sw_PCF243_FN15b	pcf35	FN15b	F	N	15	FN15	b	correct	L160401
36	zhuyi_L160526_sw_PCF91_FN15a	pcf36	FN15c	F	N	15	FN15	c	correct	L160526
37	zhuyi_L160526_sw_PCF243_FN15b	pcf37	FN15d	F	N	15	FN15	d	correct	L160526
38	zhuyi_L160401_sw_PCF92_FN16a	pcf38	FN16a	F	N	16	FN16	a	correct	L160401
39	zhuyi_L160401_sw_PCF244_FN16b	pcf39	FN16b	F	N	16	FN16	b	correct	L160401
40	zhuyi_L160529_sw_PCF106_FN31a	pcf40	FN31a	F	N	31	FN31	a	correct	L160529
41	zhuyi_L160529_sw_PCF258_FN31b	pcf41	FN31b	F	N	31	FN31	b	correct	L160529
42	zhuyi_L160529_sw_PCF107_FN32a	pcf42	FN32a	F	N	32	FN32	a	correct	L160529
43	zhuyi_L160529_sw_PCF259_FN32b	pcf43	FN32b	F	N	32	FN32	b	correct	L160529
44	zhuyi_L160529_sw_PCF108_FN33a	pcf44	FN33a	F	N	33	FN33	a	correct	L160529
45	zhuyi_L160529_sw_PCF260_FN33b	pcf45	FN33b	F	N	33	FN33	b	correct	L160529
46	zhuyi_L160530_sw_PCF109_FN34a	pcf46	FN34a	F	N	34	FN34	a	renamed	L160530
47	zhuyi_L160530_sw_PCF112_FN37a	pcf47	FN34b	F	N	34	FN34	b	renamed	L160530
48	zhuyi_L160530_sw_PCF261_FN34b	pcf48	FN35a	F	N	35	FN35	a	renamed	L160530
49	zhuyi_L160530_sw_PCF264_FN37b	pcf49	FN35b	F	N	35	FN35	b	renamed	L160530
50	zhuyi_L160530_sw_PCF110_FN35a	pcf50	FN36a	F	N	36	FN36	a	renamed	L160530
51	zhuyi_L160530_sw_PCF113_FN38a	pcf51	FN36b	F	N	36	FN36	b	renamed	L160530
52	zhuyi_L160530_sw_PCF262_FN35b	pcf52	FN37a	F	N	37	FN37	a	renamed	L160530
53	zhuyi_L160530_sw_PCF265_FN38b	pcf53	FN37b	F	N	37	FN37	b	renamed	L160530
54	zhuyi_L160530_sw_PCF111_FN36a	pcf54	FN38a	F	N	38	FN38	a	renamed	L160530
55	zhuyi_L160530_sw_PCF78_FN2a	pcf55	FN38b	F	N	38	FN38	b	renamed	L160530
56	zhuyi_L160329_sw_PCF115_FT1a	pcf56	FT1a	F	T	1	FT1	a	correct	L160329
57	zhuyi_L160329_sw_PCF267_FT1b	pcf57	FT1b	F	T	1	FT1	b	correct	L160329
58	zhuyi_L160329_sw_PCF116_FT2a	pcf58	FT2a	F	T	2	FT2	a	correct	L160329
59	zhuyi_L160329_sw_PCF268_FT2b	pcf59	FT2b	F	T	2	FT2	b	correct	L160329
60	zhuyi_L160530_sw_PCF301_FT36b	pcf60	FT2c	F	T	2	FT2	c	renamed	L160530
61	zhuyi_L160606_sw_4	pcf61	FT2d	F	T	2	FT2	d	renamed	L160606
62	zhuyi_L160606_sw_9	pcf62	FT2e	F	T	2	FT2	e	renamed	L160606
63	zhuyi_L160329_sw_PCF117_FT3a	pcf63	FT3a	F	T	3	FT3	a	correct	L160329
64	zhuyi_L160329_sw_PCF269_FT3b	pcf64	FT3b	F	T	3	FT3	b	correct	L160329
65	zhuyi_L160329_sw_PCF118_FT4a	pcf65	FT4a	F	T	4	FT4	a	correct	L160329
66	zhuyi_L160329_sw_PCF270_FT4b	pcf66	FT4b	F	T	4	FT4	b	correct	L160329
67	zhuyi_L160329_sw_PCF119_FT5a	pcf67	FT5a	F	T	5	FT5	a	correct	L160329
68	zhuyi_L160329_sw_PCF271_FT5b	pcf68	FT5b	F	T	5	FT5	b	correct	L160329
69	zhuyi_L160329_sw_PCF120_FT6a	pcf69	FT6a	F	T	6	FT6	a	correct	L160329
70	zhuyi_L160329_sw_PCF272_FT6b	pcf70	FT6b	F	T	6	FT6	b	correct	L160329
71	zhuyi_L160329_sw_PCF121_FT7a	pcf71	FT7a	F	T	7	FT7	a	correct	L160329
72	zhuyi_L160329_sw_PCF273_FT7b	pcf72	FT7b	F	T	7	FT7	b	correct	L160329
73	zhuyi_L160526_sw_PCF121_FT7a	pcf73	FT7c	F	T	7	FT7	c	correct	L160526
74	zhuyi_L160526_sw_PCF273_FT7b	pcf74	FT7d	F	T	7	FT7	d	correct	L160526
75	zhuyi_L160526_sw_PCF122_FT8a	pcf75	FT8a	F	T	8	FT8	a	correct	L160526
76	zhuyi_L160526_sw_PCF274_FT8b	pcf76	FT8b	F	T	8	FT8	b	correct	L160526
77	zhuyi_L160526_sw_PCF123_FT9a	pcf77	FT9a	F	T	9	FT9	a	correct	L160526
78	zhuyi_L160526_sw_PCF275_FT9b	pcf78	FT9b	F	T	9	FT9	b	correct	L160526
79	zhuyi_L160526_sw_PCF124_FT10a	pcf79	FT10a	F	T	10	FT10	a	correct	L160526
80	zhuyi_L160526_sw_PCF276_FT10b	pcf80	FT10b	F	T	10	FT10	b	correct	L160526
81	zhuyi_L160526_sw_PCF125_FT11a	pcf81	FT11a	F	T	11	FT11	a	correct	L160526
82	zhuyi_L160526_sw_PCF277_FT11b	pcf82	FT11b	F	T	11	FT11	b	correct	L160526
83	zhuyi_L160526_sw_PCF126_FT12a	pcf83	FT12a	F	T	12	FT12	a	correct	L160526
84	zhuyi_L160526_sw_PCF278_FT12b	pcf84	FT12b	F	T	12	FT12	b	correct	L160526
85	zhuyi_L160526_sw_PCF127_FT13a	pcf85	FT13a	F	T	13	FT13	a	correct	L160526
86	zhuyi_L160526_sw_PCF279_FT13b	pcf86	FT13b	F	T	13	FT13	b	correct	L160526
87	zhuyi_L160401_sw_PCF128_FT14a	pcf87	FT14a	F	T	14	FT14	a	correct	L160401
88	zhuyi_L160401_sw_PCF280_FT14b	pcf88	FT14b	F	T	14	FT14	b	correct	L160401
89	zhuyi_L160401_sw_PCF129_FT15a	pcf89	FT15a	F	T	15	FT15	a	correct	L160401
90	zhuyi_L160401_sw_PCF281_FT15b	pcf90	FT15b	F	T	15	FT15	b	correct	L160401
91	zhuyi_L160526_sw_PCF129_FT15a	pcf91	FT15c	F	T	15	FT15	c	correct	L160526
92	zhuyi_L160526_sw_PCF281_FT15b	pcf92	FT15d	F	T	15	FT15	d	correct	L160526
93	zhuyi_L160401_sw_PCF130_FT16a	pcf93	FT16a	F	T	16	FT16	a	correct	L160401
94	zhuyi_L160401_sw_PCF282_FT16b	pcf94	FT16b	F	T	16	FT16	b	correct	L160401
95	zhuyi_L160529_sw_PCF144_FT31a	pcf95	FT31a	F	T	31	FT31	a	correct	L160529
96	zhuyi_L160529_sw_PCF296_FT31b	pcf96	FT31b	F	T	31	FT31	b	correct	L160529
97	zhuyi_L160529_sw_PCF145_FT32a	pcf97	FT32a	F	T	32	FT32	a	correct	L160529
98	zhuyi_L160529_sw_PCF297_FT32b	pcf98	FT32b	F	T	32	FT32	b	correct	L160529
99	zhuyi_L160529_sw_PCF146_FT33a	pcf99	FT33a	F	T	33	FT33	a	correct	L160529
100	zhuyi_L160529_sw_PCF298_FT33b	pcf100	FT33b	F	T	33	FT33	b	correct	L160529
101	zhuyi_L160530_sw_PCF147_FT34a	pcf101	FT34a	F	T	34	FT34	a	renamed	L160530
102	zhuyi_L160530_sw_PCF150_FT37a	pcf102	FT34b	F	T	34	FT34	b	renamed	L160530
103	zhuyi_L160530_sw_PCF299_FT34b	pcf103	FT35a	F	T	35	FT35	a	renamed	L160530
104	zhuyi_L160530_sw_PCF302_FT37b	pcf104	FT35b	F	T	35	FT35	b	renamed	L160530
105	zhuyi_L160530_sw_PCF148_FT35a	pcf105	FT36a	F	T	36	FT36	a	renamed	L160530
106	zhuyi_L160530_sw_PCF151_FT38a	pcf106	FT36b	F	T	36	FT36	b	renamed	L160530
107	zhuyi_L160530_sw_PCF300_FT35b	pcf107	FT37a	F	T	37	FT37	a	renamed	L160530
108	zhuyi_L160530_sw_PCF303_FT38b	pcf108	FT37b	F	T	37	FT37	b	renamed	L160530
109	zhuyi_L160530_sw_PCF149_FT36a	pcf109	FT38a	F	T	38	FT38	a	renamed	L160530
110	zhuyi_L160530_sw_PCF116_FT2a	pcf110	FT38b	F	T	38	FT38	b	renamed	L160530
111	zhuyi_L160329_sw_PCF1_PN1a	pcf111	PN1a	P	N	1	PN1	a	correct	L160329
112	zhuyi_L160329_sw_PCF153_PN1b	pcf112	PN1b	P	N	1	PN1	b	correct	L160329
113	zhuyi_L160329_sw_PCF2_PN2a	pcf113	PN2a	P	N	2	PN2	a	correct	L160329
114	zhuyi_L160329_sw_PCF154_PN2b	pcf114	PN2b	P	N	2	PN2	b	correct	L160329
115	zhuyi_L160530_sw_PCF187_PN36b	pcf115	PN2c	P	N	2	PN2	c	renamed	L160530
116	zhuyi_L160530_sw_PCF154_PN2b	pcf116	PN2d	P	N	2	PN2	d	renamed	L160530
117	zhuyi_L160606_sw_1	pcf117	PN2e	P	N	2	PN2	e	renamed	L160606
118	zhuyi_L160606_sw_11	pcf118	PN2f	P	N	2	PN2	f	renamed	L160606
119	zhuyi_L160329_sw_PCF3_PN3a	pcf119	PN3a	P	N	3	PN3	a	correct	L160329
120	zhuyi_L160329_sw_PCF155_PN3b	pcf120	PN3b	P	N	3	PN3	b	correct	L160329
121	zhuyi_L160329_sw_PCF4_PN4a	pcf121	PN4a	P	N	4	PN4	a	correct	L160329
122	zhuyi_L160329_sw_PCF156_PN4b	pcf122	PN4b	P	N	4	PN4	b	correct	L160329
123	zhuyi_L160329_sw_PCF5_PN5a	pcf123	PN5a	P	N	5	PN5	a	correct	L160329
124	zhuyi_L160329_sw_PCF157_PN5b	pcf124	PN5b	P	N	5	PN5	b	correct	L160329
125	zhuyi_L160329_sw_PCF6_PN6a	pcf125	PN6a	P	N	6	PN6	a	correct	L160329
126	zhuyi_L160329_sw_PCF158_PN6b	pcf126	PN6b	P	N	6	PN6	b	correct	L160329
127	zhuyi_L160329_sw_PCF7_PN7a	pcf127	PN7a	P	N	7	PN7	a	correct	L160329
128	zhuyi_L160329_sw_PCF159_PN7b	pcf128	PN7b	P	N	7	PN7	b	correct	L160329
129	zhuyi_L160526_sw_PCF7_PN7a	pcf129	PN7c	P	N	7	PN7	c	correct	L160526
130	zhuyi_L160526_sw_PCF159_PN7b	pcf130	PN7d	P	N	7	PN7	d	correct	L160526
131	zhuyi_L160526_sw_PCF8_PN8a	pcf131	PN8a	P	N	8	PN8	a	correct	L160526
132	zhuyi_L160526_sw_PCF160_PN8b	pcf132	PN8b	P	N	8	PN8	b	correct	L160526
133	zhuyi_L160526_sw_PCF9_PN9a	pcf133	PN9a	P	N	9	PN9	a	correct	L160526
134	zhuyi_L160526_sw_PCF161_PN9b	pcf134	PN9b	P	N	9	PN9	b	correct	L160526
135	zhuyi_L160526_sw_PCF10_PN10a	pcf135	PN10a	P	N	10	PN10	a	correct	L160526
136	zhuyi_L160526_sw_PCF162_PN10b	pcf136	PN10b	P	N	10	PN10	b	correct	L160526
137	zhuyi_L160526_sw_PCF11_PN11a	pcf137	PN11a	P	N	11	PN11	a	correct	L160526
138	zhuyi_L160526_sw_PCF163_PN11b	pcf138	PN11b	P	N	11	PN11	b	correct	L160526
139	zhuyi_L160526_sw_PCF12_PN12a	pcf139	PN12a	P	N	12	PN12	a	correct	L160526
140	zhuyi_L160526_sw_PCF164_PN12b	pcf140	PN12b	P	N	12	PN12	b	correct	L160526
141	zhuyi_L160526_sw_PCF13_PN13a	pcf141	PN13a	P	N	13	PN13	a	correct	L160526
142	zhuyi_L160526_sw_PCF165_PN13b	pcf142	PN13b	P	N	13	PN13	b	correct	L160526
143	zhuyi_L160401_sw_PCF14_PN14a	pcf143	PN14a	P	N	14	PN14	a	correct	L160401
144	zhuyi_L160401_sw_PCF166_PN14b	pcf144	PN14b	P	N	14	PN14	b	correct	L160401
145	zhuyi_L160401_sw_PCF15_PN15a	pcf145	PN15a	P	N	15	PN15	a	correct	L160401
146	zhuyi_L160401_sw_PCF167_PN15b	pcf146	PN15b	P	N	15	PN15	b	correct	L160401
147	zhuyi_L160526_sw_PCF15_PN15a	pcf147	PN15c	P	N	15	PN15	c	correct	L160526
148	zhuyi_L160526_sw_PCF167_PN15b	pcf148	PN15d	P	N	15	PN15	d	correct	L160526
149	zhuyi_L160401_sw_PCF16_PN16a	pcf149	PN16a	P	N	16	PN16	a	correct	L160401
150	zhuyi_L160401_sw_PCF168_PN16b	pcf150	PN16b	P	N	16	PN16	b	correct	L160401
151	zhuyi_L160529_sw_PCF30_PN31a	pcf151	PN31a	P	N	31	PN31	a	correct	L160529
152	zhuyi_L160529_sw_PCF182_PN31b	pcf152	PN31b	P	N	31	PN31	b	correct	L160529
153	zhuyi_L160529_sw_PCF31_PN32a	pcf153	PN32a	P	N	32	PN32	a	correct	L160529
154	zhuyi_L160529_sw_PCF183_PN32b	pcf154	PN32b	P	N	32	PN32	b	correct	L160529
155	zhuyi_L160529_sw_PCF32_PN33a	pcf155	PN33a	P	N	33	PN33	a	correct	L160529
156	zhuyi_L160529_sw_PCF184_PN33b	pcf156	PN33b	P	N	33	PN33	b	correct	L160529
157	zhuyi_L160530_sw_PCF33_PN34a	pcf157	PN34a	P	N	34	PN34	a	renamed	L160530
158	zhuyi_L160530_sw_PCF36_PN37a	pcf158	PN34b	P	N	34	PN34	b	renamed	L160530
159	zhuyi_L160530_sw_PCF185_PN34b	pcf159	PN35a	P	N	35	PN35	a	renamed	L160530
160	zhuyi_L160530_sw_PCF188_PN37b	pcf160	PN35b	P	N	35	PN35	b	renamed	L160530
161	zhuyi_L160530_sw_PCF34_PN35a	pcf161	PN36a	P	N	36	PN36	a	renamed	L160530
162	zhuyi_L160530_sw_PCF37_PN38a	pcf162	PN36b	P	N	36	PN36	b	renamed	L160530
163	zhuyi_L160530_sw_PCF186_PN35b	pcf163	PN37a	P	N	37	PN37	a	renamed	L160530
164	zhuyi_L160530_sw_PCF189_PN38b	pcf164	PN37b	P	N	37	PN37	b	renamed	L160530
165	zhuyi_L160530_sw_PCF35_PN36a	pcf165	PN38a	P	N	38	PN38	a	renamed	L160530
166	zhuyi_L160530_sw_PCF2_PN2a	pcf166	PN38b	P	N	38	PN38	b	renamed	L160530
167	zhuyi_L160329_sw_PCF39_PT1a	pcf167	PT1a	P	T	1	PT1	a	correct	L160329
168	zhuyi_L160329_sw_PCF191_PT1b	pcf168	PT1b	P	T	1	PT1	b	correct	L160329
169	zhuyi_L160329_sw_PCF40_PT2a	pcf169	PT2a	P	T	2	PT2	a	correct	L160329
170	zhuyi_L160329_sw_PCF192_PT2b	pcf170	PT2b	P	T	2	PT2	b	correct	L160329
171	zhuyi_L160530_sw_PCF225_PT36b	pcf171	PT2c	P	T	2	PT2	c	renamed	L160530
172	zhuyi_L160530_sw_PCF192_PT2b	pcf172	PT2d	P	T	2	PT2	d	renamed	L160530
173	zhuyi_L160606_sw_2	pcf173	PT2e	P	T	2	PT2	e	renamed	L160606
174	zhuyi_L160606_sw_7	pcf174	PT2f	P	T	2	PT2	f	renamed	L160606
175	zhuyi_L160606_sw_12	pcf175	PT2g	P	T	2	PT2	g	renamed	L160606
176	zhuyi_L160329_sw_PCF41_PT3a	pcf176	PT3a	P	T	3	PT3	a	correct	L160329
177	zhuyi_L160329_sw_PCF193_PT3b	pcf177	PT3b	P	T	3	PT3	b	correct	L160329
178	zhuyi_L160329_sw_PCF42_PT4a	pcf178	PT4a	P	T	4	PT4	a	correct	L160329
179	zhuyi_L160329_sw_PCF194_PT4b	pcf179	PT4b	P	T	4	PT4	b	correct	L160329
180	zhuyi_L160329_sw_PCF43_PT5a	pcf180	PT5a	P	T	5	PT5	a	correct	L160329
181	zhuyi_L160329_sw_PCF195_PT5b	pcf181	PT5b	P	T	5	PT5	b	correct	L160329
182	zhuyi_L160329_sw_PCF44_PT6a	pcf182	PT6a	P	T	6	PT6	a	correct	L160329
183	zhuyi_L160329_sw_PCF196_PT6b	pcf183	PT6b	P	T	6	PT6	b	correct	L160329
184	zhuyi_L160329_sw_PCF45_PT7a	pcf184	PT7a	P	T	7	PT7	a	correct	L160329
185	zhuyi_L160329_sw_PCF197_PT7b	pcf185	PT7b	P	T	7	PT7	b	correct	L160329
186	zhuyi_L160526_sw_PCF45_PT7a	pcf186	PT7c	P	T	7	PT7	c	correct	L160526
187	zhuyi_L160526_sw_PCF197_PT7b	pcf187	PT7d	P	T	7	PT7	d	correct	L160526
188	zhuyi_L160526_sw_PCF46_PT8a	pcf188	PT8a	P	T	8	PT8	a	correct	L160526
189	zhuyi_L160526_sw_PCF198_PT8b	pcf189	PT8b	P	T	8	PT8	b	correct	L160526
190	zhuyi_L160526_sw_PCF47_PT9a	pcf190	PT9a	P	T	9	PT9	a	correct	L160526
191	zhuyi_L160526_sw_PCF199_PT9b	pcf191	PT9b	P	T	9	PT9	b	correct	L160526
192	zhuyi_L160526_sw_PCF48_PT10a	pcf192	PT10a	P	T	10	PT10	a	correct	L160526
193	zhuyi_L160526_sw_PCF200_PT10b	pcf193	PT10b	P	T	10	PT10	b	correct	L160526
194	zhuyi_L160526_sw_PCF49_PT11a	pcf194	PT11a	P	T	11	PT11	a	correct	L160526
195	zhuyi_L160526_sw_PCF201_PT11b	pcf195	PT11b	P	T	11	PT11	b	correct	L160526
196	zhuyi_L160526_sw_PCF50_PT12a	pcf196	PT12a	P	T	12	PT12	a	correct	L160526
197	zhuyi_L160526_sw_PCF202_PT12b	pcf197	PT12b	P	T	12	PT12	b	correct	L160526
198	zhuyi_L160526_sw_PCF51_PT13a	pcf198	PT13a	P	T	13	PT13	a	correct	L160526
199	zhuyi_L160526_sw_PCF203_PT13b	pcf199	PT13b	P	T	13	PT13	b	correct	L160526
200	zhuyi_L160401_sw_PCF52_PT14a	pcf200	PT14a	P	T	14	PT14	a	correct	L160401
201	zhuyi_L160401_sw_PCF204_PT14b	pcf201	PT14b	P	T	14	PT14	b	correct	L160401
202	zhuyi_L160401_sw_PCF53_PT15a	pcf202	PT15a	P	T	15	PT15	a	correct	L160401
203	zhuyi_L160401_sw_PCF205_PT15b	pcf203	PT15b	P	T	15	PT15	b	correct	L160401
204	zhuyi_L160526_sw_PCF53_PT15a	pcf204	PT15c	P	T	15	PT15	c	correct	L160526
205	zhuyi_L160526_sw_PCF205_PT15b	pcf205	PT15d	P	T	15	PT15	d	correct	L160526
206	zhuyi_L160401_sw_PCF54_PT16a	pcf206	PT16a	P	T	16	PT16	a	correct	L160401
207	zhuyi_L160401_sw_PCF206_PT16b	pcf207	PT16b	P	T	16	PT16	b	correct	L160401
208	zhuyi_L160529_sw_PCF68_PT31a	pcf208	PT31a	P	T	31	PT31	a	correct	L160529
209	zhuyi_L160529_sw_PCF220_PT31b	pcf209	PT31b	P	T	31	PT31	b	correct	L160529
210	zhuyi_L160529_sw_PCF69_PT32a	pcf210	PT32a	P	T	32	PT32	a	correct	L160529
211	zhuyi_L160529_sw_PCF221_PT32b	pcf211	PT32b	P	T	32	PT32	b	correct	L160529
212	zhuyi_L160529_sw_PCF70_PT33a	pcf212	PT33a	P	T	33	PT33	a	correct	L160529
213	zhuyi_L160529_sw_PCF222_PT33b	pcf213	PT33b	P	T	33	PT33	b	correct	L160529
214	zhuyi_L160530_sw_PCF71_PT34a	pcf214	PT34a	P	T	34	PT34	a	renamed	L160530
215	zhuyi_L160606_sw_5	pcf215	PT34b	P	T	34	PT34	b	renamed	L160606
216	zhuyi_L160606_sw_10	pcf216	PT34c	P	T	34	PT34	c	renamed	L160606
217	zhuyi_L160530_sw_PCF223_PT34b	pcf217	PT35a	P	T	35	PT35	a	renamed	L160530
218	zhuyi_L160530_sw_PCF226_PT37b	pcf218	PT35b	P	T	35	PT35	b	renamed	L160530
219	zhuyi_L160530_sw_PCF72_PT35a	pcf219	PT36a	P	T	36	PT36	a	renamed	L160530
220	zhuyi_L160530_sw_PCF75_PT38a	pcf220	PT36b	P	T	36	PT36	b	renamed	L160530
221	zhuyi_L160530_sw_PCF224_PT35b	pcf221	PT37a	P	T	37	PT37	a	renamed	L160530
222	zhuyi_L160530_sw_PCF227_PT38b	pcf222	PT37b	P	T	37	PT37	b	renamed	L160530
223	zhuyi_L160530_sw_PCF73_PT36a	pcf223	PT38a	P	T	38	PT38	a	renamed	L160530
224	zhuyi_L160530_sw_PCF40_PT2a	pcf224	PT38b	P	T	38	PT38	b	renamed	L160530

## Sheet: c_proteins
numPep	prot	GN	pep	FN1	FN2	FN3	FN4	FN5	FN6	FN7	FN8	FN9	FN10	FN11	FN12	FN13	FN14	FN15	FN16	FN31	FN32	FN33	FN34	FN35	FN36	FN37	FN38	FT1	FT2	FT3	FT4	FT5	FT6	FT7	FT8	FT9	FT10	FT11	FT12	FT13	FT14	FT15	FT16	FT31	FT32	FT33	FT34	FT35	FT36
2	A0AV96	RBM47	66248_VPEGVAGAPNEAALLALMER_3	13476	9349	11264.5	19540	20031.5	28603.5	12040	6453.5	2991	1849	9020	8305.5	11111.5	8355	12472	9550.5	12788.5	6137	10118.5	2296.5	6723	10908.5	6295	13721.5	17613	10711	14328	18436	26865.5	29053	16444.5	10323.5	11648	8146	6432	4501.5	10379	11083.5	2664	6811.5	2584	3328	7179.5	13938.5	15716.5	12571.5
2	A0AVT1	UBA6	61870_TVFFESLER_2	8242	8966	8701.5	6614	6794	14686	8480.5	10165	10759.5	13010	7537.5	8748	12080.5	5766	14577	5429	8723	9681.5	5165	9459.5	8298	10352	5107.5	7616.5	10224	7874	11232	5480.5	12840	13212	9143.5	9697.5	6913	7471	7015.5	8941.5	7213	6757	14826.5	7412.5	24478	8119.5	10941	9788.5	11946.5	5491.5
1	A0FGR8	ESYT2	65695_VLVALASEELAK_2	3323.5	4585	3908.5	5617	5980	3631.5	5579	3436.5	3542	4243	4216	4007.5	2892	5588	2725	4791.5	4117	6545.5	2214	3549	3485	4860.5	2820.5	2575.5	4020	4426	7421.5	4255.5	5947.5	8257	3425.5	3778	4227.5	3778.5	2931.5	6951.5	3727	6123.5	6413	4054	4517	2773.5	6146	3766	4954	4893.5
6	A0MZ66	KIAA1598	61964_TVLNSEVLEQR_2	75831	21698	48362	20151	21749.5	8192.5	60033.5	71859.5	18118.5	20466.5	11205	24448	38436.5	17722	30920	35058.5	10379.5	96607	52888	20942	38277.5	25308.5	108498	36247.5	21999.5	44552	7043	30058	12294.5	14131	34905	61229.5	4118	112380	42589	26621.5	28433.5	45556	12254.5	21917.5	12722	36738	42896	71645	42034.5	65815.5
1	A1A4V9	C16orf93	66625_VQSELEHLSELR_2	8596	8313	5316	11536.5	7530.5	6935.5	6439	4084.5	4964	6226	4261	4811.5	4891.5	6473.5	7785.5	10556.5	4897.5	6081	3967.5	5980.5	7801.5	8619	5213.5	6755	6078.5	4904	8365.5	6501.5	6087.5	6807	8045	4920.5	7382.5	4070.5	6983	6351	7385.5	5786.5	7256.5	10569	7301.5	8847.5	5707.5	6212	8083.5	6767.5
1	A3KMH1	VWA8	47252_NVLPVLNNLLENR_2	6401	11295	7758	12152.5	10779	13738.5	6467.5	1721.5	2307.5	2178.5	760	1354	4440.5	13305.5	1220.5	3290.5	7077.5	4419.5	4010.5	4855.5	9464.5	3749	8353	3367	13610	7660	12472.5	9430	12980.5	11565.5	7681.5	7115.5	5313	1565.5	4930.5	1631	1530	11017	7903.5	11803.5	7458	5188	5970	3533	1656.5	4687.5
1	A4D1E1	ZNF804B	60508_TMIANPDWEK_2	68283.5	44420	51278.5	66019	50446.5	47946	34475	28401	62740	45121	54988	34047.5	65979	64938	42693.5	66724.5	68636.5	38553.5	37260.5	75833.5	73092	48287.5	65138.5	74137	56076	55612	42356	59811	43021	41753.5	38982	35940	35806.5	43581.5	49486.5	36162.5	52214.5	81406	42401	41705	26213.5	46059	58994.5	67804	51243	60203
1	A4D1E9	GTPBP10	38466_LLTNFLPLK_2	5311.5	6531	3186	7609	4581	12233.5	6101.5	3438.5	3086	4969	3824	4333.5	4442	9611.5	5524.5	5100	4969.5	2831.5	3356	5137	4253.5	6358	6073.5	4749.5	5524	3654	7407	5773.5	7556	14900	9750.5	2805	10643.5	2587	2450	12145	5705.5	7735.5	7914.5	10370.5	7735.5	3274	3028	8965	4602.5	8452.5
1	A5A3E0	POTEF	34971_LC(UniMod:4)YVALDFEQEM(UniMod:35)ATVASSSSLEK_4	41344.5	35100	36763.5	45445	24807	33856	24763	19785.5	33589.5	36763.5	26261.5	60832	34649.5	35895.5	34354	29755.5	42049.5	20071.5	28584.5	30613.5	38097.5	29559	27592.5	24801	33973	32978	33994.5	35071.5	33819	37580	26509.5	20876	28212.5	17983	27276	9157	33827.5	39293.5	24611.5	21342.5	26840	25383	33233.5	31360.5	32562	38844.5
1	A5D8V6	VPS37C	45651_NLEFQGPLEISR_2	4780	6230	6578	5046.5	8382.5	6475	3464	4704.5	3947.5	4775	4490.5	4265.5	4375	3594.5	4847.5	4921.5	6002.5	4306	2733.5	3143	2821	2513	2987	2258	6888	2716	9217.5	5345.5	7065.5	9594	4234	4911	4120.5	3616.5	3067.5	6353.5	3589	4052.5	6825	3370.5	6864	6947	8380	2953.5	3854.5	4359.5
1	A5YKK6	CNOT1	70204_YNVEAVELLIR_2	4150	2831	5793.5	3443.5	3336	1646.5	2720	3706	5243.5	1618.5	2936	5864	4270.5	9743	5078	2721	3872.5	7142.5	5249	8123	7200	2228.5	3361	4563.5	3119.5	6534	3594.5	4769.5	5355.5	3695.5	2182.5	3227	4164	4802.5	2395.5	2285	5984	6340.5	2976.5	2013.5	7111.5	1609	3677	3416.5	5146	2116.5
1	A6H8Y1	BDP1	32006_KEEPVLEK_2	2037	2896	6732.5	2825	2532.5	3182.5	2572	3489.5	2390.5	4634.5	3679.5	2603	3077	4539.5	4796	6370	2271	2260	2642.5	2366	1466	2482.5	3289	2244.5	3393.5	2331	3383.5	4376.5	3873	3073.5	6023	1884.5	2133	2561	3324	4660	2662.5	13107.5	4400	4020.5	7881	3510.5	4934	2425	3208.5	2229
1	A6NCJ1	C19orf71	4297_APASPFREAYNR_2	38458	2972	1732.5	54783	1427.5	2680	1519.5	3501.5	2879	1788.5	2020	1413	2349.5	1797	3123.5	5356.5	8787.5	4416.5	1757	6278.5	3189	1378.5	1520	3110	2212.5	2811	2749.5	2907.5	2852.5	2465	2123	674	3409.5	2283	2797	2148	3434.5	1383.5	1882	3732.5	3788.5	2316	1627	3255	2993	2660.5
1	A6NHL2	TUBAL3	53949_SFGGGTGSGFTSLLMER_2	19405	10054	17611	25452	21998	30909	12658	4304	8986.5	3936.5	4939.5	5435	5021	17059.5	6861.5	2122.5	5912.5	5242.5	6659	10456.5	14056	7056.5	12500	12215	23238	12562	25435	20806	27212	30731	13447	2789.5	4597	6667.5	6848	11929	4487.5	6734	10085.5	12044.5	11575.5	6004.5	7211	7670.5	13382	10258.5
5	A6NKZ8	#N/A	34852_LAVNMVPFPR_2	612894	817898	379313	672126	670384	977396	557810	525714	715954	527360	654358	390825	736688	574208	666992	648614	734144	444774	344170	912352	589216	795846	398208	840710	657338	561849	643160	551030	920105	829173	826913	471876	550300	316754	422756	428110	600302	606634	751847	626796	1.45018e+06	675730	1.0786e+06	700108	379042	425504
3	A6NL28	#N/A	30348_IQVLQQQADDAEER_2	40959	37945	23255	20460	33263.5	32494	25435	35284	29950	33517	32784	25446.5	34193	24997.5	31357	26262	30890.5	32596	18137.5	27862.5	32019.5	54915.5	13127	26279.5	22239	31606	26532.5	26356	28435.5	21275	27280	24595.5	49827.5	22665.5	35208.5	39180.5	46909.5	25320	37992.5	61898.5	18441	46552.5	19524.5	22161	28039.5	22444.5
1	A8MXV4	NUDT19	18262_FGLGPAPFSR_2	4515.5	5345	4897	7708.5	7459	10514.5	7274	8067	6662	9547	8477	3077	7570	2892.5	11242	3060	7842.5	7696	6150.5	7775	5824.5	8767	5841.5	5873	5656	6063	6328	6288.5	8030.5	6378.5	7225.5	5119	6261.5	3883.5	5321	6731.5	7122	3561	6813	2649	13432.5	7954	11123.5	5861	8942	4561.5
1	C9JLW8	FAM195B	18558_FIYEAWQGVER_2	40388	32862	37722.5	36367	31488.5	29613	43776.5	28390	31799	22725.5	20872	30666	28055	37466	26102.5	37345	26318.5	26503	30667	26919	32117	40659	41384	35015	37247	36584	30065.5	36588	38862.5	29631.5	31808	33739.5	22429	32828	23657.5	29976.5	33230.5	49814.5	25456.5	36842.5	17723.5	28507	30035.5	37664.5	29135.5	31226
9	O00151	PDLIM1	41406_LVGGKDFEQPLAISR_3	18452	15119	15543	20807.5	3856.5	9309.5	22533.5	21986	17873	14004	7878.5	7441.5	22101.5	14216.5	8652	6742	4632.5	41100.5	30670	17342	27863.5	9834	44616.5	26799.5	7504.5	14662	7415	65527.5	8087.5	8781	16660	36062	4918	19639	6796	13933	21643	10835.5	11613	16708	10015	14714	16108.5	16587	19810.5	4345.5
4	O00154	ACOT7	38590_LMDEVAGIVAAR_2	52829.5	40629	32620	39562.5	43813	49547	27158	42408	40227	44293.5	32920	36476	42388	35600	47747	28445.5	50485.5	50836.5	30254	38665	31415	29520.5	49186	41667	59025.5	51178	45600	29145.5	44416	34480.5	36966.5	33484.5	30650	40053	40915.5	45805.5	28987.5	34891	46793.5	39169.5	36083	34851.5	46931	22373	31677	47882.5
22	O00159	MYO1C	38448_LLSVEGSTLR_2	10576	39510	62229	18499	99237.5	8411	95514.5	33408.5	19981	52238.5	44986.5	39756	83199	10596	9133.5	13200.5	40156	178026	11574.5	61640	8581	17878	32665.5	40142	49659.5	67750	8897	64204	44508.5	9291.5	8846	11025	26032.5	29406	35586.5	14756.5	79038.5	8702.5	72509	37434	5165	31694.5	14754.5	74996	29810.5	22944.5
2	O00161	SNAP23	29288_ILGLAIESQDAGIK_2	17969.5	15828	20728.5	20501	18657.5	23723	16513.5	12258.5	20346.5	19121.5	11339.5	15697	19989.5	17140.5	23663	14975	16830.5	8522.5	15261	19129	16448	22118	12907.5	15784.5	16777.5	22958	17297	27202.5	27256.5	27494	17107	13249.5	12194	14979	9039	21383.5	17703.5	18899	17684	19078.5	22383.5	11459	14667.5	15895.5	19818.5	12197
1	O00165	HAX1	28069_IFGGVLESDAR_2	21325.5	34803	21081	31534.5	26288.5	27200.5	22345	19701.5	22684	25394.5	22861.5	21401	25423	25651.5	21291.5	28600.5	15864	17961	23401	10862	25753	29158	26923.5	11034	22885.5	33355	28524.5	25737	11612.5	27999.5	23173.5	19599.5	23815	23363	19003.5	32398.5	16372.5	23460.5	24755.5	28444.5	10759.5	13874	17764.5	10052	5511.5	11601.5
2	O00170	AIP	2371_AHAAVWNAQEAQADFAK_3	16887	11333	20938	9881.5	19379	10076.5	10243.5	10368	16502.5	13832.5	11511	8550	13536.5	12254	13186	10138	12307.5	10817	9439.5	10540	9570.5	16181	11696.5	12024.5	11254.5	18220	10700	17290.5	15137.5	11706	10840.5	12326.5	6546	12761	8872.5	15365	12673	13993	10304.5	8457.5	13471.5	14835.5	9356	10853	14768	17531
3	O00186	STXBP3	29715_IMLLDEFTTK_2	8445	2632	6306	3853	5049.5	14729.5	3739	5624	4216	7567.5	7658	5625.5	3620.5	6723.5	4634	4780.5	5147.5	6649.5	3588.5	5781	4579	5873.5	4138.5	5107.5	7149.5	4705	7000.5	4435	4179.5	8281.5	4658	12639.5	4011.5	5711	4150	7521	6320	4990.5	5463.5	4923	4797	6005.5	9584	6507	3398	3321.5
4	O00194	RAB27B	37591_LLALGDSGVGK_2	12964.5	25870	24043	30155.5	35537	54260	25689	29902.5	33737	48214	25793.5	21887.5	30802.5	15626.5	48712	11398.5	23966	18443	8232.5	24048	31673	37696.5	16323	27387	20727.5	21701	29381.5	18360.5	47574.5	53092.5	17064.5	23861.5	12486.5	16862.5	16533.5	22750.5	20612.5	13092.5	55905	11896	50738.5	21935.5	26706.5	20990.5	35459.5	17560
6	O00203	AP3B1	67915_VVNVANVGAVPSGQDNIHR_3	28895.5	17370	14313.5	56339	19137.5	26623	13501.5	14466.5	21824	17133	12130	14067	17652.5	18762	18867.5	33610.5	12588	21111.5	6976.5	11227	15609.5	20196	13050.5	16707.5	22684.5	11069	23600.5	14594	21709	13275.5	15430.5	14220.5	16554.5	17417	15626	13413	21852.5	12723.5	23094	25787.5	22511.5	15205.5	34759.5	13513.5	18561.5	2589.5
4	O00204	SULT2B1	10070_DPGTPDQFLR_2	43962	12483	19590	16103.5	9180	15873	16618	43869	17526.5	16351.5	11723	12367	20457	7775	22802.5	11188	14946	30647	10922.5	37496.5	11511	28817.5	63237	21748	16077	15310	26424	10797.5	9643.5	29242.5	21595.5	34699.5	15035	48030.5	5973.5	15674	23947.5	25498	13806.5	36486.5	9577	27823	25154	25585.5	13908.5	21306
1	O00217	NDUFS8	60175_TLLWTELFR_2	5476.5	1756	4756.5	6385.5	6352.5	6461	2722	1011	2526	252.5	256	1218	708.5	1411	660.5	85.5	365	1570	694.5	516.5	52.5	22	295.5	459	8833.5	29	8046.5	1940.5	7413.5	14245	6041.5	540	1886	1531.5	985.5	732.5	1613.5	631.5	595.5	2.2	911.5	705	279.5	2.2	264.5	31
7	O00231	PSMD11	70833_YVRPFLNSISK_3	61755.5	46807	34113	40605.5	36087	57225	28465	50377.5	35283	57959	38379.5	32586.5	34962	30078	81353.5	43855.5	44311.5	61132	33500.5	41334.5	66160.5	57035.5	51956.5	32864	30946	47949	250940	21816.5	73219.5	42921	35470.5	90076	99063.5	51911	30348	51905	28299.5	38472.5	58891	51325	93453	36981.5	74800.5	28235	78363.5	55862.5
7	O00232	PSMD12	18101_FFQEENTEK_2	24597	13906	13836	20187.5	15296.5	11152.5	14323	13484	12884	7292	13357	10367	15977.5	20170	8179	32543.5	17462.5	11006	15892	22431.5	16876	11877	18435.5	27574.5	17964	12621	8935.5	20473.5	11796	9600	13775.5	11099	8585	11884	9621.5	5843.5	12529	28447.5	9322	16166	6275.5	13261	14554.5	13767	12401	11716
2	O00233	PSMD9	36661_LGQSESQGPPR_2	7096.5	7784	6838	7488.5	4618.5	15416	7085.5	7074.5	4735	4387	8708	6441	9822.5	5650	4149	9232	11843	5872	4607.5	4316	9264	9793.5	4392	10748.5	9497.5	3561	11700.5	11700	8492	13614	3850.5	10763	11753.5	2538.5	7692.5	3329	3288.5	3656.5	4131	12398	9643.5	7941	8340.5	4650.5	1684.5	12757.5
1	O00244	ATOX1	36415_LGGVKYDIDLPNK_3	7490	10203	6003	4964	7684.5	5975	8104	11650.5	8617	10892	7480.5	7688.5	11199.5	5709.5	11634	10017	9371	3616.5	2212.5	6264.5	7985.5	7817.5	4005.5	7491	6545	8217	5888.5	7921	7849	8828	11213	4498.5	7870.5	6982.5	12587.5	8784.5	11163.5	6058	8935	13064	13232	12077	9523	6165	9359	9632
5	O00264	PGRMC1	20148_FYGPEGPYGVFAGR_2	42810	47404	42575	41881	46852	67885	61283.5	31810.5	45321.5	41953	48166	65817.5	55721.5	44491.5	52467	43868	52775.5	26735	34962.5	56213	44966	46990	50951.5	58746.5	53735.5	59829	32234.5	66731	41064.5	41393.5	36296	22489.5	25444	36694	34872	29498	39216	49306	44074.5	31111	33594.5	35697	42584	47635	45705.5	37387
1	O00273	DFFA	16655_ETSSDVALASHILTALR_3	3350.5	2524	2079	2146	4081	4610	1973	1078	2746.5	2073.5	1802	1823.5	1789.5	1511	2406.5	2015	2256.5	1445	2835.5	3090.5	2646.5	2742.5	1750	2037	3513.5	3662	3719	2627	5118	4267	4121.5	2449	2045.5	1472.5	3000.5	2472.5	2326.5	2085	1810	1609	1377.5	2043	2486.5	2203.5	2027.5	4088
8	O00299	CLIC1	21436_GFTIPEAFR_2	38962.5	102024	53431	77654.5	89118.5	145636	56156.5	82698	107734	117432	102018	75999	93835	30327	110964	29657.5	103060	45171	25620	91838	55106.5	122990	42885.5	69356	82784	81457	101629	55941	155545	91654.5	109042	43383.5	82098.5	40199	68878.5	107418	105479	43282.5	131929	51896.5	221360	81908	78670	59532.5	96940.5	64497
10	O00303	EIF3F	64557_VIGLSSDLQQVGGASAR_3	33910.5	42660	31459	48152	44387.5	39829.5	28452	35802	43802	50779	43942.5	40227.5	49111.5	36898	45772.5	46460.5	40356	37992.5	27661.5	41609	61044	50132	33662.5	42105.5	45529	40375	45167	27206.5	53831.5	46792	45516	40731	33494	31784.5	37757.5	56515	42206.5	50798	45450	35698.5	46531	44465.5	50361	41749.5	54813.5	43121
2	O00330	PDHX	22185_GIQEIADSVK_2	20733	26826	10558.5	9352.5	14603	34294	14524	9917.5	14072.5	14095.5	16871	10398	22961	12842	14706	14375.5	12427	13111	9225	21095.5	14295	25802	23182.5	24046	22003	19368	23073.5	15989.5	16306.5	15650.5	16341	14237.5	15333	17475	23069.5	23255.5	26834.5	24500.5	19073	42406.5	59734.5	27076.5	14147	20655	17329.5	14075
7	O00339	MATN2	55277_SLGEENFEVVK_2	54043.5	37025	38795	50637	17369	43807.5	25826	12484	15108.5	16546	20901.5	25195.5	26264	27403	18279.5	26443.5	28847	25211.5	39208.5	12798	21194	24134	22149	10847.5	19372.5	26555	35374.5	62072.5	45852.5	43143	32319.5	18140.5	19792	21012	25548	19872	25346	25732.5	21343.5	34452.5	12351.5	16680	26524	18966	24777.5	15712
2	O00391	QSOX1	34435_LAGAPSEDPQFPK_2	3821	9076	6217.5	13827.5	6944.5	6227.5	6078	6771	4905.5	12649	6278.5	4980	8690	8164.5	6577	11124.5	6867	6629.5	4964	5707	4146	7596.5	6697	13311.5	5443	8206	10157	5671	2983.5	7427.5	7939.5	6629	4455	5600.5	8640.5	5012	6346	6449	17535	5544.5	14186.5	6187	6891.5	8226.5	7152.5	6618
1	O00410	IPO5	55412_SLLIPYLDNLVK_2	5590	2123	5414.5	8311	6128	9229.5	2926.5	937.5	1441.5	945	4046.5	915	2214	531	824.5	339	3168.5	1356	3308.5	900	1274.5	664.5	1284.5	732.5	7874.5	6134	8638.5	7327.5	8514	9572	3766	1391.5	1514.5	1325	2200.5	2873.5	1145.5	616.5	1062	487.5	1077	2547	2262.5	535.5	1450.5	1184
1	O00422	SAP18	32347_KGTDDSMTLQSQK_3	2043.5	6388	2774	3241	3420	5294.5	5315.5	6670	5904	4605	4566	1827.5	5240.5	1976.5	4804.5	5353.5	6767.5	6414	5035	7130	3256.5	7670	4228.5	4197	3911	4000	2717.5	3187	8019.5	5186.5	7525.5	4896	7885.5	5042.5	5581	5622.5	7746.5	3639.5	5544.5	6781	11429.5	6219.5	10722.5	5830.5	7020	3681
7	O00429	DNM1L	28148_IFSPNVVNLTLVDLPGM(UniMod:35)TK_2	24839	16719	34433.5	36822	40330.5	27497	23481	10191	14378.5	6684	12762	10296	15620	15837.5	13079	10104.5	13559.5	9685	12152.5	20643	14853	14820	14426.5	7726	33291	11563	35097.5	16345	45076	27745	14184.5	20167.5	12029	12735.5	9359	14159.5	10027.5	16452	11293.5	9763.5	13795.5	10830.5	13140.5	7710.5	8631	5231
2	O00442	RTCA	49245_QLNPINLTER_2	11158	12511	9248.5	10992.5	11236	14767	11944	9894.5	15816	9765.5	11731.5	8918	6964.5	11149.5	12382.5	7964	17701.5	8394.5	20178.5	11407.5	12261.5	11827.5	11187	8294	12124	12749	10221.5	12128	14695.5	8432.5	9591.5	8401.5	6172	9897	8007	16082	9211.5	8536.5	9860.5	11981	20492.5	9193.5	11061.5	12621	10588.5	8933
1	O00462	MANBA	38169_LLLQSVVDANMNTLR_2	11422	7192	11733	16186	13383.5	16505	11407.5	4495.5	5431	3794.5	7652.5	5182.5	4879.5	13537	3716.5	8604.5	4499.5	10590.5	6433	10982.5	11780.5	11942.5	11321.5	7163	22162.5	11358	17323	15687.5	23841.5	22276.5	9409.5	2025.5	5193	8331	2805.5	7104.5	10385.5	3275.5	8550.5	17692	2794.5	10804	3838	10346	7068.5	7292
9	O00468	AGRN	3299_ALEPQGLLLYNGNAR_2	34592.5	40135	39618	33882	33248	51873.5	29654	19647	34377.5	21900	25773.5	25648	29901.5	47753.5	37708	42798.5	26249.5	34319	29996.5	25949	28032.5	29047.5	36498	26549	43230	32957	54174.5	28762	47673.5	58148	34771.5	29515	18538	28409	18751	43920.5	29077	36352	39859	52274.5	35202.5	32110	25952	16248.5	32269.5	26038.5
1	O00479	HMGN4	40231_LSAKPAPPKPEPRPK_4	8091.5	5813	5103.5	6450	4972	2975	9038.5	17638	8390.5	6115	4318.5	2796.5	6736.5	4100	7297.5	9320	2529.5	26390.5	5145.5	9388.5	5144	8799	22040.5	6857	3437	7644	5643.5	7113.5	8968	15535	8937	11033.5	4035	17166.5	7685	41187.5	11263.5	7906	11393.5	22439.5	6141.5	14380.5	5143.5	13928	1626.5	4387.5
1	O00483	NDUFA4	36626_LGPNDQYK_2	15235.5	24993	11830	32041	26599.5	17141.5	11546	26941	10258.5	19755	11458.5	12702.5	8601.5	9891	35300	13038	12167.5	9289	9701	27877	28181.5	19627	27632	50548.5	28963	15045	14974.5	11816	11397.5	11302	15451.5	10396	4614	18053.5	10211.5	14482	12899	15925.5	6418.5	20442	20275	15089.5	20483.5	11215	6149	8888.5
2	O00487	PSMD14	5873_AVAVVVDPIQSVK_2	17521.5	25222	13960.5	19344.5	21677.5	27833	17610.5	16397	19755.5	20977.5	19762.5	14998.5	20688.5	10834.5	25229	6740	21158	15308.5	8657.5	22765.5	15377.5	27128.5	11177.5	14883	22596.5	23051	28838.5	13011.5	26420.5	29417	25386.5	17090.5	19081.5	13457	22180	29559	26421.5	7645	22907.5	17477	35101.5	24138	30956.5	19613.5	27190.5	18049.5
3	O00499	BIN1	66473_VQAQHDYTATDTDELQLK_3	16393.5	8826	8492.5	13651	13956.5	12262	12924	11518.5	7866	10487	11030.5	14314.5	10920.5	11066.5	11254	9411.5	9929.5	16070	16016.5	9732.5	9259	8585	14664.5	11161	13154	12604	14791	7662.5	11375	8838	7461	12014.5	10415.5	15416.5	9565	9512	6482	7616.5	12301.5	9958.5	7375	10687	14052	9729.5	13077.5	10202
2	O00534	VWA5A	43308_MLSPEQTVIFR_2	47599.5	51933	44827	62930	53357.5	42442.5	49891	32573	46301.5	28582	41624	33755.5	45802.5	63878.5	29964	76687.5	46351.5	23149	21302	54439	46644.5	34621.5	39560	53902.5	55090	54383	38699.5	78770.5	45040.5	40899	40596	20745.5	16864.5	19651.5	26671	22700.5	36350.5	73324	36728	53185	11183.5	31222	43441	37965.5	34855	33170
1	O00560	SDCBP	10680_DSTGHVGFIFK_3	5089	4210	2827	5475.5	4541.5	4028.5	3260.5	2669	4843	5728	3324.5	3202	3201	2440	3799.5	5904	5123	3324	3122.5	2652.5	6099	4327.5	3821	2450	6862.5	4647	5170.5	6333.5	6968	5184	4013.5	2956.5	3410	2941.5	2844	6256.5	2354.5	6270	12321.5	6037	7078	2448.5	3491.5	2854.5	3771	3502
6	O00567	NOP56	11932_EAMVQAEEAAAEITR_2	25962	18665	24429.5	23040.5	17350.5	22099	14702	9968	20764.5	8405	12081.5	9303.5	8509.5	18241.5	14014	16436	9324.5	11737	11825.5	14757.5	12172	9458	11846	14741.5	17167	18873	18328.5	22266	18630	17290.5	16055	9442.5	13262	10902	9921.5	14033.5	10916.5	15796	16028	17650	16086.5	14197.5	15034	21976.5	13191.5	9997
3	O00571	DDX3X	64136_VGNLGLATSFFNER_2	14151	9008	14992.5	13212	17439.5	18077	17165	1932	11473.5	2170.5	14949.5	16031.5	15549.5	7568	13683.5	20118	10093	13293	10921.5	9517.5	12350.5	16153	8888.5	12945.5	12905.5	17912	8621	7204	17649.5	15643	20106	10587.5	1025.5	6173.5	12203.5	15243.5	8639.5	12977	4849.5	21055	16826.5	12423	23555	13650.5	16536	18549.5
2	O00584	RNASET2	57769_SWPFNLEEIK_2	8362.5	6221	14452.5	13610.5	16864.5	14046	7765	7800	5665.5	6547.5	3620.5	3303	4603.5	3942.5	5662.5	5135.5	7501.5	6033.5	4638.5	8104	4174.5	7179.5	5333	4156.5	14279.5	8755	1958	12059	13631	10296	8317.5	7287	5047	3498.5	7083.5	5090	4622	3141	7858.5	9133.5	4450	3545.5	10010.5	6055	7556.5	12314.5
1	O00629	KPNA4	66593_VQNTSLEAIVQNASSDNQGIQLSAVQAAR_3	16362	12131	24521.5	19051.5	18634.5	21605	10246.5	6569	13438	5509	6228.5	6816.5	6830	8104.5	6428	8692	6792	3062.5	8424	8223	8030	5617	9189.5	5405.5	18813	10255	19903.5	11128.5	19421	23886.5	8453	3176	6508.5	8887.5	3618.5	7732.5	7216	7341.5	9222	22251.5	7258.5	11076.5	5790	10021	6968	6103
1	O00746	NME4	60413_TLVAVKPDGVQR_3	8352.5	20898	19042	16927.5	10694.5	17554	6961	14598.5	25396.5	9360.5	14060.5	11528.5	6720	9366	11770	15701.5	12912	10878.5	7051.5	16242	12445	23428.5	7418	14261	14460	5762	17281.5	26310	13400	17812.5	12302	4565	23768	9265.5	14097.5	12733	11238	6454	13503	8570	10757	19731	35925	11051.5	44128	16248
5	O00754	MAN2B1	26097_HLVLLDTAQAAAAGHR_3	9710	19521	16193	16641.5	26156.5	20081	20266	16013	15790.5	20606.5	15016.5	14463	18238	24308	19744	25630	16240	16378.5	18974.5	14464.5	19488	15745.5	14404	12680	15762.5	21153	15295.5	11045	24632.5	17017	15364.5	19196.5	15036	13883.5	16239	19574	17295	20986	19401	11246.5	26624	20134.5	14618.5	18595.5	21746	9724.5
1	O00757	FBP2	31627_IYSLNEGYAK_2	13728.5	20586	9559.5	11364.5	18617.5	15427	8245	16210.5	12975	21786	16081	8528.5	16779	13767.5	11327.5	17098	14281	10092	18103	11941	18530	17075.5	12554.5	14428	12150.5	15287	13119.5	7388	27350	38734.5	16280.5	17938.5	18671	12304	16888.5	11086.5	23654	10647.5	27075	21815	42865	11436.5	36296	18573.5	12739.5	14574.5
4	O00764	PDXK	69084_YDYVLTGYTR_2	10236.5	14325	21069	9469	12833	17411	10514.5	8760.5	13792.5	14597.5	12963.5	13394	10551.5	9551	14029.5	7328	12523.5	8396	11530.5	14284	9370.5	17630	7823	12029.5	12241	11228	11588	8570	15210.5	14317.5	8664.5	11753	10798.5	9200	9477	11108	11443	18797	14724.5	19019	19507	9848	17409	11032.5	14688.5	9045.5
2	O14494	PPAP2A	46291_NNYIATIYK_2	7249	9318	9528	6926.5	6296.5	8851.5	5457	17990	6757.5	7532.5	8275	8133	7979	11600.5	8733.5	7144	10104	10447	5938.5	8068.5	5741.5	7242	7778	6100.5	8901.5	8585	7308	6256.5	14726.5	9329.5	4849	6294	9274	6174.5	5285	8015.5	6398	6849	7467.5	7402.5	10993.5	7904.5	8262.5	10288.5	6685	5879.5
1	O14498	ISLR	39153_LPGLPEGAFR_2	12970	26745	24884.5	30366.5	28955.5	20130	26371.5	22347.5	24177	23635	22301.5	18907	28057.5	22455.5	26547	19378.5	23539	24934.5	19440.5	16381.5	20208	21260	24527	19471.5	21707	31948	29163	28384.5	27048	27234.5	27525	20418	22964	20253	16152.5	33476.5	27122.5	16949.5	22255.5	35629	26852.5	24432	28156	22366.5	17295	16259
1	O14556	GAPDHS	66418_VPTPDVSVVDLTC(UniMod:4)R_2	15986	20693	14834.5	25224	20886	21573	20402	14373.5	15860	18210	24243	20133	19435	27545	14707.5	22753.5	23531.5	11643.5	20588	23899.5	27456	15894.5	13002	18902.5	23147.5	18240	19670	15709	19485.5	17968	15154	11084.5	11364	11942.5	11408	7239.5	14420.5	16021.5	20303	15166.5	13721	13076.5	21958.5	15001.5	14563.5	18500
10	O14558	HSPB6	50790_RASAPLPGLSAPGR_3	134044	84387	57045.5	48192	25002	74879	32622.5	94823	76325.5	72984.5	44493	36842	61319	29740.5	84746	62891.5	108650	37267	158911	52839.5	98181	65730.5	78963	124535	99782.5	42508	56076.5	41536.5	43408	37977.5	29470.5	125713	35047.5	48607.5	75442.5	28894.5	58048	29850	59852	48553	32690.5	33384	52142.5	22238.5	87408.5	62391
1	O14561	NDUFAB1	40754_LSVNSHFMK_2	15494	18236	15908.5	18062	12090.5	23274.5	14173.5	12463.5	19836.5	18735.5	14687.5	14597	14977.5	13288.5	17283	18410.5	15731	9543.5	11824	14522.5	9289	20462.5	9877.5	15233.5	18123.5	14774	15429.5	9805.5	25441	21609	13262	15805	19844	9391.5	11842.5	16392.5	16075.5	14928.5	21110	14098	34544.5	12457	15756	16628.5	23847.5	13308
1	O14562	UBFD1	39305_LPTVPLSGMYNK_2	9612	11853	7386.5	13895.5	12051	9290.5	9399.5	7665.5	8443	10497	9829.5	9482	10877	7947	9449	8641.5	8576.5	11294	8893.5	12206.5	10073	11142.5	12675	11759.5	7984	7059	7161	36096	12523.5	11954	8909.5	8773.5	3871	12401	4828	6549.5	7000.5	11846.5	10970	10934	10473	8098.5	9663.5	9874.5	10639.5	8852.5
8	O14579	COPE	18346_FGVVLDEIKPSSAPELQAVR_2	39845	25958	31575.5	47273.5	55344	35462.5	33947.5	15619.5	26182	25754.5	17610	28144.5	21404	51471.5	26828	32384	10944.5	19129	21519.5	29411.5	21445	27683.5	37529	27023.5	34429	39612	31384.5	31017.5	54526.5	61448	29484	25179	12717.5	29159	26007.5	31045.5	17188.5	37110.5	28691	38178.5	20990.5	21914.5	25138	26703.5	24052	18351.5
2	O14617	AP3D1	41912_LYASILQQK_2	5346.5	7160	8571.5	8465	7174	7066	9155	7617	9495	11863.5	11015	7293	10817	9140.5	11773	7671.5	8297	6755.5	7573	9691.5	7792.5	10045.5	7326.5	12462.5	8664	8594	10634	8317.5	10419.5	10996	8875.5	8265.5	8665.5	9540	5027	9041	10712	9480.5	10443.5	10030	14337	12178.5	12226	12374	10216.5	5937
1	O14639	ABLIM1	38971_LNSGLGQLILK_2	2852.5	4595	3295.5	4992.5	5721	4339.5	3284	6588.5	2817	4002.5	1873.5	2467	5469.5	8211	6205.5	4251	2028.5	2958.5	3958	6190.5	1937.5	3417.5	3541	3143	5435.5	4989	12294.5	3871	3144	11340	3326.5	7975	2415	8410	3421	6218	1486	3299	5969	3320.5	3159.5	7436.5	4778	2010	2427	5120.5
1	O14662	STX16	40830_LTDAFLLLR_2	1428	1746	1405	513	1760	2155.5	885.5	759.5	668.5	845	1121.5	1283	1097.5	4261	1920	716	819	830	664	609	1351.5	1437	726	1103	2344	1661	1530	1190.5	2422	1784	1565.5	1149	1087	902	760.5	1644	1321	1653.5	1771	1004.5	1430	832.5	1382.5	332	2386	1695
4	O14672	ADAM10	41288_LVDADGPLAR_2	16536	21021	11682	16077.5	11190.5	10107.5	8265.5	21983	11243	14579	14790.5	12044	17157	15791.5	16915.5	10484.5	19137	10369.5	11753.5	20464	18591	18371	25466	14244.5	11055.5	16094	15063	12980.5	13580	15088	11664	23198.5	12600	14879.5	15585	10226	20566	6160	21526	9478.5	19333.5	15941.5	22074	13044.5	23196.5	13741.5
5	O14737	PDCD5	46796_NSILAQVLDQSAR_2	24741	26782	17953	26420.5	24593	28753	17196.5	16036	20067	8435	17166.5	14881	16687.5	17015	17894.5	14750.5	21304	13476.5	14005	17923	19154	24113.5	14809	18362.5	22054	23913	29671	19734.5	31078.5	23704.5	22234	13099.5	17496	11997.5	17921.5	31528.5	20931	19164.5	25864	20377	20614	18995	26376	21249	22244.5	21796
3	O14744	PRMT5	310_AAILPTSIFLTNK_2	8156.5	8215	10998.5	8541.5	7951.5	10276	8264.5	4907	8612.5	8161.5	9528.5	7819.5	7260	6006.5	6006.5	8766.5	8350	7446.5	5927.5	10710	11651	8663	7824	6403.5	10987	11466	12772.5	6115.5	10354	11653	8613.5	12107	7386.5	14002	4375	6203	10910.5	5743	6476.5	6961.5	3263	11101	9230	12514	8327	8567
3	O14745	SLC9A3R1	41361_LVEPGSPAEK_2	9766.5	13341	6368	7514.5	10710	15336	8466.5	25514.5	16508	25978.5	19293	9842.5	15282	3390.5	19719	3784	14742	8953.5	4488	9065.5	7957	26605.5	4078.5	12632	7345	12960	8216	5458.5	17457	14881	7291.5	15389.5	13396	14871.5	14565.5	12197	14377.5	7990.5	18019.5	11058.5	23662.5	13911	14192	13352.5	18662	8906
7	O14773	TPP1	29521_ILSGRPPLGFLNPR_3	48732.5	86400	62353.5	61718.5	113218	114692	59165	81249	86926	119310	48714.5	65955	63120.5	22242	107034	12974.5	104122	58043	20092.5	89238.5	38644	50855	34951	49456.5	143410	72147	160622	28663.5	225074	259946	89537	129688	100878	67049.5	79673.5	204926	107794	43345.5	388484	57729	165892	115292	107448	65743.5	112842	61204
1	O14776	TCERG1	5581_ATFSEFAAK_2	2139	3291	2113.5	4235.5	3079.5	12690.5	3832	2148.5	2813.5	3591.5	3596	2709	3098.5	2994	4143	1620	3279	4085.5	2516.5	3264.5	2133.5	2942	3594	1419.5	2020	2947	2318.5	3132.5	3098.5	3255	4284	2496	2860	2204.5	2978	3529	2496	3094	3075	3018.5	2576	4766	5417	4444.5	2486.5	3024
1	O14791	APOL1	65975_VNEPSILEMSR_2	6624	17229	19358	31417.5	13387	19437.5	7808.5	3946.5	3774.5	14526.5	17773	28539.5	6604	8575.5	12205	6561.5	10527	4812	5923.5	4948.5	6993	8629.5	13827.5	4681	18980	5716	3293	14813.5	10641.5	13475	6204.5	5751	6946.5	6398	3795	4839	6487	6771.5	16342.5	7177.5	10196.5	7187	16558.5	6614.5	8893	3351.5
4	O14818	PSMA7	29445_ILNPEEIEK_2	29078	45200	15784.5	29873	44021.5	51260.5	29760.5	42280.5	47786	48673.5	37897	21767	37399	17083	53511.5	18791.5	39748	21304	17175.5	32987	35421	59007	14322	36799	31650	37963	41659	26303	56354	59315.5	35777	12967.5	36292.5	21149	43727.5	40666	48287.5	17302.5	53751.5	40442.5	62470	50976.5	40510.5	32283	59183	17856.5
2	O14841	OPLAH	1949_AGDFGAAFVER_2	6344.5	7595	6435	7079	7277	8802	7459.5	7158.5	7730	5040.5	7426	8551	7652.5	9730	8445	9082	8661.5	7876	10216.5	10063.5	7278	6834.5	6913	7327	6476.5	7070	6543	5479	6506.5	9691.5	7670.5	9972	5775.5	6290.5	8131.5	7151.5	7035.5	7711.5	8880.5	6853.5	10732.5	6954.5	8106	6681.5	14064.5	6142.5
1	O14874	BCKDK	41087_LTPTMMLYAGR_2	21805.5	11051	26479.5	20165.5	13495.5	13379.5	14462.5	8329.5	12086	9881.5	10786	6437.5	9651	9903	10711.5	7082	8875.5	8451	9284	11303.5	9967	11482	7909.5	10563.5	12887	13166	14766.5	19090	12954.5	13417	14719	10012.5	13465	13254	9245	9353	9563.5	10349.5	9753	8990	11271.5	10605	14381.5	10623	11573.5	11398
2	O14880	MGST3	27387_IASGLGLAWIVGR_2	6886.5	11293	5059.5	11190	5124	28052	17445	9621	11768.5	20300	5377.5	3634.5	18356	11556	38445.5	11064	10522.5	9853.5	3348.5	23222	13562	29796.5	7068	26690	12084	21899	20032	15336.5	18239	34668.5	4656	3647.5	11559	3798	5050	7676	8242	12612	44714	8995	10489	14505.5	8809.5	14902.5	21816.5	14307.5
1	O14907	TAX1BP3	66884_VSEGGPAEIAGLQIGDK_2	12463.5	8500	10149	17341	13947.5	8778	5511	5836.5	5509	7589	7646	7026.5	5487.5	10827.5	8067	10613	8214.5	5750.5	5098	8378.5	5913.5	8622	6966.5	7016.5	10368.5	6826	7419.5	7513.5	12021.5	8034	7374.5	5342.5	7138	9906	7201.5	7055	6298	9873	7427.5	10759.5	6361.5	6400.5	3063.5	8099.5	6643	5834.5
1	O14929	HAT1	70962_YYTEFPTVLDITAEDPSK_2	14304.5	8038	12504.5	18671.5	12484	15311	8185	3021	3505	4024	6229.5	5228.5	6820.5	8516	5511.5	3710	6287.5	2804	4635.5	7427.5	8263.5	6281	3306	6622	19735.5	6300	12157.5	17841	9362	18345.5	7069.5	2516	3249	1767	2694	6003	3718.5	8621.5	4743.5	3475.5	6981	1964	6477	7731.5	4119	9735
1	O14949	UQCRQ	26918_HVISYSLSPFEQR_3	20599.5	18001	17971	23974.5	16939.5	21326.5	17474.5	23269.5	16982.5	27062	23794.5	26943	19454.5	20436.5	23887.5	21298	28621	22114.5	25898.5	15484.5	12107	20013.5	23298.5	26163.5	19662.5	21571	22564	22126.5	22733.5	24997.5	24213	20741.5	16786	17602.5	19620.5	21245	23267	19324.5	22204.5	14213	23630	23034.5	28822	20868.5	20859	16697.5
4	O14958	CASQ2	32923_KLGFDEEGSLYILKGDR_3	14782.5	13441	11430.5	13122.5	11082	13986	11082.5	9990.5	8881	8279.5	10378.5	13196.5	9499.5	16658	10614	11096.5	8669.5	8275	6470	9058	8358.5	11213.5	9337.5	10751	11550	13353	11018	12775.5	12769.5	12990.5	11050.5	13872	12108.5	10017	9731	18773.5	10310.5	13430.5	12866.5	9230	10644.5	10549.5	24858	11761.5	9382.5	31047
3	O14964	HGS	62891_VC(UniMod:4)EPC(UniMod:4)YEQLNR_2	13155	14212	7909.5	9310	14438	17640	9663.5	6215	4286	4344	15372.5	9667.5	4715.5	22573	13385	18450.5	5750.5	23391	10822	6223	16132.5	13850	8745	7604	19513.5	13417	16442.5	8566.5	13882	13802	21570	6243	19779.5	8230.5	5407	9507.5	4559	6810.5	13658.5	9878	16535	19023	8109.5	9171	9171	7823.5
14	O14974	PPP1R12A	57310_STQGVTLTDLQEAEK_2	50292.5	30491	36296	51372.5	37829	20886	42534	21146.5	24326.5	23760	28911	50110.5	32216.5	24879.5	37768.5	29242	44691	41718.5	48952	34019.5	20822.5	25441	46651	41058.5	38625.5	38280	23571.5	49989.5	21182.5	27871	29656.5	24607	25360	41383	39005.5	28879	35421	35952.5	27164.5	43401	33913	27986.5	26983	35805	37986	36000
4	O14976	GAK	18759_FLHTLDWQEEK_2	32548	56688	50766.5	60678.5	38201.5	57815	49111	24788.5	43198.5	34266	40066	32046.5	12289.5	56462.5	40033.5	54919	36040.5	20160	22128.5	21535	30713.5	38776	27895.5	27902	43716	65947	42904	46283	55694	64552	34614.5	26854.5	35532.5	35874.5	22692.5	60964	34011	29151.5	46065.5	67041.5	33742.5	33660.5	24083.5	38410.5	27729.5	34370.5
6	O14979	HNRNPDL	63895_VFVGGLSPDTSEEQIK_2	23647.5	46910	25883	30379.5	31168.5	49427.5	35893	24364.5	26557.5	32205.5	27557.5	22371	29993.5	26825.5	39884.5	26559	30892.5	14042	17941	32695.5	21187.5	35962.5	18101.5	25776	35888	48194	48649.5	18567	50738.5	37599	42816.5	10960.5	29702	13095	31644.5	45784.5	31446	26700.5	36420	60042	60877.5	43058.5	47864.5	11650	32249.5	24484.5
2	O14980	XPO1	16599_ETLVYLTHLDYVDTER_3	26971	23920	20958	27074	27706	17654	21247	14668.5	20938.5	10842.5	19025	13891	20756.5	11073.5	17757	17013.5	20581	17563.5	9872	26072.5	20488.5	23108	17388.5	14409	27417.5	23473	26387	26513	25309.5	29635	29151.5	12619	24982.5	9476	15640	14965.5	21940	17264	19566.5	33800.5	19231	25534	21059.5	24488	9614.5	23358
19	O15020	SPTBN2	9181_DLEAIAAR_2	14750	62108	40090	47731	41406	40228.5	16027.5	33867.5	42734	45891.5	36678.5	185385	41349	46008	26634.5	25514	40016.5	29465	401781	72468	27788	43967.5	22005	20568	28058.5	53985	28932.5	20550.5	74717.5	69788.5	26885.5	32620.5	46861.5	18678.5	10747	41013	49471.5	23639.5	34554.5	21909.5	75120	55508	42048.5	38289.5	110040	39246
10	O15027	SEC16A	14069_EKPEEESLAAPTWLVHLQQVER_4	24059	29843	28230	33965.5	36979	36187	27120.5	18711.5	26706	25729	18664.5	26394.5	25228	28195.5	41524	25685	20492.5	16568.5	34383	29835.5	25154	18883	14811.5	31683.5	28945	40007	32782	27994.5	19297	25638	22872	22386.5	20507.5	22855	15563.5	19566	24162	34389.5	31444	23849.5	46221.5	24016	38346	28101.5	30384.5	25476.5
2	O15031	PLXNB2	30287_IQPETGPLGGGIR_2	10998	13208	8274.5	9721	18992	14803	9924.5	10082.5	9918	13077.5	17752.5	68930.5	11580	56700.5	10617	11720.5	7690	9690.5	6923	11330	28857	8866.5	7177	9460.5	51058.5	7891	11232.5	4793.5	15297.5	12382.5	9620	9447.5	3806	9571.5	20276	7949	11377.5	13590	9896	12441.5	10947.5	12315	12589.5	10750	6663	13293.5
1	O15042	U2SURP	34934_LC(UniMod:4)QIFSDLNATYR_2	15847.5	29280	21077	32254	30057	33857	22090	16728	10549	19049	13508	7873	24611	33505.5	23141	24611.5	16881	15879	18675	14249	23200	21480.5	12174	17968.5	35104.5	26135	29338.5	22984	31561.5	30670.5	22374.5	16069.5	19675.5	20688	15189.5	19797	19586	28213.5	25338.5	21472.5	17799.5	15051	16828	22784.5	28327	22561
72	O15061	SYNM	352_AALEALLGR_2	271233	79974	106410	164632	86579.5	75996	190417	155671	129220	86789	141690	197760	154205	64629	98118.5	82458	201056	76285.5	259929	219116	121541	45800.5	214813	190698	165726	167582	44206.5	204182	44260	33808.5	103140	76789.5	29824.5	182627	210081	49791	85328.5	222060	59704	40947.5	14671.5	96633	142542	50032	92302	172328
2	O15067	PFAS	18196_FGEPVLAGFAR_2	2073	7860	5375.5	3336	6791.5	12166.5	5006.5	4552.5	5094.5	6669.5	5125	3092	5861.5	3869	7554	4737	4166	4776.5	6421	5619	5205.5	6691.5	4885.5	4360	8475.5	3247	4460.5	2138.5	8840	7953	4274	4157.5	5941.5	3922	3986.5	2839.5	4838.5	6858.5	7572	4135	7433.5	4234	10442	4119.5	1509	4865
1	O15126	SCAMP1	62036_TVQTAAANAASTAASSAAQNAFK_3	30206.5	26704	23692	31499	22846	33156.5	22046	19487.5	20738	23154.5	24735	20013.5	22581	22974	28060	27681.5	18128	18435	23280	22451.5	23022.5	17401.5	25149.5	21026.5	22247	25308	27597.5	23131.5	27887	23231.5	27669.5	17566	18231.5	22012	21025.5	22446	18797.5	26140	21743.5	30065	24968.5	23023	19664	23240.5	23802	24213.5
5	O15143	ARPC1B	13564_EHNGQVTGIDWAPESNR_3	14845.5	12193	9970.5	9978	11704	11645	7961.5	9645.5	7094	9296.5	7480.5	10559	10078.5	10807	9256.5	11640	10515	9902	9688	13550.5	11833	9447.5	17823	10294	13005	6785	11620	6945.5	12557	11933	10535.5	10357	10635	8911.5	9419.5	8529.5	11328.5	12161	12290	10662.5	10373.5	10647.5	11196.5	11526.5	14038	4624.5
10	O15144	ARPC2	28712_IIEETLALK_2	51614.5	60932	48597	57476.5	51569	69613	42995.5	30366	58840.5	61164.5	67850	55000.5	59841.5	53665	50886.5	47762	84254	11801	49564.5	90689	68352.5	71335.5	36475.5	51089	64425	55178	68847	57680.5	60898	67392	46790.5	23537.5	64676	33425	49436	41831.5	61925.5	41760.5	61563	55999.5	61309	80528.5	81694	47199	61718	64322
6	O15145	ARPC3	6571_AYLQQLR_2	41941.5	51686	31379.5	40171.5	38626.5	46259	32074.5	45492	46676	45484	43939	32782	49502	30218.5	44536	32345.5	50983.5	43217	23500	59028.5	50877.5	62156.5	33096	45573.5	36956	47332	47559.5	39481	45125	47607	44642	32360.5	51387.5	28775	50125	48445	62719.5	34505	44022	54864	47456	71456	43439	44728.5	60980	44818.5
2	O15212	PFDN6	16557_ETLAQLQQEFQR_2	20306	22443	19112.5	11532	18487	21946	11703	14521	14324.5	15315	16910	17799	17229	16114	15407	17166.5	13963	17024	20239	15622	21193.5	21931	14984	16751.5	15328	19327	20689.5	19166.5	20529.5	21948	15864	12651.5	16716.5	14089.5	14874	19326.5	16510	21825	18306	20548.5	11828.5	18665	14351	16369	16643.5	20154.5
45	O15230	LAMA5	6799_C(UniMod:4)FC(UniMod:4)FGATER_2	51672.5	85787	53269.5	66828	50285.5	67818.5	48771.5	63584	78584	72178	87391.5	100330	78916.5	87728	64769.5	70001.5	110426	47337.5	72091	103589	80506	72524.5	58499	64786	58566	68976	49073	49545	58313	55998	52830	45231.5	49055.5	45602.5	71749	49898	81215.5	65566	74760	57392	68611	69526	79793	72595	53931	68184
10	O15231	ZNF185	24537_GVFTKPIDSSSQPQQQFPK_3	25905.5	23714	15019.5	18181.5	29284.5	21241	8858.5	12426	7089.5	18394	13286	17669.5	9185.5	14009.5	20051	15944	10369	21340.5	7512.5	21880	18279.5	15325.5	18237	9154	21121	10283	13874.5	11720.5	13236.5	19724	25691.5	16328.5	9391	5596	20742.5	13249.5	15557	13973	10299.5	16844.5	13306	10498.5	7936.5	7861.5	7179	20271
1	O15247	CLIC2	7917_DFDIPAEFSGVWR_2	7788.5	4836	8176.5	12272	9534.5	14690.5	3415.5	2667	425	1473.5	1626	2474.5	969.5	1658	1510.5	979	2468	956	1438.5	2612	2545.5	3024	1504.5	3404	13421.5	5376	9764.5	8917.5	11924.5	12433	4847	575	1363	508	1221	1362.5	1274.5	4830.5	2126	3192.5	2118	1312	3399.5	1578.5	884	5047
4	O15254	ACOX3	46042_NLWGAVLQESK_2	41756	80453	66069	72030	75434	80927	60110	45358	57553	58324	56806.5	42968.5	55625.5	57817.5	59298.5	37709	59813.5	49098.5	30966	50364.5	51075	65483	41370.5	48150	67443.5	68193	91227.5	57086.5	86094.5	89099.5	83003	44277	66853	35078	60534	81126.5	64401.5	51507.5	63167.5	82904.5	85151	71464	67723.5	58112.5	65784.5	60876
1	O15260	SURF4	55768_SMFAGVPTMR_2	8566	9945	6895	7532	6886	15177	8209	7852.5	9490	8310.5	8862.5	10500.5	11335.5	8933	8103.5	10019	8867.5	11756	5775	12678.5	5090.5	7038.5	7261	11082.5	11813.5	11266	8938.5	9612	10279	11740	10945.5	14617.5	7337.5	11041.5	8882.5	10302	8434	8511	11392	10711.5	29480	9997.5	15665	11764.5	10887	8445
2	O15264	MAPK13	67331_VTGVPGTEFVQK_2	10713.5	11548	16759	20618.5	21750.5	13607	10766.5	9230.5	8313.5	21021.5	13664.5	8372.5	13944.5	8760.5	16365.5	7157.5	9175.5	7107	5962.5	11099.5	8595	13296.5	4379.5	15447.5	11496	7335	18780	11144.5	15034.5	12267	9268.5	10320.5	11230.5	14268	6571.5	7613	8646.5	8177	13955	7331.5	22303.5	24879.5	9595.5	15366	13666.5	6649.5
1	O15273	TCAP	65492_VLPLPIFTPAK_2	4638.5	5173	7087	8816	7208	11602	5288	3398	8816	7792.5	3135	3029	8474.5	4128.5	4916.5	2623.5	7313.5	4519.5	2617.5	2661.5	6504.5	4888	4241.5	5740.5	8431	5377	9067.5	4709	10660.5	11185	4146	4585.5	6630.5	2177	4711.5	5807	2505	2579.5	4533.5	6956	8968.5	3372.5	7093	9400.5	7884.5	4480.5
8	O15296	ALOX15B	14562_ELLIVPGQVVDR_2	16577.5	25082	23695	40193.5	15274.5	21621	26785	31460.5	36436	23982	38119	24988	43043	36139.5	18483	57980.5	45870.5	22504	40957.5	21057	31036	32096	19434	28948	6668.5	26096	30583.5	18828.5	70907	41208.5	13296.5	23306.5	21030	36652.5	22997.5	25524	22203.5	11850.5	77338	33000	97510.5	25816	32555	9472	28962	23028.5
1	O15305	PMM2	66510_VQEQLGNDVVEK_2	6571.5	5973	8207	3949	7629	5572	7993	6122.5	5332	9583.5	7143	13263	9133.5	9321.5	7832	4663.5	7180	8118	7118	9792	6818.5	7846.5	6362	4836.5	7674	6827	10959	8160.5	7007	6551	5812	5143	8824.5	10696.5	8896	8243	8713	9138.5	8860	9990.5	5008.5	6853.5	7343	4239.5	8498.5	9208.5
1	O15320	CTAGE5	1758_AFLSPPTLLEGPLR_2	2311.5	1883	4311.5	3419.5	3565	5459	1880	569	955	1384	839	924.5	1789	1833	1496.5	1759.5	1838.5	1345.5	2015.5	1395	1279.5	2682.5	2144.5	1659.5	3677	1953	3550	3228	5331.5	7807	1540.5	264	1758	341.5	1186.5	1210	1273.5	2640	1450.5	4654.5	1890.5	1470	230.5	1530	816	1841
1	O15327	INPP4B	42660_MFESLPLQIK_2	1657	1312	2372	4407.5	1176.5	1726.5	868.5	1070	3305	5143	2159.5	1678.5	2000	4920.5	1805	3732.5	860	1535.5	2105	3481.5	2761.5	1391	1162	1115.5	1589.5	1579	1471.5	2480	2631.5	1123.5	1992	3314.5	1628.5	1883	1232	1005	524	960	3838.5	4054.5	6138	1830.5	2318.5	2727	1392	2572.5
1	O15347	HMGB3	57270_STNPGISIGDVAK_2	8226.5	7995	6646	8830	9691	9914	6380.5	2879.5	5200.5	6921.5	9106.5	7706	8593	5764.5	13066	6755.5	9622	9144	6094	7716	4747.5	10703	5373.5	5628.5	10311	7800	5965.5	8434	9591.5	8872	6126	11794.5	7338	6859.5	8754	6668.5	7364.5	5027	7126.5	7206	11994	10776	7389	7135	9742.5	7500.5
4	O15371	EIF3D	20566_GAVIATELK_2	32791	21931	36775	23796.5	15818.5	17511	14265.5	10867	12096.5	51500.5	11736	20729.5	14031.5	10007	19179	42181.5	13868	11026.5	15956.5	53067.5	16476.5	61529.5	9491	10763	16085	32910	21598.5	42256	17945.5	22135.5	19648.5	13315	15249	10882.5	17688	10338	28613.5	14892	10433.5	31791	11480	18524	13365	15225.5	84664	32374.5
2	O15372	EIF3H	21062_GEPPLPEEDLSK_2	11625	19261	13041	15329	16109.5	26532.5	18646.5	9658	14177.5	14432.5	17137.5	25939	15547.5	17985	15351.5	12291	14659.5	7247.5	18851	22346.5	12051	11301.5	13436.5	29566	27641	12226	16482.5	27782	14762	15827	15725	9395.5	11695	8742.5	15114	14322	5414	7376.5	19794.5	11321.5	13504.5	16011	13473.5	12615	50302.5	14738.5
3	O15382	BCAT2	6471_AWVGGVGNYK_2	16885	21685	13048	18122.5	10325.5	13220	18193	20789	20245	22404	16136.5	13100.5	21912.5	15132.5	25207	16022.5	23797.5	14392	13230.5	21989	14611.5	20848	13423.5	23041	14010	21524	13630.5	13047.5	20761	18468.5	18150.5	17959.5	18309	19219	17416	12569.5	22948	15159.5	22160.5	16071	28982	23143	13530	19111.5	26466.5	14398
3	O15393	TMPRSS2	41992_LYGPNFILQVYSSQR_2	23452	11074	24764	34296	26649.5	31309.5	14361	6046	9260	10916.5	7862.5	4178.5	2217.5	14540.5	8081	20862.5	7979	2792.5	11919.5	15166	10294	10387.5	9117.5	14662	32015	23253	32904	26169	28610	32617	15813.5	3745	5746.5	8517.5	4585.5	3438	2422	22073	7035.5	1968.5	3169.5	6863	21311.5	9553.5	9296	13046.5
2	O15417	TNRC18	20812_GDRAATLEEGNPTDEVPSTPLALEPSSTPGSK_4	102846	14375	22220	17175	16042	32940	10447.5	4642.5	5964	2991.5	5119.5	2867.5	2071.5	11485.5	3595	9688.5	3125.5	1303	3371.5	2896	4042	3043.5	3008.5	1693.5	30501.5	4524	13108	34493.5	20995.5	20032	13839.5	1090	2161.5	1790.5	3920	1893	1767	21286.5	2442	1464.5	3818	3495	3642.5	26845	3855.5	1958
8	O15439	ABCC4	27458_IAYVSQQPWVFSGTLR_2	16030	10274	23334.5	12842.5	19683.5	26365	9338	4225.5	7413.5	7227	6366	8159.5	5805.5	12781	5828	14268.5	8769	12516	7955	10256.5	8182	8114	10953.5	3110.5	17798.5	8382	17280.5	21519	27114.5	20634	12870	2825	5470.5	6450	3381.5	7659	3105	12350	5501	12336	11876.5	10014.5	12215	9519.5	7521.5	5339
1	O15484	CAPN5	6300_AVTAADMEAR_2	6992	3713	6080.5	4458	7670	5705.5	5549.5	6737.5	6352.5	7197	4838.5	3599.5	2485	2448	7930.5	5023.5	5077	3980.5	5228.5	8498	6959	4618.5	6731	5028	5378.5	2836	5303	4627	4309.5	6398.5	5438	4793	4891.5	2751	9028.5	3405	8789.5	3439.5	4967.5	4943.5	12542.5	4586	5351.5	9470.5	2710.5	5850.5
3	O15498	YKT6	42122_LYSLSVLYK_2	205282	135856	211258	222274	133729	123344	271537	127615	138917	117230	211828	323316	193562	404182	101482	329126	218662	185875	313764	270112	242670	66135	324502	252415	295788	148915	92403	238234	170488	130705	180548	135756	87305.5	130152	147476	72139	62108	415180	143748	101336	23951	135782	250242	245836	149780	74603.5
3	O15511	ARPC5	3053_ALAAGGVGSIVR_2	61424.5	64814	40577.5	46908.5	46331	63138	42330.5	56766	46089	54059.5	42679.5	32753	49322	38152.5	55344	36271	53834	65637.5	25932.5	61826	32111.5	65294.5	31866	47903	49498.5	44440	56845	43340	52517	58815	47717.5	49247	59403	40535	53338.5	48099.5	64357	36955	47087	65223	45768.5	82800	28538	59455.5	64964.5	48266
4	O43143	DHX15	69523_YGVIILDEAHER_2	22473.5	16516	31648.5	25291.5	31763.5	27411.5	18305.5	13253	19657	15616	20859.5	25386	20768	25007	21066	23108	21620	19125.5	18430	23905.5	21221.5	24501	20095	19066.5	33457.5	24979	28398	28892	29287	26459.5	19315.5	16984	24825	35493	24525.5	16209.5	23524.5	37849	23541	31454.5	16593	19953	22578.5	21157	21230	16368
1	O43148	RNMT	57573_SVLIGEFLEK_2	3627	3786	15767	4069	5200	3206	7315.5	3232.5	7405	8598	8580.5	22633	7328.5	3423	4488.5	28811	6315	1985.5	7745.5	5103.5	9208	6979	17951	5126	3473	3228	4607	3471	2390.5	4717.5	4841.5	6606.5	14200.5	20053	8911	8711.5	9956.5	5573.5	4863	5510.5	5845.5	9184	4645.5	4477.5	2466	9311.5
1	O43172	PRPF4	41873_LWIANYSLPR_2	2357	1623	2734.5	2329.5	2804.5	2963.5	1399.5	3286	1548.5	1637	749	1561	2294.5	3703	2366.5	2613.5	2399.5	4151.5	2347	3948	2533	3748	1597	2434.5	3130.5	2870	2413.5	1942	1987	1680.5	2166	1056	2756	5900.5	1730.5	2322	1714	1369	1478	2032.5	2446	2925	3291.5	3362	4230	2465
15	O43175	PHGDH	21622_GGIVDEGALLR_2	17497.5	47947	42682	66001	51745	137460	58709.5	70003	92683	130930	81908	48286.5	83945.5	13785	106544	16979.5	69259	21900	18119.5	66096.5	29866.5	128032	24694.5	54966	45279	38652	45403.5	62626.5	63856	63799.5	22953	38600.5	47675	37610	33720	54076	32765	14158	25494.5	20876.5	76863.5	34385	38998	35445	49801.5	36998
1	O43181	NDUFS4	57828_SYGANFSWNK_2	8519.5	6393	31907.5	7066.5	5924	7444.5	7358	7905	5419	8397	8030	16637.5	7734.5	10135.5	8162.5	6821	8452.5	10192.5	13273.5	8851.5	8356.5	8977	7345.5	6758	6179.5	7872	5890.5	8309.5	9582	7237	8107.5	7834.5	6942.5	6748	10492.5	13552	8957.5	5772	7855.5	9609	9721	9462	9103.5	7317.5	8966	9081
4	O43182	ARHGAP6	53807_SEQYLTLSGAHDLSESELDVAGLQSR_3	25602.5	14990	24007.5	24806	36395.5	22350.5	22958.5	10264	11252.5	8927.5	8936	9020.5	10722.5	18383.5	14164.5	22054.5	16673	13663	16219	14101.5	9204.5	20311	20384	8580	25309.5	19042	46256	26467.5	44183	47434.5	19338	10858	6663	15480.5	6641	16183.5	14662.5	11014	10378.5	17574.5	13402	16014.5	17693.5	15474.5	10126	8519.5
4	O43237	DYNC1LI2	62230_TYGFHFTTPALVVEK_3	14016	15682	5539.5	16611.5	11614.5	19281	11983	19572	13279.5	22950	21539.5	19865.5	17075.5	28344	21917.5	28297	19875.5	17359	23139.5	23200	22012.5	21860	17709	17425	16901	16437	15457	11652.5	18431.5	14529	18905.5	13769.5	13910.5	13204.5	19446.5	12700.5	22511	20172.5	22476.5	18996.5	12318.5	18429	30514	22154	10808.5	22629.5
6	O43242	PSMD3	2815_AIRDGVIEASINHEK_3	13323	20888	23426	20971.5	18154.5	19953.5	17233.5	14070.5	16670	20167.5	17037	11565.5	23850.5	10273.5	18677.5	14971.5	7564	11115	12252	10406.5	14386	18914	20375.5	13244.5	29807.5	21112	20673.5	11162.5	20764	22637	19954	15362.5	15842.5	11916.5	11787	8610	17207.5	16252.5	19318.5	22386.5	21796	16309.5	21369.5	19258	16274	13820
3	O43252	PAPSS1	8957_DIVPVDASYEVK_2	21370	31130	18741.5	29722	34088.5	53807	18488.5	24649.5	30421.5	37241	27478.5	16259	26625	17292.5	39238	17049	30532	17420.5	12805.5	22557.5	18848	48542	11517	21064	26903.5	26557	40433.5	23297	43014.5	40906.5	18900	14377.5	27660	13018.5	27524.5	20566	28122	22546.5	30704.5	38915	57534	32766	17680	18509	27704.5	35050
1	O43278	SPINT1	13146_EGFINYLTR_2	17860.5	13716	17169.5	20732	15933	10144	12341	16640	9900	9423.5	11573.5	10212.5	8936.5	18013	14193	16850.5	7818.5	15354	18693	6432.5	14839	8530	7721	13917.5	14596	13033	21285	19926.5	25745	40438.5	15296	6071	19504	11050	9645	17970.5	11619.5	5141	11204.5	11905	9817.5	9310.5	14555.5	14173	16890	6837
1	O43291	SPINT2	44199_NAADSSVPSAPR_2	2916.5	1761	142.5	692	1566.5	1710	1338.5	1972.5	589.5	2253.5	1524.5	2470.5	931.5	880.5	1336.5	1684	1361.5	927	1274	761.5	898	1662	2081	690	1550	1907	1279.5	1386.5	1467	1448.5	1740.5	1569	1322.5	2286	1908	2198.5	1620.5	4719	1457	990.5	2629.5	1532.5	1349.5	1823	1165.5	1237.5
11	O43294	TGFB1I1	22453_GLC(UniMod:4)GSC(UniMod:4)NKPIAGQVVTALGR_3	10657	25699	16193.5	23075.5	25553.5	37362.5	16864	18319.5	16088.5	22870	28936	31380.5	27837	23310	20615	18687	29073	17551	21360	33736	15268.5	21321.5	11416	35182	45672.5	28985	13339	13056.5	28192.5	24003	12577	12906.5	8653	16552	15956	17014	14256	19513.5	25673.5	16349	14363.5	14437.5	16339.5	17184.5	18589.5	14985
2	O43301	HSPA12A	5495_ATAIDIATSK_2	3652.5	5110	5045.5	6208	4566.5	4285	5556	3782.5	3450	5908.5	6404.5	2837.5	4884.5	8115	5102.5	6247.5	5207	4167.5	5410.5	6145.5	6885.5	4353	3490	5197	6489.5	5846	5399	5065	4088	4726.5	7073.5	6704.5	8480.5	5014	8117.5	4406	7698	9716.5	4438.5	8289.5	5163	7077	6454	7003	5736	2954
2	O43324	EEF1E1	2911_AIVQQWLEYR_2	26853	30948	26179.5	38141.5	24287.5	31361	20807.5	20576.5	25452	17124.5	18516	22061	28074	19402.5	18294	18151.5	18744	17305.5	18486	19978.5	23942	16958.5	20263.5	19343.5	26721.5	26055	26769	18529	30841	31593	16168.5	17688.5	16527	25538	14480.5	15109.5	20189.5	42689.5	26219	29080.5	32665.5	19360.5	72016.5	20541.5	19322.5	20952.5
1	O43347	MSI1	42687_MFIGGLSWQTTQEGLR_2	25296.5	16454	29190.5	41782.5	29974.5	41468.5	18171.5	7439	11969.5	9163	10521	8905.5	18421	20354.5	13975	14947.5	10732	8001	12347	19320.5	14724	21942.5	17928.5	15712	40372.5	19877	38493	27478.5	40873	39990.5	15893	15814	8794	7707	5461.5	17048.5	15196	16254	12077.5	31704	20058	11465.5	18769	12456	8822	8088
10	O43390	HNRNPR	13685_EIEGEEIEIVLAKPPDK_3	20384.5	21295	28527	24053.5	27006	24906	19666	24851	22471.5	24104.5	18302	19746	16852.5	29311	24703	26283	20031.5	21262	15494	25036.5	23655.5	26303	18185.5	21516	22672	20850	36484.5	21132.5	23529	18886	26811	19740	29353.5	24654	19832	27594	18935	19276	26824	22750	14921	20330	24991.5	26914	24722.5	18040.5
1	O43395	PRPF3	35915_LFEAVEEGR_2	7884.5	8890	6487	5956	8064	8565	10481	7550.5	13522.5	7880.5	11182	8908.5	9912.5	7589	10433.5	10044	10749	8192	6859	9033.5	6042	9590.5	11384.5	11886	9265	8484	8695.5	6935.5	9021.5	10376	9808.5	11034.5	7453.5	8128.5	7677.5	9515	8483.5	10429.5	8375	7985	9597.5	10478	14110.5	133579	270882	10531.5
7	O43396	TXNL1	66763_VRIDQYQGADAVGLEEK_3	28413	38649	24492.5	32996.5	38830	34530.5	28159	34136	26529.5	36183.5	29401	21886.5	28084.5	15026.5	37383.5	23329.5	27288.5	23914	16524	28968	26390	44647.5	20950.5	32142	37092	33023	31689	30019.5	43897.5	41127	27755	24563.5	18720	23044.5	35985	26935.5	28808.5	14432	35685	31911.5	49266.5	43264.5	40123	26078	43043.5	28405
7	O43399	TPD52L2	61208_TSAALSTVGSAISR_2	31856.5	42924	30930	38566	36781.5	52376.5	36096.5	41371	34603	36654	34807.5	21927	35156	24610	48167	24912	35440.5	27065.5	28183	42279	24574.5	47700	36209.5	38981.5	29164.5	41044	51279.5	33754	50357	44045.5	53954	27653.5	35664.5	23113.5	39542	56809.5	45280.5	27375.5	40895.5	45885.5	44939	49881	33333	29949	34433	34863.5
1	O43405	COCH	12981_EFTGLEPIVSDVIR_2	10141	21756	20193.5	27422.5	20151	26181.5	8931.5	2289	4073.5	3860	2854	8512	8391	14096	3632.5	8808.5	4820	2327.5	12882	7063.5	5075	21239.5	27246.5	8321	14956.5	21872	25378	21008.5	28006.5	28930.5	9695	9373	10445.5	3043.5	17276	13061.5	1387	16911.5	28029.5	1418	26738.5	3429	3023.5	28174	4175.5	3513
2	O43464	HTRA2	56600_SQYNFIADVVEK_2	5655	6456	4963.5	6346.5	7378	9660	8715	3922.5	5398.5	5839	11877.5	6721	2187.5	6821	7166.5	8097	4370	5994	14237	5113.5	4420	8047.5	5524	4261.5	6667.5	7573	7916.5	5740	7726.5	6068	7230	2429	6740.5	5118	5652	7287	5260.5	5486	7476	8121	7579.5	9162	13168.5	5737.5	7251	4610
7	O43488	AKR7A2	62773_VASVLGTMEMGR_2	19995.5	27877	18937	21372.5	29856.5	31065	23257	21508.5	23233.5	16848.5	22237	15716.5	23100.5	25706	21740.5	12763.5	25815	16368.5	16787.5	21215	19850.5	33188.5	17632.5	28150	24911.5	19698	19033	21278.5	33344	25424.5	15601.5	21436	21998.5	12908	13169	11556.5	14304.5	16849.5	18945.5	21889.5	28288.5	19864	22550	15640.5	24867.5	8125
8	O43491	EPB41L2	66776_VRPAELEQFESTIGFK_3	170949	91683	78857	45201.5	31086	91600	49510.5	67836.5	57056.5	48081.5	43804.5	68162	43857	68890	71731.5	31619.5	76980	59918	45765.5	82825	64867	93904.5	84465.5	64976.5	70613	63917	39607	65395	90234.5	55528	41394.5	67266	33262	60533	62803.5	56857.5	45882.5	106987	85191.5	54855	85499	75436	109688	65048	59266	47681.5
1	O43493	TGOLN2	56706_SSAEAQTPEDTPNK_2	8036	8383	3979	7370	4264.5	2847	4355.5	7351.5	7773	5493.5	6254.5	8276.5	4758	5857	2941	10267.5	4177.5	6199	4773	7863.5	6204	5702	7097	2654	5869	7731	1977.5	4778.5	2141.5	4029.5	7087	3598	8390	6380	7984	5195.5	7523.5	9677.5	5046.5	7601.5	2168	7900.5	3474.5	3468	1239	4548
2	O43504	LAMTOR5	24332_GTLSDEHAGVISVLAQQAAK_3	16404	38302	25488.5	29723	34409	37104	21481.5	22347.5	16388.5	26184	19414	14001	24508	12076	35991.5	16403	11526.5	11557	16444.5	20921	16531.5	34858	13416	23729	28585.5	33208	35189	25246	46582	37135	21134.5	17737	20945	11381	12321.5	11192.5	18172.5	13084	43577	26913.5	35927.5	20080	17479.5	16549.5	35801	21970.5
1	O43581	SYT7	3957_AMDIGGTSDPYVK_2	51307.5	71759	69214.5	77180.5	75417.5	54589	69131	51535.5	55487	54903	66953	62196	57966	54652.5	47765.5	61569	57528	11228.5	38563.5	47930	46195	50877.5	60779	11390.5	63887	72024	71117	69366	69795	72865.5	60329	52259	55738.5	58884.5	54689.5	87136	57660	57206.5	61174	89449	43189.5	30513	40425	52142.5	49161.5	47285.5
1	O43583	DENR	34979_LDADYPLR_2	6020.5	8802	5305	7365	7358	11303.5	6793.5	9758.5	11002	12184.5	11426	9533	12090.5	4333	12437	15286.5	12533	8087	5490	11675.5	8870	11315.5	5481.5	10119	5601.5	7509	11527.5	5569	11248.5	10257	10566.5	4995	12385	4747	11481.5	14386	13101.5	5784.5	14273	8481.5	24285.5	13295	14065	6083	15725	10697.5
1	O43592	XPOT	3132_ALAYFEQLK_2	3124	2777	3079.5	1565	4444	4999	3846	4949	2476	6376.5	4573	3290	5024	4724	3649	2391	4203	3658	2240	3038.5	3418	2436	5706.5	4900.5	2704.5	3410	3593.5	2925.5	4728	7432	4441.5	3887.5	3675	11029.5	2777.5	3326	3171	2825.5	5390.5	2992	8349.5	5799.5	3436.5	4682.5	4881.5	5812.5
3	O43598	DNPH1	18326_FGTVLTEHVAAAELGAR_3	18881	37668	24050	24446.5	33792.5	30990	17513	32360	27190.5	40366	28901	26615.5	29809	10857	36288.5	5930	37496.5	21689.5	16826	29953	23811	38071	14390	30638	28058	31948	39168	19966	49242	37832.5	16554.5	25399	21911.5	24057	30195	49205.5	32303	15090.5	58553.5	22921	76646	41433	41123.5	21208.5	25999	28485.5
3	O43615	TIMM44	21361_GFLSGLLDNVK_2	6388	5778	5884	8302.5	6828	9254.5	4182	2323.5	8881	8128.5	8654.5	3664	9787	4235.5	8783.5	8113.5	11109.5	14722	12158	5451	7125	11046	4290.5	7893	7459.5	7691	5924	4963	5018.5	4792	5150.5	15902	5619.5	9086.5	5383	7826	4377.5	8394	8774.5	6857	6758	5809	11038.5	16506.5	4497.5	7050.5
1	O43617	TRAPPC3	51388_RIEDNLPAGEE_2	4541.5	6342	5792	8260	6492.5	8642	6078	6505	5230.5	9008.5	6503.5	5632.5	8259	9010	8687	10814	8306.5	8290.5	4880	6465	4586.5	5935.5	7312	6925.5	7020.5	4474	7634	6624	8367.5	7693.5	8087	6810.5	6743.5	8257	6127	4190.5	8386	5254	9784	6682	12590.5	9067	9427.5	5742.5	7920	5251
1	O43633	CHMP2A	31687_KAEAAASALADADADLEER_3	17300.5	17718	62693	18533	18833	10727	20889.5	12915.5	11740	17959	18694.5	23457.5	16297.5	13783.5	16081	13735.5	16005.5	17656.5	18622.5	16175.5	17437	20068	22303	16139.5	22272	19171	22296.5	11956	14746.5	16881	18232	32104.5	20266	23545	17123.5	16541.5	14551	15720	17099	18047	19992.5	18204.5	17769	16320.5	14621.5	14663.5
2	O43665	RGS10	39487_LQDQIFNLMK_2	15540.5	15843	36409	18468.5	19402.5	27815.5	16204	11882	9303	22457	18040.5	48621.5	17268.5	47074.5	43400	14486.5	44398	33614	8847	9703	12437.5	25920.5	14979	17285.5	29220	11745	24159.5	13477	26341	22494.5	14181	17809	14491	21051	4887.5	14521	22293	12295.5	11448	9723.5	12096	42324	8651	9837	12579.5	52003
1	O43670	ZNF207	37156_LIHPDEDISLEER_3	6150.5	16143	12942.5	12568	14618.5	16907.5	11925	12347.5	12668.5	14346.5	12592	8565.5	15150.5	5790	13554	10136.5	13411.5	15162	6586	16153	9272	12303	10484	11345	9815.5	15742	17282	9949.5	16174	17003	18959	13873.5	11267	11059	13130	21934.5	16320	9140.5	14809.5	13095.5	22030	20263.5	16152.5	12690.5	15187	7947.5
1	O43674	NDUFB5	60483_TMAVLQIEAEK_2	7928	10724	7258.5	5187	7786.5	12939	3554	5290.5	16883	7335.5	5798	11391.5	5021.5	3038	8970	9433.5	7136	11907	6466	6927.5	4173.5	9044.5	15751	11536	7147	5032	10854.5	7000.5	8471.5	5306	6343.5	5816	11511	11696	10081.5	6644	18150.5	6319	7110.5	8490.5	12293.5	12966	7095.5	8473	25837	7893
2	O43676	NDUFB3	57670_SVSFSDVFFK_2	10310	12700	4191	8144.5	9679	12280.5	9390	7560	9955.5	10154.5	7802	9628	5563	7361	8946.5	10313.5	9767.5	8147	8650.5	23436.5	5968	9804	6733	6707.5	11122	11736	13130.5	9376	12999	13576	13007	4625	14697	7864.5	8672	4594	6637.5	9152	11599.5	5397	16204	12132	17998	8878	6058.5	9262.5
2	O43678	NDUFA2	68850_YAFGQETNVPLNNFSADQVTR_3	20433	26410	24451	29088	26573.5	18719	18701.5	15877.5	20708.5	13483.5	18110.5	13935	12064	32004	18868.5	24492	18150.5	12188	11875	21390.5	24293	14081	23473	18835	26169.5	24618	27959	18439	23085.5	23351	18510	16876	13763.5	11044	11808.5	19742.5	16236	19936	15444.5	20213.5	14044.5	14195	19302.5	18071	13922	14613.5
6	O43681	ASNA1	38203_LLNFPTIVER_2	22245	25977	21520	22452.5	24800	33802.5	17081	16909	43664	18815	22257	10197	19028	18058.5	21078	10660.5	21604	18543.5	8167.5	21148	27795	23899	12322.5	16433.5	26433.5	19975	42730	18285.5	34116	29471	22229.5	16596	19977.5	12627.5	18157.5	19625.5	17167	27984.5	24646.5	26498	40506	21028	38476	14049	24845	17025
5	O43684	BUB3	41951_LYDVPANSMR_2	12905.5	16300	13975.5	15433.5	14609.5	16764	10995	10936	18516.5	14387	14458	10973	12330	18263.5	16699.5	16701	16653.5	16257	6818.5	17912	13561	20956	21354	14318	14475.5	14189	13867.5	11003.5	15110	16278	16008	19630.5	9556	14613	11839.5	18579.5	18909	11377	15388.5	14951	26464	18312	15898	13912.5	10021	13258
4	O43692	PI15	6417_AVYLVC(UniMod:4)NYAPK_2	22144.5	37905	29306	40183.5	32657.5	27168	28038.5	19447	25739.5	13416	23364.5	27232	27617.5	40411.5	33660.5	49760	30405	21617.5	22565	35932.5	33279.5	24404.5	43119	30326	32567	32220	31127.5	25929	27964	31077	30975.5	26178.5	23970.5	26063	20626.5	25349	24774	40751	32292	44317	37925.5	24247.5	29081.5	24785	24192	23955.5
37	O43707	ACTN4	22224_GISQEQMQEFR_2	32210.5	38190	30205	43850	43077.5	48477	43329	43997.5	38348	39465.5	46782	19881.5	45586.5	65087.5	36428	72004	36994.5	45548	25239.5	49768	43058.5	42730.5	29013	52395	36191.5	30082	29022.5	38542.5	45217	43010.5	33629	41853	25773.5	31370.5	29413	18457.5	37005.5	51373	39218	45492	48282.5	31157	44397	61437.5	42045.5	28724.5
1	O43708	GSTZ1	18625_FKVDLTPYPTISSINK_3	24623.5	10518	14160.5	10848.5	12898.5	11866.5	9553.5	8258.5	12071.5	13685.5	8924	7706.5	10499.5	8357.5	10825.5	9036.5	7561.5	8049	9497.5	10144	8336	9207	8118.5	11124	16696.5	12630	17436	11801.5	23396.5	18228	9877.5	8297.5	9084.5	7746	5932	8699	4762	6675.5	12677.5	8802.5	21339.5	10919	11297.5	9162	10778	6576.5
1	O43739	CYTH3	18434_FIAMNRGINEGGDLPEELLR_2	52751.5	16689	17059	22678.5	21965	14004	10549.5	7577.5	4108	7114.5	26267.5	21843	17850.5	60260.5	9789	33177	32532.5	3386.5	15855	9308	6142	4779.5	7386.5	8737	23945	12847	20583.5	58354	14163.5	19920	12782	1137	2723	6234	4074	3206	3027.5	17450.5	8139	15762.5	5651.5	10038.5	23608.5	27166	12454.5	7224
5	O43747	AP1G1	5985_AVEYNALFK_2	6443	8467	29037.5	9421	9259	10743	8226.5	10438.5	9901.5	12615	9911.5	7105.5	9933	8164	12205	10410.5	9783	5219	6203	11402	5353.5	11350.5	8038	5749.5	8016	7097	11231.5	9911.5	6353	12209.5	7749.5	5165	9005	7284.5	4878.5	9389	8194.5	5287	12283.5	9184.5	13848.5	7629.5	13399.5	9126.5	11537	7332
2	O43760	SYNGR2	11140_DVLVGADSVR_2	15393.5	7926	16227.5	20174.5	37924	8274.5	12398	9569.5	7639	10196.5	14865	8124.5	9362	11301	9858	16532	10835	19846	8734	9729	9542	10610	16303.5	8854	8106.5	22336	27935.5	7662.5	39851.5	25012.5	7629	16531	28719.5	25720.5	8181.5	12020	8358	14440.5	10257	11460.5	14889	11002	7164	9690	10287	8639
2	O43765	SGTA	42812_MGLALSSLNK_2	8402.5	23305	14492	14881.5	24430.5	25563	13533.5	15075.5	27812.5	15056.5	10386.5	6570	18878.5	10546	11329	9696.5	5727	8760.5	5810	18739.5	9547.5	25266.5	8854.5	15642.5	22421.5	15925	19473	12752	29453.5	28719.5	12610.5	15474	82263.5	2616.5	8201.5	13153	4974	8220	23274.5	12169	43891.5	16145	5329.5	8576.5	19526	10515.5
6	O43776	NARS	28041_IFDSEEILAGYK_2	13502	23775	17380	22177	22678.5	19516	20242	9161.5	10310.5	15745	16264.5	14726.5	13999.5	25503.5	21280	18326	13123.5	14838.5	9822.5	19496	21390.5	16770.5	26179	12156.5	20558	18788	22795.5	16962	28124.5	25152	10507	10555	14718	12457	12199.5	14050	12320	16417	21787	11973	23717.5	11972.5	19034.5	14799.5	19158.5	16424
3	O43795	MYO1B	70214_YNYLSLDSAK_2	7122.5	6543	11753.5	13042	6118	5443.5	5150.5	8580.5	7517	7588.5	5954.5	5812.5	5989	5023	7621.5	4405.5	3905.5	11503.5	4488.5	5102.5	8689.5	5553	7497.5	5087.5	6991	6712	8389	4281	9279	8233.5	7088.5	6586.5	5581.5	6430.5	5112.5	14631	7016	3438	8366.5	5446.5	7540.5	8442.5	10852	5055	6370	6396.5
4	O43809	NUDT21	36022_LFLVQLQEK_2	8804.5	26069	26303.5	17750.5	22226.5	36270	14281	15746.5	22323	19219	19888	14618.5	15747.5	8727.5	21976	14253	22420	15594.5	10667.5	25336.5	14669	27893	8565	11022	22629.5	21082	20667	19506.5	26597	57577	24255	15456.5	25999	10596.5	20117.5	17718.5	18851	8594.5	26297	13753.5	43622	21439	39983.5	18651	23168	13989
2	O43813	LANCL1	41063_LTPEFSQR_2	20822	31637	32203	35411	34555	47649.5	19535	30875.5	9721.5	31577.5	29522.5	17939	22373.5	25056.5	23401	57676	34910	21408	25052	55458	28676.5	27017	17403	27062.5	31605.5	13843	34239	26207.5	35453	26708.5	21980	33706.5	29524	34293.5	26381	16189.5	19369	33333.5	42265	34774.5	20451.5	17294	35086	28083.5	36108	28702
1	O43815	STRN	57528_SVIDTSTIVR_2	4137.5	8181	4295	5679.5	13851.5	9474	7618	7495.5	7877.5	7681	5740.5	8007.5	13963.5	4112	7265.5	31225.5	7637.5	7647.5	7863.5	6638.5	6491.5	8387	5624.5	7075	8247.5	6346	6010	33439	8719	7249.5	9560.5	10992	10394	6350.5	6125	11400	6381	3341	8115	13189	11750.5	10503.5	20349.5	5891	8158.5	15031
1	O43818	RRP9	42038_LYLEQLR_2	15730.5	56233	46098	22204.5	41485.5	68785	37320	43333	52319.5	40484.5	33202	28987	50995	15457	60923	11222.5	49340	25271.5	11174.5	48916.5	33467.5	51200	18281	33866	35418	54270	81442	28710	49784	72809.5	24884.5	29498.5	48823.5	24485.5	33078.5	42918	43846	18673.5	62997.5	27985	48411	38065.5	39399	29928.5	55139.5	62069.5
3	O43837	IDH3B	15858_EQTEGEYSSLEHESAR_3	8170.5	10063	6521	6049	9165.5	16357	5747.5	7090	9430.5	9505	8960.5	7480.5	9218	9541.5	10964	11370	9405.5	8413.5	6166.5	7480.5	6819.5	10975.5	6946	8408	6201	6700	8751.5	9882	9372	8277	8528	8443	11443	8077.5	7260	8976.5	9419.5	6892.5	10021.5	14205	11356	12241.5	8057.5	8121.5	9044	9553.5
11	O43852	CALU	58831_TFDQLTPEESK_2	57175.5	41968	27543	23182.5	30145.5	44807	18645.5	48417	37239.5	40745	21638.5	16222	24935	20211	50127	24997	31601.5	10792.5	20374.5	25070.5	30253.5	64268.5	11461.5	43319	37247	15008	59501.5	23143.5	44667.5	42663.5	32408.5	13199	46722.5	11705	67792	54663.5	46501	18778.5	48969	53197	75642.5	56257	33364	26132	44575.5	22199.5
2	O43920	NDUFS5	47532_PFLDIQK_2	19458.5	9316	11364	4615	15700.5	12567.5	14581.5	6339.5	11865	21963.5	14838	19693.5	34313.5	16601	11663	28285.5	35738	9623	9763	10115	9499	18514	43893.5	24978	32920	18753	29097	10873	14281.5	19425	11479	17303	8119	18518	14923.5	10799	13901.5	41258	10163	25461	16393.5	32199	17484	19084.5	34868	22678.5
1	O43933	PEX1	41538_LVLTTLDFQK_2	8263	4385	8303.5	5557.5	6832.5	9583	7293	6160.5	4730	6685.5	4686.5	7220.5	7460	4535.5	9343.5	6977.5	5731.5	4854.5	6761.5	3232.5	6728.5	6552	4235.5	6429	9068.5	6635	7440.5	8861.5	4991.5	8282	6908.5	5765.5	5448.5	6991	3904.5	5815.5	8454.5	5587.5	7670.5	7142.5	8082.5	6108	8318	8700.5	10942.5	5789
2	O60220	TIMM8A	18452_FIDTSQFILNR_2	10944	15159	15535	15310	17479	19768.5	5611.5	8795.5	14855.5	11576	11313.5	8919	12293.5	10700.5	13715	8037.5	12501.5	8642.5	9471	11948.5	11902	16618	6991	11707	12287.5	15436	15104	13061.5	24266	23026	11839.5	8880.5	16894	9171.5	9144	25364	13385	12836	16615	16989.5	20487	16620	9608	8975.5	15859	13927.5
1	O60234	GMFG	61507_TTDDLTEAWLQEK_2	8454.5	20634	13322.5	25042.5	24078	27548	9525	12485.5	15685.5	16177.5	14225.5	14668.5	19439	5874	33652.5	7642	15025.5	9850	17789.5	15233.5	9538	20744.5	4616.5	6648	21717.5	29823	28555	19142.5	30894.5	30387.5	14747.5	4688	7415	6670.5	14561.5	11989	18880.5	16229.5	19504.5	18733	27214.5	10584	23428	11497.5	12331	11412.5
4	O60237	PPP1R12B	41971_LYESALTENQK_2	59899.5	21433	25878.5	20514	28202.5	21503	31480	27723.5	23277	20798	25894.5	28748	24199.5	36566	17418.5	29937.5	26467.5	23838	32914.5	28742	29287.5	22657	26249	41335	28538	20420	23479.5	44086	21834.5	24850.5	21105	15768.5	20650	20220	28926	15883	23825	32843	17648	26465.5	17626.5	23126	11995.5	22107.5	26095	22404
1	O60256	PRPSAP2	28195_IFVMATHGLLSSDAPR_3	45655.5	18246	24532	12023.5	26590	29395.5	13004	15627	22004	17818.5	12598.5	17775	18678.5	15354	20342	20008.5	15989	17169.5	13524.5	15190.5	16412	17124.5	12203.5	24138	37423	14603	17996	47523	24693	17072	15746	14982	11995	26279.5	14686.5	18911.5	19140	31427.5	22185.5	15549.5	17789.5	18501	21623.5	17249.5	9830	16901
1	O60264	SMARCA5	13894_EIQEPDPTYEEK_2	3557.5	1246	6678	1092	5358	1428	1069.5	2565	3580	2514	3422	2187.5	2770.5	2996.5	5221.5	5360.5	2447	4304.5	1849.5	1479	1972	6459.5	916.5	2811	5904	1911	4270	2589	2180.5	2119	2384.5	4212	6824	1380.5	2113.5	3180.5	2771	2050	2109	4760	3988.5	4444.5	2594.5	4732	3501	2777.5
1	O60268	KIAA0513	6301_AVTAYSPEDEK_2	2444	2230	350.5	4474.5	2372	2063	1823.5	1670	1115	2705.5	1090	1149	1529.5	2443	2675.5	1867.5	1075.5	1297	1591	1061	2025.5	2606	2054	5405	1384	2019	2561.5	1626	1996	1798.5	2088	1792.5	5138.5	867.5	1089.5	579	3182	1037.5	2123	1493	2446.5	1671.5	2439	1493	1745	836.5
1	O60271	SPAG9	63574_VESLESQTR_2	19693	11877	9105.5	15269	12292	10909.5	17909	19059	15080	12046.5	16555.5	14321	7952.5	12699	10470.5	8471.5	9909	7345.5	3931	11030.5	16933	13183	14556	4228	8190	10586	6437.5	5139.5	7913.5	9674	9544	4279	4592.5	3216	6715.5	4781	7338	7787.5	11273	10355.5	983.5	6089	13046	7855.5	11251.5	9046.5
1	O60282	KIF5C	5543_ATEILNLLLK_2	687	394	2027	198.5	2422.5	1605	633.5	378	394	729	357	549.5	341	494	547	330.5	1181	334.5	301	791	929	1475	125.5	464.5	1466.5	573	2705	2160.5	1996.5	911.5	819	136.5	554	86.5	86	104.5	437.5	311	974	418	235.5	428	1095	172.5	893.5	745.5
8	O60313	OPA1	5977_AVEVAWETLQEEFSR_2	24627.5	13974	24414	34692.5	29662	39103	4222.5	7010	11087	7848.5	8670.5	9133	10528	6186.5	8550.5	2994.5	9392.5	6772.5	5909	4025	5587.5	3209	7636.5	6916	32119.5	10066	32757.5	24371	20523.5	36153.5	15366.5	4759.5	7710	2176	4581.5	8975.5	4968.5	14233.5	5680.5	3893	8667.5	9895	6951.5	2625	5755.5	2807
1	O60341	KDM1A	64587_VIIIGSGVSGLAAAR_2	5173	10553	15169.5	18372.5	12236	12760.5	6532.5	10664.5	12825.5	5973	7821	7709	8676	5962	11028	8812.5	23252	5230	15743	11772	10177.5	13187	6837	10191	18833	13832	8943.5	13774	9092	12001.5	10186	5058.5	9400.5	5466.5	7487	14391	17262	14002	16552	7621.5	23320.5	11338.5	13787	11384.5	11794.5	10348
2	O60343	TBC1D4	5534_ATDPSQVPDVISSIR_2	8015.5	8128	11430.5	6687.5	10402.5	11041	6750	5023	8671	4068	4198	5526.5	5168.5	9906	6283	10573	4267.5	5030	4055	5420.5	5486	4566.5	3995.5	4458	5600	4330	8473.5	12945.5	5796	8356.5	7511	2856	8564	4842.5	4945.5	5830	6575	10529.5	6372	9387	7865.5	6171.5	2809.5	7682.5	3522.5	6141.5
13	O60437	PPL	33957_KVPDPVLEESFQQLQR_3	31354.5	19154	15493.5	41612	35970	21266	18088.5	13679.5	12608.5	23562.5	12366.5	14972	14337.5	23871.5	25974	22195	26014.5	18416.5	23903	16710.5	24523.5	15753.5	26607.5	17235.5	26789.5	20242	19981.5	17708	18773.5	25524	16762.5	18439.5	17620.5	12848.5	14893.5	15226	12815	28870.5	20821	16455.5	21733	16047.5	19660.5	15587.5	16668.5	20878.5
1	O60447	EVI5	1505_AEQEVISLQEK_2	22526.5	11123	13298	15231	13513.5	10480.5	10572	9011.5	28224.5	10093.5	5155	16444.5	8503.5	9270.5	10050	15625	10005.5	9671.5	14417.5	11196.5	12542.5	10122	7832.5	10867.5	22963.5	13780	14264.5	10360	9930.5	7660.5	10845.5	21280	16946	15107	19206	11491.5	10808.5	9874.5	10313.5	17565	13207.5	11256	8964.5	9180.5	9970	15888
1	O60493	SNX3	70456_YSDFEWLR_2	7680.5	9158	6396.5	5223.5	6947.5	10629.5	6192.5	7183	7418	5914	6296	5311.5	7659.5	6471.5	10103.5	4402	7956	5162.5	4079	7794.5	5718.5	11571.5	3624.5	7868.5	8919.5	8674	8376	5565	8044.5	7338.5	7896	4533.5	7162	3727.5	6733.5	7145	8409.5	7112.5	10265	6322	5166.5	9844.5	7522.5	5969	7113.5	6328
1	O60504	SORBS3	36445_LGIFPANYVEVLPADEIPKPIKPPTYQVLEYGEAVAQYTFK_4	4586	9519	11670.5	6184	12594	7804.5	13852.5	6810.5	10060.5	6487	7858	6154.5	9616.5	10717.5	7578	9684	5784	3576.5	8857.5	8212	7952	6324.5	10414	6615	11305	7445	13345.5	9347.5	8477	11603.5	7459	7037.5	6533.5	6644	9286.5	8903.5	6682.5	8053.5	8433.5	4828.5	8272	7585	8656.5	9097	7753	9767
11	O60506	SYNCRIP	38678_LMMDPLTGLNR_2	15542	20434	14041.5	12286	19640	25156	17120.5	16001	14323.5	11407	16831	12408.5	20573.5	13058.5	17602.5	14388.5	20318.5	15099.5	13061.5	19420.5	11019.5	21999.5	14219	15217.5	28886.5	16273	18214.5	15065.5	25072.5	20695	21055.5	18870	19750.5	13907	14475.5	12538	20991	13000	19916	17103.5	30470	18472	25652.5	18690.5	22879	14395
5	O60547	GMDS	66493_VQEIPQK_2	11568.5	17789	35827.5	110084	44506.5	104175	9456.5	49006	50341.5	139052	50113.5	102652	63386.5	30914	18297.5	57362	43673	18061	40814.5	71479	47828	85056.5	123784	9360.5	51016	21592	42305	85846.5	64447	39569	60097.5	9411.5	28399	2475	77364	12944.5	84556.5	83340.5	22880.5	57044.5	27394.5	11630	76677	34503.5	23735.5	107563
1	O60610	DIAPH1	1426_AEMDEVER_2	4158.5	7049	4165.5	3859.5	4775.5	7756	2842	3793	3637	3289	3348	4309	4084	3553.5	4232	5084	8066	4352	2853	4264	5677.5	6867.5	8581	7218	3571	4484	3728.5	4633.5	3916.5	4367.5	5231.5	3898	4121	4385.5	7840	4561.5	7051.5	5749.5	7327	5082	8160	7475.5	9823	3282	4238.5	9042
2	O60635	TSPAN1	63382_VEGC(UniMod:4)FNQLLYDIR_2	4765	9009	8444.5	10101	6310	10305.5	8887	1307	6148.5	7234.5	4960	7594.5	7235	12980	7869	3797	5174	6931	7061	2008	4898	10304	4478.5	7726.5	4461.5	6835	11544	6942.5	10537	8086.5	6486	6789	22019	4179	7710.5	8481	2994	5262	11582.5	10330	3795	5997	7199.5	11050	6688.5	8278
2	O60645	EXOC3	314_AAIQSQLDGVR_2	60190.5	99772	39975	115074	85332.5	96080.5	79594.5	51520.5	87939	57745	91534.5	83145.5	101160	69645	69069	79648.5	6384.5	43679	78694.5	12991.5	89803	99453	89672	6804.5	71738.5	143011	95656	87405	88063.5	99971	77815	74494	101180	97634.5	35616	152425	77559	64648.5	75603.5	97583	69194.5	38603.5	61435	4243	4629.5	30276.5
1	O60662	KLHL41	42100_LYQSTLLQDGLK_2	13679.5	21685	22079	19254.5	15136	21466	18480.5	11821.5	13536.5	10507.5	13288	8856	10916.5	23086.5	12272	17607.5	15332.5	12116.5	21642	12429.5	17298	6838	19830.5	14362	21346	11703	25877	13655.5	22450	19135.5	16269	12235.5	10404.5	13795.5	13325	15389	12445	19736	9610.5	25241	18186	14646	10335	9607	11508	6501.5
20	O60664	PLIN3	27413_IATSLDGFDVASVQQQR_2	28426.5	46314	25533.5	38438.5	7573	37493	15801.5	21500	32707.5	42167.5	36629.5	17851.5	32069.5	37017	41207	32456.5	49362	32429	20770	35066.5	33707	44463	36038.5	23280	44645	32622	39495.5	33851.5	97588	47950	31080.5	25738.5	23050	24453.5	25045	40386	18066	57210	45844	41338	51886	30765	41268	39263	23230.5	36236
18	O60701	UGDH	11620_EADLVFISVNTPTK_2	50140	61009	60957	73171.5	55676	66900	48121	44457	19051.5	42256.5	46343.5	20908	38606	59870.5	57113.5	37812	48704.5	46939	26291	55048	49332	44057.5	48516	50483	65530	59469	65157	56831.5	62598.5	64671	57081	32363.5	46988	33966	38197.5	34801.5	37781	37908.5	51286	47356	59352.5	48209	68096	42140	55339.5	47053
1	O60711	LPXN	12572_EEIGSSPFFER_2	9137.5	16284	11326.5	48308.5	14180	13724	7686	12607.5	4295.5	18924	18280	21446	17114	9557.5	8278.5	8767	12226.5	4632	12031	6735.5	11912.5	5264	8157	12702	16962.5	21056	17191	7472.5	7688	10087.5	11934.5	12337.5	7571.5	7888	23207	11768.5	13353.5	8481.5	14583.5	9264.5	6438.5	4479.5	8571	9474.5	19220.5	1965.5
19	O60716	CTNND1	54139_SGDLGDMEPLK_2	42665.5	35502	33403.5	43880	37608	33150.5	33697.5	23105	29766	18960	24720.5	22928.5	28501	24843	22450.5	53702.5	30013.5	14010	24629	31800.5	28734.5	23585	30847	27883	38304	34394	27754.5	41386.5	32847.5	31346.5	28534	20641	2900	21967.5	20925.5	17769.5	24250.5	53747	26224	40205.5	16505	22167	26156.5	27647	11061.5	23447
1	O60725	ICMT	443_AAMFTAGSNFNHVVQNEK_4	4256	3873	4010.5	3096	4973.5	6137.5	3879.5	4271	5965	7348	5517	3724	5191.5	2950.5	5353	2044	4718	4649	5028.5	3115	4753.5	6073	5135	3549.5	3302	4584	6434.5	3144	9227.5	9804	3216.5	3255.5	6632.5	3593	4058	4426	5048	2160	9653.5	6724.5	9293	5861.5	5999	5177	13921.5	7444
4	O60749	SNX2	69911_YLHVGYIVPPAPEK_3	17272.5	23643	29205	10627.5	16312	13622.5	11470	10400.5	19382	16750.5	16947	10388	20128	25851.5	18651.5	23290.5	19049	19532	17810.5	15868	19946.5	13455	13856.5	17754	17230	17796	22948.5	11328	15251	15452.5	14028.5	17345	18950.5	12920.5	13351	18266.5	21850.5	21947	16126.5	16269	19237	15131	12050	21146.5	20478	15440.5
1	O60762	DPM1	13296_EGNFDIVSGTR_2	3747.5	10030	7887	5268.5	8799.5	10928.5	7065	5784.5	4432	3205.5	6756.5	4221.5	6976.5	7001.5	9857.5	6366.5	7899	5002	8298.5	8772	6355.5	5790	5674.5	6670	7000	6114	9559	5807	7930.5	6146.5	7346	7094.5	10118.5	6034	6123.5	6362	7247.5	7497.5	9665	8825	12263	9816	10580.5	19812.5	4128	8514.5
8	O60763	USO1	38596_LMDLLADSR_2	19687	15819	29270.5	18794	15022.5	29755	14286.5	22546.5	24997.5	24925	22351	16345	28666	19083	25958	13630	17214	17096	18708	22742	6610.5	21242.5	13130.5	14742.5	21119.5	13390	14886	11496.5	27722	28882.5	24629.5	20052.5	24521.5	18120.5	21979.5	29321	22756.5	13866	29387	13873	61083	22060.5	30772	17677	25968	13409
4	O60784	TOM1	127_AADRLPNLSSPSAEGPPGPPSGPAPR_3	18232	18065	15191	25340	29434.5	20383.5	16055.5	17206	11662	22064.5	22572.5	14310	16395.5	27289.5	26636.5	16769	15077	11375	8469	18725.5	18256.5	15206.5	17354.5	16028.5	13383.5	19544	16944.5	14680	19645	12874.5	15331	17719.5	18094.5	13752.5	20569	16991.5	19273.5	18612.5	24052	21188.5	27292	20711.5	12028	25809	22226	13316.5
1	O60812	HNRNPCL1	21162_GFAFVQYDKEK_2	24149.5	50494	24905	36148.5	41030	48427.5	30349	34416	34764	37181.5	31809.5	27024.5	35698	22257.5	45683.5	11510	41377	32628.5	12784	42027	19248	53786	21212.5	28238	47171	51828	52491	29028	50747	49991	56748.5	25578	42572	22857	43235	59615.5	44725.5	20884	41438	58184.5	64248	50451.5	64577	41307	47547.5	32843
2	O60825	PFKFB2	18684_FLEEQEITDLK_2	19710.5	15138	15783	13674.5	19077.5	14572	9195	10204	10889.5	10067.5	10169.5	11128.5	10923	12268.5	7280	13959.5	13957	10501	7726.5	13734.5	10465.5	17969	12674	8862	19973.5	13210	22343	8998	17122	15732.5	11474	6752.5	14001.5	8140.5	9824	15702	10326	16259.5	15089.5	17556.5	16191	10422.5	20144	10450.5	14603	14324.5
1	O60828	PQBP1	47559_PLPVALQTR_2	10859	34145	18206.5	14091.5	6621.5	16307	8343	21501.5	27504	27373.5	20290.5	22075	29504	11253	25356.5	12619.5	29685	13622.5	11994.5	25068	23094.5	22363.5	14539.5	22790.5	7912.5	16635	31819	13093.5	39020	33275	21158.5	11522	35960	36561.5	20437.5	43591.5	29827.5	8849	26133	30762	40890.5	34962.5	35085	17778	22169	25810.5
1	O60831	PRAF2	3150_ALDDFVLGSAR_2	9201	17415	21021	20673.5	16628	16925.5	12324.5	12397	16636.5	9467	12366.5	10857.5	11697.5	15748	14468.5	19985.5	14095	12295.5	10341	16077	19347.5	16602	16388.5	14380.5	15366	22161	20186.5	13258	18217	21456.5	13011.5	12991.5	13171	7675	8922.5	12491	11558.5	12215.5	16028	11354.5	19982.5	13638.5	13295	9602	5813.5	15472.5
4	O60832	DKC1	36924_LHNAIEGGTQLSR_3	7816.5	24317	7899	15443	16311	17385.5	5740.5	6161	4941	10688.5	7353.5	9324	19151	6144	5910	9965.5	9645.5	8138	9295	19730.5	7243.5	18204.5	6300.5	9871	9949	6967	14381	4574.5	13572	42080.5	5555.5	6730.5	29022	9000.5	14918.5	7184	18393.5	10369	6399	9160	16820	7301	8979	16577.5	8031	8660.5
3	O60841	EIF5B	67515_VTVDTGVIPASEEK_2	32248.5	33094	30439	32967.5	33975	28566.5	25105.5	17240.5	19864.5	23862	24731.5	30886	23878	26176.5	24712.5	27812.5	30034.5	25788	16201	26020.5	25344.5	27925	29841	28686	29642.5	33770	20209	33500.5	24741.5	29126	23131.5	22283.5	16673	19909	21355.5	17906	27282.5	22670.5	20688.5	30686	15585.5	27049.5	19550	18596.5	9656.5	23521
1	O60869	EDF1	29813_INEKPQVIADYESGR_3	18875.5	16320	13718	15966.5	17894.5	16197.5	17847.5	23939	13448.5	17079.5	10486.5	13569.5	23651	17723.5	18647	8389	17744	20041	13571	20178	19783.5	22362.5	17383.5	19468	12272.5	14352	17867.5	13582	20025.5	17168.5	28510.5	18022.5	17097.5	16939.5	24869.5	36535	30004.5	16109	18492	28122.5	27850.5	30020.5	26558	24604.5	29120.5	20495.5
2	O60879	DIAPH2	37938_LLGAITTAAER_2	12121.5	16486	18651	10355	10889	22223.5	11999	6520	23077	6967.5	18649	19467.5	30277	50763.5	16856.5	31738.5	18438	70595	24840.5	12222.5	20673	25967.5	7204	15277	8863.5	9313	16054	10947	19779.5	10839.5	9169.5	7371	7313	19117.5	10392	19142	12618	8293	15049.5	37801.5	18686.5	36938	36767	7214.5	13421	13698
5	O60884	DNAJA2	41934_LYDILGVPPGASENELK_2	9198	14636	16868	15398	17828.5	19442	13596.5	12550.5	7943.5	17313	4066	2451	13818	25270.5	8391.5	17733.5	13142.5	1324	15135.5	12291	16952	11102.5	16065	7821	16858.5	16504	21326.5	17407	36982.5	24467	21046.5	11200	6251.5	14361.5	12795.5	19793	12330	12397.5	7813.5	3440	13788.5	8540.5	4341	6304.5	16601.5	16275.5
1	O60888	CUTA	22342_GKIEEDSEVLMMIK_3	10191	10102	9754	7455.5	20520	13730	14439	8959.5	11725	9222.5	9941	7516	10011.5	9560.5	9993.5	10526.5	7876.5	12905	9592.5	9182.5	8224	8779.5	13118.5	9586.5	8623.5	9447	9568.5	12795	14202.5	8957	11278.5	14186.5	11768.5	11078	6222.5	7909.5	7542	11811.5	9907.5	8499.5	7186	10092	11323.5	14537.5	9504.5	10499.5
1	O60890	OPHN1	12789_EFAELLNEVENER_2	18207.5	22869	23366.5	30563	33017	32108.5	17726.5	9202	18920	16496.5	2806	8115	11897.5	13402.5	2389	34749.5	2619	14236	10374.5	14887.5	21171.5	19326.5	18904.5	16278	16464	37379	23356.5	15760	27012	28319	7705	8680	6891	14157	17929.5	14036.5	26658	15817.5	24745	28184	15748.5	22567	7545.5	16642.5	17938.5	1867.5
1	O60925	PFDN1	34307_LADIQIEQLNR_2	18684.5	14154	10600.5	13552.5	14062.5	15405.5	12755	13584	18340	16548.5	10175.5	9537.5	14098	11605.5	17991.5	11779.5	15751	10117	7792	15080.5	15531.5	22123.5	10789	15498.5	13594.5	14529	12422	11632.5	20246.5	16060.5	13316	9721.5	20831.5	10523	14853	18617.5	18514	13178.5	16284	20058	19950.5	20464.5	15960	11609.5	13086.5	15094
1	O60936	NOL3	20896_GEAAC(UniMod:4)QELLR_2	74930.5	77737	68394.5	91765.5	56934	62290.5	56043	41632.5	31482.5	66107.5	14096.5	51259	37448	53037	51037.5	72028.5	17811.5	74128.5	51229.5	24353	48427.5	25982	24565.5	37955	79138	70545	61606	43760.5	92029	85147.5	60310.5	46442	24392.5	22707	29421	75803.5	68393.5	43387	73492.5	47820.5	40757	42401.5	27743	31920	45463	64781.5
25	O75083	WDR1	63658_VFASLPQVER_2	114242	112524	105120	83993.5	101388	109686	120038	93577.5	107748	96547.5	128741	108738	113236	96658.5	91347	109190	145738	85837	161654	144638	117648	123976	119755	143909	119407	103402	83640.5	119952	86620	86877.5	81359	115288	79228.5	128172	104747	65175.5	98744	110286	88398	60420.5	90887.5	105968	139848	113072	109367	107523
16	O75112	LDB3	5199_ASGVGLPGGSLPIK_2	48237.5	19804	32308.5	17033.5	28241	21988	33850.5	25653.5	24413.5	26161.5	33600.5	25546.5	30678.5	33958.5	38485	48701.5	30701.5	20655	20215	31990.5	35479	25473.5	34410.5	44558	20513	33440	15040.5	40151.5	15305	13365	18568.5	4012.5	14838.5	27969.5	32682	24550	23886	31803	11295.5	38258	25663.5	34692.5	30724	30900	21817	41816
2	O75116	ROCK2	35562_LEGWLSLPVR_2	6280	30206	32092	31461	20801.5	38499	12885	25431	26605	15502	27960	20441.5	29054.5	10764.5	29189	24936.5	24994	13533.5	8270.5	30911.5	28028.5	31560	16530	23343	6973.5	14565	20742.5	21809	24725	22263	28473.5	11131.5	16880.5	7485.5	12472	18783.5	25737	22963	40218	18614	51543.5	29481	43259.5	21136.5	35622.5	13258
3	O75131	CPNE3	41997_LYGPTNFSPIINHVAR_3	27475.5	33012	25784.5	31060.5	31050	37803.5	33609.5	30594	14081.5	32154	33316	31919.5	34855.5	31050	41991	23866	27647.5	32629.5	18265	33010	25130	28279.5	26260.5	28937.5	34025	30403	36982.5	29411	36792.5	36488	31295.5	26805	20414.5	28652.5	26099	44083	29436	34745.5	43737.5	21867.5	50582.5	28009.5	36680.5	34915.5	34585.5	23339
1	O75153	CLUH	28345_IGIGELITR_2	54138	31968	68576	66110	37014.5	38457.5	53647	33770	40216.5	35034.5	58357.5	56469	53450.5	73614.5	28064	106798	57466.5	28995	51321	66749	47324	21663	37336	52720.5	76362	34202	33317.5	61179	35125.5	18648	39525	33172.5	24210	39135.5	27547.5	16595.5	32594.5	89179	38557	19687.5	13104.5	33164	60162	39385	35951.5	38654
1	O75165	DNAJC13	34833_LAVASVTEILK_2	19904.5	21186	16063	22226.5	28137.5	26637.5	15890	8770.5	26261.5	23614	55696	18836.5	50888.5	13017.5	27187.5	26864.5	15299	34404.5	19656.5	25035.5	22878.5	31468	21204.5	20493	26909	25245	40818	24674.5	11913.5	10385	16991.5	14788.5	45261.5	23499.5	24214	18515	19607.5	25491.5	23611.5	13245	23138.5	21561	223561	13519	10990.5	17111.5
1	O75170	PPP6R2	27310_IANAVVQNLER_2	12411	17417	11712.5	17503.5	17451.5	10959	9176	12908.5	10856	8193.5	12032	8622	15555.5	7826.5	11695.5	5516.5	6441	8986.5	9574	20529	10807.5	15202.5	8230.5	10892	4124	7210	13063.5	8538.5	8245.5	14077.5	14995.5	11317	7161.5	9146	9289	5241	12280.5	6209.5	9778	9228	12319	11938.5	13305	15584.5	21096	17698.5
1	O75191	XYLB	1918_AGAQQALTSLSPDLR_2	34173.5	46770	49417	49290.5	36442	50605.5	23572.5	25558	30418	40931	39172.5	44478	33402	40974	43352.5	28902	31623	16413	39406	26363	42425	30917.5	24241	28853	40641	45568	46268	37911.5	44504.5	44748.5	31738.5	18385	25372	27064	32330	31679	26281.5	42220	39610.5	33663	30199.5	32054.5	34842	35755.5	41520	40963.5
6	O75223	GGCT	46433_NPSAAFFC(UniMod:4)VAR_2	19543	25501	18048.5	24465	14474	25539.5	17517.5	17406	16017	17760	18057.5	17282	18637	18091	20551.5	21305	23448.5	6803.5	19987	19543	17925.5	16672	14834	15468.5	14104	21367	11036.5	27222	24368.5	28036	21753.5	20659	10871	21306	12355	19398.5	11797	17181	24414	42525.5	32863.5	26160	21278	20680.5	28318	28787.5
3	O75251	NDUFS7	49971_QSDVMIVAGTLTNK_2	32480	37458	25399	24998	47532	29143	23913	19159	22040	18938	23699	18743	17411	46402.5	24251.5	40542.5	25226	23080	17057.5	23680	19390	21316	23837	25216	41177.5	33254	42035	36297	47444	47896	29001	21063.5	19678.5	21718.5	17036.5	20617.5	18320	42050.5	30705	47307	35427.5	22760.5	20712	17139	31136	21310
5	O75306	NDUFS2	20958_GEFGVYLVSDGSSRPYR_3	17899.5	17989	17515.5	22273	18786	18179.5	17446.5	14256	17351	30799	20275.5	21363.5	22979.5	19521	20475	32611.5	22326	24634.5	19590.5	20595.5	24587.5	15124	21574	22337	15026	21700	14562.5	18019.5	17534	18406	15384	17960	15201	12818.5	19366.5	13978	21296.5	22520.5	19789.5	23434.5	18154	20290	29821.5	21775.5	23273.5	18429.5
2	O75323	GBAS	54340_SGPNIYELR_2	17424	29065	16270	21759	22228	35506.5	17155	16329	22435	23365.5	20335	15538	22630.5	16419.5	23754.5	16749	23600.5	20693	16595.5	26848	16830	21701.5	12516	20433	27239	31465	43129.5	16777	31644	23010	38411.5	24131.5	32133.5	14852	17021.5	33380.5	26951.5	11370.5	27278.5	15851	30098.5	40950	42522.5	23803	29414	13114
5	O75340	PDCD6	40296_LSDQFHDILIR_3	12913.5	15475	13061	8556.5	17242.5	24201.5	12546	12104.5	16073	15098	13586.5	12505.5	15695	12190.5	14767	10482	16644.5	12097.5	9047	19802.5	13054.5	13480	7647.5	7979	22676.5	13020	22660.5	10480.5	23491.5	24555	21372.5	11964.5	17787	10201.5	18906.5	20801.5	18746.5	8169.5	20179	16483	27740	18913.5	27609	8352.5	18320.5	12759
3	O75347	TBCA	51644_RLEAAYLDLQR_3	28970.5	44433	31562	33611	42775	70274	20111	28135.5	50011.5	49551.5	41253	39670.5	31755.5	20382.5	44902	19918.5	43107.5	26218	29748.5	33095.5	34002.5	46910	25738	34242.5	39494.5	33777	39748	45137	43019.5	40337.5	32605	34796.5	25911.5	22233.5	37109	29752.5	32848	20867	41756	33667.5	55620.5	38113	39627	13486.5	27190	25637
1	O75348	ATP6V1G1	12463_EEAQAEIEQYR_2	11390	10841	24154.5	45326.5	17451	16430	16670	10649.5	11734.5	12980.5	9672	12419.5	8836.5	21145	13202	11680	10050	10236.5	17040.5	11142	8264	15211	4359	10727.5	9330	14209	18438.5	12477.5	15251.5	15694	14514	9902	9955	8216.5	8707	12366	10497	20067.5	16906	13772	13072	13245.5	14578.5	9792	10250.5	10033
2	O75351	VPS4B	36913_LHLGTTQNSLTEADFR_3	19010	15286	18106	13522	14714	16828.5	11334.5	13917	12604.5	7891.5	15299.5	8967.5	15489	12267.5	14853.5	13371	15148	11127	11376.5	18769	12990	15460.5	13624.5	13457.5	14240	13772	11906	13246	11766.5	12435	14932	13436	10808.5	10806	8671.5	16282.5	14643	12177	16664	12528	15503.5	12888.5	16752.5	17109	17262.5	13154
8	O75356	ENTPD5	34808_LATLGALETEGTDGHTFR_3	19123.5	24852	18554	18212.5	22097	23698	16360.5	21781	13745	22718	18390	14338.5	24360	12177	26315	12876.5	18457	14886	18356.5	21541	10083.5	14550	23214.5	11194.5	18608	20629	36029.5	12144.5	38591	34818	20589	24536.5	26640.5	14056.5	16535.5	21617	19687	11499	26250.5	14501	85847.5	30551	25653.5	14244.5	31368	18941.5
5	O75363	BCAS1	54348_SGPTSLPLGK_2	6626.5	12923	5495	18763	27356	19381.5	16327	25765.5	11157.5	18774.5	18445	10828.5	18669	6388	21029.5	3403	12542	5549.5	2370	12176.5	4705	19819	10813	18035.5	6415.5	14034	7277.5	18599.5	32795.5	18729.5	4039	15545	2055	6834.5	7237	6170.5	11730.5	3523.5	12087.5	6705.5	8529	6540.5	5136	8143	17244	13506.5
9	O75367	H2AFY	54599_SIAFPSIGSGR_2	51616.5	34525	52108.5	24302	29733	35223.5	30251.5	31271.5	22199.5	36688	48823.5	61624	41954.5	30312.5	38992.5	17975	31325.5	42003	66768	41648.5	75919.5	39163	38059	36072.5	70479	24169	55269.5	20003	50636.5	59009.5	72320	64481.5	49122.5	38575.5	33000.5	48766	52532.5	21616.5	39026	30330.5	64007	50227.5	55586	52699	36061.5	59748
9	O75368	SH3BGRL	68236_VYIASSSGSTAIK_2	133995	75911	46638	80469	56900.5	71090	66255.5	102944	73510.5	77657.5	68109	49263	72010.5	50678	80241.5	51119	103274	53915	85585.5	89188	90360.5	111668	47071.5	118072	66120	71360	53254.5	81258.5	62675.5	48530.5	51807	58508	62990	53488	116938	47014	88214.5	74232	79360.5	90809	18045	99786	64287.5	60742	99197	41906.5
89	O75369	FLNB	23605_GQHVTGSPFQFTVGPLGEGGAHK_4	89250	108413	93981	215019	72211.5	76016	97275.5	38866.5	129285	72132.5	196940	150794	82070.5	132546	50451	261752	215854	39486.5	160356	227376	197082	74167	63392.5	148052	161956	99631	104746	199653	96201	105490	84148	31176.5	89638	45655.5	111792	29303	51177	109560	117726	71898.5	28094.5	105658	117654	78169	47230.5	147165
1	O75379	VAMP4	53818_SESLSDNATAFSNR_2	7873.5	7907	6047	10286	4943.5	7394.5	7012	4137	6433	5166	9913.5	9262	9446	9812	6891	12763.5	7844.5	7403.5	4046	3099.5	5382.5	16189.5	7457.5	5303.5	10487.5	7924	7482.5	7084	5313	5723.5	3516.5	4362.5	5102	5676	7991	4665	7008	33725.5	6045.5	6632	4545	6868.5	10849	6387	18347.5	7159.5
2	O75380	NDUFS6	67338_VTHTGQVYDDK_3	13755	10593	13317	41583	10747.5	19443	10214.5	16275	11092.5	9751.5	9366	6682.5	10020.5	10873.5	9098	19005.5	12692.5	28776.5	11221.5	8532	7783	12382	6948.5	9665.5	25258	10672	19880	9525	10103	10408	9696	23912	9545.5	13197	11235	11639.5	11500	26264	10004.5	8936.5	12303	12454.5	5134	9789.5	12416.5	5992
2	O75382	TRIM3	68291_VYSADGEFLFK_2	5310.5	8624	7250	10171.5	5572.5	4672	7163.5	8192	3966	1898.5	8889	1680.5	5902.5	5681.5	4561.5	3956.5	4422.5	2925	8497	11289.5	8046	8408.5	13088.5	9250.5	3346	3241	5780.5	7343.5	6242.5	3691.5	6727.5	4508.5	3661.5	4832.5	9140	4394.5	6793.5	5144	7456	4386	3211	8701.5	11801.5	11797.5	7878	9983.5
5	O75390	CS	31342_IVPNVLLEQGK_2	37273	65501	25904.5	54625.5	54635	83295.5	42375.5	30939.5	52647	55791.5	50142.5	38909	47911.5	36842.5	48807.5	39756	54145	34825.5	19846	55496.5	34887.5	49523.5	22150	45858.5	66139.5	55850	77462	42785	88547.5	53544	81701	32736.5	33626.5	28161.5	35866	78324.5	38009	32522	63335.5	42571.5	115958	75448.5	81446	51562.5	57528.5	32192.5
4	O75396	SEC22B	29766_IMVANIEEVLQR_2	19365	23939	13159	32897	13541.5	40961	15500	10277	19541	23879	19877.5	19537.5	22319	17660	22699	11874.5	24616.5	15339	14672	27053.5	13429.5	20742	16337	17770	20646.5	16841	20343	25155.5	29632	25927	17520	11791.5	11737	12057	12962.5	11090	16813.5	19305	21287	11142	38131.5	13229.5	22593	14743	16170	18895.5
5	O75400	PRPF40A	19977_FVKEPAFEDITLESER_3	12049	16877	19888	21226	12764	11541.5	14047	18456.5	12547.5	18590.5	17032.5	14354	17165	16317.5	21249	14624.5	14352.5	10793.5	24245	15983.5	19390	14288.5	9410	12688.5	16662.5	16327	14177.5	14448.5	16842	10166	18186.5	9370.5	9682.5	14108	18721	17171.5	16751	21077.5	18263.5	9168	16199	15349	23654.5	18785	18136	8766.5
3	O75436	VPS26A	14151_ELALPGELTQSR_2	14220	23931	18161.5	20418.5	21723	26340	18771.5	12088.5	16254.5	21897.5	22227.5	21350.5	31615.5	15885.5	20142	13593.5	16358	19559	16526.5	18877	13245	17414	16267.5	18603	22153.5	21494	17058	16743.5	17446	11415.5	23109.5	23409.5	14746.5	19211.5	15891.5	26196.5	20180	23276.5	16195	21269	18027.5	22578.5	23747	18223	18545	17166.5
1	O75438	NDUFB1	14777_ELQPSEEVTWK_2	14573.5	16790	18317.5	17892.5	19178	20537.5	19105.5	11180	11678	12111	14317	18965	10898	14567	16320	14822.5	15232	13576.5	8193	12674.5	14831.5	10360.5	13091	11310	21663	12887	21811.5	18529	19240	22820	16037	11117.5	14168	12314	17337	13330.5	11475.5	21370	17909	17248.5	17859	14204	11436.5	10394	8219	13461.5
2	O75439	PMPCB	56050_SPAIAAVGPIK_2	13712	33739	19876	18614.5	21856.5	35942	19807	17600	23973	28750.5	26000.5	183762	25145.5	18783	30008	19932	17391	13768	11359	28041.5	15477.5	26904	11572	22166	25519	27599	25319.5	22635	31397.5	29393.5	24892.5	23026	17448	23551.5	23627	24908	25790	20225.5	32823.5	20675	40205.5	30235	36631.5	14408	32511.5	19960.5
2	O75475	PSIP1	27632_IDNLDVNR_2	3355	9919	14823	4384	6596.5	7293	7990	4795	4166	9990.5	9449	5289	7953	3848	6580	9544	7768	10756	4778.5	5346	6208.5	3029.5	3536	7216	8925.5	5079	9793.5	8123	11205	10296	7723.5	5405	9616.5	5424	6619.5	5780	6829.5	4804	7505	4735.5	15532	6230	11678.5	5368	9383	6122
10	O75489	NDUFS3	52801_RVVAEPVELAQEFR_3	29920.5	41136	18219	42428	43454	44267.5	28899.5	28796.5	42737	39203	42392.5	28486	36832.5	31650.5	34722.5	28578	51769	17212	22346.5	44399.5	34767.5	57558	26509.5	35692	39474.5	44077	51276	31987	50673.5	47692	41960.5	6272.5	40255.5	14832.5	48032	52664	38964.5	20319	45189.5	44120	58312.5	50817	50101.5	34162	39912	49734
1	O75503	CLN5	39407_LQAPVWEFK_2	8978	20027	11630.5	9322.5	62333	11170	10234.5	9979.5	9990.5	7487.5	10824	5363.5	9391.5	12391.5	11099.5	4268.5	22724.5	8962	5077.5	20107	12649.5	9004.5	13293.5	9497	16158	5905	17364	14669	13724	17630.5	7768.5	20116.5	10602	8059	11242.5	8373	13635	10566.5	16902	6535.5	17283.5	19748.5	9838	9977	14383.5	7907.5
1	O75506	HSBP1	19387_FQTMSDQIIGR_2	23521	26214	25137.5	17347	16881	24197.5	21549.5	7673	25107	13876	19870	20655	20029.5	2492.5	17972	24718	18559.5	6596	15107.5	25802.5	23296	16845	19376.5	15047.5	20372	21770	5784.5	21184	24448	23411.5	20945	15508.5	6639	15209.5	15292.5	18414	16899	8378.5	23259.5	33667	3077	15940	11125	21017.5	18368	12155.5
6	O75521	ECI2	36817_LHAVNAEEC(UniMod:4)NVLQGR_3	33415.5	34739	30014.5	41786	38715	38550.5	27852	24880	22182.5	22111.5	34022	19346.5	20720.5	32358.5	26464.5	26177	10297	28750.5	33496	21108	31634.5	63045.5	22363.5	43808	29638	26067	39478	29134.5	39444.5	29051	31818	32044.5	25764	21453.5	21707.5	12830	10554	34113.5	28853.5	30050	37351	19784.5	29506	26439	16737	28934.5
2	O75525	KHDRBS3	18771_FLIPDYNDEIR_2	21761.5	21683	80512	8936	27541.5	24578.5	34942	31466	19192	23042	12587	39323	27585	76464	24493.5	34097	28146	9619	24502	94823	30403.5	15839	15520.5	25077	43242	23404	31959.5	36302	27361	27475.5	27438	26574.5	53618	18181	31670	6819	19309.5	25903.5	24089	19575.5	40689.5	20451.5	23357	19490	12828	30868
6	O75531	BANF1	26520_HRDFVAEPMGEKPVGSLAGIGEVLGK_4	81063	60331	38128.5	64684.5	73869.5	46679.5	52412.5	54776.5	49020.5	39573	36755	39905.5	67846	59232.5	49074.5	37748	42692.5	52200	27639	64387.5	52421	70527	48996	50531.5	59261.5	76487	47906	79290.5	69103.5	59100	58121	42897.5	43831	34123.5	49655	57009	77535	49752	48565	76966.5	52835	65574.5	53549.5	69021	51758	43867.5
9	O75533	SF3B1	29693_IMGNLGAADIDHK_2	14291	22228	8397	17442.5	18118	31048	11159	7905	19827	22013	23531	6401.5	7895.5	8188.5	21916	9414.5	29843	8061.5	7841	22672.5	11279.5	34911	7397.5	18074	11506	11833	33643.5	14559.5	20226	20777.5	13068	3309.5	32051.5	2958	19946.5	5115	12007.5	11657	33927.5	18434	29892.5	21744.5	20638.5	8473.5	26692	20552.5
4	O75534	CSDE1	29834_INFVIDNNK_2	14420.5	23629	14690	15293.5	18126	23371	16125.5	16446	21189	20377	22560.5	19621.5	21551.5	7369	20928.5	14411	19506.5	20852.5	12033	15569.5	17218.5	26594.5	18099.5	20152	19646	14541	24755	15480.5	23676.5	19338.5	22860.5	17750.5	16978	18217	20557	24649.5	18679.5	15661	26347	28084	34066.5	27687	17275.5	21370	20440.5	16360.5
1	O75569	PRKRA	136_AAEAAINILK_2	6907.5	9280	4594.5	7449.5	6369	12995	5386	7646.5	9220.5	11389.5	9325	6602	8927	5633	11741.5	3701	10895.5	3722	2424	9510.5	4910.5	11184.5	3440	3292	6257	8148	8837.5	5180	8513.5	6023	5545.5	4821	7231	4063.5	7934	5610	7319.5	3203.5	8470.5	7382.5	14944.5	7198	6775.5	6041.5	7127	2531.5
1	O75608	LYPLA1	60431_TLVNPANVTFK_2	7361.5	17704	14769.5	28412.5	15626	20143.5	8666	13766.5	14148.5	26096.5	13950	13106	13982	23425	20860.5	6713.5	14173	20512	5372.5	9652.5	10328.5	20145.5	6774	12848.5	14503	13091	24683.5	8035	27274	30401	13090	14229.5	12509	8147	14631	38548	14251.5	10110	25854	9954.5	45621.5	13690	14623	13380.5	11488	14330.5
7	O75643	SNRNP200	45287_NIEMTQEDVR_2	7831	11176	5300	7979.5	5599.5	15500	5372	6773.5	6551	10871	7875	6023	10829.5	6651.5	17301	6003	11723	9771.5	6220	5865	9577	22240	13537.5	9318.5	8690	3167	3995.5	9437	12036	37115.5	5700	9193.5	5167	10193	5519	3580.5	8443	7109.5	11148.5	11298	2212.5	3144.5	3448.5	9444.5	14914.5	15098
1	O75663	TIPRL	67952_VVPTTDHIDTEK_3	9850.5	7401	16031.5	3687	6941.5	5481	8079.5	5673	10457	5598.5	9148	11731.5	10122	10407.5	7296.5	7324.5	14380	6421	4556	8601	7561	6418	12396	5139.5	9823	11390	3699	17819.5	4237.5	3885	4778.5	5425	6743	11572	3057.5	6266.5	5839.5	12823.5	11447.5	3745.5	9464.5	4203	12639.5	939.5	8897.5	9692.5
1	O75674	TOM1L1	46914_NSTVTLVPEQIGK_2	12422.5	12549	10884.5	13249.5	12934	11593.5	9736.5	10873	17204	10882	12079.5	17970	16586	30948.5	11765	11464	7886	9152.5	19704	12379	4075	11774	10538	5031	20306	8493	13688.5	10395.5	12715.5	18111	10729	9362.5	33351.5	8844.5	15850.5	12324	10568.5	12549.5	11572.5	13295.5	15010	6432	11990	10554.5	13967	13280.5
2	O75694	NUP155	38350_LLQVASPFLEPHLVR_3	2071	689	1754	1835	1795.5	4936.5	1871.5	2458	3068.5	4430.5	3220	2286	3402	1216	3678.5	772.5	2623.5	1510.5	972.5	1881	1457	2878	1310.5	882.5	3514.5	1041	2255.5	1237.5	4562	3973	3382.5	1233	2878.5	1244.5	1302	2370	2462	626	3792.5	978	7836.5	2514	4396	1794	1192	1400.5
1	O75695	RP2	4308_APDFLPLLNK_2	2226.5	3528	4037	1992	2685.5	6495.5	2597.5	3194	2550	6051.5	742	2028.5	3081	2349.5	2646.5	4118.5	501	2095	3143.5	1495	769	2185.5	2730.5	2783.5	3101	2553	3403	3208	3063.5	3575	1531.5	3075.5	3097	2569	888.5	2254.5	1545.5	1434	943.5	3766	1689	4139	1797	1798	1658	1512.5
4	O75746	SLC25A12	31357_IVQLLAGVADQTK_2	22394	21655	11742.5	19352	21790	24966.5	18235.5	10094	15365	15820.5	12775.5	13934.5	16120	19124.5	16991.5	11787.5	15179	10778	14165	13136	13713	16389	20322.5	12962	21666	16476	19067.5	16239	21847.5	19262.5	18392	11128	11185	12447	16012	17839.5	16934	14990	16662.5	17724	18986	14446.5	17462	16199.5	15617.5	13664
3	O75781	PALM	65622_VLSSTTLLPR_2	19890	31558	19137.5	18347.5	25916.5	19039	13552.5	13483	25376.5	24153	33382.5	32798.5	28156	20658	19425.5	15780	27450	33664	32481	16700.5	36370	29829.5	21477.5	28334.5	18707.5	35789	16464.5	17569	21594.5	27032	21358.5	28906	22905	22264.5	16035	21853	13657	10872.5	23116.5	16313	30549	20738.5	10071	24022	21406	15113.5
1	O75787	ATP6AP2	53915_SFDTSLIR_2	17317.5	51507	31434	63902	92878.5	44140.5	39535	44547.5	62984.5	55575.5	43066	22606	53579	36024	73935.5	14313.5	48067	14409.5	26221	41024.5	43120.5	71996.5	14898.5	25868	47889	56101	93135	53581.5	72452	105290	23647.5	41982.5	12856.5	23033	23069	9333	78446.5	8929	126362	25083.5	51573.5	22034	32629.5	18635	71184	25952
5	O75821	EIF3G	14124_ELAEQLGLSTGEK_2	16974	13177	16028.5	21644.5	17050	14175.5	12939	11559	11308	10441.5	10501	9092	8880	19357	12125.5	13139	10827.5	12288	12033	9734.5	12087.5	12252	12430.5	8052	17153	15185	18496.5	15485.5	15715.5	13871	13287	25075.5	14708.5	17023.5	7350.5	14052	10886.5	17834	12564.5	16073	12023.5	10853.5	11167.5	10589	11584.5	14262
3	O75822	EIF3J	65668_VLTPEEQLADK_2	17994.5	29234	33729	23517.5	25754	30542.5	26507.5	18090.5	18427.5	23008.5	21467	13733.5	21106	8075	23929	10085.5	15146	11166.5	12806	25531.5	21124.5	28096.5	17263	25231.5	22434.5	25357	36726	20151	37432.5	42914	28848.5	12079.5	26808	8148	28806	26964	27569.5	17545.5	29785.5	34442.5	38189.5	35562.5	29261.5	25209	34671	19966
4	O75828	CBR3	29607_ILVNAC(UniMod:4)C(UniMod:4)PGPVK_2	54706	82573	48116	71252	68113.5	113098	71028.5	70323	79693	108136	89959	70247	94618.5	46491	119948	52083	75650	45643	38527	86946	52824.5	94923.5	38589.5	82193	66277	77201	75417.5	60596	87245	96983	108768	42097.5	50335	26029.5	68989	65427	76842	59734	97068.5	86036	228306	77126.5	118230	71119.5	80080	49598.5
1	O75832	PSMD10	38538_LLVSQGASIYIENKEEK_3	9745.5	8238	9752.5	4775	8264.5	6380.5	7468.5	10614.5	8652	9111.5	4214	7364	8695.5	10122.5	9883	7520.5	5587	8485	5775.5	6757.5	7503	6244	7872.5	8394	7503	9547	8266	8360	19127	7411.5	11234	8003.5	6279	4306	9659.5	6995.5	9521	6034.5	8708	7937	13581.5	7689	11022	8344	5819	4628
1	O75843	AP1G2	39470_LQDLIEEIR_2	14621	12682	6968.5	20431	12194.5	12892.5	14488	13990.5	13140.5	20861	33179	19241.5	19493	13582.5	15760	14547.5	11071	9081	10987.5	12510	20553	12912.5	6524.5	8156.5	13988	12463	9707	14493.5	24092.5	25734	39425.5	9944.5	10026	19250	16418.5	11653.5	14646	27062	15502	11616.5	107530	27845	67463.5	19844.5	14085.5	29803
24	O75874	IDH1	61808_TVEAEAAHGTVTR_3	9559.5	42796	40175	39596.5	55398	138192	34382	113424	101154	152250	75127	40529.5	84214	6142	129593	10775	62888	13139	9812.5	79275	54107.5	88616.5	13374.5	47190.5	34865.5	31967	46586	27216.5	93402	92948.5	25883.5	54813	30445.5	33625.5	51378.5	26363	51817	8553	76928.5	26326.5	161034	50245.5	79328.5	31614	101430	23045.5
1	O75880	SCO1	41422_LVGLTGTREEVDQVAR_3	20106	18075	20885	16442	13792	33823	16865.5	13545	11513	13597	23787	14566.5	9229	25804	17694	14358	11280	12756	16283	10314	25177	26873.5	12457.5	9086.5	28837	18636	18077.5	16529	25336	48026.5	18461.5	20982.5	8941	13348.5	24190	16540	12463.5	16949	16834.5	22021	17009	28593.5	32500.5	35566.5	7018	13402
1	O75884	RBBP9	59579_TIIIGHSSGAIAAMR_3	11417.5	16458	11295.5	13052	11675	13292	16189.5	10562.5	13700	17754	12968	8442	15302.5	11179	13124	15156.5	19682	15027.5	11988.5	11454.5	14157.5	16003.5	16342	6537	13682.5	13855	14792.5	10357.5	17958.5	16120	16954.5	14770.5	7498	14880.5	4585	11622	18049	14444.5	10650.5	22961.5	24032	12615.5	14474	13391	15782	12660.5
1	O75891	ALDH1L1	2141_AGLILFGNDDK_2	2964.5	4383	2091	2255	5173	2753.5	2334.5	2566.5	5024.5	2901.5	2070.5	3094.5	3152.5	1652.5	5627	2803	5358.5	3122.5	2208.5	4035	3512	6202.5	2927	2672	4139	5158	2094.5	1873.5	6751.5	5185	2621.5	2731	2186.5	4622	6155.5	2006.5	3794	2387	5945	2854.5	8185.5	6559.5	4280	4164.5	2725	2922.5
1	O75900	MMP23A	65688_VLTTYSWR_2	19621.5	33149	42530.5	43251.5	24484.5	32538.5	49538.5	19886.5	21372.5	16594.5	27745	29661	26709.5	73095.5	20577	73001	25956.5	48622.5	58608	28116	36197.5	7942.5	40774	32790.5	32128	17340	38210	28140	30820.5	42615.5	23907.5	32637.5	23321.5	44758	27052	36614	26868	61856.5	38157	23461.5	31932.5	29344	31354.5	58325.5	33615	15719.5
2	O75915	ARL6IP5	6432_AWDDFFPGSDR_2	7540	8139	9636	20415	7742	18134.5	7143	6698	10625.5	12417	11879.5	14367.5	11760.5	12390	11377	21399.5	12399	8235.5	16466.5	17521.5	10756	8691	11648.5	29701	10636	8767	4338.5	11779.5	9711	15474	10114	5827.5	7603.5	7829.5	16685	10467.5	8965.5	7429	9652.5	22679	23547.5	4930	15369.5	15574	7457.5	8026.5
1	O75934	BCAS2	11529_EAAAALVEEETRR_3	7264	9257	7401.5	8782.5	8137.5	7473	10070.5	8654.5	8354.5	9579.5	10369	10374.5	8980	13069	12078.5	7516	9008	15530	8852.5	9650.5	13693	11545	11067.5	12382	8413	10671	11654	10340	10152	10869	8616.5	9128	7325	16063.5	9761	8278	16362	6105	9573.5	7358	9227.5	8150.5	9862	11076	11176.5	15760.5
2	O75935	DCTN3	66666_VQVALGNISSK_2	13698	12672	21697	10591.5	10889.5	17381.5	9128.5	9138	11608.5	12247	12524	10134.5	10399.5	11871	12715	5978.5	11736.5	10477.5	9212	12092.5	10296	14618	16883.5	14829	10344	9792	6963.5	9440	13857.5	13709	9987	9725	11002	5687.5	11456	8713.5	10904	13403	13318.5	9081.5	17325	9853.5	9201	9808	14385	12410
4	O75937	DNAJC8	38096_LLLDQEQK_2	6352	8590	5583	8539.5	8923.5	10009	8131	2996.5	7410.5	11439	6061	4093.5	10053	6308	11477	5175	10165	9935.5	7121.5	7913	6935	9439.5	4907.5	9142	10623.5	9062	13850.5	3304	8616.5	11905	11818.5	7741.5	9358	7072	9618.5	11177.5	11812.5	3558	11694	7228	13514.5	9772.5	11675	7897.5	10707	7561.5
5	O75947	ATP5H	2172_AGLVDDFEK_2	40320.5	75296	35521.5	49423.5	59978	60045.5	53879	60978.5	61891	53874.5	53292	42104.5	59828	39928	66443	40302.5	67472	55560.5	28850.5	66435	49441.5	76004	42179.5	52434	60997.5	75910	80899.5	41669	75111.5	67124	65606.5	45918	76620.5	39131.5	57015.5	136572	64288.5	32371	49797	91630	110079	91432.5	74749	64372.5	68612.5	62732
10	O75955	FLOT1	56250_SPPVMVAGGR_2	11633.5	12818	13099.5	14497	12832	13550.5	10225.5	12686	13615.5	13771	15355	10777.5	13585.5	9984	15332.5	11792	13100.5	6497.5	16699.5	15998	13955.5	10297	10742	15249.5	12965.5	11713	11130	15278	12462	15246.5	12752.5	18264.5	17243.5	16925	8359	12550.5	7179	6865	11102.5	9955.5	21033	16881.5	21228	24985	5969.5	11653.5
4	O75964	ATP5L	31330_IVNSAQTGSFK_2	14733.5	22209	21237	20694	20629.5	36112.5	15593.5	18004.5	19262	32338.5	26058	22727	19037.5	14451	27554.5	13494.5	20923.5	12299.5	9893	19632	13237	30127	6992	13737	28552.5	17788	34795.5	18084.5	32549	28115	27028.5	16847.5	35457	12175	25903.5	20511	18469	11323.5	24653.5	20246.5	57544	25492.5	32769.5	19528.5	11764	13818.5
3	O75976	CPD	31283_IVIVPSLNPDGR_2	24239.5	46752	5145.5	52415	37575.5	49721	31425.5	32108	41483.5	36655.5	31335.5	19431.5	33988.5	23303.5	35446.5	13488.5	27376.5	24423	22965	14022	37317.5	35678	17146	26127.5	35088	50843	54310	45436	42790	54861	29152.5	31163.5	21634.5	26125.5	25185	37460.5	29359.5	17335.5	38981	32909	20101	17100.5	27890.5	15197.5	23273.5	15669.5
3	O76003	GLRX3	15239_ENGELLPILR_2	6293.5	15894	10444.5	11323	12820	16013.5	7508.5	6470.5	12055.5	11533.5	12544.5	10619.5	10624	7145.5	10460.5	6166.5	16426	4967	5947.5	12501.5	10071	17071	4446.5	13312	15141.5	9550	16103	6761	22706	15197.5	10387	6595	11892	6114.5	11072.5	9601.5	13881.5	5708.5	17284.5	6833.5	14896	14608	10458	6057.5	10559	12910.5
1	O76024	WFS1	49347_QLSSETDLER_2	14079	13020	7721.5	11557.5	12005.5	9778.5	8429	17466	14711	14340.5	9031.5	13523	18228.5	9579.5	7942	13492.5	14297.5	12579.5	9759.5	17284.5	19266.5	13205.5	25047	18126	9702.5	17374	9721	15631.5	8601	9123	13053.5	16773.5	8278	23424	17010	9886	15415.5	10965	11932	14169.5	10303	16677	15028.5	20508.5	10159.5	17574.5
1	O76031	CLPX	60433_TLVQILTEPR_2	5283	6097	4339.5	16879	8314.5	21908.5	9867.5	8135.5	4141.5	11861.5	6595.5	10336.5	4440	6361	13946	5780.5	6097	12517.5	6158	10276.5	7975.5	12741	8838.5	6913.5	10028	9698	11218	4594	7826	8468.5	15602.5	15526.5	6070.5	9602	7048	9568	9540.5	5225.5	8387	7285	7484.5	13097.5	7100.5	17134	6810.5	8177.5
1	O76038	SCGN	59051_TGALEGPEVDGFVK_2	4333	12339	14709	10328.5	17556	10094	11963.5	11691	13086.5	13665	10910	8142.5	8919	23963.5	11907	14276	5716.5	6698	9319.5	13991.5	14471.5	20947.5	15925.5	11348.5	5483	12581	10129.5	11064.5	6827	13898	13906	8418	28109	15482	10661.5	12474	8025	13768.5	9491	13385.5	12603	14937.5	13946	13542.5	10476	11965.5
4	O76041	NEBL	23803_GRGFTPVVDDPVTER_3	12136.5	17444	17837	18550	17791.5	18375	18245	17803.5	18404.5	20880	20367.5	22180	19190.5	15966	17878.5	17570	22297	28872	19444	20432.5	22351	23550	20203	30146	15613	18943	17698.5	18827.5	17522	21199.5	18939	18238	20310.5	17144.5	14313.5	22653	21283.5	21503	19030	21902	25990.5	17850.5	20171	23664.5	21159.5	21772
2	O76054	SEC14L2	29772_IMVLGANWK_2	2130	16044	10850	8606.5	12875	16090	9139.5	14313	14791.5	8642	11406.5	7688.5	18201	4953	9611	3421	10231.5	2436.5	8130	21444.5	5363	13217.5	4590	10850	9127.5	9648	10380	6766.5	14437.5	12562	8243	4044	4607	3381.5	7189	4606.5	10724	3780	8978.5	3791	15736.5	8638.5	8856.5	4558	12379.5	1919
1	O76062	TM7SF2	62539_VAGLETISTATGR_2	12994	16669	10883.5	24299.5	13602	14047.5	17625.5	13431.5	16682.5	17799	20423.5	9216.5	16720.5	20374	13652.5	16696	11898	12302.5	10731.5	14017	11978	21442.5	15612.5	16947	10517	18670	14945	21402	18069	23670.5	14860.5	11651	13454.5	12423.5	9947	16633.5	11390.5	15282.5	13871	18225	29869	16150.5	23325	23479.5	18891.5	16503.5
8	O76070	SNCG	31967_KEDLRPSAPQQEGEASK_4	157702	49932	113596	46419	50700.5	71563	139898	90518	101579	45557	62917.5	35656	105866	70474	60520	117650	65902.5	43899	109713	66942	43195	82822.5	155387	133046	103054	75470	36517.5	46974.5	43608	42273	116562	93989.5	36128.5	67668.5	119920	24344	87418	120580	53437	71668.5	49081.5	62174	91411	36380.5	42852.5	70414.5
2	O76074	PDE5A	42717_MFTDLNLVQNFQMK_2	13497.5	5143	13952	27141.5	14069.5	22456.5	2188.5	3225.5	4156	3985	4063	3660	4329.5	14522.5	3175	13043	3648.5	1382	10845.5	3299.5	3127.5	3948	1938	3320	25664.5	14546	19240.5	16134.5	19845.5	18764.5	10359	1309.5	3134	2602	3956	5189	4359.5	11769.5	3238	10510	7796.5	2350	5824.5	5976.5	1920.5	1993
3	O76094	SRP72	14962_ELYGQVLYR_2	7708.5	11171	5354.5	9866	9581.5	9442.5	9202	10002	10479.5	10972.5	9420.5	11263	8134	12569.5	11221.5	6181	10233	9958	8221	9950.5	9966.5	12153	10607	9868	10710.5	8701	8407	9968.5	11240.5	11997.5	6318	7958	10203	9157	11896.5	8465	8627	10551	8579.5	10184	13714.5	8209.5	8756.5	8473	7061.5	9398.5
17	O94760	DDAH1	20290_GAEILADTFK_2	12571.5	30978	12730.5	28215	39440	58107.5	22698	25581.5	42596.5	72726	33151.5	24604	35978.5	21978.5	50002	9649.5	30048	16014.5	14622.5	30851.5	24883.5	76681.5	11181.5	32464	20175.5	26706	41348.5	13246	51011.5	57719	17830	16347.5	24562.5	12395.5	33864.5	13961.5	17027	8423.5	43442	19775.5	102709	27530.5	35014.5	22244	47142.5	19917.5
1	O94769	ECM2	40125_LRKSSTSHK_2	24520.5	33418	23683.5	27099.5	35857.5	42114.5	19578	28432	28446.5	34377	28014.5	20876.5	27256	13628.5	38694	22476	36988.5	31614	13365.5	38475.5	48012.5	62900	19486	30711.5	36802.5	26289	21768	33412	35914.5	50849.5	36717.5	28272.5	51967	15932.5	42221.5	31713	52127.5	18782.5	33581	71907.5	22461	65995.5	36907	19412.5	51290	34574
4	O94788	ALDH1A2	29222_ILELIQSGVAEGAK_2	31827	27677	41033	30523.5	29518.5	37693	26353.5	19464.5	26867.5	20856	21260	26173.5	21801.5	28609	25766.5	23456	22897.5	25830	23713.5	24631.5	22594	21933	16539	20934	33477.5	28886	32627	29608.5	27876.5	21065	23308	19131.5	17654	20704	25036.5	25610	20902	27489.5	24242	23681	22173	23707	26941	22108.5	23513.5	21653.5
5	O94826	TOMM70A	40153_LRPESALAQAQK_3	31714.5	26526	31967.5	27985.5	26697.5	36834.5	17118.5	14333.5	13866	24156	31719	15954.5	19462.5	14194	23775.5	36375	27087.5	15651	22915	27687.5	26046	17734.5	19511	11289.5	36769	30040	20751	34982	34271	22127.5	33186.5	13543.5	22970	15145	26153	19351	28418	12611.5	26690	23813.5	44365.5	30393.5	32340	24360.5	28542	20089
5	O94832	MYO1D	57844_SYIHEVAR_2	1722634	1628674	1.60779e+06	1.2707e+06	1572612	1109682	1.33538e+06	1150296	1327827	1.50419e+06	1.16727e+06	1202865	1552683	1517229	1.23021e+06	1319137	1523109	1368693	2304018	1658187	1.83444e+06	1.53348e+06	760160	1.69491e+06	1504547	1552163	1.13749e+06	1499722	1.10516e+06	1.38246e+06	1126202	1.31346e+06	1176929	1292477	1448348	1192576	1194628	1840620	997684	1.1658e+06	916336	1312035	1626631	1.74001e+06	1284697	1684734
4	O94855	SEC24D	35973_LFIFHSSLPTAEAPGK_3	14641.5	16435	13677.5	14121	13369.5	18238.5	10858.5	12018	12868.5	14074	15825	7277	12523.5	11400	17735	13560.5	13347.5	12951.5	12191.5	10200.5	12699	16940.5	11740.5	15862	12602.5	13139	15206	13230.5	18855.5	14612.5	12380	11231	10290	11085.5	8196.5	10084.5	11527.5	18184.5	16307.5	8899.5	24651	11796	17982.5	11524	7331	13869.5
10	O94874	UFL1	36464_LGIPDAVSYIK_2	19315	15648	19765	19073.5	18274	28094.5	17120	20942	17789.5	21184	16444.5	21063	15275	11588	26973	9718.5	16723	21675.5	12061.5	18239	22428.5	12642.5	21191	8514.5	22106.5	20160	20209.5	14411	21905	23392.5	18268.5	15086.5	18962	14352.5	17339.5	17736.5	18875.5	11527.5	20042	16840	29480.5	18415	24735.5	24746.5	22832	14920.5
22	O94875	SORBS2	64065_VGIFPISYVEK_2	50098	13355	26540.5	77398	71925	19723.5	55057.5	25853	23684	28394	35229	30912	28571	120582	14520	47668	27176.5	50154.5	26604	41305	76731	26760	38004.5	82457.5	31419.5	34248	25441.5	81082	39589	31473.5	42474.5	35819.5	28540.5	19847.5	26050	6544	26284.5	67042	38233	24953.5	25452.5	36378.5	39039	72568	26097.5	66551
1	O94888	UBXN7	22661_GLIQQFTTITGASESVGK_2	23753.5	11813	33148	35690	27212	49722.5	24628.5	11743.5	14736	13719.5	14684	11701.5	13097	16812.5	16888.5	29413.5	9457	20344.5	13060.5	18218	20441	11422.5	33371.5	16329	30391	25430	32611	29333.5	33953	31379	13485.5	9318.5	6626.5	24076.5	18738	15406	17636	19912	18798	31385.5	15767	11980.5	15381	11568.5	10324.5	7641.5
3	O94903	PROSC	9523_DLPAIQPR_2	9000	13262	13841	25801.5	23706.5	12721	12551	17651	15492	10415.5	13494	20122	14622	7017	18169	5999	9158	11442.5	11991.5	14171.5	11044	7076.5	15327	16009	11793	10490	9761.5	11896	10593	10884	10742	12935	10975.5	19391.5	11718.5	9862.5	11237.5	8739	14182	7353.5	17699	7941	9875.5	16329.5	10163.5	12921
8	O94905	ERLIN2	62736_VAQVAEITYGQK_2	18296.5	25624	16372	27319.5	25012.5	34453	28160	28242.5	25168	32857.5	28439.5	24633	31827	11316	31895.5	16495.5	25290	28504	12373.5	31495	16232	32181	18401.5	27481	23698	22207	29441.5	22366.5	27402.5	30217.5	25013.5	19487	13556.5	20560.5	26515	18945	26559.5	15179	37482	16718.5	60276	24692	28458	27122.5	34652	20130
2	O94906	PRPF6	179_AAELETDIR_2	17996.5	25107	11801	17087.5	20210.5	24690	21271	24952.5	20819	32923.5	16769	14523	20966	21991	27003	15364.5	21453	19530.5	23227.5	20195	22754	24863.5	16815	19885	21455.5	23910	26213	16102	23630	19110	27437	23305	19494.5	25288	29791	27783	25849	17270	31806.5	20713.5	17924.5	26359.5	28349	27382	22191.5	22095
5	O94919	ENDOD1	4479_APRPAPGGAEQR_3	38927.5	27841	29856	25155	26351.5	26360.5	24005	16581	31123	38901	29572	30329	21798.5	41518	29453.5	42225	30459	35532.5	15803	26096.5	36747	25110	24193.5	27418.5	15831	28962	26280.5	31636	40049.5	24982	25385	28184	53561.5	31518.5	28214	23923.5	29011	70498.5	42987	29717.5	73018	20950.5	31964	23519	26233	30180
1	O94973	AP2A2	61474_TSVSLAVSR_2	2551	7260	6185.5	20311.5	13381.5	18058.5	8756.5	9849	3481	10959	20658	10321.5	19082	6574	7925.5	5526	26099	7327.5	2991	11513	7002	18140	4382	12752	7356.5	9650	15343.5	11945	37153	18776.5	10043	5492.5	7635	5579	3977	5795.5	6595.5	5095.5	41931.5	5793.5	43470	7354.5	9090	5574.5	14759.5	12333.5
6	O94979	SEC31A	46304_NPAVLSAASFDGR_2	15013.5	15266	12390	208804	17860.5	24328	10995	11919	13328	19067.5	15224	11118.5	15445.5	6672	20324	21259	17394.5	19359	13673	17295	11457	16434	11673	8998	15951	13111	18089	14569	22726.5	18031	12592.5	14156	9649.5	17250	7653	12136	12069	13979	20116.5	14978	31250	12928.5	24572	10167.5	16093	5083.5
1	O95059	RPP14	64727_VIQVSPFLLALSGNSR_2	16455.5	7442	17479.5	21740.5	20172	26063.5	8399.5	3696.5	7859	2280.5	4604.5	4314.5	5153	5006.5	4102	2313	5960.5	4031	4401	4482.5	9176.5	3994.5	3425.5	4815.5	23594.5	5807	22960.5	16359.5	9221	26549.5	10082.5	5162.5	3116.5	2204	1843.5	3714.5	5771.5	4058.5	7220.5	2488.5	6139	2277	10404.5	4269.5	2705	2923.5
1	O95081	AGFG2	31476_IWLGLFDAR_2	24368	9322	16121	29640	35946.5	44270.5	30372.5	28454.5	7267.5	5270.5	11670	18223.5	25044.5	5819.5	9555.5	20870.5	24753.5	31482	26584	19676	23315	18697.5	49682.5	26251	30874.5	18202	33756.5	26975	40100.5	33666	23385	34252	15583.5	33775	11353	7419.5	12427.5	3463	14876	5614.5	23192	20405.5	16604	39580.5	23602.5	3173.5
1	O95163	IKBKAP	63788_VFLGNVETFIK_2	2859.5	6490	4361.5	14988.5	17123.5	5330.5	4004.5	5037	6469.5	9363.5	6039.5	5633.5	6542.5	3299	9507.5	3120.5	8463	3825	2832	4300.5	5134.5	10274	3078.5	5711	6388.5	2334	6711	4704	8608	9094	6095	6660.5	3486.5	3818	6316	7521	5934	3496	9682.5	3735	16142	6781	11172.5	4797	9624	6226
1	O95168	NDUFB4	22653_GLIENPALLR_2	9147.5	19063	12074	18209.5	18652	21931	14305.5	11319	16732	15790.5	16619.5	13295.5	15752.5	13886	19329.5	8950	15900.5	15189.5	7684	18267	11894	15077	11815.5	13611	19387	20941	19072.5	13259	23837.5	27169	24757.5	13072.5	4257	10572	12919.5	22720	14478	9750.5	21804.5	11411	27518.5	14241	26769.5	16215.5	18693.5	13699
1	O95182	NDUFA7	3887_ALVSGKPAESSAVAATEK_3	43376	17414	13654	15805	16258.5	14850.5	15556.5	18396.5	13938	16382.5	15462	12242.5	16581	12082	18531	19925	14392	21606	27275	14909.5	17017	16504	15132.5	13676	11582.5	14551	15181	13442	16181	15180.5	21698	17541	9610	19678.5	20850	29849	19218	18670.5	17290	14839	27158	18671.5	20365	17175	11020	18339
1	O95197	RTN3	61037_TQIDHYVGIAR_3	13611	11136	8613	18334	13225.5	18882.5	15225	8533.5	12318.5	15811.5	12823	12146.5	10576	14234	17242	19525	12773.5	8075	18660	17437.5	13880.5	10314.5	21178.5	16032	16235	9710	11175	20255	11553	15216	17831	9632	4192.5	13601.5	4909	11363.5	15927.5	19071	19080.5	11607.5	27570	12529	18923	25741.5	21112.5	15595.5
2	O95202	LETM1	57244_STLQTLPEIVAK_2	155147	184817	178272	199075	173150	189706	119745	126073	165272	131564	176681	148386	147710	234961	165033	126693	142173	141370	153852	166704	188520	151402	133939	145269	184052	189541	212294	170349	200662	198454	151596	118664	131350	133780	117587	132281	73582.5	225676	166583	206747	155101	161464	143907	159934	166888	128165
1	O95208	EPN2	13507_EHGSLPQQTTLLDLMDALPSSGPAAQK_3	24060	21524	27253	17893.5	28139	63812.5	13883.5	11149.5	17288.5	12162.5	14675	12702.5	17015	17537	14026	17259	14643	10460.5	13399	12965.5	13973	13464.5	10860	12938.5	57688	17440	59515.5	46924	57508.5	60923	10540.5	5779	10036	7960.5	6512.5	12832	10327.5	14672.5	15416	7852.5	4905	11145.5	12963.5	12468.5	11654	11971.5
2	O95218	ZRANB2	15392_ENVEYIER_2	4616	5544	7149	6763.5	5440	6571	5777	8180.5	5262	5635.5	8795	6206	6999	5003	6586	7515	7328	7796	7356.5	6448	3962	10567.5	5078.5	6363	6574	5817	8504	6468	6444	5488	5518	10884	12143	6293	7047.5	5196	8858	6732	6799.5	5237.5	8444.5	8332	7014	6258.5	5791	6379
2	O95232	LUC7L3	69994_YLQSLLAEVER_2	65536.5	71982	55801.5	62594.5	56192.5	46226	61845.5	39495	59032	56874.5	57951.5	40054.5	60072	36768	53830	45876.5	59513.5	49850	30419	53341.5	54692.5	68817.5	53952.5	44804	55979.5	69175	86686	68650.5	81227.5	82714	70071.5	43702	67107.5	29648	44944.5	47502.5	67108	53270.5	62081	94186	42206	77476	40011.5	80773	53404	68882.5
1	O95248	SBF1	24577_GVIDLAEVEAVAPGTPTMGAPK_2	10176.5	9892	13335	20125.5	16025.5	17083	10461	6265.5	7674.5	6116.5	7379.5	10321.5	9096.5	25482	5977	5506	16184.5	7608.5	4414	8948.5	6657.5	6629.5	8503	7936	8511.5	7899	14703.5	13863.5	16327.5	20077	7528	3168	3998	2176	4343.5	5654	11168	20552.5	6707	2916	7642.5	11005	6831	9424.5	6023.5	11114
3	O95292	VAPB	19436_FRGPFTDVVTTNLK_3	8369.5	12522	8880.5	8375	11870.5	18001.5	7626	10029.5	15816	17084.5	14991.5	4625.5	14143.5	11842	16295.5	5408.5	9694	13969.5	7595	15582.5	8826.5	8992.5	7604	13288.5	9725.5	8994	14280	7142	16780.5	15965.5	14741.5	11419.5	9366	6474.5	6651.5	10532.5	14323	10990	15502.5	5029	31646.5	16237.5	20025.5	4719.5	10332.5	10528
1	O95298	NDUFC2	62226_TYGEIFEK_2	12718.5	6601	15901.5	23145	24539.5	6770	23541	7469	7039	10706.5	8293.5	8544.5	5974	16783	8671	5617.5	6456.5	5616	5026.5	7462.5	9736.5	8854	4628	28099.5	30911	3678	5328.5	28959.5	43513	6402	7544	6426	9734.5	6313.5	20763.5	6972.5	9236.5	4786.5	8706	6812	10714.5	7375	9877.5	7640	7775	5126.5
4	O95299	NDUFA10	31075_ITSAYLQDIENAYKK_3	15100.5	15630	14389	19739.5	16776.5	17777.5	14385	12799	13421	14280.5	9793	10375.5	11622	10899.5	16030.5	26888.5	14105.5	13938	11357.5	10792.5	9874	11116.5	10499	13426	17724.5	13613	16509.5	13389	22946.5	18661	16300	7880.5	10841.5	9387	11055	16553	11833	9081	14970	12493	24008	15147	20719	15606.5	16468.5	8607
5	O95336	PGLS	67396_VTLTLPVLNAAR_2	21950	57087	33264	30728	41200	82241.5	31359.5	41335	41712	58362.5	38779	30130.5	45014	23156.5	57806.5	12357	48041.5	30217.5	14858.5	39749	21563	70827	22923.5	35638	38542.5	46938	63054	36277.5	72300.5	52517.5	47666	26840.5	41787	17689.5	30492	45866	44332	24804	56733	31274.5	122315	47970	49797	39028	55782	36531.5
1	O95359	TACC2	15563_EQALADLNSVEK_2	9790.5	14642	14721	20905.5	16316	12736.5	14274	11381.5	12390.5	14837.5	15600.5	14800	11692	20385	15640	11289.5	11607.5	12033	8579	21283.5	15085.5	13591	12242.5	20742	21152	16302	14137	14754.5	12859.5	17082.5	12577	14590	16234.5	11610	16452.5	11952	15313.5	13494	13892	18071.5	10823	16755	23939	18800.5	22883.5	15528
2	O95373	IPO7	2641_AIFQTIQNR_2	6086.5	13367	9291.5	10233	15252.5	12450	9515.5	15169.5	13176.5	15902.5	13924.5	21908.5	14929.5	7242.5	12351.5	7164	11619.5	25003.5	17458	11674	15236.5	11861	9233	9599	11861.5	19266	20449	9298.5	10951.5	11947.5	13137.5	24304.5	15015.5	11095.5	11676.5	15230.5	13248.5	6309.5	13106	8878.5	18946.5	11449.5	16143	16080	18453.5	8770.5
6	O95394	PGM3	1855_AFVRPSGTEDVVR_3	6871	19718	9137.5	13317	17525.5	25246	11256	29314	24344.5	41987.5	24314	16267.5	28425	8230.5	43319	4327	17141.5	11560	8972.5	10309	9155	29495.5	7981.5	16031	18351.5	15539	11202.5	13058.5	25672	15571	8537.5	25666.5	9999.5	9024.5	13380.5	8058	14399	10018	24117.5	8905	30333.5	15772.5	17382	9407.5	32798.5	11346
2	O95400	CD2BP2	23137_GNLGVYQETR_2	17678	20434	26982	24043	22646	25276	19621.5	15530.5	5930.5	25336.5	17797.5	21598.5	7402.5	9610.5	24343	11457	12873.5	16490.5	20323.5	14715	20511.5	14708	21388.5	20071.5	8221	17551	13121.5	21288.5	17691	12263	15755	12823.5	15403.5	7023	8542	11861.5	18718.5	5366.5	9269.5	8848	14891.5	12700.5	8232	16996.5	12353	15476
5	O95425	SVIL	63607_VEVENVMK_2	1466	5533	607577	5423.5	7098.5	9470	5809	17445.5	12299.5	20600.5	10327.5	6535.5	14936.5	3797	4003	2370.5	9850.5	1849	31807.5	7158	6542.5	3774	2723	9124.5	11848	4411	5340	4630.5	23623.5	8837	5985.5	12607	3628.5	26323.5	11155	20434.5	6763	10299	6807.5	777.5	3907	7093.5	3038	23824.5	10600.5	27151
6	O95433	AHSA1	16490_ETFLTSPEELYR_2	26587.5	25216	18915.5	9368.5	20417	21924	19593	12487	23849	20303.5	19576	12242	18530.5	14554.5	21525	22327	22106	14658	15257	22857.5	10844	21580.5	14502.5	22616	20569.5	22283	27451.5	20031.5	26083.5	25460	24689	13193	21015	13463	12578.5	25770	23033	14082.5	24375	28067.5	23413	22395	25873	22585.5	23117	20785
2	O95479	H6PD	43776_MSLSLPLINR_2	14619	13382	12914	28977.5	17282	21830.5	16105	8760	13064	23125.5	14181.5	15055.5	16179	14271	11777.5	58388	16327	6936.5	12436.5	28815.5	14186	14271	18143.5	19645.5	24136	14448	17110.5	17249.5	20473.5	19784.5	17107.5	13443.5	26992.5	10001	39334	22669	16455	13684.5	17817	21127.5	21082.5	11810	17555	19281	12068	14517
1	O95498	VNN2	28956_IIVTPEDALYGWK_2	328560	266163	314170	354586	214824	225144	200158	136652	175138	187897	189501	225482	171568	289926	182519	263200	164652	109787	274301	156760	226895	125466	170283	184052	305966	331539	226158	317498	200818	169522	171742	105340	109313	139136	201914	164322	135668	376007	179624	159142	78256.5	141148	169289	169976	164394	230944
3	O95571	ETHE1	40395_LSGAQADLHIEDGDSIR_3	42262.5	16060	23177	28642.5	22108.5	21198	14760	13761	13975.5	21389	17245	14855.5	13938.5	11754.5	18786.5	18421.5	18174	18659	18959	12655	17829.5	11938.5	22601	12622.5	38458.5	28583	15510	32968.5	21167	23775	12616.5	11591.5	11568.5	13247.5	16498.5	15015	13785	14020.5	18260	17710	24788.5	16404	25217.5	20776.5	18835	16490.5
9	O95573	ACSL3	20847_GDTSMLKPTLMAAVPEIMDR_3	29012.5	52125	33055.5	46165.5	35906	48338	25014	11125	2237.5	5726.5	6434.5	7507	13820.5	44458	56061	24985.5	49755	27590	17849	27322	32910	48730.5	10479.5	12889	52686.5	29694	44955	41068.5	59525	55898	32089.5	6636.5	15296	6089	25806.5	5373	8886.5	20139	9257	17378	31038	34008	27391.5	25674.5	37321	6413.5
1	O95671	ASMTL	66883_VSEFYEETK_2	1258	2450	3071	3729	2423	4782.5	3056.5	4926.5	5046	3968	4792.5	2397	5396.5	1715.5	5063	2386.5	3408	3350.5	2112	4365.5	3141	4822.5	3519	2670.5	2320	2638	3263.5	2045	3410.5	2962	3974.5	3273	3142.5	2441	2813.5	4631	4462	2526.5	4162.5	1732.5	7406	4379.5	5396.5	3730.5	4348.5	3879.5
1	O95716	RAB3D	7329_DAADQNFDYMFK_2	11944	12098	12115.5	8592	13736	18856	10414.5	10403	16278	16901	10279	13435	14961	12558.5	14859	13128.5	14593	4854.5	14130	12258	9719	15948	11474.5	11611.5	16429.5	13346	20883	15450.5	23669	31164.5	13469.5	6884.5	13682.5	8465	9277.5	10335.5	13662.5	16816	20800.5	16629.5	19870	7664.5	10367	13247.5	15276	15222
1	O95721	SNAP29	64242_VGVASSEELAR_2	4084.5	11854	12622.5	4559.5	17334	6982.5	16381.5	10369.5	19922	17044.5	14804.5	18192.5	17766	16164.5	14104.5	24713	5955.5	14227	14640.5	22883.5	10446	16510.5	5299.5	13483.5	4720.5	20158	5736	13980	12179	10558	9677	7487.5	8461.5	8943	13589	8236.5	13971.5	13068	14213	12920	12125.5	13539	12984	13763.5	16377	14496
5	O95747	OXSR1	34751_LASGVEGSDIPDDGK_2	19335.5	11078	9770.5	19519.5	15627.5	17195	11495	9960	10435.5	11985.5	11050	14402.5	10964.5	22267	15710	16376	11725.5	13055.5	8635	9847	12362.5	14602	11067.5	13412.5	20123	9331	20498.5	14710	13952	15383.5	12556	17813.5	15243.5	14578	12625.5	11045	10274	13429	15067	16450	16903	13082.5	8768	11632	13847	14820
2	O95749	GGPS1	69944_YLLQLPGK_2	1698	3608	1766	1771.5	3085	4181.5	1634.5	3227	6281	4123	4181	2949.5	3646	905	4047	2922.5	3141	2252.5	1247	2648.5	2410.5	4405	13210.5	2692.5	2738	3497	1134	4136.5	4673.5	5392.5	3339	2603.5	2459	2484	2966.5	2555	3166	1603.5	5870	2663	4839.5	4001.5	2883	1192.5	4278.5	2538.5
2	O95777	NAA38	21212_GFDQTINLILDESHER_3	23869.5	6100	12807.5	31980.5	27416	33982	10048.5	11029	8276.5	5063.5	15152	7842	7869	12808.5	14482.5	7024.5	11142.5	9729.5	10315	10467	10958.5	10510.5	7619.5	8112.5	25552	8853	31939	20221.5	35911.5	30590.5	16829.5	11327	6081.5	6067.5	7547	9767	6525	11909.5	12577	14147	16033.5	7438.5	8720.5	8820.5	10172.5	8988.5
4	O95782	AP2A1	18501_FINLFPETK_2	25602.5	29346	36411.5	37495	65726	42225.5	34224	40510.5	79029	62688	68151.5	44584.5	59186.5	24388	57106.5	12606	31562.5	27877	35092.5	38049.5	13220	29186.5	16593	18548	17948	31100	16527	27069.5	22059.5	54328.5	32127.5	20759.5	22249.5	22049.5	38104.5	33671	46505.5	20635.5	40533.5	29291	76424.5	26531.5	63264.5	31155.5	44563	19260
1	O95793	STAU1	44206_NAAIAVLEELK_2	59154	68547	35273.5	37968.5	36071.5	72431	26258.5	51736	37656	50488.5	30118.5	31887	33242	54049	44782	28678.5	46309.5	41769	34893.5	44359	63444	93556	37263.5	53969	40504	40370	55137	38472	42033.5	51873	47997	28060.5	64515.5	25110	52068	46429	63611.5	58215	48564.5	55268	31640	52575	35858	55086	53894	54458.5
4	O95810	SDPR	51688_RLENNHAQLLR_3	14639	10682	5821.5	14353.5	15794.5	17570.5	13596	13590	16991	13083.5	18128.5	19279.5	11764.5	25076.5	12171	19295.5	12392.5	16066	13395	13575	12625.5	15992	18344.5	14750.5	13307.5	12778	8179.5	12153	19199	15012.5	12150.5	5397.5	14350	21692.5	18418	8611.5	14874	14474	13780	11197.5	8868	14856.5	21846.5	4651	10365	13726
5	O95816	BAG2	37883_LLESLDQLELR_2	29977	16450	11175	15088	14795.5	17968.5	8342.5	10713.5	15264.5	13872	12470	14368.5	14167.5	12533.5	13912.5	13809.5	18716.5	7735.5	10800	16789	12665.5	17473	9214.5	15687	21864.5	16473	15799.5	17045	19171.5	19730	9808	7519.5	11033	7819	11736.5	15342.5	12024.5	18699.5	16278	15145	9301	12736	11076.5	7834.5	11459	18076.5
5	O95817	BAG3	19481_FRTEAAAAAPQR_3	73440.5	47652	103684	56015.5	46326	97150	63059	51424.5	39487	39308	268922	54342	73326	56712.5	54443	183364	68431.5	87325	48260	59215	43699.5	66286.5	145264	58017.5	159586	64684	55958	83853.5	86295	85493.5	71480.5	62327	40638	73590	55096.5	101158	77737.5	132446	51111	73618	89491	51573	55787.5	103227	71083	82439
8	O95831	AIFM1	59121_TGGLEIDSDFGGFR_2	16789.5	20111	24481	7636.5	14842.5	20265.5	11884	12721	12123.5	14084	14279.5	13749	16622.5	14860	16116	22144.5	14652.5	12403	20456	9189.5	6786.5	12313.5	15234.5	14770.5	22329.5	20459	19100	16985	21804.5	21559	16351	14047.5	19970.5	9702	11428	9244	14914	17685.5	18690	18127	22298.5	15971	15077	13726	15824	16692.5
7	O95834	EML2	53022_SAGFHPSGSVLAVGTVTGR_3	16024.5	19586	19914	19525.5	23103	31167.5	20701	22539.5	22029	29694.5	23544.5	21986.5	23373.5	14329.5	28217.5	16452.5	22580	23753	11887	21062	16197.5	20903	14185.5	21236.5	18480.5	20840	18684.5	20800	24786.5	19679	14578	18735.5	12832.5	18649	12294	17726	17021	14065.5	24135	12508	33970.5	15264	17299	16581.5	24485	19712
2	O95861	BPNT1	41272_LVASAYSIAQK_2	7867	13548	13253	14226.5	9712.5	13300	7541.5	10808	11072.5	14622	7624.5	8876	8425.5	16903	13164	14679	6801	14012	7533	9475.5	11661.5	13544	19270	9299.5	16057	9587	12159.5	12029	10464	11404.5	10790	5373	9707.5	8794.5	7202	6605	6840	15753	16132.5	17672.5	10689	12079	13053	41954.5	7148	16406.5
7	O95865	DDAH2	20297_GAEIVADTFRDFAVSTVPVSGPSHLR_4	19949	22027	16063	17927.5	18982	20989.5	15028.5	9974.5	10150.5	15690.5	6665.5	11180.5	9072.5	20404	21573.5	11963	13308.5	13684.5	13859.5	15679	20499.5	31222	16591	23636	19614.5	10243	22832.5	20404.5	21962.5	19462.5	16123	8418	5559	9391	8191.5	1866.5	7711	19205.5	16370.5	16114.5	21822.5	14798.5	24803	20259.5	26573	18037
1	O95881	TXNDC12	64391_VHPEIINENGNPSYK_3	15198	15304	14037.5	11998.5	13313.5	14676	11962.5	14368	13021.5	16413	10517.5	11617	16041.5	13297	16007.5	9630	16375.5	12851.5	16854	17924.5	13043	21335	11327	14676.5	15750.5	14323	15211	12283.5	15202.5	14462	13427.5	8888	16931	10849.5	16096	18090.5	22309	15307.5	16793.5	18246	15505	19870	11330.5	13384.5	11028.5	17501.5
1	O95989	NUDT3	41414_LVGIFENQER_2	4572.5	9009	8778	5823.5	5269.5	7344	8644.5	9183	6944	8373.5	8980	7517.5	8529	4951.5	8489	5251	8777	6650	6642.5	7191	7227	9959.5	7077.5	8042	6000	6210	6437.5	4557.5	6137	4806.5	6142	7498.5	6486.5	8293.5	7987	5683.5	7672	4282.5	7620	10182.5	14907.5	5461.5	8956	7432	9095.5	7177.5
7	O95994	AGR2	26060_HLSPDGQYVPR_3	5790	55105	40073.5	29262.5	63560	13916	25530.5	24452	6610	14633.5	23190.5	19227	30174.5	4935	7907.5	9208	16927	49938.5	6499.5	12534	27953.5	26594.5	20585.5	7132.5	97185	72302	51824	32659	96584.5	32996.5	57216	52155	127811	62012	91110	162947	215099	69257.5	35880.5	122248	183488	29618.5	116706	19333	97875.5	74515.5
4	O96000	NDUFB10	11444_DYKVDQEIINIMQDR_3	15221	15505	44577.5	15853	20879.5	12328	14383.5	18199.5	18850	18955.5	15958.5	14157	9226.5	45340	17186.5	13405.5	16581	2159.5	12707.5	9511	9082	11216	10927	5152	33142	16249	18915.5	17417.5	23264.5	10468.5	14700	6146	13342	8512	16345	29327.5	18909.5	17973	22957	7759	15543	6193	6100	19790.5	21375	11315.5
3	O96008	TOMM40	20008_FVNWQVDGEYR_2	15007.5	16000	31283.5	21256	14152	17429	12314.5	11873.5	15215	14067.5	16205.5	13663	12341.5	25045.5	16324.5	11968	13032.5	12595	17453	13717	17910.5	10678.5	9413	13105.5	21354	15328	20818.5	19111.5	15003.5	14676.5	12503	8950	15692	11473	12255	14299	11925	12768.5	14155	9318.5	19197	10427	14078	11836	15239.5	17400
3	O96019	ACTL6A	53585_SEASLHPVLMSEAPWNTR_3	39794.5	57541	48717	36269.5	53624.5	52894	30380	37327.5	29379.5	41077.5	40425	47402.5	34552.5	49257.5	39234.5	34057.5	48777.5	29771.5	26295	36404	33832	59966	33380	35068	45043	47388	42163	38381	62829.5	46555	40295	43364	33479	21752	27334.5	27809.5	37396.5	35892.5	39971	27735.5	45558	33309	46585.5	38392.5	57022	40751
1	O96033	MOCS2	53836_SETISVPQEIK_2	3608	3579	8892.5	15158.5	5638.5	1587.5	1648.5	3009	1976	3847.5	1748.5	1724.5	2547.5	4243.5	4072	2360	1877	3411	977	1351.5	2449	3016.5	4729.5	2513.5	2762	4487	4894.5	33383	9155.5	2903	1821	4948	3288.5	2897	3192.5	7864	10343.5	3656.5	6146.5	3445.5	5688	3513.5	7313	1782	4132	2984
5	P00167	CYB5A	18683_FLEEHPGGEEVLREQAGGDATENFEDVGHSTDAR_5	16202.5	20018	19487	10251	18993	14806.5	15942	11852.5	12536	14368.5	18549	20068	17334.5	17613.5	16785.5	17613	13191.5	13049.5	7760	14202	15912	15814.5	17613	11382	15499.5	19150	22063.5	17364	18306	25393.5	17191.5	16197	14571.5	10255.5	15137.5	11430	17102.5	17058	16375	19100.5	13972.5	13262	15239	23314	15100	13011
1	P00325	ADH1B	33360_KPFSIEDVEVAPPK_3	26962	6202	12978.5	8803	14393.5	19985	10620	21649	4828	12954.5	17063	14765.5	17789.5	13923.5	6833	8723.5	6413.5	16033	12098	14641	12259	11403.5	11384.5	22118.5	9532.5	9969	9185	5425.5	8382	16768.5	30764.5	9980.5	15453.5	6564.5	19816.5	8285	9840	24388	11981	10917.5	22398.5	14639.5	12583.5	9781	15002.5	7297
21	P00338	LDHA	67397_VTLTSEEEAR_2	65017.5	115741	122664	66963.5	69783	62540.5	73446	69940.5	61071.5	70336	81870.5	67177.5	70834.5	148086	60530.5	74557	131748	91572.5	100092	128366	89373	66173.5	67611	83288	110036	75244	133244	67480.5	106977	119992	187224	105494	95470	79617	116718	173680	197136	98500	104164	115096	95379	112048	178230	105380	58839.5	67757
17	P00352	ALDH1A1	29163_ILDLIESGK_2	111238	86611	90441.5	135224	101000	127295	86104.5	96282.5	100600	86139.5	105150	119024	99496.5	171666	88255.5	109455	108498	96900.5	93979.5	98346.5	102058	92592.5	90554	101139	74665	66076	108983	116278	109697	131128	101876	76221	83164.5	81204.5	64235.5	81891.5	80863.5	172852	105050	71490.5	89901	74345	97700.5	83798.5	95323	83503.5
13	P00367	GLUD1	25528_HGGTIPIVPTAEFQDR_3	101890	169476	96559	180928	211252	272326	155699	157749	204740	223583	187162	117574	197658	52983	225335	51141.5	151106	111526	42139.5	140004	113404	236707	83976	138273	198827	236721	116889	116255	308796	219630	201295	130590	114539	73837.5	134485	287269	174048	51651.5	244513	85816	369159	221111	236054	123974	114020	165814
7	P00387	CYB5R3	43796_MSQYLESMQIGDTIEFR_2	20117	22390	21965	31386	25862	31737	14125.5	3975.5	18525.5	18210	17588.5	21627	15165.5	29702	22513	16509	35487	15810	13350	12220	11148	21429.5	11457.5	15149.5	27216.5	11754	34092	25553.5	28938.5	37789.5	14666.5	6974	18208.5	6763.5	4686.5	11481	7236.5	32952	25481	9906	16145.5	13420.5	13874	15833	11222.5	15796.5
15	P00390	GSR	36469_LGIQTDDKGHIIVDEFQNTNVK_4	37956	34808	45417	18719.5	32561.5	38380	31164.5	37467.5	49325	45086	36834.5	32870	35053	37537	48125.5	38744	36847	57409.5	30160.5	46989	29185	47910	48656	38922.5	27859.5	36029	29953.5	32120.5	40810	27370.5	36945	50870.5	38988.5	47417	35158.5	40812	36465.5	36041	43014	48075.5	46859	43767	40806.5	35359.5	38161.5	50085.5
1	P00403	MT-CO2	43400_MMITSQDVLHSWAVPTLGLK_3	4129.5	2982	3500.5	2501	3991	6958	2491.5	836.5	706.5	2975.5	603.5	1380	1781	4963	2884	2711	2338	1447.5	2274.5	1516.5	3550.5	1685.5	1162	1623	6878.5	2835	6263	3196	6468	6424	3732.5	1861.5	2136	1315.5	2490.5	1778.5	1076	3172	1043	4241	3468	2365.5	2656.5	1260.5	3448	2572
5	P00441	SOD1	22856_GLTEGLHGFHVHEFGDNTAGC(UniMod:4)TSAGPHFNPLSR_5	26255.5	19274	40387.5	35885.5	20632.5	33623	22722	9691.5	10525	17830.5	20249	17847	22907.5	48277.5	15507.5	15484.5	19611.5	15559.5	27439	17622.5	15861	21096	23399.5	20821	36694.5	24542	23385	20831	21438.5	21593.5	21424	23906	15055.5	20921.5	17062.5	22232.5	25130.5	20402.5	18040	18909.5	25581.5	20155	22354	18957.5	12764	23267
3	P00450	CP	3921_ALYLQYTDETFR_2	11506	13473	17199	16403.5	20941.5	17006.5	15445.5	8637	10593	9857	14336.5	12931.5	8871.5	13066.5	10050	14370.5	13731.5	15386.5	10313.5	13583.5	18017.5	14815.5	11536	10403	13095.5	13677	11849.5	12429.5	16033.5	12250	13474	10276.5	14487	12361	11147.5	9892	11307	14232	11479	13966.5	13178	14260	11879.5	13283	12004	12985
5	P00488	F13A1	24448_GTYIPVPIVSELQSGK_2	27225.5	5889	31493	73891	62017.5	101164	36033	13822.5	6733.5	35342.5	5979.5	13790	33862	64977.5	19559.5	48822.5	22034.5	30830	29614	52794.5	41319	40280	36660.5	41889	37566	36178	61035.5	45322	43979.5	35671.5	12231	18606	33675	37266	17829	43829.5	29377.5	34452	62276	40431	39833	3400.5	49753.5	54099.5	23309	38498
4	P00491	PNP	18187_FGDRFPAMSDAYDR_3	9890	8016	11597.5	9292	10542.5	9405	8374	14304	9700.5	9550	5547	12749.5	15176	11720	10533	12416.5	10348.5	9166	10830.5	11947	11337	12227.5	8801.5	10826	9236	9579	6764	10455	14186	14978.5	8042	11043	13813	13977	9443.5	14127	7313.5	9181	14490.5	9026.5	13384.5	13555.5	13022	14500.5	15268	11267
4	P00492	HPRT1	54783_SIPMTVDFIR_2	10768	18901	12867.5	13516.5	19459.5	31321	11252.5	16586	18751	19430.5	17414.5	17584.5	11173	7378.5	21996.5	15302.5	18711.5	11753.5	8939.5	19614	15782.5	19935	6247	18901	21930	16200	23207.5	18635.5	28941.5	24470.5	24380	15485	12634	8022	12879	10030	17282.5	14434.5	23905.5	14949	36006.5	16492.5	27682.5	17150	20630	9530.5
17	P00505	GOT2	63926_VGAFTMVC(UniMod:4)K_2	9837.5	18109	21290.5	17081.5	13843	28883.5	26610	123298	34710	9436.5	20192.5	18770	16700	10682.5	16415	15791	74604	71484	172659	17356.5	16825	17359	10026.5	54645.5	79272	18546	14871	42791	14473.5	9903.5	55512	140814	29333.5	45262.5	323378	11742.5	23382	33449.5	52157.5	15499	59736.5	70901	171954	38419.5	107796	63535
27	P00558	PGK1	31006_ITLPVDFVTADKFDENAK_3	162763	197752	162322	109860	175564	186501	96640.5	146920	135376	189848	135583	106738	115769	177482	180286	92738.5	126841	125297	107804	109088	124000	203950	78777.5	156037	181652	176282	139930	104663	226128	176217	141118	70088	99843	70459	129672	80844	111830	101820	128524	78178	153450	109732	147808	139512	182338	142886
7	P00568	AK1	33086_KLSEIMEK_2	12713	13912	20743	11561	85840.5	23642	15911.5	22121.5	464809	15577	11607	17543.5	16451.5	41217	13291	9967.5	12361	20380.5	6614.5	16472	18044	14710.5	19233	15460.5	39407	11548	26736	9073.5	65412	42477	18532.5	23611.5	21228.5	22451.5	15805.5	13382	11945	15778.5	17112	979908	30328	16864.5	27446.5	10051	14410.5	9009.5
3	P00734	F2	14545_ELLESYIDGR_2	38899	45447	38041	30983.5	35143	36211	23115.5	34912.5	31598.5	35012.5	29585.5	27746.5	36245	43283	35530	21574	36156.5	31147.5	28788	41212	35997	42166	37629	18762	39342.5	42485	29382	50720.5	37729.5	32893.5	37979.5	32984	36686.5	19613.5	37055	21801.5	39540	17488.5	23835	43883	29841.5	19080.5	35515.5	41283	29947.5	42077
2	P00736	C1R	59929_TLDEFTIIQNLQPQYQFR_2	6030	9263	17577	18369.5	11086	20268	6621	4053.5	7869.5	3772	5942	4819.5	7459	8255	4307	6767.5	6507.5	3786	4355.5	4174	5163	6611	4482	9796.5	16859	5279	14289	9071	8170.5	23313.5	9697	3616	5960	3244.5	3180.5	5927	4536	5497	4664	3820	6923	4467	6144	8590	6200.5	10437
9	P00738	HP	40199_LRTEGDGVYTLNNEK_3	229794	96766	123973	40939.5	174100	24304	164993	48435.5	32907.5	50107.5	142574	32783	31891	128486	65254.5	345401	92507.5	37751	174424	84006	297074	323520	35157.5	142499	130578	99622	65227.5	58850.5	67349	28948	75533	73545.5	61424.5	93400.5	146405	17857.5	46235.5	41434.5	68437.5	376262	98656	35083	109121	89654.5	65952.5	411894
3	P00740	F9	18316_FGSGYVSGWGR_2	19434.5	21981	21438	18668.5	11609.5	12541	14028.5	13768.5	13497	17627	23961.5	21339.5	21674.5	17667	13499	24746	19235.5	13715	17497	20248.5	17624.5	20265	22167	21626.5	22359	16046	23003	14721.5	21828	18875.5	16148.5	15239	19935.5	15900	10458.5	23181	19628	24283.5	13930	13188.5	13247.5	14871	20600	21678.5	13968	18398.5
5	P00747	PLG	11999_EAQLPVIENK_2	29915	19852	23544	25240	39128.5	32322	25748.5	18045.5	19672	21486.5	25113	19574	19157.5	29562.5	18142	27740	22908	20744	18517.5	31539.5	26360	20443.5	17150	20241	35900.5	21144	20551.5	34466	23188	22319	22796.5	19062	18781	13893.5	17087.5	12421.5	21614.5	19185	20207.5	26496.5	18908	23685.5	11708	25234.5	12821.5	26457.5
2	P00748	F12	67755_VVGGLVALR_2	36374.5	43848	22433.5	25658	38109	43575	21663.5	30411.5	26193.5	42584.5	16517	31617	46548	40527.5	50095	17354	23342.5	15253.5	8888	24533.5	27593.5	25370	17934	21039.5	52508.5	40639	49883	28036.5	49976.5	34109.5	75465	14836.5	35077.5	13322.5	35187	39251.5	57271	34066	46401.5	52910.5	70485.5	52475.5	70846	26045.5	34975	35127.5
2	P00750	PLAT	68301_VYTAQNPSAQALGLGK_2	24105	24476	27873	32594.5	29856.5	20077	22028.5	11387	14182.5	25209.5	17196	17791	22498	20170	22367	23868.5	21351	15339.5	17043.5	16843	15574	24593.5	20817	21797	15819.5	23457	23412	25932	20696.5	19965.5	19668.5	17151.5	11949	16895.5	9805	24216	20907	29033.5	31393	25950.5	25022	21354	19718.5	10591.5	18460.5	17060.5
11	P00751	CFB	12634_EELLPAQDIK_2	102341	66626	68591.5	66932	47171.5	41335	70365	58273	57703.5	44039	37927	51495.5	53950.5	76487.5	48753	46062.5	57294.5	35914.5	77738.5	64738.5	37276	44002	74763.5	13284	43545.5	80349	56221.5	61660.5	53404.5	59612.5	58182	49561.5	29462.5	63844.5	52164.5	31451	35601	82649.5	43871	95675	6065	47927	51952	62222.5	27899.5	57475
1	P00846	MT-ATP6	37361_LITTQQWLIK_2	2980.5	7629	4410.5	9730.5	8380	13654	5609.5	3039.5	4072.5	11437	6281	6036	7370.5	4515.5	8876	6121.5	5803	5837.5	3391.5	7215	3113	4456.5	2174.5	16938.5	9546	5110	7687	6759.5	9723	9057.5	9284.5	2524	3639	4233.5	5553.5	2615.5	4809.5	3918	5509.5	4127	11146	2609	7507.5	2380.5	4979.5	2221.5
10	P00915	CA1	65034_VLDALQAIK_2	13113	13452	137742	18886.5	18493.5	19764.5	14349	14450.5	13063	12056	23381.5	9608	18471.5	143306	18130.5	5966	18038	12219.5	47831	16775.5	14110	12357	8168.5	10032	58678	14392	20568.5	20741.5	15512.5	10273	13596.5	20966.5	117460	8950	24806	24632	13575	10019.5	16270.5	9506.5	47887.5	15982.5	25073.5	6862.5	12665	10495
10	P00918	CA2	29438_ILNNGHAFNVEFDDSQDK_3	20649	16679	48195	18739	18001	22624	16717.5	14372.5	16158.5	16708.5	18244.5	20089	17177.5	42063	14091	16535.5	17370	14408	16436	16819.5	24091.5	15474	17743	17342.5	21170.5	16884	18782	18170.5	21514	21017.5	17155	10880	25287	18417.5	11477.5	24230.5	18990	19109.5	19591	21289	21225.5	15120.5	20970.5	21497	16222	25534
3	P00966	ASS1	60982_TQDPAKAPNTPDILEIEFKK_4	11078	3620	8219	5108.5	7425.5	5125.5	5708.5	4850.5	3142.5	5792.5	5690	3791.5	5011.5	4452.5	8300.5	4352	8300.5	23671	5859.5	7246	4350	8480.5	5342	4854	8413.5	5288	4758.5	5341	4207.5	12240.5	7759	4002.5	8004	6211.5	4762.5	3217	10142.5	5968	7670.5	7047	4490	5986.5	8314	12719	5914.5	3950.5
14	P01008	SERPINC1	31833_KATEDEGSEQKIPEATNR_4	18294.5	16729	23367	17405	20618.5	23795.5	22641.5	17700.5	15224.5	13914.5	17921.5	30353.5	19258	33437	25380	22522	13639.5	35964.5	12685.5	19278.5	19854.5	15133.5	25116	14748.5	10037.5	20374	16298	21076	12814	18134	18844	13644	12052	15097	19688.5	18414	16950	27261.5	13650	23184	11288	17369	14633.5	23226.5	16961	29403
37	P01009	SERPINA1	57572_SVLGQLGITK_2	258890	318628	484402	312817	444004	192138	417894	220408	216822	191229	413605	325158	265592	559952	236536	521970	404661	765382	463365	447648	720946	621614	488610	368006	204020	398686	314253	540070	213184	160908	231992	319886	385810	345444	338474	235553	360692	438592	258588	574239	184036	335056	265413	501352	418366	952717
16	P01011	SERPINA3	1012_ADLSGITGAR_2	48542	74301	87606	56953	79899.5	46004.5	76485.5	62614.5	38113.5	38503	61034	44438	57423	116186	49114	93234.5	88782	86681.5	61171	121598	171467	112272	54831	72170	27982.5	68436	34790.5	72093	74962	152961	42508	130593	27798	66985.5	40908.5	67894	282248	46340.5	65562	72314	24854.5	46651.5	27589	98093.5	83020	135109
5	P01019	AGT	10118_DPTFIPAPIQAK_2	21653	18792	15380.5	41213	28335	15874	12278	38221	41178	11914.5	37293.5	36314	12308.5	23659	29619.5	23857	29646	34162.5	25169.5	28182	21502.5	27652	28392.5	32333	8364	13758	14956.5	16969	16314	21323.5	36473	32878.5	19245	40661.5	31527	49257.5	37195	38525	16067	17604.5	32537	32978	11429.5	41085	28050	14274
26	P01023	A2M	39241_LPPNVVEESAR_2	31072.5	34671	124244	27395.5	63529	53030.5	51110	28314	41632	39580.5	57246.5	41103.5	42849.5	91982	25433	74660.5	49134.5	56588.5	25991.5	29390.5	50481	25439.5	34471	50739.5	48944.5	26629	46865	44913	58530.5	42686	30629.5	29220.5	69769	45740	34451	21775	55680.5	37551.5	62107	48175	34333	41113	34641	22778	27076.5	50482
74	P01024	C3	51454_RIPIEDGSGEVVLSR_3	45734.5	93982	153756	87444	145727	56190.5	98297	45515	62732	31953.5	80046	78844	57349	160004	50366	175106	112005	109262	83118	156448	172230	102137	63443.5	82599.5	65622	90578	79666.5	114220	73065	76022	55141.5	55725.5	140688	40040.5	52653.5	38885.5	64955.5	90407.5	76531	151684	45419	63684	49516	107846	89426	86202.5
7	P01031	C5	14867_ELSYYSLEDLNNK_2	14137	13025	14958.5	17220.5	16841	17662	10700	8311	9968.5	8833	8319	8530.5	8571	16435	13783	12085.5	8551	9407.5	9699.5	7168.5	14770.5	9390.5	9637	11329	28162	11808	22242.5	19895	24635	21037	15407	11168	7923	9595	8832	6542.5	8782.5	27158	13921.5	9545.5	20767	8184.5	10063.5	10411.5	9572.5	13110
3	P01033	TIMP1	21384_GFQALGDAADIR_2	14270.5	53047	43133.5	23827	41721.5	88111	23791.5	70227	121647	138744	66361	31270.5	65072.5	12728.5	99568	16926	47234	24379.5	13922	38458.5	65390	174873	16062.5	69209.5	17959	40781	35975	50111.5	21913.5	21172.5	15122	15489.5	17184	32968	20021	19225.5	27971	14668.5	20263.5	20934	19115	12551.5	26878.5	28193	78925	14121.5
3	P01034	CST3	3167_ALDFAVGEYNK_2	21790.5	26005	68314	28745.5	28622.5	41826.5	23660	27611.5	32779.5	30724	20633.5	19141	33016	63902.5	32177	15928	32192.5	18838.5	21839	31824	24032	45137	19644	25808	41232	31531	57078	25229	54049.5	59085	22812.5	27674	58793	27957	24566.5	33624.5	44156	13499.5	38756.5	35135.5	54073.5	27656	26608	24259	49174.5	31531.5
1	P01040	CSTA	61139_TQVVAGTNYYIK_2	12526.5	19225	22655.5	11802.5	13929.5	17032.5	14189	18716.5	16640.5	15351.5	10672	13045	11279	12444	22665.5	24141	13176.5	19037.5	13654.5	15457.5	11719.5	23605	19362.5	15971.5	12728	15215	11820	18554	14999	16876.5	15964	12308	11100.5	8281.5	5213.5	17438.5	14410.5	18007.5	16447.5	23163	13637.5	18732	14916	19981	17190.5	13901.5
6	P01042	KNG1	50492_QVVAGLNFR_2	21930	32067	44094.5	25127.5	47686.5	26785.5	31600	17197	15498	15220	28047.5	25227.5	22105	39105.5	20488.5	31832.5	30428.5	42140.5	31967.5	27912.5	38986.5	32304	23098	30760.5	27018	32529	22572.5	26283.5	25961	21860.5	14608	29486	30594.5	23860	17591	16431.5	22452.5	29316.5	18852.5	29692	19193.5	22858	19900	30963.5	29152.5	35327
2	P01133	EGF	30875_ITAVSLDVLDK_2	8915	13965	8235.5	7641	10473.5	15132	6766.5	3713	7314	7707.5	7123	7940	5630	4933.5	5047.5	4954.5	4545.5	7377.5	3698.5	6888.5	8203.5	4433.5	5462.5	9719.5	8964	13461	8186	15345	14314	12207	9173	8390	7445	7821.5	4345.5	7143.5	7516.5	12739.5	22413	18831	10112.5	2972	7333.5	4951	7366	6591.5
1	P01303	NPY	27084_HYINLITR_2	42709	48660	30317	96338.5	37940.5	42241	22105.5	20138.5	38903	34649	42755.5	33305.5	41326	47302.5	32284	31791	35384	40285.5	33914.5	61178	58239.5	43562.5	24057	59312	49409	31212	23690	18006.5	43174	44525	20834	14795	68262.5	14931.5	50523.5	142984	88928	31325.5	95623.5	34466.5	11318.5	42250	67703.5	47054.5	31702.5	83814.5
2	P01591	IGJ	56743_SSEDPNEDIVER_2	17611.5	10283	30097.5	10304	23367	7675	21955	12074	11674.5	10643	9315.5	15153.5	9658	17301.5	11062	52504.5	13918.5	119362	29046	13084	19881	17625	19513.5	17121	14484	13131	13901	24899.5	14328	9409.5	12480	20008	15233.5	9349.5	10339.5	34759.5	35246	13038.5	10419.5	42578.5	11541	25067	9635.5	19976	15527.5	12370.5
1	P01603	#N/A	8853_DIQMTQSPSTLSVSVGDR_2	7815	5855	3296	7902.5	5289	1628	3530.5	1197	3819	2578.5	2524	2033	8063.5	18610.5	3464.5	6119	5011	1507	1661.5	3462	3512	2431	2589	2593.5	5864	2130	6630.5	6363	5120	3476	3740	1825.5	2326.5	1425	2074	2104	4980.5	4840	4875.5	2975.5	5821	1845	1985.5	2973.5	1619	2667.5
1	P01611	#N/A	8849_DIQMTQSPSSVSASVGDR_3	3020	5426	8817.5	3206	5201	4693	3451.5	8852.5	5532.5	4057.5	4342	4854	5278.5	23746.5	6113.5	9800	3911	4106.5	8584.5	13934.5	5577	4176.5	5855.5	5903.5	3938.5	4383	2911.5	3379	5792	5911	4523	4851	5050	6499.5	2909	4714	3878	8136.5	7600	10254.5	4570.5	7530	7832.5	10350.5	6789	8634
1	P01612	#N/A	11212_DVQMTQSPSSLSASVGDR_2	31102.5	21509	26099.5	25262.5	21364.5	23667	25821.5	15051.5	12756.5	19241	26307.5	31015.5	19787	10499	18314	38376	27052.5	15794	41723.5	25474.5	16291	7346	33291.5	31518.5	24328	23051	19538	18472.5	16372	10927	23313.5	16071.5	15634.5	15232.5	10680	14228.5	16637	34007	19135	22578	11132.5	13925	16702	17558	14526	26287
1	P01613	#N/A	8845_DIQMTQSPSSLSATVGDR_2	10962	9477	16204.5	10207	21472	13022.5	9892	2557.5	3302	3646.5	7198.5	5107.5	6205	14636.5	6984	19247	7871.5	7729	8041	10228	10091	9062	6717.5	10418	11203.5	6678	10893.5	12157	11058.5	13804.5	4720.5	5463.5	6843.5	3960.5	3537.5	3828	7581.5	10480.5	11118	18929.5	5855.5	7784	13745.5	10156.5	8421.5	8368.5
2	P01625	#N/A	8950_DIVM(UniMod:35)TQSPDSLAVSLGER_2	23943.5	29087	28654	30422.5	33724	30046.5	20157	13650	20091.5	18309	16833.5	14618.5	20161	34857.5	22140	31866.5	25964	24138.5	22644	15407.5	13875.5	26122.5	26466.5	20938.5	27553	33001	28017	25863	28330.5	31539.5	25832	10234.5	16475.5	15693	18166	18013.5	18495.5	49762.5	28651.5	27366	25787.5	15286.5	25744.5	28430	18194.5	22592
3	P01714	#N/A	53749_SELTQDPAVSVALGQTVR_2	29771.5	34910	15559	34019.5	50503	44820	23223.5	17954.5	29194.5	24888.5	28782	18475.5	14095	50781.5	24843.5	50381.5	28965	10989.5	22652	27937.5	24464	27220	23640	14332.5	61776	38327	37765.5	39421.5	48094.5	52488	25113	14186	30905.5	26248	23128.5	23091.5	20708.5	46122	29947	38121	23971.5	25278.5	30165.5	24682.5	18891	23730.5
1	P01717	#N/A	57816_SYELTQPPSVSVSPGQTAR_3	8255.5	13686	22206.5	14964.5	16099	9518.5	16564	10501	7469	7618.5	11470	12079	12136.5	8549	10340	14327	13343.5	14704.5	17159	9629.5	9370.5	9291.5	12931.5	10586.5	14674	12345	7658	15040.5	9465.5	7973.5	11724	12335	11472.5	11160.5	10827	9197.5	12113	12329.5	11127	11436.5	10405	10546	11643.5	6739.5	9268.5	10523.5
1	P01762	#N/A	50448_QVQLVQSGGGLVKPGGSLR_2	9264	10468	21070.5	11206.5	27013	17305	7908	7064.5	8677	7221	13893.5	11096.5	10512	38642	13667	35812.5	10586.5	23993	14864.5	7528.5	10520	9174.5	19574.5	10358	11035.5	9210	15848	12215.5	14554	19315.5	9314	8788	14316.5	11085	8167	13713.5	12561.5	24763	13385.5	32649	12388.5	9291.5	13911.5	10203.5	4863	8191.5
1	P01764	#N/A	47027_NTLYLQMNSLR_2	22945	22058	39200	32709.5	51812.5	27733	30272.5	13125	21215	23918.5	29514	25280	21130	59280	23720.5	65902	37092.5	24794	27816.5	31794	42034	18569	27563.5	25824	29284	18660	28058	36438.5	33260	37379.5	21930.5	19234.5	32147.5	16439.5	16776	26072	20262	39472	34433	41486.5	34538.5	16162.5	32213	26565.5	31835.5	24634
1	P01780	#N/A	11209_DVQLVESGGGLVKPGGSLR_2	3918	3997	22347.5	12708	29762.5	10546	9482	5697.5	6535.5	4970	12322.5	15592.5	6436.5	36291	10438.5	32301	10954	17824	12696.5	10227	16803.5	9709.5	16610	7691.5	7812.5	6453	8083	14439.5	16980	17497.5	5531.5	6752	10650.5	9360.5	6738	14537.5	8269	21565	13603	26394	10062	9350	11265.5	12555	12143.5	9479.5
2	P01781	#N/A	46855_NSLYLQMNSLR_2	10921.5	13591	44098	24699	39386.5	15319.5	24707	11068.5	14906.5	10938	18145.5	24199	17008.5	52241	17909	48317	26877	21659	22940.5	23506.5	24668.5	7919.5	14742	21715.5	18715	11553	23474	29840.5	22696	22585	13994	16619.5	23900	9799.5	12725	15256	17188.5	34071.5	23467	31306	23822.5	14001	16117.5	15678.5	18925.5	19600.5
5	P01833	PIGR	48430_QGHFYGETAAVYVAVEER_3	32104.5	20212	31204	23713	24707.5	22544	27967.5	28186.5	21599.5	27763.5	20671.5	31548.5	33467.5	24321.5	31097.5	22929	36539	23108.5	23860	33658.5	32831	33790	27419.5	23621.5	35258.5	29739	30423.5	29816.5	29174.5	25189	27777	24096.5	22885.5	23480	27943.5	24543	28515.5	26530	34048	31801	18292.5	23751.5	21090	27936	19916.5	28888.5
12	P01834	IGKC	63146_VDNALQSGNSQESVTEQDSK_3	49740	223464	162460	133060	262230	74750	89709.5	25027.5	50277	32989	153064	108630	56666	156134	68357.5	283974	169250	60900	161882	158626	187294	140990	28292	74262	96757.5	169723	144120	145674	117843	98596	45630	20899	122047	21021	86194	31446.5	65261	84037	137968	181380	63638.5	82717	83149.5	63244.5	96193.5	180974
11	P01857	IGHG1	23463_GPSVFPLAPSSK_2	435914	1350006	1.13836e+06	598156	1.10682e+06	215962	695776	351582	272527	215646	655494	882006	548590	1.33987e+06	439482	1.26337e+06	782430	1070518	1.28474e+06	1.16972e+06	1.42469e+06	627458	847286	468949	639984	1472878	581810	796192	560580	363538	336790	708540	501572	575766	464810	481710	567524	1070352	594326	836847	517103	394834	801797	1.08035e+06	931707	1.02918e+06
5	P01859	IGHG2	68033_VVSVLTVVHQDWLNGK_3	137766	50058	475887	259225	389599	226994	338450	86265.5	26341.5	58159.5	143699	186872	108485	361776	173386	352854	263641	346098	461689	181896	236128	124401	108560	261809	189212	70835	260353	304475	223918	288121	178496	103909	95487.5	53380.5	82573.5	11670	133942	240330	253158	188406	175348	143404	250350	186894	183138	208326
5	P01860	IGHG3	68659_WQQGNIFSC(UniMod:4)SVMHEALHNR_4	18296.5	16144	14072	16278	25114	16338	16552.5	15262.5	17286.5	16314	16154.5	16070.5	19444.5	17474.5	17020	14935	23123	16051	14020	16557	19931.5	17405.5	14571.5	11655.5	16770.5	18492	18124	21818	17731.5	18041	16890.5	26878	14752	13982	11826.5	13072	17859.5	22322	24669.5	27333.5	24318.5	15253	12481	24880	19279	19216
2	P01861	IGHG4	23679_GQPREPQVYTLPPSQEEMTK_3	17203	11131	37009	10850	21942.5	5871	45974	8431	9118.5	14142	9707	13139	9816	17978.5	18211	14106	11993	24358	24659.5	19692.5	12297.5	8601.5	12075.5	13915	17897.5	10949	8103.5	18007	9868.5	9872	12458.5	6937.5	6916	13939.5	17089	9788.5	11323	11760	19585	14185	13261.5	15200.5	15984.5	9694.5	16640	17066
3	P01871	IGHM	47288_NVPLPVIAELPPK_2	28905	9288	42264	21447	12955	9913.5	10870	5429.5	4236	4492	8756	11421	6746	49182.5	12392	76011	14597.5	27646.5	7921.5	9488.5	26100	10990	11050	10153.5	41380	10440	14909	12463	15029	10089.5	6501.5	9885.5	14902	4459	7201	9472	3139	9532.5	10868.5	62157.5	21443	10210.5	5450.5	8373	13188	11803.5
4	P01876	IGHA1	60853_TPLTATLSK_2	117058	37817	290231	46443.5	288456	31319.5	171754	37992.5	47335.5	28285.5	111754	117717	92147	132902	87137.5	360278	150262	345555	135391	109594	146897	105542	84405	59523.5	175820	24228	70186.5	85306	130336	46027	71601.5	91121.5	114526	67007.5	62656	138531	139368	70695.5	109868	214298	121426	63976.5	82751.5	128621	99119.5	65746
2	P01877	IGHA2	7579_DASGATFTWTPSSGK_2	21176.5	32959	32245.5	49854.5	30698.5	27871	26317	10903.5	8264	17884	25645.5	18405	21070.5	17074	24176.5	40809	26015.5	38624.5	20145.5	23540.5	20572	17041.5	16024	11777.5	32562	36149	38540.5	33615.5	23652	14958.5	20676.5	15869.5	11723.5	24254.5	12913.5	21386.5	22930	38330	35587	23744	18795	23579.5	26729.5	13602.5	21602	16231
4	P01903	HLA-DRA	17632_FASFEAQGALANIAVDK_2	18584	23691	31710.5	26856	26381.5	20761	20639.5	1253.5	4692	22747	17940	16507.5	16074.5	34613	20946	35441.5	21821	16989	17111.5	10492.5	24324.5	18966	16373.5	20913	18810	26824	32393.5	21893	26845	37255	23414	9063	21753	18582.5	14211.5	29003.5	21376.5	28874	29553	37096	17678.5	24941	27019.5	26568	23560.5	14656
7	P02042	HBD	18042_FFESFGDLSSPDAVMGNPK_2	209846	161649	1.35207e+06	190349	232020	167460	106668	30182	39392	46654	139312	37461.5	145467	1.50286e+06	83334	29907.5	174930	44808	249275	185979	121215	132738	19999	108029	538865	36245	231562	226374	193988	149690	98989	17382.5	675683	34365.5	53507.5	30462	93472.5	174746	93803	77310.5	315160	107017	136686	39839	103388	53184.5
14	P02144	MB	63274_VEADIPGHGQEVLIR_3	12750.5	23508	20076.5	86928.5	19896	19573.5	16064.5	18139	12021	20825.5	13959	18639	22094	26346.5	17435.5	13365	22521	27021	592536	22789.5	26218.5	27919.5	17176.5	17157	20046	19506	857564	20361	40740	29902	15455.5	318822	65324.5	18188	16876.5	21644.5	20173	20714.5	31319	20491.5	21831.5	17534.5	22591	24971	31801.5	54292
11	P02452	COL1A1	57168_STGGISVPGPMGPSGPR_2	122972	173470	26352.5	63604	72536	101302	56331	65847.5	105998	62999.5	50114.5	58578.5	60151	65139.5	100482	151432	30994	99068	62013	52665	100236	311760	58851.5	111466	81669	65922	190730	87274.5	107202	119385	83626.5	80329.5	208346	58746	57973	36466	76099.5	131764	87033	180263	103790	137514	86813	90937	109271	141151
11	P02458	COL2A1	48381_QGDRGEAGAQGPMGPSGPAGAR_3	27260.5	16083	31085.5	19058	11189.5	25693.5	36732	19505.5	37078	17825.5	17739	13224.5	16248	31482	14982.5	30678.5	19326.5	20884	14383.5	27033	22629	28629	22073	25490.5	23021	37404	22461	37398	24276.5	16253.5	31677.5	18487	26803.5	18501	214936	61522.5	20726.5	23611.5	16353	34878	28594.5	39713	14573	16882	25493.5	34250
1	P02461	COL3A1	23497_GPVGPSGPPGK_2	16246.5	29073	9262.5	8585	6250.5	19477	2054	10010.5	28813.5	14570	8237	5174.5	5103.5	13613	27403.5	58538	8239.5	4780	5059.5	8148.5	14714	38890	6189.5	20316.5	16857	4541	33148	9868	9483	15440.5	8740	5758.5	69100.5	6439	16387	6302.5	9414	14509.5	23216.5	20063	16556	27250	12283.5	17693	11803	21991.5
4	P02462	COL4A1	29627_ILYHGYSLLYVQGNER_3	40205	59936	56159	57031.5	60447	159946	64330	48619.5	64552.5	60186.5	62126	61910	70149	153012	67543.5	99267.5	59863.5	60711.5	52974.5	56602	71409.5	49165.5	45549.5	71623.5	61442.5	55768	49597	51557.5	66835	57751.5	60209.5	77802.5	57415.5	56246	47499	40703	63804	86553.5	57612	59901.5	54677.5	59367	62508.5	66196	51758.5	58989.5
17	P02511	CRYAB	25422_HFSPEELK_2	86994	48894	23594	59787.5	32100.5	40559.5	44357	56368.5	49072.5	26314	53135	40089	45035	72202.5	45501	70414	47926.5	34178.5	170157	55864	57999.5	79488.5	30939.5	72639	24484	49950	137533	49354.5	28488.5	23068.5	32623	78841	33179.5	28170.5	52565	26949.5	37056	49051	34394	41110.5	16813.5	34830.5	25419.5	49452.5	40391.5	67871.5
5	P02533	KRT14	991_ADLEMQIESLK_2	27048.5	28518	38305	25367	32606.5	28922	27623	23473.5	27276	24561	20856.5	31232	25476	98235.5	26153.5	18153	29144.5	29050.5	30772	33522.5	22126.5	32511.5	19040.5	27756	38329	26272	34680	30467	28913.5	29439.5	33864.5	26463	32442.5	18464.5	31290	30113	30621.5	24939.5	26128.5	25874.5	34318.5	29052	30358.5	27451.5	27596.5	31928
75	P02545	LMNA	54107_SGAQASSTPLSPTR_2	156574	146976	108964	120952	162226	162828	145092	149894	90477.5	135004	137350	124176	124077	308210	148800	167774	138022	235412	69985	137020	130850	227178	124256	140464	117206	121735	154383	136596	130276	126787	140211	146844	181346	119575	206803	138186	243658	159790	131653	283520	114562	281316	103092	164890	131725	141292
5	P02549	SPTA1	65797_VMALYDFQAR_2	14683	18695	41187	21246	29378	8648	27418	10409	11255.5	16611	15567.5	20954.5	15065.5	49161.5	16701	16017.5	30832	17393.5	31311.5	20644.5	24401.5	17959.5	15772	21263.5	30169	16123	13269.5	17208.5	25867	28249.5	10274	19760	38719.5	7270.5	14102	14293.5	24572	18323	18144.5	13455.5	23751.5	19512.5	25938	24276	22750.5	21214.5
36	P02647	APOA1	40065_LREQLGPVTQEFWDNLEK_3	623082	328484	805914	230584	949101	282864	310814	263948	136787	147098	209361	208248	224060	859310	213282	307512	409240	160278	513496	371130	503038	485004	141874	449050	505911	493869	582932	659383	403066	352790	191850	119094	377898	71453	152064	43791.5	426838	559585	266983	407240	300352	240543	280516	295015	312100	706801
10	P02649	APOE	21132_GEVQAMLGQSTEELR_2	13256	16645	75987	13277.5	8113.5	11544.5	11531.5	9158.5	7101	5315.5	7426.5	10904.5	8864.5	18736	9762	14771	9949	11402.5	17730.5	15137.5	11732	9002.5	12487	8500	18801.5	16513	6321	11406.5	16630.5	16158	9099	8497	28898.5	8143	13127.5	7521.5	8136	20951.5	10045.5	10073	13590.5	11215.5	11073.5	14375.5	9220	13576.5
5	P02652	APOA2	56117_SPELQAEAK_2	19998.5	83589	73797.5	45191	145222	48244	55408	23235	82996	54869	88218	30339	54135.5	74428.5	45178	99679.5	96978.5	31704.5	88299	77712	93835	113204	20743.5	114834	34449	52028	72270.5	55409	44285	38931.5	26279.5	18737	158194	20763.5	55456.5	14075.5	54854.5	38026	49190.5	100738	62133	66183	43360	50994.5	37095.5	130050
3	P02654	APOC1	43694_M(UniMod:35)REWFSETFQK_3	27131	19140	24816	19596.5	31790.5	10621	25313	15480.5	18097	18441	27731	13278.5	17186	47272	13396	20721.5	19414	16128.5	23354.5	22608	26887.5	17838	19242	17834	26972.5	22103	22830.5	22526.5	19546.5	12559.5	15908.5	14299	21908.5	16377	17890.5	20359.5	23634	28878	17413.5	41483	16694	20086.5	14413	20126	16128.5	24968.5
1	P02655	APOC2	57977_TAAQNLYEK_2	8328	8926	8343	14410.5	5549	9717	12212	8473	5440	6285	12828.5	3767.5	5643	10020	4442	8835.5	10769	10451	9092	16465.5	10874	6383.5	4143	5832	5626	8401	6608	10615	6876	8541	9548.5	8920	16254.5	6685.5	6039.5	2999.5	9852	7891.5	6930	10514.5	8967.5	5118.5	10034.5	6563	8745	12866.5
3	P02656	APOC3	24828_GWVTDGFSSLK_2	37639	29468	31932.5	26095	52382.5	24948	34196	25122	26385	21730	29328.5	22250.5	32802	61988.5	22371	43288	32750	36465	47768	24738	45097	32913.5	27093.5	26176	24954.5	32635	21882.5	29750.5	39829.5	30765	21212	21449	76536	21174	24483	35146.5	31375.5	45222	27545.5	73130	36522	23768	25318	27908	23405.5	41050
17	P02671	FGA	43108_MKPVPDLVPGNFK_3	19953	24939	76353	22882.5	43477	17906.5	57083	24852	26480.5	27537	44122.5	25283.5	34254	55570.5	34267	13559.5	45631	81290	45862	42646	58681	40752.5	29770.5	35040	40762	34757	27536.5	38555.5	43752.5	33782	24553.5	73768.5	33835	67343	21517.5	28105.5	34737.5	16333.5	40491.5	28550	52280.5	31624	25399.5	20811.5	51785	37766.5
19	P02675	FGB	30438_IRPFFPQQ_2	64135	46385	210760	48652.5	152457	20022	102288	25221.5	33340.5	17302	103052	70424.5	23282	101755	49326.5	105718	72986.5	98766	59384.5	74567	217046	105174	63325	43451	79789	90278	64465.5	93539.5	70143	62748	45078	113290	438896	81031	46726.5	23896	48693	47731	104024	118979	85354	26163.5	36377	65203	85604	179591
22	P02679	FGG	28563_IHLISTQSAIPYALR_3	67223	66719	284291	69462.5	202016	31645	100692	32858	41498.5	27462.5	125408	98418.5	46589	123424	47767	96298	91858.5	82442	62018.5	74316	237783	114212	49778.5	48565.5	105752	97129	110775	108425	105659	90157	55307.5	72923	535699	54010.5	60079.5	28232.5	52334.5	56359	130116	85877	125726	41956	36486	59833.5	105225	179917
2	P02730	SLC4A1	895_ADFLEQPVLGFVR_2	8857	17126	48917	7498.5	9675.5	16485.5	6723	10864	16570	3134	14006	15775.5	7575.5	5132.5	15271	7327.5	7431.5	9293	9529	10804.5	18168.5	20864	24969	4427	18669.5	15086	14932.5	11130	17820	14673.5	10540.5	10202	8762.5	9296	14415	24085	12865	1669.5	19068.5	9506.5	24873	9305	16773	15564	2170	19889
9	P02743	APCS	64016_VGEYSLYIGR_2	51187	44571	57911	63247	51969	48203.5	82324	26845.5	22109.5	39846	23774.5	35241.5	17911	333765	31537.5	206434	41489	99083	32570.5	44348	47914	37519.5	62155.5	39744.5	41507	40672	48955.5	53167.5	42656.5	39801.5	41398.5	63728.5	74766	50175.5	26657	53574.5	90353	98555	33432.5	89444.5	43508.5	35392	29892.5	61735.5	18706.5	32773.5
3	P02747	C1QC	19380_FQSVFTVTR_2	44622	12096	23599.5	11703.5	16823	22537.5	15812	8480.5	11318.5	11760	17472	24958	12981	28125	13884.5	27866	23542.5	29169.5	16799.5	22502	26214	12904.5	15578	11937	13604	9872	17406.5	17248	14512	17946	12985	23242	26427.5	17003	14205.5	14755	16016	30253	17339	29939	17899.5	17887.5	12455	28304	22350	9248
12	P02748	C9	67697_VVEESELAR_2	11515	18376	28055.5	16556.5	28345.5	23772	14979	21474.5	16840	9675.5	26277.5	17165	13755.5	32852.5	22257	25885	21020	18979.5	115322	9225.5	29813	36951	17072.5	28815	16861	17013	24914	23649.5	24809.5	29273.5	21354	13129	24112.5	16444.5	21252.5	15912.5	15962.5	32134.5	31369	25390	30650	20979	22229.5	13704.5	43419.5	46460
7	P02749	APOH	5802_ATVVYQGER_2	33831	29705	47163.5	32162.5	54605.5	21244	66010.5	46240.5	22261.5	29840	43511.5	55041.5	45725	80169	33920.5	70354.5	43623.5	141680	57682.5	49320	46876	40506	52025.5	44996.5	30709.5	36047	23943	46726.5	24612.5	20357	32799	87567.5	54107	72087	33760	29306.5	51798	65902	30794.5	93587.5	23526	48355	30045	66670	40827	66026.5
42	P02751	FN1	56948_SSPVVIDASTAIDAPSNLR_2	75038	114207	157275	116644	109308	125407	113052	59656.5	94774	78005.5	81984	80621.5	85568.5	133356	106364	110898	91975.5	77116.5	73039	75417.5	79028	100882	73175.5	83710	106728	137084	136334	90178.5	154709	154796	107328	45275	96008	71234	75741	133398	87568	127285	113684	140603	103492	94173	96937.5	88419.5	87034.5	74750
3	P02753	RBP4	70878_YWGVASFLQK_2	15445	14374	10068	11911.5	23951	18590	11872.5	8801	5016.5	11879	7923.5	9412	9470	19074.5	10715	16994.5	13076.5	9091	12826	15557	14105.5	14412	5920	15655	15222	14986	10982	12560	13954	16566.5	13873.5	6441	8199.5	4510	5182	2638	7636.5	11691	9749.5	10782	14339.5	7333.5	12861.5	9173.5	12703	12252
1	P02760	AMBP	24490_GVC(UniMod:4)EETSGAYEK_2	9428	3878	3388.5	7030.5	7269	5366.5	5828.5	4847.5	5543	8209	5861.5	6159	6042	1190	3706.5	4686	3474.5	3185	5789.5	3342.5	3384	7418	5049.5	12415	3984	4208	3152.5	5680	3724.5	6353.5	5372	1851.5	5802.5	5806.5	7608.5	3463	8057	7054.5	3850	5732	4193.5	8302	10538.5	4900.5	6783.5	7992.5
13	P02763	ORM1	70786_YVGGQEHFAHLLILR_4	24914.5	415100	39030.5	41240	119850	965356	42144.5	35889.5	56108	29307.5	57121	172156	27486.5	65299	31227.5	53600.5	334728	46119	33261.5	56730	226898	112466	3938	272566	35661	272249	25884	65907.5	50988	896676	22470.5	67429.5	86511.5	26487	30894.5	21031	30359	28924	22283.5	70273	102388	78852.5	24053.5	75851.5	136997	128014
4	P02765	AHSG	26767_HTFMGVVSLGSPSGEVSHPR_4	35425	46783	69325	47329	84168.5	39825	46235.5	29568	34024	30023	53489.5	36930.5	35811.5	65358.5	34367.5	68135.5	49166	39733	31704	61819.5	52564.5	47459.5	31874.5	65964	40878	45039	39316	65506.5	42319	22022.5	24851	38602.5	53368	36446.5	23962	23251.5	29903.5	48885.5	33827.5	57337.5	26564	31022	28339	54334	35277	39027
11	P02766	TTR	96_AADDTWEPFASGK_2	95398.5	60656	51740	49786.5	97125.5	71743.5	69298	45642.5	53190	47912.5	62860	48155.5	64940	124439	54810.5	103610	71764	64119.5	88450	75676.5	93363.5	78043.5	28290.5	102672	75654	66627	52381.5	60396	55183.5	60191	36438.5	49144	70428.5	40882	50352	44280	64991	83603.5	43983.5	114896	55289	56099	61681	84783.5	52544.5	72079.5
95	P02768	ALB	51350_RHPDYSVVLLLR_3	719902	1408076	1526596	980906	1.61176e+06	999957	1196562	814754	905612	1145886	1625955	2071169	1.06911e+06	1547928	1.08472e+06	986784	1.25424e+06	2228274	1.80691e+06	1.32531e+06	1.96577e+06	1367572	730674	1.66038e+06	1373693	1844565	529312	1190403	1201919	513128	562626	1549629	1.21631e+06	1282505	562876	401295	565030	1.4002e+06	910814	542084	1.21591e+06	554138	1591004	1.57872e+06	1.43453e+06	1.56691e+06
7	P02774	GC	52551_RTHLPEVFLSK_3	16066.5	20724	19498.5	13722	32073.5	18599.5	26335	13853.5	13665.5	16049.5	19764	12854	14537.5	18016	14675.5	18737.5	17529.5	22498.5	28405	19776.5	38960.5	29631.5	11693	29742	16197.5	18750	11503	15550.5	15722	14381	11681	24183	18702	23497.5	8833.5	10637	12384	14922.5	12286	17751.5	20793	12325.5	20280.5	20429	29996.5	25517
1	P02775	PPBP	45427_NIQSLEVIGK_2	16382	20111	16694.5	16594.5	16357.5	14889.5	16872.5	12779.5	17170	16756	24918.5	11172.5	13911.5	17213	14653.5	16357	15284	16346	10199.5	17996.5	11545.5	17558.5	8848	13633	12219.5	13867	12213.5	13096.5	14840	19920.5	17678	11883	25355.5	15248.5	10344.5	20615.5	11706.5	11986	14975.5	10910.5	19897	14799.5	19889	18795	16126	16017
56	P02787	TF	13459_EGYYGYTGAFR_2	47038.5	134236	138448	78608.5	216118	83472	86731.5	33777	98390	70266.5	167990	146584	95066.5	117117	81678.5	142960	164848	32295.5	117194	151735	161218	123028	43224	155492	93311.5	115988	73263	100926	98715.5	62259.5	51333.5	23410	161558	20677	71676	27467	75827.5	66767	115236	85497.5	108708	102088	98124	84183	100974	169533
71	P02788	LTF	40162_LRPVAAEVYGTER_3	14303.5	359956	527496	40856.5	222502	18349.5	25527.5	208086	38079	31254.5	90739	182606	21839	88961.5	20294.5	28093.5	732672	245387	9015	861220	234768	36200	30444.5	29433.5	337022	11671	20224	81157	91372.5	97065	26903.5	155242	33788	38257	24996.5	14377	23407	7762.5	70658	19011	32247	306067	13126.5	188025	1.00793e+06	16095
13	P02790	HPX	11219_DVRDYFMPC(UniMod:4)PGR_3	27576	23718	36704	24768	35056.5	29419	44882	25168.5	37312.5	29528.5	47422	42653	32476	69561	13313	45499.5	62106.5	23227.5	61797	32272.5	72292	41268	123506	46398.5	31839.5	23585	32844	33033.5	52152	23007.5	25348.5	46908.5	31576.5	61416	44230.5	35987	16837.5	61886	29063	63962	20484	35750	37279.5	19970	58332.5	21997
9	P02792	FTL	36394_LGGPEAGLGEYLFER_2	73348	35831	68724.5	41455.5	83589.5	39590.5	22876.5	25729.5	28562	5843.5	5506	23756	24961	59048	42918.5	43440.5	71079	29485.5	42931	49824	58232	72745	26125	58000	61790	63938	79953.5	28325.5	65362.5	70213	38820.5	35167.5	55536.5	28686.5	29667.5	36607	60277	69791	48323	56623	185326	48560.5	83658.5	32607	84024	53057
11	P02794	FTH1	42755_MGAPESGLAEYLFDK_2	24717.5	28555	26714	43068	30567.5	28261	17329	4272.5	8935	9940.5	5203	22030	17973	40271.5	20190.5	20034.5	21712.5	6699.5	14472	29406.5	22540.5	28951.5	13163.5	28621.5	34147	20270	34581.5	19123	22205	34552	13997	8968	12624.5	8362	11908.5	19245	13079	33379.5	22912.5	19733	58406	14389.5	32666.5	32243.5	24899.5	25231
2	P04003	C4BPA	12430_EDVYVVGTVLR_2	2168	3723	3941	1979	5333	4424.5	3209.5	3458.5	3449.5	2456	4646	1814	3458	4736.5	4189	4482.5	4668	2207.5	1496	2905	3730	3413	2796	1878	4085	3185	3552.5	4067.5	2407.5	3385	4152.5	2065.5	8699	3145.5	1919	3906	1706	3470.5	5120.5	4952.5	3983.5	1999.5	4265.5	2952.5	2481	2367
13	P04004	VTN	52644_RVDTVDPPYPR_3	62611.5	45387	73965.5	31754.5	67878	30869	95375.5	52200.5	50964.5	34638	62135.5	70442	45165.5	207522	39272	272803	90259	234248	75825	83065	105011	111308	72369	62213	43310.5	41030	47496.5	51744.5	37062.5	42543	48929	116806	110296	66282.5	91846	42736.5	84576	111312	51228.5	120154	34373.5	112242	71078	138474	85402.5	127021
15	P04040	CAT	1880_AFYVNVLNEEQR_2	54200.5	49814	51336	31688.5	50866	46351	42557	31659	44655.5	35808	33848.5	36749.5	34549	52905.5	38137	59059.5	40540.5	23624.5	37808	46250	44913.5	33214.5	42782.5	43293.5	57932.5	56266	41036	57045	48806.5	42686	37812	22591.5	24320.5	22595	30244	25778	35265.5	60116	41183.5	39810.5	29646	30411	40652	46373	37259	36161.5
1	P04062	GBA	44904_NFVDSPIIVDITK_2	2424	7671	5896.5	3308.5	8613	7384	2913.5	2934	1914.5	2171	2606.5	3298	5862	2165.5	5775	3025	3034.5	4297	2801.5	3934.5	6011	2724	793	2513	3604	4256	9264	6243	10176	5832.5	5363	1000.5	3296.5	3650	3241.5	3849	3438.5	4287	8137.5	6670.5	5137	4052	2184.5	3006.5	3619.5	3752.5
7	P04066	FUCA1	11064_DVGPHRDLVGELGTALR_3	29085.5	73499	48675.5	116554	73090.5	97958	43702	45593.5	61645.5	57769.5	53791	40137	84864.5	58620.5	63550	60159.5	58011.5	56532.5	72575	29880	52859	57118.5	31369.5	57213.5	50949	94761	46655.5	71479	90540	54000.5	50478	55813	39801	41684.5	45605.5	51766	39430	51756	65650	55202	53175	56818.5	41191	69839.5	59318	41740
32	P04075	ALDOA	28281_IGEHTPSALAIMENANVLAR_3	296264	249093	260060	267438	285886	280389	223084	159182	217630	181316	217496	171450	223814	401937	180044	235088	273469	183383	284032	263130	218448	233783	229745	297564	250802	199577	277764	268928	312618	272222	280492	194484	171938	141852	156334	170802	241168	236166	217916	152658	369826	230158	279472	220150	236686	191292
4	P04080	CSTB	64431_VHVGDEDFVHLR_3	47792	81324	46167.5	53968.5	63217	77625	34647	77498	78523.5	93215	41748.5	49498.5	58473.5	29528.5	78490.5	25828.5	81430.5	30786.5	27381.5	52003	46629.5	111398	18861.5	60049	58298.5	65231	54468	46787.5	88445	54944	40922	43533.5	57037.5	36876.5	47551	62244	63809	23699	72157	44240.5	79738.5	64702	49346	52111.5	85946	55386
21	P04083	ANXA1	60735_TPAQFDADELR_2	76303	144417	57538.5	154091	117444	192492	100808	162824	172635	177866	127962	120520	108977	72130	183578	70104	178234	78625.5	37444.5	133910	75054.5	275165	54647	108195	94808	187079	112923	130872	103514	98884	67047.5	41154	77063	42239	138026	65064.5	105504	80434	91586.5	117792	144166	87066.5	44812	76494.5	80163.5	69021.5
30	P04114	APOB	37366_LIVAMSSWLQK_2	260969	389002	1677730	273346	298530	260940	288060	434900	331267	407560	312343	432852	604684	1810765	321365	68244	551211	332878	1.09157e+06	499532	386063	443550	180465	336236	732204	320155	401384	304602	228914	211293	379812	558372	2.47015e+06	201358	641768	256831	530770	404514	272432	237177	796744	383154	328972	173630	378680	225622
1	P04156	PRNP	16279_ESQAYYQR_2	5132	5662	6470	6478	4102	2702	4227.5	10483	4678.5	7040.5	3830.5	6252.5	10603.5	3808.5	5402.5	4766.5	10106.5	8199.5	2915.5	16903	4790	8064	6055	8022	4205.5	5312	4919.5	5122.5	10623.5	8659	4418.5	5347	4427.5	8926.5	19314.5	3935	6250.5	4330.5	5309	3660	4110.5	7936	3142	4779.5	3001.5	5145.5
14	P04179	SOD2	2917_AIWNVINWENVTER_2	106216	82099	89296.5	88555	111832	126582	34941	34602.5	31670.5	18786	43212	39674	15884	22927.5	33247.5	15131	15534	27129.5	13883.5	93917.5	40867	25226.5	11123.5	9989	151810	46300	135832	134985	114238	139124	49450.5	15916	47784	19623	25874.5	27506.5	25356.5	10585.5	36383	10679.5	12128.5	36267	33054	14841	44358.5	34419.5
4	P04196	HRG	66758_VRGGEGTGYFVDFSVR_3	23341.5	16851	21862	22779	21268.5	18107	14478.5	17112	18376.5	15437.5	17804	16442	19338	16633	20294	16995.5	16009	15639	19825	20023.5	29648	16850.5	23426	15396.5	15545.5	19138	20788	20750	15062	23890.5	18623.5	24385	12264	17739	10525.5	23270	16501	17870.5	23799.5	14760	18253.5	16664	16984	20568	10580.5	20306
4	P04216	THY1	67476_VTSLTAC(UniMod:4)LVDQSLR_2	12935.5	34598	11286.5	56227.5	27920.5	8300.5	24946.5	23272.5	8665.5	4269	23393	7615.5	21636	26064	14140	13307.5	16743	5309	11026	20762.5	20018.5	23723.5	12211	6883	39985.5	11455	25621.5	55658.5	13177.5	18054.5	23981.5	33625.5	19742	32874	15270	6642	38479	13806	10101	33347.5	21569.5	6361.5	19382.5	6652	7113.5	6020.5
4	P04217	A1BG	5806_ATWSGAVLAGR_2	8967.5	21039	21454.5	21262	28843.5	16607	22039	16958.5	18299	12918.5	18812	21736	18427.5	25659	17435	26792	21106.5	13600.5	17832	26602	29359.5	26247	14019	22454.5	17861	24778	16313	23018.5	17571	17446.5	14619.5	21229	17876.5	15098.5	13882.5	12857	14355.5	16864	17166	25994.5	16274.5	15571.5	10846.5	13330.5	23824.5	16568
1	P04233	CD74	41221_LTVTSQNLQLENLR_2	197274	137921	85713	146018	66434	111132	84509.5	104045	121984	51213	108833	123276	104596	112884	95152.5	121175	97140.5	71523	112225	5157.5	21284	41699.5	99023.5	87797	143126	123784	91206	151826	103849	66531.5	67812	56581.5	51419	93002.5	110387	82733.5	52055.5	145434	67634	80264	42023	68899.5	93584	95710	67084	50891
20	P04264	KRT1	60137_TLLEGEESR_2	41713.5	14823	41028.5	32849.5	25726	12746	27977	18078.5	30813.5	26204.5	19058.5	36600	19211	38769	19101.5	66781	14300	37592.5	29295.5	20498.5	11835	19807	48552.5	31898	15369	27240	18941	42228	21845.5	26412.5	25615.5	23054	66222.5	26979.5	38310	18395.5	35108.5	29269	15613.5	38690	14486.5	36833	102810	32717	50424.5	17665
2	P04271	S100B	4093_AMVALIDVFHQYSGR_3	11017	8001	10299	9051.5	6364.5	4933.5	6353.5	7673.5	9621	11792.5	3675	4911	6358	13684.5	7230	13048	7017.5	10180.5	3243	7581	5208.5	5701	6586.5	10219.5	8321.5	15147	6882	9586.5	9332	11552.5	15871.5	7607.5	6949.5	8984	6522	5010.5	9273.5	12515	6115	4742.5	19671.5	10907	8350.5	3621	1813.5	4463
3	P04275	VWF	6287_AVSPLPYLR_2	78780.5	59238	81890.5	59325	66067	62599	34274	46167.5	49996.5	50642.5	50668.5	72476	44851	83466	49524	88082	55093.5	21001.5	75747	41279	63681	27581	35100.5	50691	86416.5	65851	62874.5	81713.5	28881.5	43270.5	47143	17846	24301.5	39097	29090.5	31796.5	39302	106963	48024	47836.5	11848	38626	49325	43244.5	40328.5	60297
1	P04278	SHBG	27291_IALGGLLFPASNLR_2	9162.5	6721	8209.5	15450.5	12720.5	18269.5	4531	4010	3834.5	3972	2606.5	1835.5	5611.5	10230.5	5694	10116.5	1708.5	8714.5	4130.5	5895.5	6206	2927.5	6819.5	4491.5	19740.5	7423	17554	11901.5	16799.5	14517	6977	5305.5	2684	1485.5	3018	1896.5	3965	8807.5	5912	5254.5	4955.5	3721.5	2314.5	7281.5	6288.5	4667
2	P04279	SEMG1	56483_SQIQAPNPK_2	1416	3694	7316.5	4955.5	5821	6770	2136.5	4031.5	1797	11337	6670	1629.5	20792.5	2486.5	7104.5	3840.5	5241.5	10220.5	46886	3318	4581.5	15993.5	9531.5	8896.5	5029	3963	4447.5	2691.5	5443.5	5421	4556	18159.5	6631	16123.5	5075	6864	13076	2177.5	4734.5	3574.5	8522	5454.5	8811.5	7166	5135	27241.5
1	P04350	TUBB4A	16782_EVDEQMLSVQSK_2	4890	5552	7791.5	6742.5	5374.5	4995.5	4430.5	5108	2383.5	4011	5191	3036.5	4536	15366.5	8127	3106	6890.5	3213	3782.5	613.5	7043	4267.5	4018	3440.5	16012	7103	2228.5	5878	5317	4518.5	2642	4435.5	4691.5	4015.5	6046	3705	3621	5881.5	5146	4586.5	5556.5	12900.5	2949.5	4632.5	1521	4004.5
59	P04406	GAPDH	52710_RVIISAPSADAPMFVMGVNHEK_4	504232	571865	275653	393621	511954	481300	566208	328055	578219	297036	400710	126983	407267	836664	260415	726854	635512	262658	436384	680238	527661	673644	223416	634892	449566	392416	457792	405442	469822	513324	617650	92529	577968	159178	427642	247200	636594	533870	384660	653320	429688	646360	813912	592129	491894	424686
1	P04424	ASL	19043_FNASIAYDR_2	4116	3025	2888.5	3389	4156.5	5097	2462.5	2766	3210.5	4126	4203	2570.5	4509.5	3039	3647	3255.5	3549	2922	1372	3202.5	1396	2546	3849	2340	4203	2977	2238	3542	3891	2530.5	4203	3457	2586	2571	2656.5	3045.5	3411	3252	4805.5	2775	5329.5	3653	2687	5426	4588.5	3457
1	P04430	#N/A	8839_DIQLTQSPSSLSASVGDR_2	12317	12969	20938	16914.5	30310.5	15465	14078.5	2582	8763	6055.5	11770	9145	9384	31338	8454.5	35822	15609.5	13544.5	13344	18668.5	20704.5	14673	17361	12954.5	16538.5	13375	16544	17205	19610.5	15518.5	7731.5	5930	12795	5080.5	7000.5	7158	9995	23121	15055	25458	11132	5656	23709.5	11298	15296	11760
1	P04433	#N/A	38069_LLIYDASNR_2	25138.5	16166	61276.5	41840	49628	22084.5	45689	22167	25692	14800	48940	40179.5	29882	97200.5	31289	106460	57157	146666	73800.5	39793.5	80624	39385.5	42022	37824	30704.5	17285	35280	54036.5	26353	33994.5	22051.5	54328	52236.5	34101.5	40681	28703	37175.5	59738	35795.5	78942.5	36129	41829	37453.5	40727.5	52248.5	68364.5
6	P04632	CAPNS1	55843_SMVAVMDSDTTGK_2	15345.5	20254	11448.5	14873.5	18937.5	27465	13924.5	10370	19275.5	16323	19500.5	11187	16392	20089	14246	18180.5	23207.5	11918.5	15488.5	17015	15755.5	22392	11772	22284.5	17977	8599	25342.5	25693	24411.5	12725	11392.5	20559.5	13965.5	14210.5	15771	23499	14300	14699	19385	29094	18202	18814	23297	16001.5	11760.5	11895
25	P04792	HSPB1	35895_LFDQAFGLPR_2	938094	506453	318519	721902	580362	687747	471910	503582	667967	556044	499569	443604	554328	362842	564990	449777	625800	315974	602062	634592	590390	761497	560610	785323	534351	571939	431948	679242	484234	368153	285769	342496	249431	324068	445006	354490	419473	504738	418912	313928	242868	344452	322900	521188	243935	642408
14	P04843	RPN1	67195_VTAEVVLAHLGGGSTSR_3	16183.5	19749	30183	23339.5	17983.5	31403.5	24238	22920	26551	36820.5	25261.5	25116	25147	15662	33299	17202	24341	25887	11435	24424.5	16387.5	20301	21007	11211	30736.5	18498	28252.5	21864.5	19729	24438.5	32177.5	26756.5	32962.5	25638	11270.5	16210.5	27139	15683	22214	20610	45259	27537.5	29590	20734.5	24510	17234.5
6	P04844	RPN2	69619_YHVPVVVVPEGSASDTHEQAILR_4	14555.5	17769	28185.5	22786	18806	33056.5	20834.5	21290	21318.5	31407	22320.5	21181	22471.5	17299.5	21193	18945.5	22436.5	22150.5	13224	18972.5	15486.5	15648.5	16854	10158	24453.5	15876	25859.5	21156	20369	26069	28028.5	24304	21906	20223.5	15348	14127	24274	13459	20587	26113	33524	22989	28481.5	17117	18903	13612.5
4	P04899	GNAI2	28776_IIHEDGYSEEEC(UniMod:4)R_3	32931.5	37522	16810	26539	23929	34781.5	18321.5	31857.5	28351	28668.5	18464.5	24024	8065.5	17451	29858	11566.5	31801	14243	13241.5	32664	29922.5	37718.5	20041	13670.5	26248.5	31684	38189	23518	33867.5	37478.5	35706	8430.5	35487.5	12125.5	31429.5	33669.5	35545	20439	35614	38327.5	39087.5	33715.5	34438	33640.5	36599.5	58691.5
10	P05023	ATP1A1	31209_IVEIPFNSTNK_2	18127	26969	28183	27360	18474.5	42866.5	25540	15047.5	27099.5	43347	25749	24908.5	20632.5	22613	36486	18173.5	24220.5	22403.5	16436.5	28959	16304	14532	16780.5	27744.5	27112.5	20629	19746	29253	21594.5	24838	39483.5	17153	23131	21977	14601.5	20053	19214.5	23564	23507.5	20167.5	46147	20309.5	28984	30739.5	24037	15383
1	P05026	ATP1B1	6526_AYGENIGYSEK_2	5575	5731	4232.5	6612.5	4559	7346.5	4094.5	4162.5	5335	4699.5	7800	5570.5	3793.5	3632	10770	11684.5	4884	4859	8171	2466	2094.5	7300.5	4960.5	6404	10018	6740	5849.5	6720	5165.5	7130	1341.5	1155.5	8792.5	4504.5	5827.5	5604	8429	4074	6363	5256	4001.5	11670.5	7979	4412.5	4129	4603
2	P05067	APP	63572_VESLEQEAANER_2	20830	16984	15748	25916.5	26023.5	24030.5	18744	16376.5	13715.5	18111.5	16479	21136	24004	15554	17561.5	12609	18999	20963	10011.5	19151	13445.5	22342.5	19371	17383	22793	15323	13812	23128	20391	18848	21812	8197.5	19423	16939	25130	11615	16190.5	20536.5	20447	16977	22361.5	16026.5	18650.5	12385	17517	11770
4	P05090	APOD	46402_NPNLPPETVDSLK_2	56415.5	78896	73444.5	72628.5	73965.5	65523	36472	28600	38200.5	43196	34727	66458	40199.5	43292	65806.5	49254.5	33449.5	36320	55623	34026	30547.5	50813.5	30091.5	47726.5	66285.5	63891	67105	60416.5	52389	29496	50745	37452	46392	46586.5	34814.5	187643	91762	60591.5	59719.5	77163.5	47162.5	51164	48424	29767.5	40814.5	45834.5
14	P05091	ALDH2	37636_LLC(UniMod:4)GGGIAADR_2	48686	55549	43141.5	53580	48331	51560	28110	32869.5	29895.5	64032.5	36424.5	44827	52025.5	31991	39270	38119	53447	39866.5	27455.5	38681	63559.5	65751	33339	51874.5	45029.5	27535	46662	40830.5	56262	53742.5	43486.5	40371	39811	33801	49968	43907	48929	38181	62534	59216	53337.5	62134	32465	50356.5	31718.5	45699
10	P05109	S100A8	3622_ALNSIIDVYHK_3	11357.5	18860	100928	12578	246775	5390.5	13010.5	128194	80251.5	18642	43205.5	30610.5	9199.5	14562.5	7580.5	13249	44832.5	37213	2875	45997	86910.5	53720.5	9288	8268.5	180016	6326	23641	21465.5	116004	86744	13370	63224.5	48328	22616.5	5013	7329.5	43172.5	7279.5	9360.5	12629.5	7810.5	51888	11104	19816	103628	10792
3	P05114	HMGN1	67076_VSSAEGAAKEEPK_3	14093	7691	10903.5	5753.5	7537	17592	14008	9563	7712.5	13653.5	5458.5	3113	16419.5	5731.5	19016	9804	9934	17630.5	3578	9864	2867	18671.5	14199	11234	5097.5	8601	18129.5	6634	10762.5	17899	24893	5517	9618.5	8170.5	17874.5	21182	20502	5629	5750	34725	23564.5	27526.5	11488	20297.5	9431.5	7770
2	P05141	SLC25A5	7979_DFLAGGVAAAISK_2	27667	48053	40721.5	46280	35753.5	61899.5	29585	35005.5	41446.5	55696	28929.5	33167	42117.5	20688.5	68899.5	25626	42158.5	48082	18685	41278.5	10704	36343.5	26810	31466.5	58616	44631	48830.5	38693.5	45435	48420.5	95063.5	28611.5	51243	32660	23919	45535	42492.5	25251	41928.5	27615	104729	75525.5	57820.5	53960.5	35440.5	17203.5
1	P05154	SERPINA5	6363_AVVEVDESGTR_2	3426	2607	2398.5	3157	758.5	1860	2698.5	1937	1753	2695	2020.5	1501.5	2068.5	4330.5	2946.5	3120	2452	2325	1334.5	2085.5	2395.5	1843.5	1134.5	1566.5	2741	2879	2342.5	2355.5	2364	4499.5	2741	1731.5	2259.5	4302	1838.5	3377	2260.5	2216.5	3112	2510	2928.5	2775.5	6381.5	3844	818	2567
6	P05155	SERPING1	37715_LLDSLPSDTR_2	33933	46212	56939.5	43000	65771	30378.5	46559.5	24727	27987.5	21663	41124	42241.5	39450	75840	25793	60578	35194.5	67087.5	45865.5	50692.5	64574.5	46411	35828	28120.5	36877	38503	35489	56614	43836.5	35552.5	27127	44617.5	55789	34546.5	34215.5	23656	43422	52601	46775	50573.5	28256	33365	19131.5	46990.5	46322.5	64368.5
2	P05156	CFI	63859_VFSLQWGEVK_2	8415	6595	12106.5	9948.5	13052	18571.5	9586.5	9108.5	9786	7294	6943	3887	8816	11407.5	7811	11510	8578.5	3834.5	7473.5	10056.5	9035.5	8954	5854.5	8484.5	15241	8090	10687.5	14584	22762	27913.5	7617.5	6400.5	7599	6300	5061	5631	6796.5	9074	8583	7091.5	7616.5	11847.5	14551.5	7696	7906.5	12491
1	P05161	ISG15	41118_LTQTVAHLK_2	2828.5	2617	1778.5	1226	2310.5	1248	2318.5	1971	1260.5	1048.5	1896.5	1392	1923	2693	2284.5	1868	2389.5	1607	1929.5	1971	1337.5	1799	1272	1271.5	2502.5	1598	2208	2588.5	1955	2719	1402	1510.5	1028.5	378	2388	2814	1363.5	2319	2357.5	4000	1961.5	3000.5	2953.5	1895.5	1660	4130.5
17	P05164	MPO	6284_AVSNEIVRFPTDQLTPDQER_3	16087.5	19089	43129.5	22297	26132	21598.5	13280	20707.5	18964.5	11711	14327	19175	16635.5	23422.5	17479	12185	19781.5	25196.5	14635	19783.5	18155.5	19347.5	18334.5	17797.5	30654.5	20265	22980	22801	21791	34041.5	15886	26773	12064.5	17137.5	16265	14292	20531.5	19910	20356	17269.5	17429.5	21124.5	10556	19350	31383	15295.5
11	P05165	PCCA	18891_FLSDVYPDGFK_2	21434	18287	13669	23138	16489	17395.5	18487.5	18727.5	20775	15466.5	18215	19089	16810.5	18608	16780	25822.5	24699.5	13644.5	19403.5	26697	22555.5	15848	22434.5	17371.5	18672.5	16820	14986	22706.5	16678.5	15289	17660	16845.5	9829.5	14835	13738.5	7978.5	16381	31347	16658.5	12375.5	16369.5	14792.5	18777.5	24030	19977	33660
12	P05166	PCCB	21446_GFVDDIIQPSSTR_2	20382.5	25398	18980	24658.5	29226	28961.5	26477.5	17653	17025.5	20918	17694	15740.5	19430	20538	28523	22186	21598.5	19424	13882.5	24461	11840.5	25576.5	24273	14244	21583.5	23751	31636	23046	35740.5	36412	17075.5	21316.5	14767.5	15772.5	12438.5	25252	20522.5	27761	38656	25277.5	42653.5	24791.5	24918	22483	22888.5	20795
4	P05198	EIF2S1	51316_RGVFNVQMEPK_3	77855.5	101227	88974.5	94588.5	88628	88861.5	71530.5	52903	69655	102693	71243	73852	64377	55666	93437.5	77027	68389	55090	23264.5	95791	79732.5	76111	76159	79780	82558	76000	100656	95527	82267.5	101548	105771	99339.5	198087	40020	27234.5	94976.5	110472	54291.5	92123.5	93561.5	114972	121426	43179	80705.5	50191	58108.5
2	P05204	HMGN2	40227_LSAKPAPPKPEPKPK_3	7676.5	1344	2650.5	2818.5	2540.5	4789	6399	17758.5	1921	5948.5	1467	3461.5	12862	3852.5	7432	1204	1966	23430	1964.5	1787.5	1291	2764.5	11615.5	2273	1057	4778	2740.5	3510	1743.5	2239	9773	7074.5	1415.5	12274	5379.5	29429.5	16829	4367	2739	10178	3639	8532	4613.5	9024	2901	1524
3	P05386	RPLP1	281_AAGVNVEPFWPGLFAK_2	34325.5	27845	36157	46046	50949	50568	19449.5	9353	13530.5	10644.5	12864.5	9072	8786.5	6993	14329	6433.5	16402.5	6895	8166.5	13200	7375	7172.5	5788.5	5417	44074.5	42710	65209.5	36311.5	61865.5	63421	20367	4386	5896.5	4057	9050.5	7110	6098	8414	9747.5	3561.5	11885.5	8668	10695	9473	6827	10334
13	P05387	RPLP2	29180_ILDSVGIEADDDRLNK_3	59243	107775	42558	67192.5	80844.5	92294.5	51270	84132.5	76947	80602.5	59167.5	42368.5	73405	27231	84809.5	29519.5	104668	55087.5	30807.5	95219	65663	156621	32546	75869	71227.5	92903	132080	55951.5	120785	111003	108340	46591.5	132515	45996	130828	182202	136142	32417	111395	122268	146582	155277	113658	78327	122202	111296
5	P05388	RPLP0	1727_AFLADPSAFVAAAPVAAATTAAPAAAAAPAK_3	21402.5	10014	27313	33777	30462.5	36702	4352.5	6197	9074.5	6265	9148.5	8082.5	10152	14866	7060.5	10915.5	7880.5	19674.5	4265	19142.5	7286	6531.5	2103	7909	31167	9485	35123.5	26649	34156.5	34374.5	14741	6933.5	7424	5386.5	12708.5	10886.5	9513	8882.5	5830.5	10921.5	14495	11927.5	12716	10951	11145.5	6447
5	P05413	FABP3	36758_LGVEFDETTADDRK_3	17784	18343	28049	28250.5	16957	8725.5	20371	23532	14338	16227	19403	27046	18608	18388	15450	13770	36991.5	8411.5	68735	33736	17211.5	11672.5	13781.5	33370	25513	32960	26166	24726	12143.5	4219.5	19877	16142	22075	15637	38835	15068.5	23734.5	34597.5	11233	20519	11616.5	19822	25286	23425.5	12983.5	17427
1	P05452	CLEC3B	56650_SRLDTLAQEVALLK_3	19650.5	16661	18851	14393.5	22981.5	13979.5	21148.5	16198	16204	18449.5	15198.5	16898.5	19412.5	22247.5	16171.5	15702	17021.5	24078.5	16347.5	12493	16102	24829	9905.5	13034	12420.5	15056	22548.5	20920.5	15081.5	15474.5	14541.5	6458.5	27374.5	13116	25295	19422	27780.5	22373.5	11545	31415	12842	27567	10716	17761	16864	21970
16	P05455	SSB	21378_GFPTDATLDDIK_2	36378.5	51292	45993	38791	45063.5	58370.5	34675.5	39347	32677.5	35962	33782.5	19742.5	40685	44538	42662	41557	43355	43347	37187	31273.5	26720.5	49829	64492	45293	52039.5	46860	45133.5	39695.5	52242.5	49527.5	44972.5	25991.5	31851	21139	34512.5	28165	34110	59771.5	31034.5	37963.5	63902	41734	47072.5	36756.5	36711	17377
2	P05543	SERPINA7	24825_GWVDLFVPK_2	7203.5	2932	3488	4804.5	4426	1699	3550	2505	3652.5	12975	9543	1989.5	13353	4215.5	6692	4272.5	2769.5	2204.5	2449.5	9626	3116	1614.5	5140.5	6067.5	3897	3865	6781.5	4653.5	4213	3002.5	1998	2134.5	4651.5	4146.5	2286	545.5	2905.5	4554.5	13942	3672.5	3568.5	3960	4181.5	4924	14898.5	1286
3	P05546	SERPIND1	45040_NGNMAGISDQR_2	11254.5	16163	13182	4421.5	12338	7220.5	10217	6515.5	9546	5253	12079	4797	4629.5	7340.5	9863	10223.5	4971.5	11361	11684	13697.5	10381	6042	10564	15137.5	12239	8543	4464	10041	5145.5	14279.5	13373	4682.5	10168	3263.5	7164	8008.5	9743	7162	14290.5	13062	6362	8923.5	13002.5	13933.5	1471	12314.5
11	P05556	ITGB1	37502_LKPEDITQIQPQQLVLR_3	59199	44247	71685.5	59630.5	51266	44437.5	73345	24406	34387	26203	42463.5	63085.5	36326	106504	33189	78610.5	44502	44664.5	53580.5	50353.5	56404	26715.5	60788	50099.5	74898	43865	33445.5	70385	45040.5	43962.5	53823.5	25819.5	26474.5	48774.5	36594.5	30713.5	33929.5	97089	34365	40059.5	22055.5	40277.5	52124	51998	36728	43799.5
59	P05783	KRT18	4722_AQIFANTVDNAR_2	40198	950200	246859	998821	1.23602e+06	1.10716e+06	729442	922856	441966	982882	709326	263410	1566936	80286	911858	73565	1.04063e+06	165817	63772.5	967259	675594	1.10616e+06	299856	269412	414160	1365656	504313	375450	2135116	1.59891e+06	619752	338003	372112	502244	1245410	924210	2.0142e+06	492836	1.04864e+06	484410	1.70944e+06	874272	1402342	591434	451274	454548
76	P05787	KRT8	40334_LSELEAALQR_2	79817.5	874255	360516	662788	824590	817469	610983	738730	841980	1048772	738065	483305	1221642	39829.5	1.16993e+06	23067	794827	400413	19734	845627	372860	1.07827e+06	401224	552996	601233	1067947	750224	605318	1.0423e+06	1003282	584043	310089	455285	490390	899920	738056	1362250	316043	937706	769306	1.73011e+06	762056	1.04825e+06	590859	992524	563980
1	P05937	CALB1	2132_AGLELSPEMK_2	37792.5	27346	37510.5	40623.5	19783	32621.5	49199.5	21255	32536.5	29099	38482	34337	41089	57214.5	29353.5	70767	46816.5	30468	52574	56253	46082	38764	61530	41653	51292.5	32273	22571	46208	31803	21957.5	39487	38742	52242.5	52883.5	29758.5	18149	28257.5	66873	35274.5	21370.5	23445	23094	26002.5	59253.5	34078.5	30880.5
9	P05976	MYL1	11702_EAFLLFDR_2	40991	89028	84280.5	41251.5	46642	30542	46081	243368	179774	150324	74900.5	139458	31949.5	136398	13972	176104	226422	21720	524996	103915	272770	361933	26126.5	148252	118684	74637	168940	60690	13513	29543.5	17489	38487	15817	111386	121592	86870	90547.5	17088	141622	129384	114691	163250	149554	88473	111710	132408
1	P05997	COL5A2	54285_SGLGSQVGLM(UniMod:35)PGSVGPVGPR_3	52909.5	48342	116172	40316.5	45336.5	46326	45499.5	27789	38735.5	36875.5	33323.5	36692	40364.5	39301.5	36033.5	46233.5	39901.5	40772.5	51564.5	41718	37160	50291.5	60415	42317	63039	39744	44768	42509.5	48605	56228.5	29755	55999.5	37221.5	38706.5	37550	46258	34890.5	51495.5	44230	57698.5	34521	42410.5	43482	39052.5	47409.5	49171
2	P06280	GLA	11075_DVIAINQDPLGK_2	15645.5	17306	16038.5	17777	16410.5	16839	14509.5	22775	18338.5	16200	22611	17168.5	12979.5	15886.5	18070	16018.5	14224	28895	11266.5	24457	13043.5	30106	6115	45319	34756.5	16774	19208.5	29408	20919	19361	18087	13697	12636.5	21680	10347	12869.5	17556.5	12881	16409.5	17386	19052	14957	25587	29395.5	12529.5	21252
1	P06310	#N/A	10521_DSGVPDRFSGSGSGTDFTLK_3	17117.5	12206	13716.5	14757	20124	13983.5	11245.5	8471.5	15747.5	11181.5	9849	12398.5	12665.5	14073	14931	18220.5	13175.5	16486	11853	12516	11368.5	19564	18879.5	11456	11255	15907	24421.5	12078.5	9667.5	18570	6813	17874	11110	11293.5	10169	12967	7329.5	15996.5	20491.5	14538	9695	12819.5	12582.5	16888	14568	10879
1	P06331	#N/A	67361_VTISLDTSK_2	2221	1884	4564.5	2304.5	3471.5	2003.5	4642	2705	2967.5	3626.5	3929	3143.5	4763	4477	4101.5	4570	4396.5	4510	6276	7419	5355	5530.5	1281.5	2423	2642.5	1858	2537.5	1996.5	6612.5	1524.5	2498	2860	5593	2374.5	1417.5	3111	3347	2621.5	4690	3277	4506	2221.5	4027	3318.5	4591.5	8070.5
32	P06396	GSN	27003_HVVPNEVVVQR_3	235648	230001	156525	210798	165233	156377	223540	183170	192552	154862	192974	252376	221048	310323	144624	279940	261239	195646	311832	282148	258869	167942	298266	264546	196786	227439	136192	218209	133622	130644	169314	145556	161380	190826	238966	112974	214503	358552	159738	248304	77819	209898	201176	278930	214264	238085
2	P06454	PTMA	17180_EVVEEAENGR_2	9973	8216	8476.5	5979.5	11772	15356	11536	15013	13079	11356	14317	7686	10759	7126	7701	15338.5	11024.5	11948.5	4550.5	7749	7648.5	15429.5	5357.5	12799	11423.5	8628	12031	11962.5	13150	6955.5	15554.5	8238	62970.5	11209	16487	10235.5	18281.5	7457	5003.5	17795.5	8857.5	18867.5	7422	11391.5	12532	13365.5
38	P06576	ATP5B	67647_VVDLLAPYAK_2	237487	343303	147021	256502	279664	289344	191925	278456	291034	244305	230050	192747	270621	155760	265671	160652	297302	269984	107583	291691	225410	436917	192588	241811	259702	381214	410814	216712	353869	315235	323874	247712	400197	173980	273775	626820	373760	133680	221200	379272	472060	588488	305606	292716	315676	134967
2	P06681	C2	6092_AVISPGFDVFAK_2	5584.5	10778	19758	10010.5	8752	12250	12223.5	5615	7009.5	10519	9774	6014	9028	14246.5	11221.5	10040.5	9866	14258	9536.5	9969.5	10485.5	9948.5	9791	10537.5	13487.5	9835	8952	13094.5	13786	17846	9724.5	10505.5	10431	9045	7941.5	8447.5	10690	11650.5	9074.5	11567	6292.5	9727.5	13088	13535	14950	13107
12	P06702	S100A9	36432_LGHPDTLNQGEFK_3	15699.5	23695	99278.5	13934.5	299794	9465	29552	247396	128818	36575	80888.5	62650	25104	20776.5	15558.5	23707	97818.5	91597.5	8374	91211	155538	120332	30092	15336.5	226256	8474	29340.5	29950	151856	101506	25842	136547	92035	69700	21690.5	17915	97518.5	21127	12089.5	17657.5	15498.5	97460	20691	48897	191184	25714.5
2	P06703	S100A6	38608_LM(UniMod:35)EDLDR_2	16007	21219	12646	17412	15857.5	25444.5	18100	16647.5	19782	20305.5	23356.5	42650.5	24384.5	14348.5	18951.5	15983.5	15291.5	19126.5	18045	17286.5	18599.5	25605.5	16547	21912.5	20593	18187	13387.5	38856	13674	21950.5	13481.5	15196.5	14937	64208.5	18601	12053.5	20824.5	19503.5	20123.5	19939.5	23776	15035.5	18617	9378.5	21952.5	20266.5
15	P06727	APOA4	38241_LLPHANEVSQK_3	69756.5	66572	22871.5	43716	33380	20868	51827.5	74213.5	61340.5	60297.5	45065.5	72670.5	67147.5	19869.5	49644	34972	80616.5	30022	112685	108696	106910	51478.5	75314	127460	38390.5	101561	21992	46795.5	17793	20471.5	45834	19420	18248.5	51100.5	80907	23365.5	62045	37900.5	37043	17334	18194.5	68558.5	78748	72505	63650	101347
1	P06730	EIF4E	31274_IVIGYQSHADTATK_3	13130	22048	17057.5	17627.5	16863	21935	16933	23022.5	19364	22652	16447.5	14110.5	20615.5	14514.5	23037	17130	19165.5	13704	29168.5	15578.5	11775	22289.5	13576	16080.5	18261.5	23510	16909	15654.5	22323.5	18859	19190	19363.5	12595	16854.5	18155.5	13778.5	18171	15446.5	19612	17594	32597.5	18844.5	18962	12312	20697	16166.5
18	P06732	CKM	54007_SFLVWVNEEDHLR_3	211790	90796	60945.5	102794	143180	291827	59637	226112	318768	262707	130390	123842	171667	50086	275349	54778.5	152536	11106.5	149632	105471	121911	113996	24547.5	266140	286365	78101	86192.5	86029.5	123853	171628	39949.5	63932	43600.5	39860.5	43019	10564	72460	39782.5	130202	15536	112022	30033.5	133523	55625	191850	89353
35	P06733	ENO1	59468_TIAPALVSK_2	199866	179137	133835	122172	144408	179953	154408	135056	136570	146493	152368	109407	134965	181937	150688	165956	175944	224544	166642	183201	163593	145360	134400	203431	168166	159114	131963	114330	168536	209808	228064	149169	156884	154824	204344	210246	190666	139160	197408	217561	276604	223726	241466	94997	206552	145446
18	P06744	GPI	46028_NLVTEDVMR_2	57547	54636	46742.5	42413	49386	46445.5	57711	39275	47222	43023.5	43656	30704	40663	48530	26901	66894.5	56936	70865.5	61438	68778.5	50812.5	47668	48023.5	65628.5	51397	36959	51225.5	37557	49419.5	61655.5	73896	60192	52250.5	53219.5	45090	48354	66408.5	45580.5	46217.5	40936.5	84604	54923	88682	66280	64407	47365
1	P06746	POLB	20300_GAESSGDMDVLLTHPSFTSESTK_3	17327	20098	13204.5	14438.5	17402.5	13390.5	24179	15052.5	14583.5	9229.5	12612	10645	16631	15702	17730	17314	11082	15813.5	10735	18659.5	12525	12716.5	12657.5	13489.5	13862.5	15655	13947	21987.5	10919	13142.5	10640	8814.5	9934.5	10370.5	12275	8949	11182	70606.5	15219.5	20739.5	16816.5	11599	11719	11774.5	12279.5	12672.5
25	P06748	NPM1	23455_GPSSVEDIK_2	33894.5	132340	53751.5	51756.5	72579.5	81133.5	63368	65587.5	59185.5	65541	61701	40857	67220.5	30061.5	76019	22329.5	82283	66379	26076.5	86547.5	47866.5	93582.5	41303.5	51281	91674	97959	155810	36953.5	119932	136576	178314	27447.5	119110	50609.5	143711	460100	129706	32185.5	100948	167883	197828	137334	148518	72086.5	117320	82983.5
23	P06753	TPM3	41461_LVIIEGDLERTEER_3	218652	289652	105474	383412	207524	145728	114218	130960	166666	213636	39147.5	144457	136596	73832	130534	210368	301665	41786.5	196242	460718	342936	181858	158415	331162	216367	234705	160723	280842	147488	125374	93326.5	34873.5	12259.5	39754.5	197860	67270	94445.5	121262	220343	220306	36543	244868	226628	229971	287270	393312
3	P06756	ITGAV	45128_NGYPDLIVGAFGVDR_2	19641	8637	21807.5	36572.5	31110.5	39917.5	9785	3898	13353.5	3796	4606.5	3023	8852	6901.5	11441.5	21366	4976.5	9184.5	14548.5	6382	7544	3498	21669	10608.5	30986.5	9184	37291.5	26373	40877	36193.5	19610	11016.5	3520.5	7226	23370	22971.5	32098	5315.5	8638	17334.5	8556	13623.5	18013.5	19244.5	4544	4098.5
6	P06865	HEXA	3549_ALLSAPWYLNR_2	22480.5	34808	16689.5	36821	23871	31889.5	14576.5	21042.5	20039	32410	14340.5	13179.5	15767	12428	27371	15516	16657	16089	20807	13008.5	15558	24278	24415.5	22809	20340	19419	30082.5	15878	32939	19804	8931.5	16955.5	20622	21927.5	11741.5	49969.5	28299	15599	17811	7362	21591.5	21800	16142	15628	18184.5	26619
5	P07099	EPHX1	69856_YLEDGGLER_2	18990.5	27924	25404.5	20807	24437	24237	14137.5	24687.5	25201.5	25596.5	29049	37998.5	22465	21679.5	22490	20131	60874.5	24133	35739	27083.5	32827	57089.5	17914	24050.5	57567	22944	52469.5	39046	44842.5	29405	16285.5	15734	45462.5	19172	39624.5	31204	21196	24893	25028.5	17385	38563.5	38802.5	32543	36921.5	32630.5	30841
13	P07108	DBI	47862_QATVGDINTERPGMLDFTGK_3	30687.5	78806	33428	103821	78273.5	158684	56277.5	100686	112246	116526	63539.5	36806.5	95173	34770	104396	28695.5	84669.5	27885.5	26119.5	75865.5	44659.5	183090	30992.5	103422	41833.5	72650	95900	76765.5	134164	168640	39327	42066.5	38184	28270.5	44197.5	46739.5	69620.5	23782	91283.5	87302.5	114786	54150.5	54486	74115	70988	54738.5
16	P07195	LDHB	37026_LIAPVAEEEATVPNNK_2	79755.5	97346	104924	74570	76562.5	115664	68046.5	58858.5	78366.5	95894	85180	78655	87288	103434	84665	87272.5	108823	50966	92484.5	101450	77126.5	107618	55324	118624	102368	69805	57007	90369	56587	43601.5	66227	26319	52071	45925.5	74682.5	77590	59264.5	79123	57471	53346.5	24382	90869	55642.5	65028	81273.5	66159.5
3	P07196	NEFL	4791_AQLQDLNDR_2	3341	4060	4554.5	6082.5	5952	4213.5	5699	6651.5	4861.5	5396	4313.5	4120.5	5367	5423.5	3962	4397	8501	6190.5	4772	4456	3485.5	17130.5	2674	10851	3525	7794	5178.5	10105	6964	8684	4714	9401	6871	3204	13061	5273.5	10373	8039	7504.5	8758	7863.5	7522	6164.5	15194.5	5922.5	20694
1	P07197	NEFM	33991_KVQSLQDEVAFLR_3	73172	66665	34893	38043	47349	95918	36300	74806	45336.5	70743.5	35723.5	38368.5	38782.5	58088.5	65118.5	38836.5	51327	65975.5	41515.5	43989	62484.5	110991	33868.5	55564.5	52324	34904	70114	46092	61757	65149.5	67117.5	53604	78311.5	33200	66343.5	55050.5	83642.5	91584.5	57290	78495	45719	81640.5	39879.5	55640.5	68415	53186.5
3	P07203	GPX1	11504_DYTQMNELQR_2	743000	464686	400322	311058	382951	330802	554977	490214	510862	366996	478505	501150	588793	399610	303388	528394	581314	246102	729562	643068	624096	306174	760012	742334	511284	621720	265324	597876	293736	217152	497442	202565	239527	390380	601722	266325	502977	742772	268800	514914	54219	409562	286278	490086	408836	323874
41	P07237	P4HB	26226_HNQLPLVIEFTEQTAPK_3	74164.5	246458	133642	145611	184240	231196	102454	147661	145194	168600	134937	93629.5	153108	55692	197332	28712.5	179053	82288.5	48811	143028	109904	233202	92766.5	113331	158042	180068	300584	122908	299667	300444	150854	84350	164504	76121	158072	257278	228263	132950	247408	152620	394713	233650	256280	149724	250650	224808
28	P07288	KLK3	26681_HSQPWQVLVASR_3	184237	1390235	550906	1.35459e+06	1.75859e+06	2006870	861500	1.18308e+06	2442300	2029983	1.11255e+06	515698	2102448	49148	3217573	101758	897174	124002	207592	1052067	1245212	1955774	242132	1.0283e+06	840032	1371082	3049388	1066429	1.96812e+06	3.49747e+06	427562	805624	513227	540050	468028	978025	910964	143437	4065691	696203	2262417	419525	839458	382968	3.71028e+06	1.16485e+06
8	P07305	H1F0	70459_YSDMIVAAIQAEK_2	39983	71699	40665.5	70558	100368	60322	57473.5	45576.5	61611.5	64697	58174.5	36141.5	50717	47829	72080	30124	70293.5	36926	25993	95702	39187.5	69227.5	45939	48311	74637.5	69489	69264	62637	91590.5	82644.5	40310.5	34241	47005	22172.5	34925	26440	44951	38417.5	62924	43633.5	46122	60556	63399	56564	47286	47672
1	P07311	ACYP1	35328_LDYSDFQIVK_2	3987	1995	5696.5	2491.5	2922.5	2729.5	2342	1497	2686.5	1884.5	3098	1648	3059	5119	3393	3738.5	2248	3281	3274.5	3295	1790.5	2812	4029.5	3167.5	6171.5	1571	3123.5	3360.5	2376	3036	2275.5	2768	1722	3260	710	2612.5	2837	3822	3057	6723	2855	3238.5	4166.5	1901	3671.5	2752
11	P07339	CTSD	67113_VSTLPAITLK_2	36594.5	107475	60435.5	66132.5	90251	127814	46715.5	86278.5	77621	98168.5	65082.5	37535	72362	25881	115518	22574	133334	47176	17988.5	93769	68696.5	99246.5	20970	51808.5	91679.5	78069	173926	56167.5	159144	209513	71483.5	65968.5	91745	39606	103507	141452	176134	41709.5	235588	74085	242699	161010	96772	85669	191084	55822
9	P07355	ANXA2	47969_QDIAFAYQR_2	117750	161829	78123.5	113027	107357	193146	104652	152456	114782	157250	140542	117289	167280	193388	180145	160868	168079	174996	125692	187460	129830	160512	82798.5	135060	90271	134279	82627	90432	90252.5	95789.5	82516	91449.5	104030	63980.5	86544	34985.5	96684.5	183691	108512	120360	70763.5	109529	61085	184732	134750	79798.5
1	P07357	C8A	3946_AMAVEDIISR_2	5923	10192	13056.5	8011	10711.5	6784.5	9911	6327	7837	5700.5	9184	8368.5	9507.5	11954.5	5689	12647.5	7456	5934.5	5442.5	12313	10351.5	11503.5	7386.5	9019	5743	5670	5366	10095.5	5640.5	7574	5944	7789	11139.5	9029.5	5511.5	6878.5	11124.5	8963.5	6610.5	9933	6843	7093	5835	11871.5	7811	9802
2	P07358	C8B	30004_IPGIFELGISSQSDR_2	12285.5	19062	15948	20976	17454.5	22734.5	12115	3821.5	10632.5	16650	7313	11860	16248.5	26531.5	8747	39005	7803	15157.5	15256.5	8418	19598.5	20244.5	28701	15291.5	19744.5	22607	21502	15696.5	21249	21999	12826.5	14035.5	3385.5	13732	11334	20058.5	13596	3857	17106.5	49399.5	19988	11655.5	24872	21914	17423	8725
1	P07360	C8G	55523_SLPVSDSVLSGFEQR_2	136531	146361	171665	180717	146964	128532	75584	74332	109218	117544	22590	58061.5	82892	193787	84898.5	114118	127556	77860.5	84035.5	101048	53271.5	108790	118240	113086	102350	131733	157294	157604	110432	153918	107304	77537	87252	58287	55115.5	64858.5	66115	165268	117511	119884	73607.5	53981.5	121529	119484	77073.5	95953
10	P07384	CAPN1	69903_YLGQDYEQLR_2	18219	20305	20829	22350	23144	24577	24706	19941	17377.5	25067.5	22160.5	20425.5	24595.5	12401	25669	17870.5	22159.5	20197.5	15609	22527.5	19505	18157	20247.5	21354.5	20187.5	18815	15199.5	18088.5	20165.5	17142.5	20334.5	10404.5	9167.5	20001	12431.5	12505	18747	10720.5	21794.5	13524	26186.5	16259.5	24586	21533	24751	10317
9	P07437	TUBB	30849_ISVYYNEATGGK_2	159962	163957	85354.5	119202	109696	178894	102485	112552	132388	123310	122212	101800	134502	142034	133388	156310	108681	70474	97965	132906	154718	133488	65860	178919	119991	88287	113193	112226	138146	126998	137288	53915	109872	56166.5	101636	101776	105508	129332	146458	146156	143098	144574	157114	144665	174888	51329.5
14	P07451	CA3	21711_GGPLPGPYR_2	100854	128417	139240	96634	115259	109178	132126	64980.5	113648	139676	94337.5	111534	101544	68779	133058	88218.5	76771.5	116019	712722	161730	157478	169500	114812	74245.5	96642.5	127528	265239	95435	169556	160886	139502	304043	143674	132149	102066	125664	128236	102684	130120	108046	330992	154785	126522	139684	102359	121375
26	P07585	DCN	67035_VSPGAFTPLVK_2	549238	447526	133522	507222	326342	396423	299948	386842	482117	359350	443154	250396	400444	1.12527e+06	577386	501600	197139	403270	940750	295077	493736	796550	200134	581694	188038	234708	484224	329644	319492	316554	271952	381896	626225	221712	388607	258427	305388	695646	362440	634358	84409	211704	231360	483518	396906	425070
5	P07602	PSAP	11284_DVVTAAGDMLK_2	22759.5	16063	17813	20785	20757.5	17700.5	11898	14446.5	22960	27149	24412	10033.5	17927	26737.5	19892	23174	31765	14423	8953	20979	9009.5	18096.5	19569.5	18419	18694.5	21059	16556	15671.5	23818.5	14168.5	16139.5	10113.5	26556.5	18420	16196.5	22346.5	15763	17259	27124.5	12677.5	22984	27076	11232.5	14853	26038	14037.5
12	P07686	HEXB	59925_TLDAMAFNK_2	37788.5	56054	37962.5	32133	35231.5	40796.5	18878.5	26110.5	24500.5	25658	24404.5	19172	19517	22405.5	41765	20025	21744	16681	26777	21288.5	34339	34026	27753.5	20724.5	26040	32521	39829.5	22334	49514	26665	27227.5	26655.5	44262.5	40543.5	18797	54689.5	58387	26150.5	51428	34675.5	40854.5	54758	30039.5	32595	51412.5	37142.5
14	P07737	PFN1	57164_STGGAPTFNVTVTK_2	339680	345008	303415	218536	275983	255404	163057	229552	261366	245861	242970	239969	216997	230498	240086	206775	319402	156526	253270	238706	298407	275251	133714	336458	370538	306016	168936	204486	308224	232942	149148	108693	217652	149146	266072	196444	193066	206752	266692	168792	143126	257344	246548	204790	335946	279884
6	P07741	APRT	27731_IDYIAGLDSR_2	19200.5	68418	64564.5	23656.5	44062.5	51241	22328	44831	48222.5	54292.5	43968.5	33517.5	44751.5	32385.5	56197.5	24132	47074.5	20837	14466.5	25307.5	24142	48139.5	15911.5	37407	48115	44959	49506.5	26787.5	90358	61171.5	38385	32185	45293	32736	35688.5	62644	47615	27398.5	89171.5	36068	69631	51241.5	68403	25840	68870.5	41789.5
14	P07814	EPRS	52830_RWFGFLEAQQAFQSVGTK_2	23236	21227	28706.5	31581.5	32575.5	46003	15614	8788.5	17226.5	11897.5	11900	16238	24330.5	23650.5	19206.5	35507	22427	6449.5	15046.5	29797	17347	16138.5	24553.5	20787.5	44993	37157	36553	24639.5	42107	39139.5	18143	12331.5	10355	9977.5	8730.5	12543.5	9622	26244	31328.5	18798	24337.5	17583.5	18182	22445.5	20985.5	9300
9	P07858	CTSB	15893_EQWPQC(UniMod:4)PTIK_2	22335.5	14917	17182	24313	17169	22400	25254	30612	16496	18145	12660.5	19033.5	13117.5	16793.5	23160.5	23860.5	13214.5	29956	38433.5	21111.5	18280	12890.5	42466.5	12897	12280	27238	20723	18634	22507	16757	17433	22098	12067	36457	18000.5	19952	18976	15611.5	14515	16633	40056	27111	26036	31850	22227.5	20066
22	P07900	HSP90AA1	10281_DQVANSAFVER_2	43192	93774	34983	68722	85054	100774	82817.5	88776.5	102441	123709	115505	72179	109922	55004	119814	42515	99095.5	54485	40503	93902.5	67966.5	155554	49526.5	106828	79449.5	75629	101198	63674	120750	93779	135122	45495.5	74391.5	44717	101504	104426	116339	52778	131819	71881	180626	91174.5	80251.5	78148.5	128592	89643.5
2	P07902	GALT	70188_YNPLQDEWVLVSAHR_3	8294	5202	18733	5297.5	5931	7144	4461	9626	5555	5121	9443.5	7042	8443	10156.5	7588.5	6805	5637	7817	7162.5	9841.5	5881	7990.5	4244.5	5578	9593	9941	2388	5469	4716.5	6935.5	4810	4998.5	4509	5278.5	7589.5	6596	17827	7295.5	6680.5	4797.5	7989	3509.5	18503.5	13529	5893.5	10886.5
9	P07910	HNRNPC	21163_GFAFVQYVNER_2	94247.5	207313	96989	149995	159861	199429	118017	127605	138433	150095	123228	98310.5	137300	83141	168376	47365	162582	124906	40870.5	174715	102374	219529	80430.5	117094	185474	215471	216646	116464	197194	203418	231902	92273.5	164320	77547	181179	238598	172764	80579.5	160904	228270	259784	201818	267350	165966	185196	135100
2	P07919	UQCRH	54572_SHTEEDC(UniMod:4)TEELFDFLHAR_4	5615.5	7570	9371.5	3304	9129.5	7022	7631.5	3372	4955.5	8057.5	7175.5	4079	9615.5	7674	7190	4583	6445	1953.5	10157	7092	7847.5	7818	3532	7693	9533	8985	5594.5	7929.5	14833.5	11352.5	5229	6914	9208	2658	4272.5	4361.5	4488.5	7659.5	11175	4932.5	13949.5	4985.5	7371.5	5912	7549	6792.5
11	P07942	LAMB1	70983_YYYAVYDMVVR_2	46770	57525	57299	58323.5	55251.5	50591.5	47146.5	22099.5	48475.5	30056.5	38474	49871.5	41418	46435	39186	43856	26193	26449.5	40630.5	42089	41734.5	33728.5	46244.5	36882.5	52911.5	60700	49690	55772	44181.5	56447	45217.5	32234.5	29331.5	23514.5	40886	35124	40858	48722	52872	43746	34506	31460	48057	44511.5	44962	43317.5
1	P07947	YES1	38150_LLLNPGNQR_2	5434	6840	7390.5	4301.5	8734.5	8723.5	7475	7297	7985	8109.5	10222	5833.5	7090	9207.5	8800	5511.5	8344	7496.5	16957	6535	9129	7167	11143	3269.5	5373	7211	6950.5	4303	7456	7833.5	8395.5	9544.5	6109	8901.5	5554.5	10550.5	7833	3586	8838.5	5447.5	10258	7432	9927	9645	7977.5	7434.5
32	P07951	TPM2	25697_HIAEDSDRKYEEVAR_4	466193	224850	206318	269192	201940	108770	304020	369310	251592	223156	166874	287149	322586	246958	182510	349834	234550	238118	441658	314038	348566	150905	494611	435054	222201	311589	131172	309796	111150	101402	234542	281622	93667.5	387260	302516	137770	256546	391684	125634	291747	32083.5	220236	244641	156618	224190	310196
13	P07954	FH	2618_AIEMLGGELGSK_2	23359	34669	17034.5	20389.5	31640	36794.5	35192	26436.5	27553	26830.5	24858	16438	26511.5	23545	28051	15686	32846	22943.5	13433	21931	22636.5	34038.5	21462	28676.5	30052	27634	28055	25638.5	42076.5	29677	20305.5	23675	33044	180596	20454	26777	23369	27838.5	35248	22114	64065.5	70541	28801.5	22817.5	34359	27135.5
7	P07996	THBS1	19937_FVFGTTPEDILR_2	10421.5	8118	14969.5	6269.5	5956	7968.5	6339	11546.5	12612	8364.5	7374.5	7221.5	10649.5	17085	13006.5	6089	11768.5	8077	7953	11744.5	11777.5	12854	11061.5	10444.5	8759.5	8843	13245	7770	13037	15786	6292.5	10018.5	24142	8289.5	6234.5	12480.5	24971.5	21835	12266.5	9471.5	14306.5	21406.5	10070	15389.5	12076	18449
26	P08107	HSPA1A	4726_AQIHDLVLVGGSTR_3	159716	264609	152868	209098	270810	303204	260666	260240	270218	302284	304614	231778	299659	196520	272436	157251	262648	174682	135158	255217	194683	309164	176010	261586	177005	251143	209239	177965	268764	266980	159700	137068	126144	181156	202696	236528	244496	133015	238516	183684	241528	155314	180996	234953	236610	173496
1	P08118	MSMB	58316_TC(UniMod:4)SVSEWII_2	10407	3315	2790	3676	4338	16793	3340.5	5688	4405.5	7386	4910	6254	4813.5	6036.5	2855.5	1885.5	4894	3677	2527	4477	3789.5	3933	3409	9115.5	3168	4004	5426	2371.5	4584	4697	4507	7697	8782	3372.5	5193	3472	3734	4251.5	5913	1477.5	4473.5	5043	3508.5	5868.5	6341	4537.5
14	P08123	COL1A2	24761_GVVGPQGAR_2	250852	434605	47414.5	145228	143490	198012	92688	181875	360983	217400	147904	147050	158510	128280	363729	353387	98029	217568	211732	111216	230535	596855	154397	337572	104913	181954	328492	158818	186065	186738	117806	210520	418204	137118	168634	107546	158230	186775	195280	117921	184226	232680	64371	215954	237130	247934
44	P08133	ANXA6	11805_EAILDIITSR_2	161834	135284	99684.5	146264	102344	129868	110252	81785	142286	140545	144300	117630	115068	149856	101526	118467	150896	55133	137102	163808	149586	113099	60396	179523	138679	92974	92316.5	144154	92125	105388	90523	21025.5	78966	35727.5	106497	24640	77945	109052	126936	58088	38808	105738	130424	130951	116134	137274
1	P08134	RHOC	30475_ISAFGYLEC(UniMod:4)SAK_2	8314.5	14783	13774.5	22713	9711	13733.5	13629.5	8403	9943	11943	10582.5	7070	9231	14016	10507	11308.5	8499	10240.5	9895	9264	14760.5	14308.5	9613.5	12143	15531.5	11900	11663	8416	11135	9913	9687	8763.5	9956	8762	7541	8202	10418.5	13356.5	11249.5	11498.5	11538.5	10117.5	14067.5	7863.5	7828	11324.5
1	P08185	SERPINA6	43490_MNTVIAALSR_2	6192	7906	10511.5	8914	10120.5	12153.5	10960	10186	8860.5	5404	9252.5	9171	11919	15192.5	8560	11356.5	9477	15678	10121	8810	12992.5	9388	7667.5	10897.5	9291.5	9716	9119.5	11095.5	10863	9781	8592.5	10374.5	9204.5	5680	7336	5667.5	10270	14384	9569	9479.5	12495	9715	35919	11398	8587.5	11453
8	P08236	GUSB	25439_HFVGWVWYER_3	9092.5	44866	302559	54129	59498	32783	30107.5	5757	4178.5	26037.5	42306.5	21418	50774	8566.5	27233.5	18311	26220	38508.5	108672	30181.5	50771	46399.5	17280	36747.5	147029	39245	45777.5	53313.5	31591	27064	48583	15282	62067	13892.5	29618.5	32376.5	23961.5	38513	35471.5	31108	51565.5	31195	68838.5	28651	23135.5	35973.5
4	P08237	PFKM	2564_AIAVLTSGGDAQGMNAAVR_2	30907	41456	49782	60401.5	52818.5	72587.5	27136.5	21861.5	20864	34097.5	45095.5	24325	31475	34963.5	54689.5	34204	38589	25214.5	26389	55953.5	37633.5	52285.5	27079.5	31694.5	44476	49764	75111	51754	64270.5	59862	27592	24790	46648	26122.5	40470.5	42032.5	24564	68338	58265.5	68775.5	31112	33138	24758.5	29412	34309	36033
16	P08238	HSP90AB1	3516_ALLFIPR_2	80733	209319	82655.5	137915	163334	205147	115471	163322	166984	200228	165912	119184	163560	73289	204227	45711	174486	108822	52428.5	207960	113744	225632	58013.5	137244	182990	137036	260916	107603	269312	258937	272905	191631	205580	98857	221744	407529	242574	77194	292246	146459	448288	295078	292080	169063	271430	162368
11	P08294	SOD3	67332_VTGVVLFR_2	52320.5	43517	24520.5	29923.5	61946.5	50242	27524	46509	57982.5	39702	29861.5	19920	38193.5	254310	55111.5	99037	34124.5	92171.5	31785.5	29533.5	41078	67522	22813	60451.5	17874.5	15441	50147.5	23151.5	47114.5	57014	17028.5	65595.5	40216	22562	28698	17167.5	32200	172888	31720.5	48837	6395	14958	22140.5	66127.5	42761.5	42260
6	P08311	CTSG	4646_AQEGLRPGTLC(UniMod:4)TVAGWGR_3	10569.5	10944	29970	20149	11558.5	10731	11130.5	9462.5	11245.5	11553.5	11138.5	9594	13341.5	22226	14286	10928.5	10050.5	13115	16659.5	11900	12700.5	17923.5	14180	11111	20721	13159	12851	7444	13436.5	19894.5	12223	11896	14496.5	11761.5	11405	7641.5	11386.5	10947	12888.5	16593.5	11342.5	15998.5	15076	15800.5	10533	6548
9	P08473	MME	8167_DGDLVDWWTQQSASNFK_2	16770	15625	19575	31840.5	18073	16951.5	13627	6902	8506.5	7398.5	5771.5	6641.5	7597	13539	9068	5370.5	5316	3945	10005.5	13933	10646	11994.5	7890.5	9542.5	19646	10340	26493	23062.5	21178.5	18091	9284.5	4629.5	12032	5146.5	3816.5	10975.5	7911.5	22237.5	9867	8764	11721	4901.5	11187.5	17386.5	5955	6946.5
2	P08493	MGP	44349_NANTFISPQQR_2	17110.5	8907	14582	17312	11791	11916.5	16464	11210	5772	10909	9293.5	8482	14004	25153.5	6660.5	52599	14779.5	23150	30927.5	6495.5	15146.5	12683.5	21901.5	18173.5	12683.5	4728	14010	10878	10778.5	12748.5	13606.5	17518.5	18185.5	13270	21446	9784	23829	22768	9627	34372	4902.5	16591.5	10507	17806.5	7135.5	10600
1	P08519	LPA	24453_GTYSTTVTGR_2	3636.5	5837	9584.5	18105	4954	9841	2049.5	3808	17088	5185	7602	4661.5	6797	12419.5	2965.5	34971.5	2934	4273	8509.5	8611.5	14802.5	7450.5	2074.5	5770.5	2938.5	5929	7952.5	2993.5	3802	11013	7739.5	5962.5	7509	13110	4891	2124	3241.5	5549	3388.5	5435.5	4333	8916.5	6328	8169.5	10629.5	9565
4	P08559	PDHA1	44034_M(UniMod:35)VNSNLASVEELK_2	14481	9844	8423	15269.5	12503.5	8149	10727.5	11912.5	10170.5	9374.5	13816.5	14320	8276.5	8425.5	9327	12711.5	10187	16933	16072	15227.5	12057	7289	13747.5	13591.5	21868.5	13203	8437	8968	12064	18406	10830.5	14463	6950	18463.5	8768	15841.5	18372.5	8394.5	10496.5	12002.5	9367.5	12388	11753.5	17004.5	13886.5	11186.5
1	P08571	CD14	1780_AFPALTSLDLSDNPGLGER_2	26036.5	21549	16936.5	27895	12478.5	34171	21859.5	10759	17308.5	8841	9146.5	18054.5	11805	29701	18015	12259	11517.5	3842.5	3796.5	6257.5	12338	13737	9479	6589.5	22861.5	12981	23162.5	32409.5	31211.5	29212	11354	8590	7843.5	14397	8859.5	15120	12047	17403.5	10916	15853.5	10387	10805	7344	10148.5	18800.5	8831.5
5	P08572	COL4A2	27439_IAVQPGTVGPQGR_2	25760.5	14383	19471	16261	22086	13000	23306	17481	17935.5	15259	14005.5	17009.5	22071	29186	24154	53960	21315	23808	14686	12311.5	24178.5	15065.5	24882.5	29496.5	30129.5	22352	14069.5	23504	17104.5	17030.5	16789	32382.5	22781.5	23053	19369.5	19157	27048	25991.5	19688	28171	16744	32034.5	22386	18343.5	19369	19104.5
3	P08574	CYC1	35908_LFDYFPKPYPNSEAAR_3	11479	13431	22274	15580	21144.5	11496.5	18086.5	10255.5	12305	10290	11665	11542.5	15703.5	14036.5	9841.5	11832	9404	8657.5	12289.5	12133.5	13001.5	10753	15818.5	11208	11628	10755	17465.5	13358.5	24655.5	12668.5	15966	11665	15295.5	11759	9308	15248.5	11488	19410	12319.5	7597.5	13707	9994.5	10472.5	12122.5	11133.5	6125.5
1	P08575	PTPRC	36002_LFLAEFQSIPR_2	3741.5	2494	2725.5	9070	6503.5	1872	2761	1630.5	5726.5	1894.5	2657.5	2569.5	1357.5	3460.5	2799	2222	1583	5696.5	3470.5	2696.5	4142	2715	3588	3442	3809.5	2105	3804.5	3216.5	2217	4502.5	3392	2057.5	2995.5	2179	2841	1665	1831.5	1925	4305	3085.5	2867	4408.5	1146	3598	5405.5	2638.5
2	P08579	SNRPB2	41613_LVPGRHDIAFVEFENDGQAGAAR_4	12221	14670	14865	10670.5	16574	17027	10867	11560.5	11472	15080	12032.5	11798.5	15763.5	16442.5	15171.5	10800	14008	18834.5	11416	12719.5	11968	13966.5	15592	10318	15240.5	13751	16801	13679.5	16169	14105.5	17182.5	13139	16295.5	10229.5	11479.5	16036.5	11162	13362.5	14972	16690.5	11312	16662.5	11969	9668.5	10072	10703
9	P08590	MYL3	26922_HVLATLGER_2	278841	189816	130604	196122	124386	148662	192809	187120	164549	145834	157474	220176	165898	151798	133998	183315	206336	90162	193202	202178	134225	104826	245687	220834	188613	199039	75810	221536	23110	98244	132715	98128.5	96911.5	149250	182450	61650.5	137368	227727	116350	115676	59634.5	114490	140100	171472	151296	160983
10	P08603	CFH	56102_SPDVINGSPISQK_2	73596.5	64796	54470.5	48253.5	65246	41670.5	62972.5	48469	37659	32364	35916.5	46743.5	49328.5	55305.5	50384.5	57333.5	55378	58483	30084.5	84106.5	39033	60049.5	43363	43466	172096	87354	106372	115083	88110	107426	73082	26418	44027.5	23241.5	49771.5	50469.5	47461.5	41495	47668.5	48618	46920.5	60365.5	27349.5	62870	31717.5	46067
2	P08621	SNRNP70	12837_EFEVYGPIK_2	7785	18149	13781	14295.5	17614	24576	14428.5	12014.5	16026.5	16730	17904	12980	17821	9216	16279	12103	18358.5	9779.5	7324	19073	13119.5	23512.5	10591.5	13634.5	14674.5	22932	26278	12731.5	22913.5	24981.5	23070	14588	18223	9576.5	16678.5	26187.5	21568	9311.5	20032	24382	30394.5	23692	23783.5	14287	20047.5	18197.5
8	P08648	ITGA5	67207_VTAPPEAEYSGLVR_2	47699	20993	30716.5	11529.5	20264.5	73828.5	14481	16747.5	22967.5	16202.5	22588.5	28177.5	30117.5	37916	18462.5	27833.5	42973.5	23689.5	28675.5	32990	14098	17659	16296.5	28499.5	31936.5	27823	16625.5	25992	14656.5	24064.5	21985.5	16841.5	13882.5	12150	23137.5	20744.5	24193.5	40356	20023	27225.5	15321	21688.5	13356	16050	13535	25198.5
1	P08651	NFIC	56143_SPFNSPSPQDSPR_2	3340	1170	1721.5	2160.5	1659.5	965.5	2202.5	1469.5	1575.5	1771	1656.5	3498.5	977.5	994.5	1816.5	1225.5	683.5	2202.5	1300.5	1082.5	687.5	1752.5	1103.5	1803	1964.5	1148	809	1638.5	1333	1067.5	1075.5	2574.5	1423	2373.5	3046.5	1058	1504	1144.5	1645.5	1344.5	712	1126.5	929.5	1165.5	1609	20.5
86	P08670	VIM	29364_ILLAELEQLK_2	1.19569e+06	1238202	629985	694870	756210	1480208	468719	965814	762260	1.0446e+06	567438	545548	608180	1152261	923898	601404	888344	865782	701610	751975	1089345	1.81241e+06	609460	1.03736e+06	767073	788699	1160760	758748	902314	980113	918440	462502	1.17321e+06	500168	1034758	782894	1171178	1235315	862739	1.17862e+06	577062	1.14464e+06	691438	959806	1.07879e+06	1053768
2	P08697	SERPINF2	34932_LC(UniMod:4)QDLGPGAFR_2	20076	20132	17919	24453	21342	19848.5	15298	18422	18294	20970	19320.5	25245.5	16964	26374.5	20338.5	20243	16884	19262	18617.5	14877	21509.5	13053	13102	20304.5	24628.5	17943	16979	22294	18356	22502.5	18313	19252.5	27325.5	20049.5	14430.5	19138.5	16775	21605.5	22704.5	12422	17795.5	26135	24502.5	23857.5	15844	19985.5
35	P08727	KRT19	56652_SRLEQEIATYR_3	33626.5	207363	171918	94680	348318	32082	359971	218648	133058	298732	180777	157122	380365	18561	24472	24004	189354	831158	15572.5	320708	48273	117224	168840	227844	178576	294936	32215	267970	135614	37000.5	78286	76259.5	150078	142804	186228	83436	460778	39618.5	309375	181850	54003	181652	88542.5	181773	136268	116478
32	P08729	KRT7	62952_VDALNDEINFLR_2	33997.5	30140	51079.5	213806	47700	331426	72992.5	132228	54429	166658	29571.5	17756.5	291620	23326	173682	15448.5	47176.5	109800	8987	46765	20512.5	171511	29418.5	95682.5	100977	38243	255110	20155	227912	357345	152242	11704	51935.5	32659	66672	22630.5	27978.5	14333	276430	148198	448392	27477	342534	47576.5	211244	205351
30	P08758	ANXA5	41928_LYDAYELK_2	154881	356551	123162	212958	226286	258724	199928	251336	242834	228726	225957	202274	265214	148933	288856	97404.5	273647	174092	107438	188361	212659	401184	185650	242260	222340	330790	286254	197056	259178	287832	250866	174000	320624	158526	204242	266661	372426	184550	297257	302882	267722	336574	145458	305887	299916	224746
1	P08779	KRT16	4505_APSTYGGGLSVSSR_2	7471.5	8180	12043	6043	10312.5	10450.5	6825	13657	5070	3048.5	10294	5370.5	6144	5418	6123	8962	9053.5	8302.5	9892.5	10026.5	3940.5	16332.5	7536.5	8243	11766.5	5266	6347	2396.5	9710	9782	10122	4560.5	3882	5250.5	22231	3197.5	4639	7103.5	7531	21045	4895	13313.5	8543	7185.5	6999.5	9629
14	P08865	RPSA	19828_FTPGTFTNQIQAAFR_2	111817	130132	185060	79707	154432	205788	74878.5	42998.5	67643	46076.5	69546.5	65013	73201.5	159876	91298	116232	50271.5	50422	61440.5	77980.5	88744	76808	101168	72443	184692	95791	80410.5	128017	173274	173360	60525.5	48168.5	61991	47987.5	57892	64554.5	64152	123572	104474	97474.5	81594.5	78119.5	68855.5	72542.5	79767	71813.5
1	P09012	SNRPA	17124_EVSSATNALR_2	11851	20543	10299.5	15509	18550	25460	12647.5	18673	17904	24243.5	20258	15631.5	21089.5	8612.5	23001.5	2525	21507.5	12284	4103.5	21132	8275.5	30115	6046	13451.5	17252.5	18802	29361	12946	26461.5	26661	23103	4472.5	26933.5	16673.5	23739.5	24052	27534.5	8042	25696	22801.5	31214	31463	23396	16157	23244.5	15378
3	P09104	ENO2	25710_HIAQLAGNSDLILPVPAFNVINGGSHAGNK_4	22690.5	22824	12350	30100.5	16751.5	22470.5	13984	2082.5	10209	4422.5	11341.5	8676	19849.5	35824.5	18891.5	47408.5	8285	15687.5	24509	23450.5	27797.5	18992.5	16359.5	27070	21580	34091	17337	14243	21631.5	19538	12749.5	13862.5	11219	21904	20743.5	19501	22284.5	54188.5	12109	29258	14372	10716	23685.5	16380	25077.5	20751.5
5	P09110	ACAA1	52449_RSITVTQDEGIRPSTTMEGLAK_4	24426.5	14744	14273	17936	16573	20326.5	20534.5	15107	15512	17687	17965.5	20134	13850.5	32295	20443	17329	15242.5	15949	15414	20868.5	10641.5	17777	24969.5	16785.5	18579.5	18077	16914.5	20088	21395	17727	23600.5	17349.5	9649.5	16009	22569.5	15054.5	17332	40201	19052.5	20945	29279.5	18544	15242	25335	19930	14215.5
9	P09211	GSTP1	47573_PPYTVVYFPVR_2	52972.5	83341	71946	59864	66265	110476	53691.5	69342	89238.5	133253	56164.5	32916	50261.5	43701	68494.5	38166.5	49306.5	52180	38136	50197	84755.5	129890	25924.5	77427.5	99962.5	42019	26822.5	47199	47834.5	37426	25050.5	38807	36064.5	40550	34693	37754	33179.5	25400	56252	38514	18436.5	35592	30951.5	53411.5	68203.5	37690
2	P09234	SNRPC	68601_WMEEQAQSLIDK_2	32678.5	46825	37646.5	28786	40562.5	37958.5	31759	25717.5	38941	31554	32937.5	27994.5	29255.5	33173	32984	38860.5	33642.5	31687.5	28004	39087.5	31349.5	45696.5	32137.5	24672.5	30716	42704	41885	38432.5	43737.5	42701.5	34484.5	21674	40900	28588	30522	39439.5	32548.5	40251	38626	46609	23449	29686.5	29648	28915	32467	31357.5
1	P09237	MMP7	9542_DLPHITVDR_2	4837	8420	9922	4691	7137	10702.5	7430.5	12161.5	11513	9430	10590.5	5456	9739	7231	17799.5	5319.5	4753	19775.5	4631.5	7404	6373	8145	10480	6073.5	12708	7861	9393.5	7421.5	9709	16783	8618	14464	10301	12651	9774.5	10117.5	86105	6629	21643.5	12163.5	7386.5	12779	10400	9244	12123.5	10389.5
1	P09327	VIL1	20434_GAM(UniMod:35)SHALNFIK_2	500262	17294	217587	253352	190962	122990	144340	14571.5	3800.5	5133.5	3300	4572	5763	79124	13607.5	59957	27809.5	10059	56578.5	66479	44431	17553.5	57487	54263	295880	19266	94512	273384	136206	81659	137757	4975.5	2577	3689.5	5610.5	20044.5	2697	141089	12093	28355	9176	32789	43388.5	41658.5	24277.5	25169.5
11	P09382	LGALS1	39087_LPDGYEFK_2	369649	244350	91634.5	281428	181745	279101	124964	160059	300912	210078	201124	176204	100773	191742	178531	290576	306956	42216	241420	319863	316148	301770	70203	371680	243380	205303	187474	199478	175058	161791	117884	34819	170758	54611	251518	30322	142135	240686	158708	196509	81773	226442	152356	141752	249056	253379
5	P09417	QDPR	46715_NRPSSGSLIQVVTTEGR_3	30437	62770	33777.5	41818.5	59766.5	61709.5	38741	47302.5	45704	65917	48951	39930.5	48298.5	21157.5	54052	25913.5	52292	26712.5	27170.5	43414.5	40448.5	58359.5	27887.5	52490.5	53322	64146	50099	42026	70657	50282	43656	37737	42018	31772.5	38077	28469.5	53479	26006.5	47967	31419	56056	48874.5	91836	33020	49484.5	46873
6	P09429	HMGB1	32917_KLGEMWNNTAADDKQPYEK_4	34561	51156	23211.5	39302.5	37462	40070	48447.5	45738	40040.5	34449	35944.5	26433.5	53123.5	33294	38482	22718.5	50219	47439	25565.5	57097.5	38466	57711	36826.5	49795	35676.5	40894	30968	29271	38682	39053.5	54863.5	38089	49109	33358.5	41535	32390	66311.5	30663	31789	57311	58078	66933.5	63075	54889.5	54160.5	28114.5
2	P09455	RBP1	47592_PVDFTGYWK_2	8837	11343	17417.5	15265.5	14445.5	12105	8481.5	9052	13999.5	10327	6548	7470.5	4966	7472	11215.5	7708.5	5956.5	10523.5	7528	12164	10915	8834.5	7797.5	8602	10954.5	13122	17861.5	5993.5	14620.5	16442.5	8554.5	6056.5	11223	10411.5	9119.5	7637.5	9798.5	8516.5	12278	8819.5	6653	9851	11590.5	5638	10594.5	13913
10	P09467	FBP1	31736_KAGIAHLYGIAGSTNVTGDQVK_4	32592	31919	50084	43138	81611	70422.5	63744.5	36908	25816.5	41179.5	29355	51259	57145	48799.5	36748.5	65559.5	48306.5	36042	29208.5	54384.5	26150.5	59231	33306.5	32053.5	64660.5	86518	33675.5	66752	69363.5	69860	46062.5	52103	58241	61977.5	36480	49464	47276.5	53249	49601	65203.5	50690.5	57685	45146	53231	49151	54735.5
2	P09471	GNAO1	28214_IGAADYQPTEQDILR_2	9315	10820	9165	9262.5	9727.5	6461	8838.5	7300	7937.5	10505	8780	11945	9500.5	8272.5	11029.5	10433	6906.5	7824	5879.5	8615	8584.5	11257	7160.5	9167.5	9544	10626	8394.5	11178.5	9612	15189.5	8646	7140	8908.5	6706	8073.5	8323	9654.5	9196	11432	11104.5	11640	4905	8604	10304	9408.5	15748
1	P09486	SPARC	51651_RLEAGDHPVELLAR_3	9150	13567	10415.5	8924.5	7792	13925.5	11184.5	9098.5	13375	9519.5	8501	9581.5	12690.5	7272.5	11028	13218	7652.5	14457	18225.5	10026	13555.5	13737.5	15043.5	13604.5	10644.5	8170	16337	8421	10976	11884.5	9930	8370	11662.5	11668.5	14798.5	10436	8206	11700	10087.5	13399	18568.5	14524.5	18169	13660	19354.5	15693.5
33	P09493	TPM1	41462_LVIIESDLER_2	1802217	1290517	1.02312e+06	1471503	1151604	1.12345e+06	619992	724534	1864677	794385	1.65471e+06	1.23511e+06	1.22255e+06	937739	316560	929195	2.00374e+06	271380	1.48269e+06	1685449	1394357	1312998	271582	1.56661e+06	1089255	1227972	782258	1.30476e+06	640572	329087	605786	234192	1.09142e+06	365479	1155708	317197	883806	1.04167e+06	449198	601458	81634	604368	412667	536093	681547	1522419
2	P09496	CLTA	39899_LQSEPESIRK_2	40713	17519	12658.5	32657	23935.5	23599	16743.5	24563.5	23891	29154	32345	28590	25079.5	38278.5	15168.5	74071	39283.5	11104.5	46632.5	43898.5	25472	20958.5	19391	30986.5	32542	28404	7064.5	37474	16984	15571	21573.5	3019.5	14468	40081	50861.5	7172.5	20072	71379	20049	42167	4444.5	41267.5	27272.5	20110	16080	32111
4	P09497	CLTB	9210_DLEEWNQR_2	26301.5	22070	17074.5	20046.5	19912.5	24264.5	23198	22353	21264	20743	12205	12699	22926.5	18070.5	23448	23823	21301	13307.5	18229	13229.5	25620	32024	18753	21376.5	24936	24868	19306.5	24812	25385	20591	17139.5	12772.5	18412	16870	20746	15594.5	25040	10806.5	24114	21863	21064	27164.5	25285.5	15002.5	28592	12021.5
19	P09525	ANXA4	22617_GLGTDDNTLIR_2	53014	52651	39994.5	59712	53289	73242.5	50923	54352	51834	62164.5	55553.5	48389.5	58611	47245	72898	54409.5	57589.5	64554.5	34336	64716	53894.5	61198	44957	56933	55793.5	51934	45024	51608.5	62326	60844	32120.5	39305	33454	41039	42792.5	27530.5	40917	49151	57556	39337	52315	48814	34900.5	63081.5	70205	42778
8	P09543	CNP	21765_GGSRGEEVGELSR_3	8854	17221	14654.5	15261.5	15945	22219	13899.5	16727.5	5644.5	26736	14280.5	18683.5	17167	8561.5	25231.5	7760.5	16803	17478.5	11935.5	14027.5	8252.5	12027.5	16205.5	20123.5	17243	13061	14423	9307.5	16732.5	18491	20684	17142	14718.5	14177	17835	11654.5	24662.5	15932.5	19038	11922	21459.5	16469.5	17325	16184.5	9837.5	11794.5
6	P09622	DLD	11941_EANLAASFGK_2	10592	32841	15182.5	19878	27769.5	29400.5	17642.5	18636	27069.5	27104	24963	17741	23868	23326.5	21475	8824	25347.5	17741.5	17194.5	26924	26412	27631	16101.5	26250	34714.5	24895	30142	12628	34298.5	26167.5	33457.5	16725.5	31096.5	16055.5	23998	31525	24361.5	9160	31132	24014.5	38753.5	38815.5	27851.5	22140.5	32220.5	30971
8	P09651	HNRNPA1	21301_GFGFVTYATVEEVDAAMNARPHKVDGR_5	8066.5	21095	20869	21971.5	19097	34383.5	15492.5	17859	16320.5	17980.5	19602.5	13777	25580.5	19453	10332	21332.5	11338.5	14732.5	18746.5	18857	20650.5	19382	21905.5	18496	18308	13450	17505	9028.5	13732	13011.5	24330.5	9199.5	16678.5	17393.5	12307.5	18378.5	20014	19499	19704.5	8705.5	29612.5	12147.5	36266.5	25477	14807.5	10251
6	P09661	SNRPA1	44283_NAIANASTLAEVER_2	15471.5	16534	14396.5	6904.5	24110.5	18403	12880	10491.5	13826.5	12594.5	14981.5	4288.5	7403.5	12427.5	14939.5	9784	11868	15266.5	13017.5	12594.5	11486.5	17159.5	10905.5	16880.5	14698	15923	20160.5	14702.5	18880.5	17711.5	17485.5	7953	11339.5	10019	17166.5	16000.5	10625.5	12714	15271	21311	16858.5	16159	17838.5	8941.5	15375.5	15726.5
5	P09668	CTSH	66010_VNHAVLAVGYGEK_3	11981	29643	16745	23588	22587	36541	18733.5	25421	19444.5	34156.5	20097	12540	25320	6881.5	40434	10312	34816.5	11016	11823.5	29601	22891	34289.5	11666.5	17963.5	17933	24058	115068	18171.5	41481	43073	11654	10714.5	17646	16321	17532	27917.5	31997.5	9840	42431.5	41591.5	35877.5	22680.5	17731	13016.5	34075	18008.5
2	P09669	COX6C	2096_AGIFQSVK_2	22226.5	18896	22134	21340.5	16565.5	18896.5	20309.5	13598.5	16009.5	26693	22680	20881.5	19370.5	10308.5	20290.5	25351	23751.5	43711.5	16860.5	33166.5	35689	13220	18768.5	12796.5	28407.5	23122	35741.5	20371.5	21546	26115.5	32616.5	22604	6287	24485.5	29474.5	12778	17372	13080.5	25970	21733	26362.5	14627.5	43539.5	15041.5	10440	30798.5
3	P09758	TACSTD2	3404_ALGSGMAVDC(UniMod:4)STLTSK_2	21464	14197	20397.5	24058.5	20369.5	20395	19497	13003.5	11854.5	13468	9506.5	22932	23933	24832.5	14769	14740	6997	12578.5	13513	21375.5	13705.5	17659	15355	9993.5	22548	10259	13466	10004.5	10483.5	26009	12592.5	18627	16367	7228.5	23604.5	14415.5	15048.5	22047.5	16253.5	23141.5	10918	23111.5	59833	29451	12347.5	19099
1	P09871	C1S	60622_TNFDNDIALVR_2	4230.5	4342	5873	3571.5	3781.5	5260	6009	2921.5	5798	2482.5	3357	4832.5	3396	8794	3906.5	3759	4256.5	8719.5	4976.5	3424.5	3369.5	5671.5	4775.5	5285.5	5072	5432	7662.5	12285	4812.5	4747	6014.5	5382.5	7070.5	4032.5	3314.5	5137.5	7293.5	8392.5	5736	3620	5457.5	5502.5	3127.5	4983.5	5343.5	7159.5
14	P09874	PARP1	32186_KFYPLEIDYGQDEEAVK_3	38128.5	30539	34948.5	39726	26972.5	26967	28154	26486	21860.5	20884	22619	28751	24030	29407.5	22808.5	23289	28213	15981	35640	29486.5	35247	21256.5	29455.5	27074	34924.5	35587	26733.5	35854	20963	20942.5	24555.5	18059	17883.5	24162	27241	31410	25335.5	30662	24074.5	14004	19055.5	20723	26082	29053	27685	35652.5
2	P09936	UCHL1	36354_LGFEDGSVLK_2	16990.5	25883	6442	10030	15292	18525.5	8999.5	7648	16730.5	16763	20468.5	11168.5	11755.5	11656	9547.5	24550.5	17769	6123.5	10856	11101	20836.5	27106	8703	17918	9174.5	16199	15419	10819	10648.5	11747.5	11563	6246.5	27725.5	8252.5	12008.5	6817.5	10704.5	9100	14137.5	22161	30388	13717	10615	11192.5	19913	14470
19	P09960	LTA4H	60374_TLTGTAALTVQSQEDNLR_2	72646	69463	70971	88791	64309	66281	53378	43389	63661	39735.5	57461.5	41039.5	63094	80838	45917.5	82731.5	64042	26740	71521	75525	74834	47641.5	65334.5	42021	74729.5	78265	63232.5	76290.5	64968.5	63984	52286	26983.5	29076	38384	46065.5	35986.5	45789	88748.5	46402.5	62015	21659	43793.5	46331	64132.5	44660.5	61770.5
5	P09972	ALDOC	24769_GVVPLAGTDGETTTQGLDGLSER_3	79245.5	44696	41346	36048	49709.5	145401	70689	76513	73599.5	25918.5	69557	29207	114722	98360	66393	36086.5	30112	62913	144804	35787.5	77710	37194	36288	30355	151592	39353	138526	81248.5	90729.5	119966	117699	13834	34653	41819	20298.5	101042	115300	71016	74696.5	52603	84810	96455	26890.5	54599	72086	37493.5
1	P0C0L4	C4A	10671_DSSTWLTAFVLK_2	682	60	2266	1375	2388	3433	793.5	352.5	464	824	263.5	536	104	1024	152	684.5	366	61	264.5	238	127.5	222	71.5	6	2086.5	285	3899	1112.5	2008	5010	1044.5	148	641	725.5	539.5	780	165.5	505	273.5	201.5	787	475.5	496.5	307	166.5	68.5
2	P0C0L5	C4B	1422_AEM(UniMod:35)ADQAAAWLTR_2	23894.5	27204	27543	31237.5	37004	32210.5	28865	22319.5	33033.5	29837.5	25597	29888	27360.5	31945	30382	36051	27663.5	30953	29744	27690.5	26279.5	30343.5	25981	33911.5	33571.5	33539	31539.5	31926	31447	42065	25650.5	20253.5	29868	22321	26659	20819.5	27426	26768.5	32104	42118	27885	22542	28067.5	27563.5	29989	35744
2	P0CAP1	MYZAP	35325_LDYLTETQAK_2	8077.5	5266	9977.5	17129	10749.5	10058.5	11721	10809	8815.5	9119	11226	15417.5	10967.5	9363	9624.5	6762	8474.5	13530.5	8679	4123	13357	7914.5	8621.5	10569	10265	7005	7826.5	12900	8465	3148.5	9761	5528	5771.5	6348.5	10083.5	8299.5	8844.5	10491	8269	6203.5	9736.5	10146	11047.5	9843.5	8379.5	9350.5
1	P0CG05	IGLC2	1084_ADSSPVKAGVETTTPSK_3	13141.5	9620	8426	8689	6968.5	9573	10721	9454	12812	9107	15697	19646.5	11764	9607	8561.5	17995	14344.5	52977.5	19061	10301.5	13058.5	11521	14121	5612.5	10951	11629	17126.5	7988.5	8419.5	11537.5	10694	58086	11267	22442.5	11054	8887.5	11797.5	12401	10586.5	10810.5	13484.5	15005.5	7261.5	11453	10224.5	13880
1	P0CG39	POTEJ	13986_EIVRDIKEK_2	21447	3713	7263	4176.5	4361	2748	17286.5	28841.5	1277.5	3125	1893.5	3022.5	4895.5	3244.5	3861	6816.5	1785	25269	4744	973	3270.5	2563	33655.5	2230	3450.5	2582	5243.5	3801	3404.5	2261.5	11577.5	43763.5	1307.5	43154	1676	8143	10178.5	21132.5	2883.5	5529.5	3155	3259	2445	19227.5	6264	3160
1	P10109	FDX1	66262_VPETVADAR_2	12105.5	17561	12320.5	7293	14695	8941.5	11770.5	21583.5	18356.5	20410.5	13258	12584.5	19133	4143.5	18341	5617	10477.5	14582.5	2882	11543.5	16827	17634	12993	14764	16783.5	16320	18626	11431	21838.5	18170	20043.5	25467.5	21125	21889	19089.5	42140	15059.5	10439	21133	13813.5	39050	37247.5	24058.5	21256.5	23925.5	17238.5
7	P10155	TROVE2	36506_LGLENAEALIR_2	14294	25661	33980.5	23344	15710	31617.5	18002	17617.5	22002	22415	20570.5	18430.5	11411.5	15230	31012	14641	14933.5	18771	16604	17659	15915.5	24321.5	12509.5	11016	19162.5	22218	25349	18589	23517.5	27798	22601	27932.5	19432	17096.5	16799.5	26256.5	18290	14223	25009.5	21636.5	43059.5	17209.5	24726	18323	22137	15355.5
16	P10253	GAA	2357_AGYIIPLQGPGLTTTESR_2	16418.5	43993	17327	52621	60649	49066	26154.5	13839	24379	26213.5	23065	17019.5	21561.5	22900.5	33974.5	56537	12299	17526.5	18330.5	26323.5	7857.5	32401.5	18017	71909	29668	29295	75777.5	31622	49674	42286.5	13710.5	17871	19185	27203	31004	42616	20387	35784.5	34695	52444.5	24500.5	24334	21135	34909.5	21331	6635
2	P10275	AR	31871_KC(UniMod:4)YEAGM(UniMod:35)TLGARK_2	9526	7944	11768.5	16638.5	12262	7578	6741	4655	7269.5	9172	3999	4970	11199	12487.5	6058	24442	8641.5	6335	2901	5460.5	5530	7624.5	3015	2476.5	13532.5	3876	8752	15139	3667.5	2961.5	6011	6383	3481.5	3301	51669	21609.5	2363	20083	3977.5	4161	2017	5050.5	10744.5	4236.5	5849.5	4921
4	P10301	RRAS	21590_GGGPGPGDPPPSETHK_3	290422	143951	174970	169622	128190	163116	94805	160646	163463	209642	117125	141010	187804	161811	190236	171210	172139	100644	142394	164650	129936	220728	112252	216040	101443	174585	113890	24821	58837	122124	56776.5	190188	106633	83685	232587	60075	197272	174652	151270	191494	67165	179221	148320	186852	132010	184620
6	P10515	DLAT	66331_VPLPSLSPTMQAGTIAR_3	13658.5	10095	8004.5	12900	12370	15577.5	11051	5750.5	13328.5	8463	8996.5	8485.5	9093	11464	11786	8432.5	6713.5	11846.5	7532	10490	4115.5	10823.5	12155.5	9746	13233	11493	15076	11718	14057	15757.5	10188	11683	10328	8758	9270	9173.5	7228	8119	12692.5	9376.5	13038.5	9755.5	15171.5	10766.5	6673	10986.5
4	P10586	PTPRF	47230_NVLELSNVVR_2	4349	7062	7496.5	16037	16993.5	7246	5418	20280	31226	4310.5	27346.5	15908.5	27005.5	3665.5	11616.5	3390.5	8133	14130.5	6230.5	13982	5837.5	12045.5	16233	8932	7156	10674	25800	7211.5	8137.5	13136.5	16499.5	8647	33484.5	21605	35453.5	34291.5	10139	5792.5	11282	5979.5	43603.5	50340	38468.5	10173.5	5414.5	36255.5
5	P10599	TXN	58042_TAFQEALDAAGDK_2	108926	213953	95218	179618	235714	239708	128248	150060	212106	242372	161850	112214	156854	89270.5	223886	107473	184646	36008	110270	189966	160257	212771	49592.5	177427	166942	192816	254924	150794	340124	360380	167065	38539.5	250846	62917.5	223984	180485	168980	71076.5	280446	275096	421070	230114	202406	143784	202710	130178
7	P10606	COX5B	22480_GLDPYNVLAPK_2	36336.5	76492	24250.5	60302	69865	71506.5	43794.5	58440	60207.5	54662	50428.5	30755	61870.5	30350.5	60736	27561.5	69223	20646	24021.5	73016.5	45037.5	89369.5	24601	49667	54290	86250	124771	47899	103980	85472.5	65020.5	43434.5	36968.5	31342.5	53933.5	147513	84145	24434.5	83668	81664.5	107364	37796.5	77737.5	53590	74107	70290
1	P10619	CTSA	12958_EFSHIAFLTIK_3	767.5	1257	1229.5	1421	2089	1935	1866	1964.5	1885	1057	707	1627	1935.5	517	1893	1061	1579	1101.5	712.5	2160.5	529.5	2694.5	850.5	3808	1122	1026	2460.5	1849	1003.5	1347	1623	1264.5	1987	856	1290	4806	1666.5	634	2108.5	2678.5	2903	779	1224.5	1130.5	1812	1638
3	P10620	MGST1	43407_M(UniMod:35)MLMSTATAFYR_2	14245.5	24740	20516	16470	17866	16271.5	19447	6865.5	21295	5326	20354	8175	19866	18620.5	18946	14458	17870	9380	9584	13203.5	14838	16173.5	12610	16134.5	22718.5	13619	21823	18733.5	19154.5	20070.5	15280	16054.5	17343.5	12386	14902.5	17949	13382.5	20430	17569.5	24034.5	27599.5	18624	18272.5	15374	23441.5	17287.5
2	P10643	C7	37063_LIDQYGTHYLQSGSLGGEYR_3	9871.5	8999	14374	13319	10879	13573	12395.5	8878	8215.5	8765	8857.5	9629	10499	16527.5	10975.5	9177	6651.5	7053	7949.5	11183	8045.5	7539	11221	9612	10197	11185	10648.5	13450	13876	14713	11710	6247	6809.5	8587.5	7316	7335.5	6105	8752	11114	14118	10783	9413.5	7603.5	11506.5	8987.5	7317
9	P10644	PRKAR1A	52424_RSENEEFVEVGR_3	16480	13799	9171	13122	13191.5	12581.5	13373	19611.5	15421.5	14169.5	18654.5	15719	16416.5	18896	16055.5	13518	18214.5	18277	17081.5	19387.5	18946	18663	15426.5	19341.5	13600	10976	13065	12957.5	13737.5	11537.5	13017.5	18264.5	17557	15910.5	18263.5	14006	20558	18721.5	15398.5	14760	39121.5	18852	14890.5	17757.5	19052	17700
3	P10645	CHGA	22818_GLSAEPGWQAK_2	13557.5	30040	19701.5	22899.5	25167.5	26852	13900.5	13265.5	11276	29039.5	25467.5	26737	23953	23321	22692	20041.5	20164	16914.5	22318.5	28417.5	23503.5	36525.5	22042	11787.5	27778.5	30702	16220	13324	32428.5	34358	9928.5	11766	12952.5	10908.5	35691	23269.5	28852.5	27486.5	22185	17363.5	17641.5	27175	24162	7157	15288.5	27382
7	P10768	ESD	54459_SGYHQSASEHGLVVIAPDTSPR_3	35113.5	34786	34113	34578	36394.5	29192	31362	22144	23812	27270	23292	29669	28091	26354.5	28960	40687.5	26135	29211.5	21732.5	24299	26281.5	24989	29812.5	27854.5	27764.5	29902	32251.5	32063.5	32524	34146.5	25419.5	30425	30243	24066	19121	35049	27854	28368	25841.5	31814.5	31342.5	24519	24240.5	34764	39091.5	25602
45	P10809	HSPD1	40276_LSDGVAVLK_2	88171	146948	79306.5	92732	125402	114096	73587	88334.5	91394	90118.5	85229	62722.5	89741.5	62013	106722	65268.5	94448	80986	33809.5	88907.5	82210	104934	60045.5	81427	137850	154776	210740	74148	217031	183879	169074	94712.5	147091	82675.5	104960	336718	61554	55979.5	157600	158157	233473	283680	101660	69711	145230	80123
16	P10909	CLU	67504_VTTVASHTSDSDVPSGVTEVVVK_3	68961	52258	77238.5	50746.5	92834.5	38907	94054	41142	31813	25379.5	58957	49817.5	42558	220219	40410	209378	68784.5	144936	78348.5	58931.5	79105	76630.5	73166	61690.5	43796.5	47510	50737.5	82024.5	58232	51124.5	44335	70592.5	71847.5	49705	62318	35378.5	63789.5	105532	44588.5	108402	20026.5	57288.5	37436	91383.5	47788.5	81381
14	P10916	MYL2	37433_LKGADPEETILNAFK_3	12772.5	32868	19521.5	30083.5	31853	55330.5	29156.5	35269.5	65776.5	49723	43229.5	25164	66307	8633.5	58500.5	16752	31106.5	12567	253142	25646	25661.5	49206.5	23251.5	18056	21346.5	42770	40840	29492.5	29803	47075.5	16118	651222	16859.5	18501.5	16854	10087.5	28692	10381	67035.5	11763	18364	10274	22192	18015	30530	9206
50	P11021	HSPA5	7448_DAGTIAGLNVMR_2	62896.5	113015	82143	83800	116666	143660	95347	82289	99349	79338.5	91761.5	58528.5	106426	34344.5	105082	48049.5	112772	81105.5	36390.5	122766	73190	154924	77625.5	69556	101215	94406	138428	74300.5	150254	145218	93114.5	64356.5	102664	68604	74045.5	87865	116388	67311	130168	127952	245042	147016	109180	93807.5	125976	92841.5
36	P11047	LAMC1	40213_LSAEDLVLEGAGLR_2	55032.5	47763	49372.5	43361.5	29749	24511	41308.5	27742	44380	17853.5	39346	44932.5	41270	179406	29982.5	62434.5	42998.5	24976	44183.5	47471	46616.5	21252.5	35871.5	52366	64614.5	33238	43210.5	58488	23234	32701	26498.5	29724.5	21657	24029	26933.5	29835	43420.5	84533	52265.5	25655	29459	28418	45837.5	57590	42669	33742
1	P11117	ACP2	13279_EGMLQHWELGQALR_3	3299.5	4607	5106.5	4191	5045.5	5070.5	3693.5	5397.5	3914.5	3017	3741	3357.5	4034	6291	3745.5	3063.5	3971	3239	2601.5	3089.5	1982	5652.5	3123.5	4426	3546.5	2345	4401	2975	6492	6351.5	4017.5	4423	3831	6302.5	2999.5	6652	3955.5	5148.5	5607.5	5744	6872	1740.5	3712	3042	3717	2869
10	P11137	MAP2	60818_TPGTPGTPSYPR_2	22647.5	56842	26562	43532.5	68716	76146	32656.5	48811	67759.5	88082.5	30858.5	25907	69593.5	57717.5	84436	24215	23966	18808	55298	33075	26104.5	58006	31476	24519	36615	29835	158591	22820.5	89863.5	72472.5	32372.5	45890.5	36472	35392.5	43817.5	54024.5	88821	32711	111865	39230	174230	53264.5	63589	30710	97829.5	30250
37	P11142	HSPA8	7447_DAGTIAGLNVLR_2	180721	295705	104166	197254	260922	213096	182968	215290	213600	202723	213610	156448	230910	130152	317997	149846	155339	174224	116108	242438	204804	312726	160233	139508	211165	230668	288949	62349.5	334985	352677	292124	162670	212540	197156	221046	312415	230076	147262	334228	237750	455966	297562	274406	209266	307472	233304
1	P11171	EPB41	61126_TQTVTISDNANAVK_2	5267	7034	5878	4526	4348.5	7322.5	4678.5	11578	8263	6235	5320.5	5689	5381	5337	7599	7772.5	5733	4209.5	6328	7022.5	4623	7386	5329.5	5715.5	8774.5	5985	8281	5962.5	7573	4584.5	6646.5	4078	7137.5	6492	7678.5	4641.5	4882.5	7178.5	8347.5	8371	6265	7151	10124.5	7818	5376.5	6618.5
2	P11172	UMPS	14584_ELLQLADALGPSIC(UniMod:4)MLK_2	20211	5727	42186	29605	24185	53259.5	3942	3672	6009	4936.5	5814	6631	6139	8425.5	7528	6988	4089	3041.5	3758.5	5134	4830.5	6566.5	2269.5	6073.5	23393.5	4750	54794	24390.5	32007	37034.5	12912.5	1920	2970	3151.5	2611.5	5054.5	3733	5053	7098	3006.5	6287.5	2285	2942	4522	3991	4514
10	P11177	PDHB	13407_EGVEC(UniMod:4)EVINMR_2	14723.5	31411	30487	37032	26179	26516	21977.5	28381.5	17267.5	15703	33398	23001	22727.5	28924	27183	11874	31639	4844.5	21407.5	27427	26225.5	21704	27673	4372.5	33508.5	41934	31334.5	33642.5	24736.5	33525	30672	20436.5	37595	33729	30261	52966.5	21134	5359.5	34319.5	37008.5	5691.5	11223	15226.5	31016	15846.5	21714.5
9	P11182	DBT	40280_LSDIGEGIR_2	11555	22790	15401	24224	25910.5	37182	21378	28876.5	49939	28646	22760.5	14926	31408.5	13922	38147	10708.5	23583.5	24289	12237.5	20140	12113	34871.5	18150	24094.5	19945.5	21147	23333	19548.5	34786.5	57922.5	20226	19313	28683.5	15702.5	16698	32203.5	30539	9059.5	58115.5	17838	48266.5	31412.5	24731.5	12641.5	53944.5	22421
33	P11216	PYGB	29885_INPSSMFDVHVK_2	184762	90156	137588	129976	87598.5	85985.5	166094	106216	76321.5	53742.5	31305.5	63484.5	120808	146013	81850.5	121036	61362	87419	105496	80048	121820	72378	181897	111426	149766	133342	50977	149174	111602	78675	137469	83299	40117.5	114094	52536.5	88806.5	93684.5	241088	55099	151642	58170.5	71118	92342.5	105432	61794.5	91517
3	P11217	PYGM	64674_VIPAADLSEQISTAGTEASGTGNMK_3	26500.5	29010	26579.5	28405.5	33384	44524.5	31472	29369	24594.5	19770	26973.5	18999	33182.5	20812	31885	24582.5	23665	19520.5	13772.5	20606.5	21530.5	23724	20270	28721	23990	23132	14462	27295.5	32065	28356	13183	17760.5	10884.5	16332	12188.5	11084	17539.5	19115.5	20906.5	11358.5	24812	18213.5	18137	17744	23156.5	13307
1	P11233	RALA	64831_VKEDENVPFLLVGNK_3	8413	9841	8405.5	7874	10246	14333	11754.5	7230	7186	11386	8552	10120	7869	5438	11294	4232.5	8045	10352	6758	9041.5	10662.5	6779.5	11128.5	6822.5	8548.5	8570	11991	12140	9778.5	9261	11430	9320	6902.5	10221.5	9431.5	8398.5	11157.5	6108.5	10574	5125	13189.5	6612	10489	7676	8625	7148.5
1	P11274	BCR	30758_ISQNFLSSINEEITPR_2	24047	11279	23253.5	35566.5	27887	33985	13359.5	6002	12511	8035	12214	10327	11000.5	21038.5	7922.5	19135	8298	10391.5	1087	12461.5	11059.5	16343.5	17891.5	10741.5	29362.5	18768	31702.5	25447	31825	35324	14069	4380	7431.5	2059.5	7965.5	9907	3192	20250	8412.5	25779.5	17279	15158.5	11077.5	12996.5	6526	6891
3	P11277	SPTB	9691_DLTSVLILQR_2	13256.5	18555	15119.5	10075	22088.5	26887.5	24155	15846	17286	16004	21268	16695	21788.5	13846	15431	27202.5	27133.5	16494.5	16671	28046	15140	22019	21144.5	19517.5	40938	18309	6794.5	7844.5	10472.5	10309	31198	21204.5	25321.5	24064.5	18538	15005.5	21606	3257.5	24057.5	18528.5	9969	13890	19744	16960.5	527.5	28990
8	P11279	LAMP1	61842_TVESITDIR_2	14997.5	39764	13406	18297	37349	71987.5	16988.5	17630.5	29442.5	35910.5	24749	23212	14268	18665.5	23622.5	14824	32694	13120.5	9215	50380	12393	12016.5	17036.5	16923.5	16125	13542	12062.5	13539	54692.5	37523.5	12488	29862.5	18365.5	15588.5	15742	62045	30994	15018	23113.5	8406.5	17072	19414.5	15775.5	11947.5	23499.5	13244.5
6	P11310	ACADM	61198_TRPVVAAGAVGLAQR_3	19327.5	37125	16638.5	26070	32127.5	32213	20626.5	19358	28261	22703	18363	12309.5	18075.5	19009	30782.5	15539.5	24719.5	22282.5	14141.5	12321.5	16341.5	26187	12643.5	21032.5	41948.5	30943	22451.5	19804	48413.5	37444.5	34365.5	22656.5	35584	21832	33987	28471	29694	10790	41066	34551.5	47622.5	53218.5	39214.5	13068.5	34337	22663.5
1	P11387	TOP1	1246_AEEVATFFAK_2	6029.5	13564	5946	7647	5216	19777.5	7523.5	16575.5	11343	21390	6021.5	9616	12125	36259	5375.5	14321.5	5474.5	6750	21923.5	6744	4668.5	22981.5	7404.5	9512.5	7003	5728	14218.5	8492	6354	6291	6599.5	9876.5	6634	6552.5	3711	7170.5	16648.5	17113	19325	48929	4386	7046.5	7832.5	16071	4511	6200.5
1	P11413	G6PD	68383_WDGVPFILR_2	1795	2660	2381.5	2869	3540	5523.5	1612.5	3197.5	4674	3908.5	3977.5	2051	4324.5	1797	5105	935.5	2182	1628.5	1149	1996.5	2038	2531	2100	2360.5	2027	2244	3078	3468	4060	5356.5	2002.5	5952	2412	939.5	991	2240.5	2829	4956.5	5468	1302	2055	1122	2087	1428.5	2662	818
1	P11441	UBL4A	40999_LTLDDIER_2	7231	11629	4676.5	9118	9395	11195	7757	4686.5	6073.5	5240	4765.5	4388.5	5706.5	5807	5252	4398	5618	10883.5	18580.5	6160	10297	9197.5	4210.5	6967	8077.5	5415	5903.5	8075	13814.5	9453	8490.5	4752	7827	4863	4720.5	7620.5	7606	6291	7767.5	5245.5	11820	9617	6538	5711	8631	7151
9	P11498	PC	18472_FIGPSPEVVR_2	22396.5	40578	44334	29140.5	49136	33197.5	29817.5	21240	8549.5	23968.5	32944.5	30999	25252.5	34454.5	25914	39734	26774.5	36207.5	21207	27629.5	34867.5	29675.5	22716	33077	34448.5	38524	22587.5	32908	36241.5	26977.5	17719	26574	28596.5	24142.5	17212	20026.5	20462	28186.5	28939	34239	23061	16160.5	30889	28110.5	27454	32776
1	P11532	DMD	38351_LLQVAVEDR_2	5411	4963	5645	7661	5768	8061.5	6048	14386	4971.5	2901	5727	6477.5	5438	5692.5	5018	4846.5	6108	5870.5	8858.5	5132	4998	4709.5	6232.5	6938	7526.5	3636	9598	4255.5	3214.5	3865	4158	4551.5	5580	6266	3689.5	10194	4273	6679	4482.5	8802	6381.5	5211.5	5232	8442	6343.5	5489
14	P11586	MTHFD1	20388_GALALAQAVQR_2	41194.5	67498	84142.5	61192.5	35688.5	76550.5	33677.5	41258	54211.5	49581.5	55743.5	55660	49602	58050.5	55915	61255.5	60432	62988	54988	60305.5	70461.5	61808	34313.5	55968	54660.5	77882	62010.5	77602.5	88655.5	74806.5	59116	54708.5	49107	35216.5	45547	58730.5	53053	67358.5	61867.5	49994.5	68073.5	50981	68299.5	64240.5	61708	40819.5
1	P11678	EPX	62682_VANVFTLAFR_2	7676.5	6011	8592.5	6095.5	6390.5	12125	4489.5	2372.5	3705.5	5414	4309.5	5199.5	4345.5	2227.5	3703	2985	2927	3657.5	2691.5	2118.5	5092	2913	2079	4735.5	6940.5	4109	11495	5017.5	5932	12740.5	5582.5	4270	2945.5	2498	1517	3909	3450	3037.5	3744.5	4235.5	5699	6025.5	2779.5	2986	1113	4363.5
1	P11717	IGF2R	70749_YVDQVLQLVYK_2	6297	10943	9718	6432.5	17152	7140	4956	4087	5208	6251	4523	4151.5	7848	24871.5	6972.5	3057.5	4765	3089	3871.5	8504	3300.5	17956.5	5189.5	3669.5	3496.5	6958	6706	4668	25687	5736	4381	3275.5	5515.5	4547	5048.5	10857.5	11452	4296.5	3480	13145	6488	4571	5261.5	5838	9397	19981.5
11	P11766	ADH5	27646_IDPLAPLDK_2	56436	93630	61217.5	141173	113261	144589	77684.5	61916	107641	135152	108034	106284	104308	59804	123300	61477.5	105172	29492	61934	102250	75634	113840	49341	100488	69425	83218	100526	105552	164788	98922.5	50815.5	26355	52955.5	31317.5	62587	41112	65839	67954.5	179408	37495	106879	47060	49540.5	58697.5	93180.5	117682
2	P11940	PABPC1	12968_EFSPFGTITSAK_2	15579.5	35584	20791.5	24906.5	31777.5	55965	28049	28837.5	29551.5	33850	30742	22827.5	31723.5	13869	47293	11438	29143	18797.5	10715.5	27999.5	19844	38026	20396	22145.5	27644	37444	39685	23056	43982	40512	39812.5	19924.5	18659.5	23178	25651.5	46804	30349.5	14577.5	42848.5	27793.5	64550	38076	34320	25395	36783.5	50342
5	P12004	PCNA	1215_AEDNADTLALVFEAPNQEK_2	16374	13922	20561.5	21023.5	17354	20968	14188	7860	6191	8439	8769.5	13259	10244.5	15595	7789	10850.5	8339.5	2540.5	3925	10569	11098	10065	7242.5	6757	20242.5	12801	22100.5	22511.5	23388	25382	13938	10899	4229	5090	2293.5	12237.5	8105	16132.5	15823	16808.5	12776	13957	7392.5	9532.5	11012.5	9115.5
7	P12036	NEFH	4758_AQLEGHAVQSTLQSEEWFR_3	33725	27686	24368.5	16344.5	30981	49132	22129	26718	37498	30496.5	33500.5	14280	26129.5	25303.5	31072	24077	24245	13284	18678	25112	22419.5	30801	19945	26378.5	23559.5	27674	31093.5	26575	29868.5	25568	31875	17971.5	21538.5	11685.5	16510.5	19415.5	15131.5	28699	18020	25049	14488.5	24820	19059	26291.5	19494.5	20432.5
1	P12074	COX6A1	54512_SHHGEHERPEFIAYPHLR_5	18062.5	9940	10816.5	16690	16864.5	12379.5	9609	10786.5	9144.5	10303.5	7135.5	7764.5	11633.5	7144.5	9820	5882	14257.5	10649	3409	16294.5	10805	14815.5	4736.5	10248	20238.5	15529	16689.5	10578	19212.5	14942.5	9282.5	10955	6906	7767	10826	10330	13160.5	5938.5	8004	7925	11152	6014	11983	13996.5	11941	18936
3	P12081	HARS	41706_LVSELWDAGIK_2	7183.5	7961	13980	14159	11930	9230	8970.5	9201	14030.5	7407	7338.5	8314.5	7596.5	18656	7477	6969.5	7083	9401.5	5703.5	9218	6138.5	6784.5	6595	10132.5	8369	7289	7116.5	8930	9692	8682.5	8962	4920	11017.5	4419.5	8228	16889.5	9661.5	8112.5	8310	8972.5	12248	7996	10568.5	12455	10348.5	11767.5
46	P12109	COL6A1	63869_VFSVAITPDHLEPR_3	131686	251768	295272	281815	124434	221331	379758	129224	173810	132450	219642	279994	158068	690516	130670	378822	203274	430896	468543	211106	193077	72158	214581	274670	248512	81941	248736	280475	218796	296728	223752	409412	201216	326421	64307.5	153198	177120	425846	265514	152689	87866.5	229725	280648	555868	113642	74897.5
41	P12110	COL6A2	35871_LFAVAPNQNLK_2	126535	416575	367532	334316	140674	274696	453270	155694	248796	189654	353036	395324	220816	774619	183278	484413	314381	370870	475646	262747	234978	86717.5	217324	309746	322356	99666	343099	346910	237584	367323	299958	259670	344974	339914	72310.5	177981	234904	466562	431226	187372	144642	305939	395954	716347	156146	56202.5
169	P12111	COL6A3	3451_ALILVGLER_2	108100	241264	266494	290556	101056	230402	332570	117470	191594	146759	215436	286010	162046	651836	136403	294402	253672	521772	555234	207056	159262	58264.5	165855	281981	259967	73915	286246	281735	204540	264570	228564	490807	214359	405336	46281	82999.5	165895	395186	275098	71253	98702	174814	323198	573542	113056	55629.5
1	P12235	SLC25A4	7980_DFLAGGVAAAVSK_2	11742	11724	11355	17029	9979	15887	14901.5	14418	14327.5	20234	16298	15472	16695.5	16802.5	18998.5	6632	11173.5	11773	11742	11537	12915.5	9674.5	9400	15769	17082.5	11052	15901.5	14874.5	13024	12011	16171.5	16378	10986	12804.5	9289.5	8962	11686	15142	13443	8188.5	18090	14510.5	14027.5	10402	8262	9163.5
1	P12236	SLC25A6	7978_DFLAGGIAAAISK_2	19914	23145	29778	31052.5	21009	42305.5	13763.5	19997.5	23278.5	38166.5	22972.5	18893	26101	18212	43195	14219.5	25039	25097	9633	18915.5	12813	22683.5	11932	18378.5	38777	22905	38208	23998.5	29896	34105	60113	17328.5	32821	13183.5	12040.5	19844.5	27242.5	13858.5	30785.5	15761	98202.5	37233.5	46592.5	31141	25390.5	17931
3	P12259	F5	16944_EVIITGIQTQGAK_2	19474	14661	20531	44429	8658	14685.5	10751	6948	12908.5	11586	8151	7681	13240.5	10141	13090	15869	14444.5	8251.5	25810.5	29197	12632.5	6143.5	10072.5	17901.5	16834.5	17425	10876	21742.5	13967	6509	7708.5	5634.5	6350.5	12119	12395.5	27770	12062	26194	14398.5	9687.5	9014.5	10779.5	11532	8882.5	9235.5	12235.5
9	P12268	IMPDH2	45727_NLIDAGVDALR_2	19109	38905	21489.5	41191	23997.5	32590.5	22831.5	33601.5	39055	31987	38915.5	40526	23665	26920	36618	16041	35130.5	23539.5	20986.5	26871	21160.5	29447.5	16980	17093	32169	29726	41576	30100	32202	50588.5	26101	36308.5	23221	17866	27108	62401.5	33432	28388	37526.5	29465	31450	40085	40456.5	19733.5	9851	18196.5
13	P12270	TPR	48177_QEQIINTMTQDLR_2	12137	41977	25594	23013	52031.5	58045	23981	30361	49597	32485.5	39819	28408	45609.5	28441	43712.5	36196	43234.5	25110.5	27056	35567	19888	49189	32738	35760.5	25642	44250	27997	242612	54832.5	24637.5	55395.5	32278.5	13718.5	15919	26276	34785.5	39719	12088.5	49064	28310	71538	14942.5	35118.5	42930	36427	22102
1	P12273	PIP	62258_TYLISSIPLQGAFNYK_2	16592.5	9646	19551	29302.5	23284	28821	6617.5	5411.5	9118	2905	6128	5553	6345	6133.5	5198	5316	6980	7082.5	3874	5798	3044.5	4164.5	8768.5	9782.5	19502.5	8576	26022.5	19817	27556	28813.5	14389	6092.5	5016.5	5992	4818.5	3450.5	6055.5	6145	5273.5	2794.5	5057.5	6670	10035	5562	4517	7627
32	P12277	CKB	65669_VLTPELYAELR_2	393184	332723	99218.5	134939	305956	487689	289699	612311	812296	538934	340586	243418	399334	132280	717716	125390	376869	66116.5	377703	301132	332051	480334	135398	837139	401352	284574	168807	207345	233222	364713	96558	283439	115876	283477	232545	105190	210563	111223	353042	66760	262737	129919	316991	224136	514036	141426
20	P12429	ANXA3	55788_SMKGAGTNEDALIEILTTR_3	73708.5	66016	49012.5	79143.5	69639	69538	60011.5	23734	64021.5	57191	29153	57593	54078.5	62721.5	54124	53482.5	63407	34814.5	55763	59779.5	78158.5	68507.5	49809	58743	45590	65362	71316.5	42245.5	54128.5	71820	63978.5	43795	53451	43577.5	52984	52729.5	43498	61891.5	66586.5	43941.5	51704	50854.5	65522	20579	62563	70047
3	P12532	CKMT1A	51306_RGTGGVDTAATGGVFDISNLDR_3	38850.5	60730	61762	58066	54057	61838	33030.5	40380.5	39923	44935	41549.5	53618.5	40520.5	58877	47886.5	49001.5	43442.5	34828.5	45230.5	43317	71830	38117.5	48754.5	61782	52039	79255	61737	76452	79039	62112.5	45963	33286	27493	38092	42245.5	44597	42194	70829	45631	63430.5	40314.5	44114	40624.5	55423.5	34399	57828
3	P12694	BCKDHA	48500_QGQIINPSEDPHLPK_3	11341.5	12741	6667.5	11188.5	10020.5	15143.5	10499.5	10317.5	12190	12347	14263.5	10686	13005.5	11102	14018.5	8294	10938.5	9064.5	6224	8474.5	11833.5	12903	8719.5	12073.5	10364.5	12796	9056	11465.5	10859	4526	12711.5	8436.5	15105	9860	10139.5	12449.5	13080.5	11154	12709	12390.5	21509.5	15626	15681	7519.5	14373	11022
1	P12724	RNASE3	70279_YPVVPVHLDTTI_2	2839	15204	12948	9253.5	13092	14323.5	10849	3436	9394.5	8509.5	8708.5	5761.5	6714.5	6727.5	10327	4446.5	10652	4770	8198.5	7865	5949.5	10625.5	9203	7793	19045	14942	20527.5	12727	19933	18270	18231	3206	2251.5	6127	10312	8346.5	6957.5	6903	14701	13399.5	10095.5	8616	10389.5	7792.5	9667	9435.5
60	P12814	ACTN1	11392_DYETATLSEIK_2	123558	87163	107384	140672	97422	75511	134456	93371.5	96816.5	87482.5	138941	154436	121228	167754	77719	176122	116470	80331.5	131137	164318	155022	60996.5	101798	149520	139534	85446	64660	139212	84513.5	87062.5	83933	40706	59097	72719.5	89556.5	57527	93416.5	172227	83908	58733	42649	87283.5	138977	171928	100876	100928
1	P12829	MYL4	3397_ALGQNPTNAEVLR_2	12373.5	8324	9391	6717.5	8922.5	6319	8642	4626.5	9463	8634	2654.5	4372	13852	5193	3622	7609.5	12275.5	6157	12992	5094	6486.5	8451	8098	15660	6263.5	7678	3916.5	9512.5	2022	6153	4571	4547.5	5171.5	11315	9224	13163.5	5395	6184.5	7063	6414.5	1535	9295.5	4887.5	13719.5	9495.5	17135
10	P12830	CDH1	69971_YLPRPANPDEIGNFIDENLK_3	20627.5	25107	10314.5	35943.5	20995	33333.5	14020	11556.5	10742	29000.5	17570.5	12358.5	24320.5	18577	29201	14364	24043	17665.5	15409	25735	13153.5	26330	17610.5	21080.5	25744	20839	38379.5	19782	23717	30040	36112.5	9776.5	10790	5820	10776.5	24424.5	20877.5	16207	21743.5	12765	41621	14133.5	40658.5	22302.5	24493	19610
38	P12883	MYH7	7927_DFELNALNAR_2	53590.5	86393	59640.5	41148	45219.5	38074	57848	108288	81380	141270	58748	55137	98972	96144.5	70252	48693.5	13179.5	71036.5	145773	15888	85064.5	116488	51019	16894	30721.5	79350	207928	56654.5	21438	42140.5	64602.5	92787	42749.5	96874.5	48123	68561.5	114578	51032	58696	130899	19148	86801.5	71212	24719	10747	8611.5
1	P12931	SRC	35953_LFGGFNSSDTVTSPQR_2	28578	17293	22072.5	19553	16021	19867	14078	8369	13425.5	12849.5	13415.5	10604.5	13240	21451	15804	11650	13608.5	11979	12427	17152	19566.5	12895.5	16749.5	12847	13427	13255	16060.5	23411	15125	10072.5	12714	12088.5	9287.5	11499	9463	10980.5	11532	17933.5	16548.5	14435	12237.5	13696	13299.5	10284.5	18367	14719
24	P12956	XRCC6	45485_NIYVLQELDNPGAK_3	168906	133438	75506.5	197170	117068	65605.5	142082	106949	152804	100612	121892	126054	122628	97362	121505	165198	135160	98515.5	128729	161438	146408	113092	145251	98526	137856	150255	131937	191990	90860	47576	104296	63316	67514.5	87190	104452	59011.5	89949	163078	106004	70074	56379	103092	132482	128396	139260	154448
19	P13010	XRCC5	60034_TLFPLIEAK_2	29803	64194	36820.5	46487.5	59007	74840.5	57159.5	64218.5	56318	72437	68656	52794	61198	18209.5	69372.5	19508.5	60207.5	90130.5	12230	75985	35028	84475	28131.5	33377.5	79448.5	55008	73969.5	40620	85801.5	76083	131546	48703.5	52512	46596	71686.5	105674	94183.5	25357.5	65497.5	62017.5	124739	104840	140694	73332.5	74886	45098.5
8	P13073	COX4I1	27128_HYVYGPLPQSFDK_3	36532.5	56769	47430	47194.5	60683.5	58398	50199.5	50180	40687	52923	55154.5	49531	63491	59144	57030.5	45265.5	67663.5	62080.5	36002.5	79089	51170.5	69057	32312.5	48623	63734	73069	84568	49144.5	76872.5	67064	71575.5	49818.5	30040.5	41533.5	57030	102891	70182	38725.5	75368	55261.5	99228	59480.5	62785	53998	67485	66409.5
1	P13224	GP1BB	62_AAARLSLTDPLVAER_3	36872	54132	41417	43210.5	91089	55404.5	79580.5	30547	36482.5	43159.5	49866.5	62891	35510	180028	49920.5	70523.5	52245	80696.5	43372	43958	44939	50875	39041.5	47037.5	71803.5	45476	108248	82369.5	97210	99814.5	89088	80751	145900	78058.5	64096	49985.5	96239	102730	74991.5	123449	35607	78355.5	52967.5	90182.5	45449	57715.5
1	P13284	IFI30	23003_GMQLMHANAQR_3	5869.5	12829	6548.5	1771.5	6944	8845.5	4051.5	4361	8539	6332	8151	3004	7652.5	2339.5	7332	4994.5	15010.5	4188	5810.5	17748	7818	11444	5382.5	6850.5	10462	5434	4984	2950	11990	5649	4983.5	8376	7748.5	7261	3249.5	11551.5	14842.5	3643.5	10735	8193	10584.5	11751	21633	2903	15354.5	16479
2	P13473	LAMP2	30034_IPLNDLFR_2	4482	74553	12270	57362	78272	125477	11397.5	43716.5	64020.5	61821	41554.5	31821.5	45093	3627.5	87538.5	1544.5	49776.5	2431	3668.5	27442.5	21934	25400.5	3596	21841	35529.5	35419	94735	19638.5	228008	144270	9094	8774.5	37835.5	5181.5	10350.5	118180	78450	3781.5	240848	9826	103462	24274	15094.5	7841.5	61356.5	27219
6	P13489	RNH1	66091_VNPALAELNLR_2	49420	65116	62403.5	64020.5	53486.5	65851.5	46018.5	52286.5	53753.5	53339.5	71176.5	59570	51138.5	56444.5	63550	28680	66107.5	44478.5	37722	54503.5	47444	58669	41216	55399.5	65685.5	46063	44179.5	44313.5	60935.5	44652	50398	35853	42813	27161	51733	51789.5	43574	59956	61881	42897	71030	51815.5	48498.5	42378.5	53066	49006
11	P13611	VCAN	16670_ETTVLVAQNGNIK_2	129882	107891	268070	62350	131700	132456	75299.5	80636.5	76248.5	98244.5	85492	106552	133080	466380	113904	115218	99860.5	65458.5	76797	86998	88226.5	88011	38387	49006.5	177044	102800	123588	127578	128199	116882	86659.5	79684.5	89738.5	97633.5	100409	111764	113390	174216	105740	111704	137334	96590	87430	61045.5	86255.5	81796.5
41	P13639	EEF2	50845_RC(UniMod:4)LYASVLTAQPR_3	90252	133658	115234	96147.5	61350	149278	87979	96739	72523	151068	127895	124051	174972	108210	137842	129108	111394	89283	112028	92193	116002	98889.5	99539.5	107958	107547	104302	111052	56805	88558	122445	112901	129304	120985	104315	127926	105168	115720	124449	153055	50653.5	155700	112914	140730	121048	137556	87731.5
15	P13645	KRT10	65042_VLDELTLTK_2	16001.5	41181	45610.5	31353.5	70179.5	14604.5	61057	28340.5	12538	31404	34664	42683	58733.5	9328	11702.5	17255.5	45946	88947	11716.5	55190	15846	19513	28267	24827	38936.5	57399	12758	35475.5	46407.5	17082	11062.5	12913	31140.5	19245	21150	12379	57299	22004	37178	18447.5	8136.5	21789.5	19535.5	51356.5	26238	22369
4	P13646	KRT13	42985_MIGFPSSAGSVSPR_2	14265	21525	10605.5	42616.5	18388.5	14746	17314.5	9828	13175.5	13421	18635.5	16263.5	12657.5	14349.5	16506	30491	10514	17043	11923	18467.5	22007.5	12047	16513	11833	9927.5	14620	14926	13101	13702.5	31249	45472.5	18090	11725.5	11577	16816.5	30488	16584.5	20561.5	15580	17897.5	12169	22840.5	25326.5	22798	40777	40986.5
28	P13647	KRT5	54055_SFSTASAITPSVSR_2	30329.5	76704	89565	87427	187255	69197	142130	76074	35191	48446	119696	168697	116445	17061	48197	14719.5	157911	269503	14883	164010	28692.5	41444.5	65590	104169	90240	112612	27857	77868.5	49807	26417	12513.5	36514.5	23594	45224	20172	12451	71247	24406.5	37963.5	20734.5	14151	68995.5	26723.5	100744	74296	11947.5
34	P13667	PDIA4	66741_VREVSQPDWTPPPEVTLVLTK_3	46399	84052	83983	69823	78412.5	68945	37268.5	27978.5	58435.5	53700.5	49440	43955	58395.5	38212	67318	35180.5	71644	29359	15525.5	72221.5	55880	89512	33407.5	39605.5	78990.5	86485	132518	66017	81433	86169.5	84680.5	28357.5	56963.5	16321	48108.5	68570	81591.5	61000.5	74597	73892.5	179727	96321	130608	81379	81872	88720.5
2	P13671	C6	3607_ALNHLPLEYNSALYSR_3	12128.5	7846	23853	11072	12837	9368.5	9458.5	13482	7141.5	8597.5	7049.5	6390	10462.5	17211	9631.5	11989	8090.5	8499.5	8166	7566	9503.5	8624	10767.5	8461	17505	12778	13388.5	12038.5	10607.5	11291	12230.5	12639.5	11498.5	7472	10270	8645.5	8797.5	13215.5	11153.5	11564.5	11134	9624.5	10781	11996.5	8736	11824
3	P13686	ACP5	15128_EMTVTYIEASGK_2	9642.5	11509	13685	13453	13840	17845.5	9253.5	7752	8162.5	11049.5	9332.5	11992.5	9005.5	14389	10681.5	11430.5	6057	10928	15607	7758	10759.5	9914.5	8057.5	10111.5	10396.5	10986	10839	16794.5	12159.5	11765	9564	10188.5	7220.5	7604	6998	6666.5	5653.5	9149.5	10344	9519.5	6514	16777.5	6798.5	9486.5	13026.5	17011
2	P13693	TPT1	30392_IREIADGLC(UniMod:4)LEVEGK_3	47825	104850	67036.5	77606	107774	84155	44477	115008	47248.5	112075	94568	99367.5	69921.5	109055	114604	80983	107598	88353.5	76674.5	67155.5	66288.5	89052.5	41975	55591.5	88535	78275	27252.5	78644	81887.5	104186	74867.5	66591	72823	76468	85876.5	55185	105251	94163.5	109428	84518	120110	78735	107218	91214.5	35415	79984
2	P13716	ALAD	34417_LAEVALAYAK_2	11097.5	21359	16553	6499	16033.5	13353	12899.5	16735.5	23091.5	24225	19118	15431	23046	11623.5	21434	6203	18944.5	8182	14583.5	13695.5	15733.5	21335	6727.5	16350.5	12302	14456	13818.5	8158	14080	15782	7421	10741	17395.5	9868	9232	14549	11578	8166.5	16928	8738	27009	13245.5	15739	13068	24838	9604.5
1	P13760	HLA-DRB1	68279_VYPEVTVYPAK_2	11089	3863	9459.5	8301.5	11131	3996.5	4790	6585.5	4852.5	4828	4087	5810.5	5922.5	5496.5	6230	8638.5	8189.5	7661	5985	8147	6692.5	5372.5	5624.5	4623	8190.5	8791	7794	8605	6590.5	9906.5	8062	7165	5011.5	8768.5	4631	12198.5	10121	6547	4535.5	8658.5	7535	11497.5	9612.5	10784	4380.5	6846.5
16	P13796	LCP1	48345_QFVTATDVVR_2	25668.5	63240	48646.5	28425	46129.5	51785.5	31828	38062.5	57112.5	48195	40322.5	28686.5	40622.5	11778.5	60509	31313.5	60848	31493.5	15039	49097.5	39582.5	46070	21323	36415	43066	32701	31941	31485	65848.5	54670	26352	25571	44763.5	23099.5	22906	35280	46560	25361.5	68985	25378.5	21787	42054	58496.5	35593.5	37675	24917.5
3	P13797	PLS3	29875_INNFSADIK_2	18808	21843	59256.5	19932.5	23379	21423.5	20692	16449	15894.5	17966.5	21683.5	15456.5	19715	13881.5	18722.5	15806.5	12006	21599.5	16645	21190.5	18718	13548	13216	13392	35404.5	18253	21934.5	23343.5	19579.5	11892	21063.5	14904.5	24551.5	14935.5	18025	12570	11650	25283	18379.5	20336.5	22724	20645.5	14682	20285.5	11600.5	13891
7	P13798	APEH	50588_QYLVFHDGDSVVFAGPAGNSVETR_3	13741.5	18169	20849.5	24224.5	17900.5	24225.5	18855.5	9291	14558	15388.5	12025	12459	15519.5	15019.5	15515.5	16707	17109.5	11296.5	11227	16669	15525.5	18329.5	13952.5	12342.5	22683.5	17227	19863	22926.5	24909	24820	16131.5	7351	9765	12801	9122	13090.5	14287	19639.5	14629.5	22707	17640	14795	16041	16157	18116	12197.5
9	P13804	ETFA	67927_VVPEMTEILK_2	22106	35457	17347.5	23905	36232	43911.5	26352.5	26642	39293.5	30192	26786.5	13375.5	31925.5	15568	30971.5	14701.5	35144	30276	6657.5	29417.5	15694.5	47539	13967.5	23549.5	34811.5	32479	40991	21418.5	53067	30362	59891.5	26902.5	57224	20539	23996	46863	40558	15015	35381	40963.5	74350.5	111596	38710.5	22128.5	17768	24582.5
5	P13805	TNNT1	69165_YEINVLYNR_2	31407.5	17492	17915.5	24518	64385	28014.5	18547	19492	21639	30263	32767.5	25485.5	16853	25967	24092.5	37430	49785.5	22034.5	240530	38566	17122.5	42014	16087.5	35296.5	27500	21236	156626	10651	67129.5	35322	40723.5	83685	32579.5	15404	39052.5	30640	22003.5	13989	24032	18198.5	45686.5	32886	13361.5	43613.5	9919.5	15104.5
3	P13807	GYS1	41973_LYESLLVGSLPDMNK_2	20758.5	7406	10360.5	24940	20722	30954.5	14154.5	5343	5072	9510.5	5644	5146.5	11233	26366.5	9173.5	9803.5	5826	11237	9370.5	9872	18830.5	26159.5	9406	4149.5	23335.5	5975	26075.5	15505.5	28759	24426.5	8901.5	13918.5	8248.5	8442	9711.5	21172	18015	28891.5	10932.5	22453	22728.5	12017	3788	14659	15792	18951
13	P13861	PRKAR2A	625_AATIVATSEGSLWGLDR_2	50817	74936	66254	110232	82566	96898	49330	38638	50572	52189.5	27094.5	27507.5	40125	76510.5	63358.5	38404.5	34603	40022	49460.5	45003	52601	58070.5	51520	53391.5	73285	60861	65938	71137.5	62356.5	70622.5	51358	32532	32925.5	39708	34813.5	43797.5	47425	57964	65858.5	56590	62070.5	56444.5	53874.5	51510	66899	43183.5
4	P13929	ENO3	25683_HIADLAGNPDLILPVPAFNVINGGSHAGNK_4	168862	57294	114922	136202	130628	171348	65484.5	18668	15570.5	29114	18235	16249.5	21127	144682	66073	75226	48493	41941.5	55119.5	92997.5	59314	63649.5	36250	100400	166524	80992	136352	113936	157308	167472	104188	15288.5	22275	12680	22484.5	10522.5	32963	104798	84306	83796.5	96285.5	52309	88405.5	97949	104139	66154.5
1	P13984	GTF2F2	40500_LSLEGIVVQR_2	7529.5	11266	7070	8774.5	10404	9823	3845.5	7376	8950.5	7363.5	8447.5	7011	5765.5	11304	10281.5	5218	8482.5	8182	6122.5	11152.5	7917.5	14637.5	12340.5	7800.5	6200.5	8500	11515	7004	12144	8886.5	10036.5	5459.5	10593	6449	8688	8521.5	8213	10910	9564.5	6277	9701.5	10192.5	8029	13539	9338.5	9956.5
2	P13987	CD59	40059_LRENELTYYC(UniMod:4)C(UniMod:4)K_3	16418	9086	6571	22064	24478.5	14290	16114	40961	19526	6386	34197	8382.5	28810	17048	15856	13329	5717	12622.5	4091.5	9759.5	11391	32967.5	37205.5	7391	25440	4970	40374.5	26212	16060.5	12648.5	5372	6679	13165	6265.5	6979.5	15079	50542.5	26291	7847	12424.5	6195	14331.5	17970	7662.5	10459	2394.5
4	P14174	MIF	47563_PMFIVNTNVPR_2	277404	504509	160878	266165	275140	658472	252277	261478	414030	550942	302311	125206	421038	224889	327138	150495	510605	240860	144132	419850	307644	460586	199931	420291	269262	434057	519936	240332	440507	801414	435028	251682	535554	301826	344024	320714	504064	185393	363238	318442	1523801	457596	630016	362252	505717	147944
2	P14209	CD99	44340_NANAEPAVQR_2	12201	16144	10123	21564	10319.5	36529	20538.5	39472	24299.5	42965	29632.5	19268	33467	3865.5	40072	6639.5	13871.5	9092.5	4995.5	8400	11560	31773	7255	23118.5	17263	12996	31199.5	17154.5	18163.5	24460	16293	20112.5	8852	13596	20674	9133	33207	5404	24268	14268	17611	9611	15580.5	4951	16306	12334.5
10	P14314	PRKCSH	4841_AQQEQELAADAFK_2	22757.5	47248	29732	24393.5	31492	51571.5	22473	20052.5	34445.5	31194.5	35389	22523.5	26946.5	31249	30859.5	27889.5	37859	20745.5	20014	24491.5	29017.5	43394	24421	33527.5	28086	34019	26312	22372	28322.5	32619.5	26250.5	11871.5	38439	19609.5	21653.5	23843.5	24595.5	35748.5	36305	32127.5	45205	30783	23879.5	17124.5	36318	35467.5
3	P14324	FDPS	65643_VLTEDEMGHPEIGDAIAR_3	17636.5	15301	34114.5	24817.5	13810.5	16680.5	13302.5	15137.5	14318.5	31297	21110.5	8693.5	12719.5	9364	14986	10339.5	13737.5	12231	5629	7286	15143.5	17139.5	12742	12509	9890	13739	12486.5	12134	23567	20642	10890	7760.5	10450.5	13216	15156	10522.5	10128	29448	11509	9997	22483	6406.5	8909.5	9757.5	12285	9431.5
3	P14406	COX7A2	21785_GGVADALLYR_2	46207.5	111475	47724.5	76368.5	87514	91638	59956.5	81376	70902.5	81121.5	80002.5	58855	98693.5	21829.5	88364.5	33535.5	105262	80915	29413.5	124120	56371.5	110342	44987.5	68372	92401.5	128994	146542	54876.5	156166	108513	96307	76357	46837	48120.5	84112	232348	113973	39630.5	122388	69370	172641	69807.5	82213.5	105134	120261	93239
31	P14543	NID1	65191_VLFETDLVNPR_2	42777.5	44420	40242	23566	50882.5	32399	49075.5	34606	42443.5	29534	45455	46891.5	48086.5	109838	31279	68279.5	50890	54899.5	43237.5	50463	54606.5	32417	58737	50152	46601.5	45689	36032.5	45641.5	45620.5	43971.5	33490.5	44937.5	27320.5	40219	53291	46728.5	52309	65458.5	40411	42895	27083.5	45071	32142.5	58015.5	41807	25404
12	P14550	AKR1A1	22548_GLEVTAYSPLGSSDR_2	24325	50992	34450	38945.5	39703	62653	23750.5	31464	37905.5	51542	33873	30469	38820	34489.5	49002	18183.5	41253	23897.5	21206	30955	27910	46614.5	21603	31252	48933.5	43864	42443	32972	62173.5	43097.5	27369	32098.5	31808.5	24918.5	29238.5	37482.5	36403	37164	51359	30876	50729	34085.5	38976.5	20823.5	55767	32162.5
3	P14555	PLA2G2A	11575_EAALSYGFYGC(UniMod:4)HC(UniMod:4)GVGGR_3	11647.5	13659	5622	14183	9129	20463	10073.5	6528	8900.5	17641.5	17748	7890.5	9379	11595.5	8924	10262.5	7571.5	6036	9566.5	7972.5	7182	9765	10831	8486.5	6055.5	5980	8401.5	10938	40803.5	67830.5	11582.5	7595.5	7169	5651.5	4856	12572.5	8393.5	15009.5	10571.5	12787.5	16783	6961	13166	8281.5	7097.5	9998
38	P14618	PKM	35116_LDIDSPPITAR_2	226871	216640	238064	136981	194679	195243	169749	145045	193358	224750	217814	116677	145654	271296	173938	193684	197138	171793	112270	143624	167364	204025	105258	109164	154942	162207	167398	119471	152842	201354	175056	142955	208890	173272	204407	145348	225308	144444	180667	172916	178774	158755	156384	142072	163022	142798
3	P14621	ACYP2	24430_GTVTGQVQGPEDK_2	11561.5	9138	3509.5	4174.5	5869.5	3283	4452	3952	3827.5	3917.5	1914.5	3807.5	3177.5	3747	4815.5	4419.5	2735.5	3300	6996.5	5336	2417.5	2825.5	10268.5	3808.5	3418.5	5107	9093.5	5057.5	4079.5	4329.5	3943.5	5312	5018	5267.5	5579.5	5530	12077.5	5810.5	4569.5	9331.5	5460.5	5812.5	4313.5	6885.5	2525.5	6774.5
45	P14625	HSP90B1	54726_SILFVPTSAPR_2	176630	358391	190396	244533	298657	427790	251852	313990	312425	324258	252130	170362	305546	99426	357042	124998	285274	252440	40203	265642	184939	340739	154540	164100	299134	288909	524994	214203	452298	390044	365302	277846	319006	191084	345287	478324	433714	212161	431862	340744	878199	448664	544340	247330	366162	267890
11	P14649	MYL6B	11696_EAFELFDR_2	1.02561e+06	739649	504159	853382	515529	572499	982083	592900	862552	584084	828020	923855	736344	429719	481353	564604	1.12166e+06	126390	738804	1.17786e+06	952272	624949	447742	1.09847e+06	785599	892381	318086	982875	357400	354634	451772	76768.5	364090	234294	899227	205040	576647	617671	420188	354773	164307	529411	556006	507794	662224	1.06055e+06
3	P14854	COX6B1	58155_TAPFDSRFPNQNQTR_3	16705	8095	14354.5	21795	24160.5	8244.5	18547	22943	13933.5	26922	7682	30711.5	25732	16083	34584	16828.5	6252.5	19037	39311.5	19824	13320	14732	12127	13115.5	16663.5	29758	35548.5	22948	29188	18282.5	31885	33014	19399.5	10608.5	36941.5	54734	38691.5	9604	23864.5	32078	50049.5	28994.5	47187.5	19057.5	35499	17997.5
14	P14866	HNRNPL	45112_NGVQAMVEFDSVQSAQR_2	77439.5	89822	75870	92582	86001	78941	61247	46714	59872	41488.5	56908	67005.5	64965	101160	47597.5	96919.5	66169	35438.5	73874	46780	76134.5	55642	65951	79568	75152	85045	78785.5	83965.5	80807.5	75770.5	50712.5	21380	37993	40645.5	49937	44743	48491.5	107386	50587	72117	33491	50108	55246	60608	52781	61370.5
15	P14868	DARS	49838_QQQFNVQALVAVGDHASK_3	33263.5	41350	43273.5	37102	43781	41618.5	43488.5	34275.5	21156	32120	34158	39454	47781	38798.5	33766	35546	36099	43839	28885	34182.5	37487.5	31539.5	24356.5	33013	38852.5	46873	51124.5	42489.5	49079	40794	38740	27859.5	31068	28243	21693.5	33635.5	26998.5	39179	37978.5	27079.5	32927.5	37859.5	31805	28276.5	27277	20285
19	P14923	JUP	53060_SAIVHLINYQDDAELATR_3	39128.5	38842	32979.5	44917	34789.5	66924.5	24696.5	39322.5	40574	56389.5	38871.5	30860.5	30708	31137.5	70061.5	31133	33178.5	23127.5	23658	42401.5	27634	34822.5	26105	27661	23982	39263	23531.5	27546	43387	30255.5	32300	23080	17616	20020	20773.5	28985	21319.5	33944	23480	27155.5	35808.5	24067	24694.5	31537.5	22312	23902.5
4	P14927	UQCRB	36540_LGLMRDDTIYEDEDVK_3	28983.5	22659	16852	20450.5	23524.5	18585	25118.5	22980.5	17463	17272.5	14396.5	15959	19569.5	15758	18088.5	22228.5	20688	19839	14200.5	20359.5	18132.5	22794.5	19974.5	23373	17227	24356	28288.5	15847	21806	25602.5	28767	25869.5	15058.5	15609	18874.5	19917	20053	11940	19234.5	29649	33625.5	18339	27266	24309.5	22471.5	26627
1	P15086	CPB1	69379_YGFLLPESQIR_2	11316.5	27615	18019.5	20653.5	28459	35551.5	10933.5	8671.5	9699	14474.5	5039.5	8956.5	16368	13948.5	33045.5	9397	11718	22726.5	6054.5	18931.5	14904.5	18999	6882	23567.5	20653.5	16854	56609.5	15167	32240	28985.5	16057.5	13164.5	2599.5	4702.5	15196.5	16890	10612.5	15548.5	32056.5	12259.5	13740.5	20427.5	33401.5	13135.5	31629	11922
6	P15088	CPA3	22328_GKFGFLLPESR_2	44392.5	38728	102377	33773	38251	39066	33168	40963.5	50617	38862.5	40083.5	39166	57385.5	85915.5	31152	36000	33697	41619	35104.5	35707	33107.5	26206.5	45080.5	42497	65779.5	44237	37946	52564.5	44933.5	77216.5	43474	35767	54427	47908.5	25040.5	30496	30179	46960	78396.5	22932.5	55333	27870.5	28377	43904	39910.5	42467
1	P15090	FABP4	16917_EVGVGFATR_2	12042	8812	5979	9087.5	14128.5	9532.5	9079.5	11303	6058	11476	9690.5	7128	13058.5	7159	4494.5	13822	7832	11056.5	7107.5	12708.5	10246.5	13181	7214.5	8782.5	6484.5	5241	16471	7216.5	8269.5	18942	7596	6802	12449	12529.5	5296	5932	6572.5	13738.5	10887.5	9048.5	106446	10066.5	9559	26700	11048	9652
5	P15121	AKR1B1	56240_SPPGQVTEAVK_2	17704	13879	16857	14753	13588	27259	11608	34570	28550.5	34030.5	32832.5	20037.5	28162.5	14006.5	35811	13828	28138	21646.5	17329	20029.5	16315.5	35654	8708	28723.5	19400	13082	17665.5	9474.5	15767.5	10891.5	9944.5	26213	20668	15049	26739.5	12651.5	18363	6654.5	21785.5	12516	10041.5	30476.5	18701	9647	32756	11836
43	P15144	ANPEP	54801_SIQLPTTVR_2	6162	48287	26826	24670	53256.5	20888.5	28855	45499.5	40648	59261	54232.5	95711.5	40021	40145.5	44050	14180.5	42694	16626.5	44138	57380	47615	53226	32098	35525	7912	36049	34282.5	17827.5	69081	59960	22891.5	24349.5	9583	20510.5	7384	25358	27162	12633.5	19714	8517.5	125068	21027	17052.5	57625	151452	15459
1	P15153	RAC2	32724_KLAPITYPQGLALAK_3	3768	2975	5135	3197.5	2787	2584.5	3369.5	2144.5	2237.5	2091.5	3224.5	2250.5	4020	2850.5	2161.5	1910	3125.5	2934.5	2784	4056	1583.5	4254	3224	1983.5	2449.5	2508	2250	2540	2716	5127	2795	3148	2257	3295.5	2274.5	1982.5	2830.5	3430.5	3592.5	2189.5	3224.5	1890.5	2471	2865	2454.5	2116
2	P15170	GSPT1	26240_HNVEVLGILSDDVETDTVAPGENLK_3	11802.5	13281	27711.5	35235	22316.5	29037	20279	6577.5	10532.5	11638	7218	8172	9303.5	19179	8510.5	4917	7514.5	6879.5	14901	11382	10975	13952.5	6781	16860	33345.5	19265	31749.5	24672	39070	42976	14418	882.5	6516.5	3886.5	8054	13558.5	11227	9078.5	11818	2698	14066	2680	5666	10075.5	8843	9547.5
5	P15289	ARSA	4749_AQLDAAVTFGPSQVAR_2	61706	38122	52165	57171	35378	41509	50050.5	19581	30534.5	28082	36276	33380	35492	62263.5	37046	44559.5	18273.5	45683	48895	43516.5	39801	33128	46310.5	30259.5	45995	42999	41589	60216	59691.5	34680.5	31376.5	39061.5	35288	31874	40628	38253.5	34368.5	65191	35052.5	41181	38876.5	36541	58167	48607	33013.5	46434
1	P15291	B4GALT1	38214_LLNVGFQEALK_2	8440	18572	10978.5	49922	12720.5	9245	7778.5	19431.5	6354.5	13522	12724.5	12708	11093	22110	19038.5	8579.5	17959	20294	13127	17634.5	20737.5	57541	8718.5	54408	12310.5	8438	11036	11615	15126	11349	9528	13900	14996	8307.5	14273	16078	24893	11885	15149.5	11724.5	15860.5	17267.5	16207	14417	18634.5	8654
37	P15309	ACPP	20053_FVTLVFR_2	130567	1214677	267858	733682	869174	1960196	826582	1210818	2.03616e+06	1.6515e+06	1171241	637782	2.15997e+06	46306	2085637	44307.5	816462	111142	69481	691292	447296	1.5956e+06	408520	983124	525350	1438031	1223686	982096	1.05943e+06	1440192	239190	848054	235456	316466	262332	296183	766588	202785	2.26788e+06	126706	503480	180286	194436	252229	825292	145456
16	P15311	EZR	3697_ALQLEEER_2	6.5	71882	19270.5	39045.5	41445	56952	38999.5	71752.5	62101.5	78607	57236	43116.5	70320	48284.5	65902.5	4330.5	66097	3848	26033	55566	50421.5	75091.5	19975	45865.5	15364	58281	73321.5	25243	37303	16227	40437.5	51467.5	55299	52118	61936.5	46017.5	67539.5	6108.5	73716	55699	84616.5	72648.5	54921.5	51042	73778.5	58144.5
4	P15374	UCHL3	69866_YLENYDAIR_2	3245.5	11746	8648	13265	14710.5	17057.5	6007	5049	8875.5	13672	12321	10433.5	10803.5	8851.5	17046	5150	13747	6421	14484.5	8121	9924	16306	11506	8214.5	8000.5	10747	14102	12759	17417	13906.5	11274	13317.5	7899	5602	9920.5	13409.5	14195	10332.5	13688	13978	18920	9890.5	8681.5	6164.5	8348	5168.5
2	P15428	HPGD	35129_LDILVNNAGVNNEK_2	14138	16120	18231.5	13784	16223	27534.5	14070	7762	7654.5	7741.5	10652.5	20560	10867	13711.5	14957.5	19464.5	11962	8079	14283	11086	10672.5	10910.5	15696.5	6701	20893	9549	17708	20401	21713.5	18305.5	14436	9557	8705	5448	9082.5	16521.5	11093	17824.5	13114.5	18337.5	12678	9069.5	14807.5	14013	10877.5	13351.5
2	P15502	ELN	19204_FPGVGVLPGVPTGAGVKPK_3	11779.5	11966	14091.5	12181	13576	18022.5	15561.5	5333	14254	9994	8922	6393	10487.5	18515.5	14466.5	48190	8378	12067.5	9320	9027	10375	15761	8926.5	11797.5	11603.5	7789	23840	15206	19786.5	21888	13035.5	8894	11219.5	8152	7805	9142	12102	7244.5	12672.5	17057	5591	13876	12073.5	16067	10733.5	17395.5
5	P15531	NME1	45326_NIIHGSDSVESAEK_3	18442.5	33455	20063.5	24050.5	30785.5	31171.5	22100.5	25262.5	24596	25824	20879.5	17582.5	23166.5	14621	29291.5	13093	28457.5	19617.5	11778	22617.5	21031.5	29314.5	14317	15796.5	33015.5	29644	34452	17356	46937.5	38983.5	36173.5	16841	36376.5	20085	26230.5	34679	30825	16496.5	43570.5	29008	86083	40962	33050.5	23856.5	39217	19062
4	P15586	GNS	1790_AFQNVFAPR_2	14588.5	20440	21181	26039.5	16080.5	25591.5	24884	14494.5	12710.5	25745	63676.5	36687.5	16469	17914	19454	20665.5	56687.5	20102.5	9764	16036.5	24717	16363	17825	11890	18708	32162	25692.5	24265	36190.5	25368	18600.5	20602.5	22858.5	20880.5	22699	34884	26334	15067	21093	22725.5	28368.5	27377	19394.5	24447	22762	13038
5	P15880	RPS2	24274_GTGIVSAPVPK_2	25017.5	21673	30091.5	17556	22210.5	19949.5	23070.5	30368.5	24000	32708	49043	28385	28548.5	9125	33417.5	14142	29335.5	32749	18487	30800	22277.5	20134.5	12211	14515.5	39585.5	18881	34508.5	16530	33818.5	48730.5	45779	36938.5	37133	29114.5	42855	29621.5	42917	13150.5	44808.5	19192	59146.5	35518.5	45900	27854.5	29114.5	31970.5
1	P15907	ST6GAL1	38694_LMNSQLVTTEK_2	2416.5	4218	3321.5	7439	4542.5	5283.5	3558.5	5082	4100	6166.5	5976.5	4165	4837	2796	5842	2674	5537	2320.5	3351	3650.5	1810.5	6746.5	3419.5	4567.5	4367.5	3338	2094	6765	5339	9090	6199.5	4207.5	3343.5	2608.5	4080	5027	10590.5	4237.5	7444	5100.5	2709.5	3551.5	5582.5	2584	5101	2125
55	P15924	DSP	11103_DVLDGHLR_2	24611.5	25429	66851.5	36499	42752	48624.5	50167	29379.5	27750	28942	30139	23733.5	36181	19499	42130.5	28194	31077	28188	31039	29634	23531.5	31305.5	24984	29594	50408	24225	58442	49849.5	49089.5	39184	33613.5	33694.5	34421	33981	29854.5	27255.5	29406	20949	34727.5	30421.5	40735.5	34411.5	39072.5	28835.5	31540	27142
4	P15927	RPA2	810_AC(UniMod:4)PRPEGLNFQDLK_3	19978.5	15668	34828	22222	22386	30099.5	15243	15472	41985.5	13373	23924.5	30126.5	12780	43717	18235.5	12234.5	7948	32096.5	9063.5	26772	27368	49438	33099	14499.5	22850.5	18707	11649.5	19164.5	14640	23856	15181	27036.5	11232	21473	15367	64177	25226	25596.5	26690.5	36174.5	34657.5	28163.5	35888.5	24430.5	38799.5	27060
1	P15941	MUC1	48415_QGGFLGLSNIK_2	5181	3839	4543.5	13888	13410.5	15837	6174	20596.5	14569.5	6391	9247	6679.5	5885.5	7664.5	9744	15605.5	18634.5	9485	3683.5	17134	12315.5	5002	7897	15198	11522.5	6672	8163	11665.5	9733.5	11959.5	5518.5	6468.5	3709	5619	6167	5102	8937.5	6215.5	19445	7275	8274.5	6754.5	10285	8576.5	8537.5	2793.5
1	P15954	COX7C	45858_NLPFSVENK_2	24132	39842	25313.5	32611	39868	48865.5	25171	27739	29759.5	33911.5	32761.5	26995	34781	18333	36334.5	19017	42913	30114	17024.5	43791	24705	43753.5	14606.5	21470	45281	46331	65464.5	24768.5	57790	45379	48038	15182	17367.5	17516.5	32174	80775.5	38972	16267.5	51117.5	24107.5	80057	25271	68337.5	38373.5	46658.5	36735.5
1	P16035	TIMP2	16802_EVDSGNDIYGNPIK_2	10513.5	6808	4098	11254.5	3021	6204	5631	4754.5	4757.5	5692	2910.5	4534	5221.5	6440.5	7705.5	9245	6691.5	8244.5	6606.5	3918	3010	9945.5	6819.5	4753	5829	3885	3554	8069.5	7306.5	9211.5	3376.5	3345.5	4399	5327.5	5325.5	4580	3784	7886	4028	5487.5	3168.5	6497.5	6152	3742	4796.5	8201
4	P16070	CD44	69378_YGFIEGHVVIPR_3	6601	8940	8966	10693.5	12399	9498	5199.5	6254	6885	8564.5	10726.5	8042.5	7774	12091.5	9572.5	5711.5	13496	5627.5	6551	12376.5	13763	10012	2810	7191.5	11152	5241	10379.5	5021	13238	11201	9082.5	5599.5	9185	4578	7454.5	3474.5	7498	6152.5	16342	4972	13279	7260.5	4819	6846	13568.5	9451
1	P16083	NQO2	55046_SLASDITDEQK_2	10415.5	7421	1631.5	11981	9155	10741	6873	7229	7743.5	6817.5	6931	6984.5	6504	7840.5	8162.5	8928.5	7267.5	6885.5	7714	7146	12721	7994.5	11736	11619	6948.5	6024	6100	8144.5	5942	7694.5	7965.5	6472.5	7522	6972	6205.5	20316	6628.5	10353	10289.5	8408.5	7928	9177.5	8429	7082	13803.5	8253
1	P16104	H2AFX	33779_KTSATVGPK_2	6366	13328	6310	5510.5	4647.5	4174	11781	15216	10377	13496	12818.5	12789	8968.5	5652.5	17955	12529	14617.5	24627	6924.5	19636.5	13069.5	19296	12703	9907.5	8642	12588	2298	8451	5795	7335	18027	10889	17115.5	14112	28520	13435	16357	9754.5	13575	21463.5	13232.5	22238	17255.5	16384.5	13189.5	16039
2	P16144	ITGB4	38874_LNIPNPAQTSVVVEDLLPNHSYVFR_3	23250	5710	23355	18891.5	5050.5	21736.5	8503.5	4561	8001	5215	5979	5247	7996.5	8662	7829	7911	5501.5	5227.5	7589	5937	4920.5	7670.5	4907	6938	16570	5297	18905.5	51423	33390.5	14631.5	5725.5	2048	4605	3850	3182	4942	4756	7846.5	7487	4235	5926	4635	3757.5	6143	6104.5	6603
10	P16152	CBR1	19476_FRSETITEEELVGLMNK_3	28093	57290	29363	41992	52389.5	56396	23211.5	31559.5	42175	41929	33425.5	22098	41150.5	15158.5	41766.5	19349	47560	17376.5	17133.5	37230.5	27714.5	51336.5	16079.5	41326	46423	44409	39571.5	40825.5	75689.5	60995.5	23002	24567.5	17060.5	18651	21068.5	15878.5	24928.5	17861	65670.5	25679.5	48053	24921	32085.5	28255.5	40274	25805.5
1	P16157	ANK1	30535_ISEILLDHGAPIQAK_3	2207	2408	5442.5	1412	2357.5	2192.5	1366.5	1443.5	3072	4804	3235	3375	2280.5	5406	4043.5	1614.5	2943.5	603	2024	2279	1676.5	3351.5	1395.5	1857.5	2079.5	2079	1250.5	1677	5296.5	2876	3424.5	2932.5	4909	1842	2011	2328	2611	1258.5	3324	3644	4895	3974.5	889.5	2607	2908.5	2141.5
4	P16219	ACADS	34314_LADMALALESAR_2	21886.5	12333	17678	21461.5	19040.5	21123	15902	17697	15100	16551	16364.5	16302	17236	15813	19461.5	21737	22261.5	19307	15495	20146	17622	18097.5	16651.5	15837	20224	15865	20377.5	17402	18991.5	21756.5	19576	14381	12229.5	16260	18187.5	5996	18222.5	13860	19811	20295.5	23608	26593.5	18900.5	16270.5	18454.5	16452.5
1	P16220	CREB1	58158_TAPTSTIAPGVVMASSPALPTQPAEEAAR_3	10415	13147	13322.5	14917.5	21808.5	26749.5	13882.5	6071	8637	7416	5446.5	12595	9475.5	9899	12583.5	24811	14211.5	8289.5	12939	10860	22296.5	10116	7390	13014.5	21420	15505	20539.5	17204	25142.5	23898.5	12386	7200	4154.5	7682	10505	13769	8484	19515	14313.5	12133	10813	17209.5	9419	14495.5	8119	8697
2	P16278	GLB1	42653_MFEIDYSR_2	15837	11059	12154.5	7235.5	14332.5	11779	12679.5	14759.5	18940	10109.5	11239	16847.5	11414.5	10779.5	10238	7960.5	10905	12339.5	7025	11159.5	19304	14352	8121	21126.5	15695	15018	8103	10698.5	11589	11060.5	9415.5	10330.5	10534.5	8537.5	11666	12423	14430	9793.5	12201.5	11056	9986	12558	14559	18839.5	16006	16090
2	P16401	HIST1H1B	5609_ATGPPVSELITK_2	3040	3597	3833.5	2848	4380	5810	2515.5	2359	5262.5	6352.5	2806.5	1752.5	2844.5	4594.5	4076	2208.5	3313.5	2745.5	5513.5	2860.5	17285.5	3136	2538	3258	1488.5	2428	2985	4691	5083	12271	3157.5	3596.5	4584.5	2933.5	1714	3921	4304.5	2218.5	3079.5	2467	5383	3069	3240.5	3404	3994	720.5
1	P16402	HIST1H1D	33819_KVAGAATPK_2	3899	3338	2227	955	3465	7278	2195.5	2269	5451	8545.5	7165	1219	6288	2468.5	7236.5	4605.5	4280	5523.5	1698.5	6504.5	4127.5	5164.5	3154.5	5163	4045	3653	1614	2605.5	6425	5229.5	5390	1485.5	3343.5	2536.5	5850.5	7616.5	3328.5	4429	3825.5	4123	4982.5	3765	3391	5785	4818	2029
2	P16403	HIST1H1C	53829_SETAPAAPAAAPPAEK_2	11595.5	13137	5931.5	4897.5	8848.5	12337	5051	4911	4105	4837.5	6818.5	3303	3952.5	7060	14997.5	28576	5377	9633.5	6316	9435	5052	23394.5	6181.5	5092	7853.5	3666	14502.5	8372	14581.5	12077.5	6615.5	3989	9024.5	4872	10476.5	5556	8919	5545	6785.5	11319.5	9220.5	9782.5	9430	10948	9693.5	9645.5
1	P16422	EPCAM	34851_LAVNC(UniMod:4)FVNNNR_2	3466	4418	4246.5	5652	5309	6395	7586	3177	2528	2870	2249	3145.5	8372	5716.5	5588.5	4811.5	6119	6254.5	4792.5	5552	4681.5	4040	8348	3242.5	5075	5112	4126	5729.5	3864	5773.5	5791.5	4721.5	3992	5149.5	2990.5	5638	4216.5	4010	4799.5	4477.5	3334.5	8435.5	13076.5	9876.5	5867.5	6025.5
1	P16455	MGMT	52598_RTTLDSPLGK_2	4480.5	5434	5178	5355	7295.5	5717.5	5660.5	4926	4502.5	6409	6486.5	4305.5	7108.5	7403	5577.5	8692	3556	4559.5	5569.5	5054	4491	5711	5115	4299	67599	4393	6348	8397	3485.5	3617	5922	4392	4659	4784.5	6851	6634.5	4553.5	6432.5	5644.5	9393	2115.5	5288.5	7305	7625.5	7538.5	4348.5
3	P16615	ATP2A2	1823_AFTGREFDELNPSAQR_3	7994	3976	6715	9551.5	8784	7049	7589.5	2402.5	8642.5	5714	10878	6737.5	4869.5	5854	5564.5	7914	7303	6618.5	7093.5	7081	6871.5	6025.5	4633	5134.5	9160.5	8279	6378	8788	7035	8318.5	6201	6268.5	9525	5157.5	3772	2269	3853	8943.5	5421	6582.5	7626	4520	4799	4408	5910	6898
22	P16870	CPE	54371_SGSAHEYSSSPDDAIFQSLAR_3	22522.5	30150	25567	18948	55515.5	49184.5	25922.5	35824	42331	47013	36574.5	27195.5	46560	18282	52584	30635.5	34911	22068	22128.5	38440	22251.5	60475.5	25901.5	35944	23845.5	36800	28142.5	37650	68022	41627.5	21592	38273.5	25166.5	28943.5	27461.5	23272.5	32136.5	23580	43273.5	20989.5	55921	23050	51029.5	19680	63571.5	22498
1	P16930	FAH	63797_VFLQNLLSVSQAR_2	18941.5	14026	22781	8225	21478.5	24444.5	8000.5	7500	9903	2399	6808.5	18135.5	14766.5	18878.5	13913.5	9181.5	7970	6225	16270.5	13509	15014	12122	10517.5	12817.5	10457	13928	12730	19554	18390.5	8852	7225	6339.5	4166.5	7246	8381	10956.5	12799.5	21730	13472.5	10120	11435.5	13803.5	12761.5	7713	16799	14696.5
1	P16949	STMN1	50794_RASGQAFELILSPR_3	20334	19365	22854.5	9764.5	6214.5	16376	9680.5	18365	13006.5	14687	14550.5	11560	15658.5	7541	19514.5	4878.5	15776.5	17013	6787.5	14481.5	10873.5	26883.5	12617.5	15752	17412.5	14343	17369.5	8349	15246.5	14754	25258	13004	30031.5	6911.5	24890.5	24068.5	16843	8071	13505.5	23783.5	21823.5	33662	17338	12876	13768.5	10978
1	P16989	YBX3	20276_GAEAANVTGPDGVPVEGSR_2	16302.5	16877	6107	8457	15498	10713	16139	11983	9301.5	9982	9371.5	17526	17523.5	18121.5	24654.5	21958	19621	9792.5	8505	7311	9001	10096.5	7690.5	16749.5	19882	13916	19253.5	14861.5	20548.5	16586.5	10117	3757.5	14220.5	8691.5	16130.5	21227.5	12905	14989.5	10108.5	24339.5	19750	19463	11858	14925	11094.5	17612.5
1	P17039	ZNF30	70788_YVGLQYHGSVTFEDVAIAFSQQEWESLDSSQRGLYR_5	34135.5	41361	18091.5	45900	50824	58723.5	10296	11788	38552	15636.5	35499.5	20246.5	23301	57630.5	11830	27811	101361	7473.5	22980	111880	39612.5	31382.5	9605	74455.5	70045	25975	38773	44548.5	51047	19160.5	13987	5645	26512.5	4727.5	7934	7448	15120	53921	32206	9185	15253.5	10301.5	34942	11554.5	25941.5	43890.5
2	P17050	NAGA	29890_INQDPLGIQGR_2	18470.5	7026	10431.5	9368	10755.5	6265.5	8265.5	6601	6392.5	6382.5	8418	10502	6859	7351.5	10994.5	5549	8861.5	6743	8948	8759.5	6397	6786	4953.5	5454	9015	8585	6248	10108.5	9345	5691.5	7948	6271	6694.5	7417	8847.5	6362	5450	14760	10099	7009.5	14143	11600	8260.5	12856.5	9358	4484.5
3	P17096	HMGA1	33580_KQPPVSPGTALVGSQKEPSEVPTPK_4	18756.5	15613	15275	10872.5	19440.5	11139	10431.5	16487.5	8740.5	14173	12389.5	13844.5	18277.5	12062.5	13262	7968	5718.5	29648.5	11427	15320.5	11905	14492	13713	14908.5	10538.5	19930	15688.5	13323	15212.5	16315	11825	14269.5	10844	12058	16087.5	29867	16942.5	14942	15204	20429.5	29342	31696	23582	28736	18980	5634.5
5	P17174	GOT1	31129_ITWSNPPAQGAR_2	16540	24234	11071.5	32617	14413	15840.5	11489.5	15492	19026	14551	5505.5	10362.5	23888.5	16554	28330	32547.5	10973.5	15112.5	15811.5	12170	12852.5	33685	21861.5	10191.5	14784	14053	29917	17002.5	9052	19646	14330.5	15793.5	19087	20143.5	27279.5	10456	22693.5	17346	19042	23133	13869.5	17891.5	21661	19250.5	21020.5	25961
1	P17252	PRKCA	24232_GTEELYAIK_2	8354	5419	4322	6928.5	4342.5	8631.5	6532	6294	6644.5	5652.5	11331	7950	9983.5	7148	6995.5	11198	6129.5	6028	5811	9252	6702	4675	5500	6109.5	5953	4797	3642.5	6974	4054.5	3521.5	4723	4025.5	2953.5	5476	5065	2812.5	3949	5806	5203	3481.5	3212	2913.5	3653.5	6918	5543.5	4991
1	P17301	ITGA2	2555_AIASIPTER_2	6089	8704	8273	8709	8084.5	10785.5	8541	8297.5	9757	9713	11091.5	6083	10337.5	6955.5	9352	6268.5	11311	9294	8001.5	11672	9626	9292.5	10489.5	10536.5	10461.5	8843	3660	7217	3154	3540.5	8896	9211.5	6723	9030.5	9806	9689.5	10302	4088	7393	3027.5	8991.5	6979.5	9053	9328.5	10487.5	6725
1	P17342	NPR3	433_AALVYSDDKLER_3	7386	12059	10664	13125.5	11124.5	8740.5	5129.5	5921.5	16186.5	7831.5	4998	11325.5	5440.5	8757	12784.5	10996	6463.5	13497	12564	9460	13965	7953.5	9779	8869.5	5832.5	10622	18464	8651	16651.5	26691	10375.5	13924.5	9632.5	12368.5	8533	13908	13104.5	10226	16370	9537.5	15162	10819	13201	6903.5	17641.5	9088.5
2	P17480	UBTF	18717_FLESLPEEEQQR_2	16580.5	18789	12524	23369	14982.5	13898	8919.5	15600	12469.5	13226	30532	12225	19098.5	12768	17250	31999	8677	11803	13605.5	15297	14788	20140	22781	18650	22174.5	10942	18218.5	9023	12868.5	12877	16714.5	11300	13863.5	16818	11150.5	24190	14840	24896	13101.5	12620	13010	14065	27872.5	11829.5	14727	11892.5
2	P17540	CKMT2	51307_RGTGGVDTAAVADVYDISNIDR_3	28981	37259	40262.5	32797.5	39097.5	43080.5	24669.5	18606	35402.5	20783.5	29232.5	21668.5	23418.5	34405.5	43124.5	42792	35605.5	15197	35308	33102.5	33581.5	17264.5	26282.5	28124	29333.5	54369	39149.5	26360.5	35067.5	43205	30003	19353	22435.5	22774	28734	36502	29301.5	55725.5	27957	34428	26191	26088	25841.5	32892	25888	40433.5
1	P17612	PRKACA	51437_RILQAVNFPFLVK_3	2466	2835	3136	6670	1567.5	1598.5	1376	582.5	2078	1343.5	1165.5	2093.5	3213.5	1721	1769	1760	1368.5	696.5	1155	1783	807.5	2209.5	662	1482.5	6796	1221	4501	1216	1660.5	5626.5	2159	351.5	1515.5	1580.5	999	2268	1585	1588	2469	455.5	1869.5	1512	876	1590	1620	2194.5
4	P17655	CAPN2	52206_RPTEIC(UniMod:4)ADPQFIIGGATR_3	18336	16797	15952	16938.5	18808.5	16867	13534.5	9979	17197.5	14332	13017	15515	15592	11596	18577.5	11777	12781	11936	11252.5	12712.5	10039	17890	18269.5	14083	18090	20662	18831.5	17287	18001.5	19009	16610.5	14327	11444.5	14781.5	9942.5	6751	8635.5	12060.5	15879.5	15134.5	16375	13734.5	17000.5	21222	18495	12841
108	P17661	DES	61293_TSGGAGGLGSLR_2	2768384	1413765	1.07945e+06	2.05486e+06	1063855	1.01228e+06	1748637	1652122	1663375	1161080	1.48859e+06	1710678	1512682	1207357	1.25516e+06	2433572	1.46037e+06	1204970	1817760	1716229	1888313	1.03927e+06	2175497	2.01601e+06	1412511	1673055	618568	2.13938e+06	756750	574717	946266	980930	337226	1678417	1574261	414928	803678	2.15063e+06	947896	829140	72288.5	966716	1097769	1.32556e+06	1.32389e+06	2000214
3	P17812	CTPS1	34937_LC(UniMod:4)SAHGVLVPGGFGVR_3	27253.5	89552	50201	27595.5	42575.5	38180.5	53855.5	54628.5	49757.5	69866	83286.5	84253.5	58354	32488.5	42438.5	55232.5	68945	96728.5	81212.5	65643.5	94214	73403.5	66842	87888	36339	34804	39275.5	49707	40075	47722	42184	75100	74525	48168.5	47186	48159.5	47897.5	18956	27192.5	42352.5	72189	53521.5	71925.5	76957	69812.5	53054.5
10	P17844	DDX5	59260_TGTAYTFFTPNNIK_2	64905.5	82611	85678	100594	90793.5	92578.5	55377.5	39097.5	53346	45530.5	48474	49176.5	56357	83037	39215	62286	57545.5	34389	40696.5	59448	54276	59562.5	41383.5	41224	78552	72726	75051.5	69154	93810	64328	65878	22598	45637	37718	36484	43687	50096.5	56597.5	73513.5	50993	42617.5	42668	17794	49957	47393.5	50785.5
9	P17858	PFKL	5835_AVAFSPVTELK_2	27599.5	21375	18174.5	26066.5	16823	30674	19079.5	18347.5	24070.5	16305.5	21328	18057	31250.5	15798	28239	10600	23903.5	18061	19687	15709.5	15244.5	15200	14861	20496.5	29044	22598	39794	37201	24885	27940.5	32800	23089	26420.5	15395.5	22393.5	36854	26231	12469.5	23355.5	11926	35403	23723.5	26698	26150.5	16248	13454.5
2	P17900	GM2A	63142_VDLVLEK_2	35435.5	14299	11344	7411.5	14833	21334	13674.5	7115	7488.5	9052.5	19585.5	2961	13007	24825	11219.5	38444.5	16221.5	17793.5	20034.5	13796.5	10015	15308	15878	18889.5	18092.5	10598	12325.5	16742.5	16516.5	14838	20291	16247	10417	10010	13990	17584	11770.5	15627	12019	28995.5	16380.5	9564.5	8941	16405.5	17240.5	12855.5
10	P17931	LGALS3	62835_VAVNDAHLLQYNHR_4	212574	228522	244709	332576	318150	247504	248940	236966	199434	269058	185404	130500	233057	205222	190458	194609	218396	181030	113596	177348	173572	189354	128418	187424	310818	250871	213608	246125	383450	456368	147246	212100	125544	111292	131169	118178	183279	249860	191242	289880	95466	159918	184248	327542	188095	61872.5
10	P17980	PSMC3	34462_LAGPQLVQMFIGDGAK_2	108297	61672	61864.5	117410	51129	79632.5	47547	19936.5	15760	4407	8121	11501.5	24086	66925.5	39193	61257	19486.5	9667	47410.5	70824.5	46168	36569	32545.5	48313	94740	36548	41384	63420.5	29938.5	27696.5	38881	9969	9649	7848	8081.5	757	4494.5	70281.5	43361.5	25365.5	20436.5	14496	45464.5	5180	44946.5	45620
12	P17987	TCP1	69689_YINENLIVNTDELGR_2	28334	94229	67303.5	116046	45501	14034.5	68992.5	65912	69812	49649.5	96638.5	146996	57897	81037	56025	41853.5	20936	16304	46456.5	180578	64671.5	71828	111234	39438	48791.5	111649	62031	51911.5	37843	83131.5	87803	77878	47822	78400.5	69671.5	58436.5	95659	30340.5	50572	55229	50801.5	45319.5	104004	88716	101008	66276
3	P18031	PTPN1	41016_LTLISEDIK_2	25922.5	102734	98554	61624	156728	81145.5	130083	75668.5	22038.5	88219.5	91606	100400	129802	90337	42976	21548	110228	196771	42771.5	123652	58117	71071.5	70831	44912.5	107152	129735	40786	88706.5	98597	90774.5	46646	49236.5	55192	40846.5	50911.5	28072	136562	59922.5	104566	41183	86133.5	39504	114322	111792	83311.5	54442.5
1	P18065	IGFBP2	35528_LEGEAC(UniMod:4)GVYTPR_2	5398	3780	4743.5	7585.5	4371.5	2225.5	5998.5	4062.5	3740	6358	4277	4115.5	3526.5	3696.5	5870.5	8257.5	3538.5	10810.5	4118.5	4597	3414	3314.5	6630	4630.5	4410.5	3771	7720.5	3192	879.5	4901.5	4781.5	7243	4690	5126.5	4712.5	4051.5	4527.5	4493.5	3664.5	6965.5	3719	9017.5	7889	6521	1983.5	4293
1	P18077	RPL35A	46277_NNTVTPGGKPNK_3	4868.5	3815	7615.5	2829	4846	3012	3892.5	6259	8422	5511.5	5363.5	9595.5	9171	24457.5	5728.5	10151	3136	5377	2985	10110.5	3211.5	10499.5	4598	18392.5	6125	3920	5223.5	21076.5	5856.5	12935	7823.5	9720	8729	5187.5	4994.5	5925.5	7283	3185	5794	13166.5	7087	5360.5	6656.5	4434	4930.5	5349.5
3	P18085	ARF4	47992_QDLPNAMAISEMTDK_2	40895	40207	43834	38395.5	32472.5	43266	31472	22403	30009.5	34207.5	31068	37129.5	32865.5	50269.5	36529.5	35408.5	35165.5	24905	33443.5	33449.5	34703	35606.5	29468.5	29501.5	46684	49570	46062	46776	39034.5	42821	30286.5	34004	27829.5	26073.5	20474	23613.5	27611	52598	40630	32717	49682.5	25083.5	31302	17675.5	36667	36569.5
9	P18124	RPL7	27301_IALTDNALIAR_2	11557.5	12209	10488	9616.5	11748.5	13651.5	10958	11499.5	13970.5	16035	21205	7449.5	8767.5	5616	16311.5	7686	14134.5	14436	8562.5	14546	4714.5	8115	4222	7718	20209.5	6864	13289.5	7038	21111	28351	16050	15192.5	10589	9306.5	13032	14433	12172	6093.5	21013.5	9284	21944.5	10685	16501.5	13571.5	10856	5882
91	P18206	VCL	14891_ELTPQVVSAAR_2	253078	167277	157360	222312	144768	154032	200482	153168	138544	123107	171792	189012	166087	373254	97717.5	328360	163606	181465	280032	192611	232756	85598	237825	245129	176545	131880	86508.5	200596	120993	112837	119846	153532	68492	209816	111052	70841.5	115112	327305	130132	109809	35967.5	115192	154126	200513	149257	180856
2	P18428	LBP	31002_ITLPDFTGDLR_2	12952	12303	18523.5	13562	5481	8319	7468.5	3270.5	5818.5	3516.5	4650.5	6356	5560	8154	2763.5	3418	3327.5	5192	6000.5	5927	6103.5	9877.5	2599.5	2438.5	26318.5	4971	14238	8636.5	15124.5	13430	6956.5	3708.5	10331.5	7164	5403.5	5812	4970.5	12406.5	6398.5	4348	12648	5599.5	3578	1987	7465.5	7913.5
2	P18440	NAT1	47459_NYIVDAGFGR_2	22814.5	14372	26414.5	12878	23108.5	18007	18415.5	15548	19401.5	15790	11612.5	9461	10821.5	16763.5	17727	26440.5	28445	19137	17651	12467.5	14047	15025.5	10050	19747.5	17525.5	16717	13739	21949	23147.5	17540.5	9378	22016.5	16311.5	20837.5	10983	10846.5	14457.5	10672	26631.5	21030.5	20091.5	13056	18171	35871	20122	20340
3	P18583	SON	29722_IMLVEPPVAK_2	8910	7195	10901.5	4557	11609.5	18822.5	6163	9514.5	11901	8418.5	5178	40341	6778	6140.5	7805	7878	8842	11828.5	9980	10820.5	10766	44683.5	3710.5	10942	11311.5	11333	8663.5	9943	12701	12443.5	10906.5	13593	9882	6542	10249.5	6374	8111.5	8523.5	9808.5	3776.5	11508	10927	7702	9246	11195	6652.5
7	P18621	RPL17	29889_INPYMSSPC(UniMod:4)HIEMILTEK_3	105220	45219	72383	175002	69228	31677	108709	1551.5	62154	59249.5	60509.5	75198.5	88244.5	61931.5	59420	57926.5	65283	33503.5	97108	76135	67578	46941	120900	87624.5	83038	101107	86872.5	111568	44266	87515.5	77103.5	47570.5	36082	49533.5	68793.5	56274.5	49302.5	69615.5	56320	55645	45669	56231.5	62024.5	76135	66234	93961
7	P18669	PGAM1	25493_HGESAWNLENR_3	20868.5	34612	10762.5	25257.5	22618	52503.5	20274.5	40326	42981	56509	32001.5	22161.5	29980.5	20311	37383.5	26091.5	34410.5	10347.5	23802	32693.5	33412	53182.5	13090	46685.5	21932.5	22688	19824	17803.5	28795	26053.5	16627.5	24657	19743.5	21936.5	24872.5	11552.5	21496.5	14370	37951	15116.5	28584	27395	30327.5	29040	39698	23322
5	P18754	RCC1	54566_SHSTEPGLVLTLGQGDVGQLGLGENVMER_3	33897	15159	31043	37585	34930.5	42399.5	12489	9186.5	10830.5	11810.5	13870.5	7846	16028	17924.5	6982.5	15887	14412.5	11184.5	11947.5	8049.5	8568	14334.5	10911	20236.5	39400.5	15214	12300.5	34294	41710	40279	10344	9407.5	8108.5	13425.5	14380.5	6117.5	10198	20273.5	11932	5510.5	15857.5	9946.5	8188	8176	12789.5	7652.5
3	P18859	ATP5J	52346_RQTSGGPVDASSEYQQELER_3	21634.5	24287	42706	20659	29083	19722	30539	21883.5	24307.5	26426.5	33390.5	26742	33697.5	66036.5	28277.5	28509.5	23812	22147	16793.5	21261	28123.5	34832	26671.5	24781.5	38706.5	19037	33304.5	34613	35412.5	22143	18257.5	23125.5	35174	20926.5	17096.5	23495	28760	13073.5	27723.5	27027.5	27671	26437.5	19554	19162.5	23340.5	23825
2	P18887	XRCC1	70565_YSQVLGLGGR_2	13566	13924	7987	10358	8002	12892.5	6834	4681	10786	13516	9333.5	5649	15288	5594.5	9794.5	6205	13809.5	8207.5	8768	7928	8673	8619.5	6253	10210.5	11786	9381	15557.5	10260	9621.5	11766.5	9196.5	9756	9509.5	11048.5	6640	9988	7121.5	7079.5	11771	16819	7410.5	13676	8212.5	12892	11856.5	12259.5
8	P19012	KRT15	21759_GGSLLAGGGGFGGGSLSGGGGSR_2	21736.5	27899	28013.5	23153	47899	19625.5	32033	18153	25898	16754	20867	26235.5	19666	25244	21306.5	29655.5	28963	29803.5	21110	22258	20550.5	25987.5	21905.5	20893.5	33179.5	29864	20242	20827.5	21265	16881	19485	10587	15901	12531	22602	15836	20585.5	31567	25878.5	25080.5	17454.5	15348	23581.5	19461	24804.5	21225
6	P19013	KRT4	66611_VQQLQISVDQHGDNLK_3	13282	15418	13432	16062	11093.5	12302	15528.5	12497	11618.5	16053.5	17306.5	8970.5	16808.5	15769.5	11884.5	11806	18272.5	23264.5	19372	14021	6757	11397	22228.5	14705	13865	18678	11201.5	19385.5	15777	13317	18175	15319	8483.5	9916	11395.5	10535.5	18628.5	10019.5	13905.5	14814.5	12336.5	15414	12907	14208	14110	15024.5
2	P19075	TSPAN8	48317_QFQEAIIVFQEEFK_2	8599	3422	9362.5	13582.5	12908	17768	4223	1206.5	4114.5	2541.5	1566.5	1611.5	1943.5	14853	1485.5	10648.5	2744	1216.5	3614.5	2895	1058.5	2170	1715	325.5	13597.5	3406	13198	10248.5	14483	8739	5892	675	1125.5	887	843.5	1445.5	1188	1421.5	618.5	4034.5	3259	2180	3281.5	2113	1403.5	487.5
6	P19237	TNNI1	22834_GLSLSALQDLC(UniMod:4)R_2	17402.5	17103	13700	42124	14861	15859	25776.5	15140.5	20015	27409	18029.5	15875	15147.5	30440.5	18705	49004.5	20863	26620	62521	16523	31872	22134.5	17922.5	16096.5	38241	18497	40665	22184	15680.5	14410.5	38850	83555	37575.5	9449	18336.5	24370.5	12655.5	13478.5	19811	61699.5	14777.5	26661	50194.5	16586.5	16246.5	21487.5
23	P19338	NCL	16863_EVFEDAAEIR_2	41955.5	127972	40635.5	50715	78319.5	74167	58766	73069	61342	79870.5	66127	46566	72409	31850	71053	17731.5	90718	66696.5	21403.5	91461	63447	108920	26034.5	66362	91116	106788	111586	47014.5	103664	98766.5	122892	56997	131482	42011.5	130250	291095	139788	28067.5	98709.5	110492	157944	155971	163790	84036	116172	83600
11	P19367	HK1	44072_MVSGMYLGELVR_2	23022.5	21721	26371.5	28808.5	27775	44397.5	19129	14865.5	28654.5	8564.5	13686.5	19279	29146	22251.5	18710.5	30323.5	18639	19537.5	21288.5	22710	22084.5	19858	13314.5	15759.5	30527.5	29882	23621.5	28234	39866.5	32692.5	19331.5	15389	17790	14414.5	14555.5	21272	19793	14989	30952	20099.5	29533.5	20642.5	15757.5	18154	20368.5	10014.5
3	P19387	POLR2C	18478_FIIENTDLAVANSIR_2	10732.5	14210	10314	11535	9038.5	11737	8778.5	5403	10204.5	3023.5	4644.5	6590.5	6767.5	8275	5616	7727.5	5269.5	9551	5458.5	7910.5	7587	11989.5	11259.5	8101	11017.5	5940	10487.5	8912	24000.5	10317	6351	4357	2904	4573.5	4103.5	7167	4343.5	5766	10592.5	19733.5	8926.5	6439.5	7057.5	11345.5	7863.5	7481
2	P19388	POLR2E	30125_IQAGDPVAR_2	13121.5	17994	9866	11706.5	13807.5	14971.5	14923.5	19334	17408	18526	15469	14695.5	18971	10442.5	19751.5	19938.5	16414.5	22309	17535	14476.5	19059.5	21057.5	21892.5	17749	14096.5	14130	18007.5	15443.5	15675	16203	19964	17199.5	15421	20478	18901	21263.5	18613.5	6133.5	15475	22104	20629	25563.5	15226.5	21396.5	18663	14533.5
3	P19404	NDUFV2	68223_VYEVATFYTMYNR_2	52506	50756	48086	50546	45769	45090	38524	435.5	34562.5	29587	33348	43053.5	34466	48680.5	36123	38282.5	40748	24004	42483.5	44353	43393.5	32657	40387	36789	58928	45685	47851.5	62272.5	51797	45203	39367.5	13983.5	33081	26594	20059.5	28146	31002.5	62116.5	38249	26997.5	30321.5	22232.5	32604	39513.5	40099	33851.5
2	P19525	EIF2AK2	34841_LAVEILNK_2	10931.5	10443	5613.5	15496.5	18540.5	9461.5	7820.5	6605	12160	8190	10475.5	9154.5	12882	4311	16205	14240.5	12154	6085	2051.5	8612	8093	11210	6905.5	15426.5	10875	9374	20186	16118.5	16129.5	18942	13671	8870.5	5957.5	7399.5	26667	16572.5	10769	15703	14135.5	21607.5	10007	7446	10707	4636	7748	7219.5
2	P19623	SRM	65330_VLIIGGGDGGVLR_2	13802.5	22610	49761.5	13051.5	27089	13143.5	10298.5	11551	11752.5	11977	10082	13300	12358.5	9759	13268	9409.5	14733	9616.5	15221	12060	24093	9048	9964	15272	13314	14482	29781.5	14929	30614.5	22860.5	21945.5	7954.5	18329	7530	21319.5	51735	18912.5	12268.5	15213.5	16531	24640	23878.5	20795	9119	17803.5	13506
4	P19652	ORM2	60192_TLMFGSYLDDEK_2	13246.5	33877	14382	24753.5	31461	58162	17650.5	6894	14236	13376	15083	14882.5	14738	24261	10678	23042	32518.5	9985.5	17607	20668.5	37842	23455	7783.5	25590	14922.5	21159	8714.5	21006.5	15341.5	44694	8806.5	7458.5	18930	9871	8282.5	6842	10916	14921.5	11019	26812.5	13329.5	11632	15355	13140.5	18384	21072
1	P19784	CSNK2A2	68186_VYAEVNSLR_2	28023	25615	34280.5	48641	62035.5	28150	21795.5	45512.5	83784.5	41538.5	86493.5	31707.5	64083	26195.5	50423	19933	43386	29487	24536.5	31496.5	28285	42701	35023	20113.5	22008	65739	48485.5	33658	52722.5	31736	27476.5	26055	48802.5	36215	60333.5	27960.5	84367	22832.5	63082	58964.5	46916	36880	52807.5	31269	61795.5	95164
10	P19823	ITIH2	32185_KFYNQVSTPLLR_3	17735	13326	14200	16338	14788.5	27727.5	14794.5	11946	13995	20226.5	12192	14444	16220	17329.5	18955	15627.5	15844.5	12142.5	12532.5	14724	13344	14601	17799.5	16021	17084	10406	16709	15744	21706	18610	16638.5	14794	30101	13664	10817	13213	18254	16770.5	15967	17050	32546	18167.5	17375.5	16437	19222.5	14595
7	P19827	ITIH1	17543_FAHYVVTSQVVNTANEAR_3	18323.5	19646	41815	21473	32638.5	11079	27746.5	14187.5	14278	14457	21084	22571.5	19386.5	52900	17802	30364.5	26230.5	30975.5	21367.5	24929	35099	19204.5	20289.5	19862.5	28675.5	22067	23277	27428	20624	18432	14114.5	29926	30500	18455.5	16971.5	16919.5	24450.5	35753.5	16766.5	26344.5	17155.5	21188.5	27699.5	21696	25955.5	27524.5
2	P19838	NFKB1	51690_RLEPVVSDAIYDSK_3	7890.5	10561	11994	13703	9539	10081.5	9215	11465	9770	14431	11079.5	9241	9603	9967.5	14285.5	9371.5	10668.5	8475	11028	7955	14418.5	12777	11786.5	9635	10106	9664	10579	7966.5	10972.5	7935.5	9038.5	8149.5	12126.5	12566	10415	9153.5	12743	10569	9992.5	12230.5	20085.5	16777	16489.5	16353	15619	12271
5	P19971	TYMP	4977_AREQEELLAPADGTVELVR_3	14597	17703	10301	15645	15571.5	17503	12071	12253.5	14222.5	14197	9339.5	16087	15011	12245	15528	14294	14888	17342.5	16837.5	14782	20775.5	14773.5	16299.5	11451	11807	16051	15431.5	13228	17289.5	14687	13000	8881	8078.5	14226.5	10057	17524.5	11668.5	12728.5	16070	19259	11894.5	16604	19819	14599	14334	18921.5
1	P20020	ATP2B1	61909_TVIEPMASEGLR_2	7335.5	14235	7299.5	9648	13625	21289.5	10036	11807	16244.5	15088	12049.5	24763	11509	17463.5	17226	6815.5	8283.5	8830	54344.5	10796.5	7217	19093	10390	11358.5	8556	13400	9760	13257.5	10692	15614	11538	6673.5	9363.5	7629	12941	13714	14599	6925.5	14165	14312	18201.5	11617.5	20449	7676	11629	23686.5
1	P20042	EIF2S2	59108_TGFQAVTGK_2	59319.5	49859	47078.5	47411.5	112077	57095.5	41292.5	36954.5	33127	46225.5	42673.5	37332	51129	42036	44804.5	51685.5	36027	6875.5	27728	28387.5	45549	27800	37439	44632	111782	35683	46519.5	43328.5	55924.5	49269	54287	36582.5	129421	46505	16866	39454	60890.5	86228.5	51142.5	59076.5	61757	57481	43863	26891.5	47777	47960.5
12	P20073	ANXA7	12956_EFSGYVESGLK_2	19388	31171	25193.5	36708	34318	42147.5	26627	31807.5	19124.5	40547	32456.5	29490	37236	29293.5	41199	28417.5	38575.5	30254.5	19654	35749.5	29531	36479	24854	35428	30275.5	35738	35746	28745.5	38765	39562	32567.5	22619.5	23841.5	14040	26907	32228	37502.5	27373	46213	31989.5	40597	39693	44245.5	40401.5	37066	15212.5
2	P20142	PGC	57943_SYYSVYDLGNNR_2	49249	32267	30287	91045.5	24177	22036.5	30598	18276	19199.5	23505.5	42729.5	23327.5	33554	29760	27840.5	51571	31804.5	28306.5	33518	42387	29881.5	38957	45030.5	29575	57560.5	19743	17743	42348	19092.5	25651	28553.5	32793	30805	27846	30696	17686.5	38934	61628.5	26776.5	60658.5	24344	20013.5	59494.5	33500.5	27620	32545
8	P20151	KLK2	26487_HQSLRPDEDSSHDLMLLR_4	25410.5	49533	41125	40575	47135	55955	45969.5	87739.5	57307.5	64159	52779	34762.5	94008.5	20001.5	71588.5	15483.5	54555	25653.5	24084.5	49819	38545.5	65197	27692	47373	44072.5	49283	40239.5	32537	56708.5	43165.5	48693	69428.5	51434	69831.5	39335	60796.5	68059	23651	91486.5	24765	125371	61710	35710.5	54657	110061	37719.5
3	P20160	AZU1	21614_GGIC(UniMod:4)NGDGGTPLVC(UniMod:4)EGLAHGVASFSLGPC(UniMod:4)GR_3	20521.5	11926	22033.5	22002	24158	25001	12166	7294.5	9739.5	12455	7176	10861.5	11051	11221	11702.5	20533.5	11626	11140.5	10713	15267.5	11697.5	6528.5	13185	9516	21603.5	18944	10120.5	23859.5	21846.5	19496	18235	5425	9041	7385.5	8118	8929.5	15345	16249.5	10271.5	10579	9851	9204.5	1781	13038.5	7602	4767.5
1	P20290	BTF3	66475_VQASLAANTFTITGHAETK_3	35206	22803	39673.5	29365.5	19482	36644	15044	19234.5	24600.5	16661	22581	25879	19530.5	38142.5	20073	27890	18458.5	16295	26211.5	24549	18579.5	26622.5	28591	16335.5	30586	35265	23239.5	38039.5	22286	24367	28398.5	20158.5	21747	15357	19921.5	26207	23613.5	39114.5	19064	20007.5	25881.5	19485.5	74094	21250	26491	22312
3	P20337	RAB3B	7575_DASDQNFDYMFK_2	11613.5	15710	11561	10132.5	15509	18204.5	14180.5	10384	15087	15487.5	14288.5	8154.5	14203.5	12923.5	15349	11627.5	10332	9864.5	9553.5	15046.5	11141	15588	9436.5	13002	11805	13892	18880.5	13923.5	22748	25601.5	11238.5	7430.5	14825.5	8099	9017.5	9697.5	10810.5	18933.5	20049	15329	18521.5	6823	10238	9888.5	14349	11579
1	P20338	RAB4A	18946_FLVIGNAGTGK_2	2641.5	1674	3412	2457.5	1409	2227	3049.5	3669.5	4754.5	2336	3460.5	1630	3570	1920.5	3097.5	3743.5	3136.5	3357.5	4070.5	715	2433	3097.5	2117	2490	2041.5	1866	1781	2630	3037	2132.5	1987.5	2513.5	2751	3817.5	3266.5	2891	2967.5	3012.5	2569	3110	1740.5	3153	2746.5	1920	3982	3036
2	P20339	RAB5A	50817_RAVDFQEAQSYADDNSLLFMETSAK_3	44120	20839	43805	60873	46072	61076.5	34587.5	10988.5	29277.5	13051.5	14244	19052	23799	11555	12373.5	18221	14436.5	10250	5771.5	30436.5	23043.5	33423.5	36397.5	21809.5	56835.5	18377	55535.5	44937	54493	54267.5	25702	6666.5	11153	26165	15063.5	34871	16100	18448	13207	23748.5	13192	17264.5	11662	36915	29096	11540
2	P20340	RAB6A	14670_ELNVMFIETSAK_2	8369.5	10135	10116.5	11321.5	9191.5	15289.5	8864.5	5120.5	8458	10124	10828.5	5952.5	9524	8426.5	11651.5	9799.5	9061	4033	3666	7811	7960	7551.5	6592	7158.5	12084	6154	9392	10709.5	10419	14720.5	8541	6303	6690.5	5580.5	5986	8078.5	8482	8000	10417	8885	16508.5	7397	10457.5	7915.5	6816.5	5571
5	P20618	PSMB1	20591_GAVYSFDPVGSYQR_2	14959.5	25659	18385.5	17370	20405	27569	15412	18059	17389	22816	17962.5	19252	21954	12278	24303.5	16718	19848	13415	16729.5	18318.5	13728.5	29848.5	21993	20297	19968	18231	21033.5	18511.5	28227	24047.5	17875	16579	18794.5	13500.5	16683.5	16410	20875	15805	25992.5	23044.5	28526	18855	20020	15573.5	24547.5	21223.5
7	P20674	COX5A	38761_LNDFASTVR_2	25176	54898	35599	38491.5	48035	50740	33692	54654	38472.5	50511	42243.5	29612	54796	11912.5	56148.5	6087	38859	13891.5	19076	38923.5	25792.5	55379	23087	38710.5	46844	55546	65091	20469	75106	56547.5	39569	59700	15769	33629.5	34611	72238.5	61808.5	22922	63259.5	26808.5	98426	25859.5	63814	36538	66727.5	41273.5
19	P20700	LMNB1	2062_AGGPTTPLSPTR_2	30445	53719	30090.5	25203	35909	34185.5	32390	37040	28882	41006.5	32792.5	32059	31704	22466	41001.5	19016	34673	68057	20070	38705.5	38594.5	49138	25642.5	30364	40736	32400	45044	26892	46429	50157	74650	37507	53873	36264.5	62024.5	88613	45377.5	20724.5	49673	61639	41282	76946	108620	48498	23795	40895.5
13	P20774	OGN	7892_DFADIPNLR_2	816188	439824	189305	550369	559650	424436	403266	341356	512264	290826	334600	385940	242661	697942	546735	771478	373234	293886	1.1341e+06	349204	781248	1144459	390061	693986	393074	314034	646453	585713	457635	353382	341708	455848	1364063	389668	689672	350753	518068	845032	413154	1338274	144514	448261	299986	543586	423846	840922
13	P20810	CAST	24406_GTVPDDAVEALADSLGK_3	116594	214248	94687	160479	198259	339035	140256	214538	334648	259616	221220	128785	300979	47207	313528	27275.5	137642	26622.5	27200	129289	115287	247345	63063	155348	119158	203540	248388	196464	210185	309522	51522	119504	38351.5	38228.5	55328	47036	128388	46199.5	396504	21997.5	110224	39637.5	53603.5	46588	161287	41721
1	P20839	IMPDH1	45728_NLIDAGVDGLR_2	72936	44459	73161.5	50008	79826	62867.5	44014.5	55587	66086.5	55360.5	99781.5	70504	99071.5	80567.5	78452	105590	119930	90804.5	140008	107190	117202	109448	75201.5	115318	80185	82589	55443.5	78999.5	79417	63536	77497	73754.5	134389	80718	69959	56224.5	104944	52244	81499	96356.5	61060	90652	101604	134422	12902	82693.5
1	P20929	NEB	19851_FTSVTDSLEQVLAK_2	14950.5	6512	7842.5	9048	6839	12085	6794.5	5067	3361	1615	8944	5190	8610.5	4723	3892	8415	4462	3532.5	4149	5525	6534	11083.5	7222.5	2286	9365	6768	8784.5	6813.5	15188.5	10007.5	7741.5	2670.5	4753	4581	5775.5	3065.5	5093.5	1601	9276.5	9456	8300	3483	5425.5	3702.5	4200	5927.5
1	P20933	AGA	18852_FLPSYQAVEYMR_2	69552.5	54488	78701.5	98579	40356.5	62029	22188	10021	26241	30010.5	18803.5	18813	55058	36336.5	33545.5	41617	23284.5	21484.5	98917.5	16037	76494	24247.5	63720.5	17216	80337.5	72113	61496.5	105540	39644.5	49552.5	56744.5	20831	12746.5	25005	55608.5	39817	24552	56320	49823	32783.5	18334.5	31093.5	10897	35101	23678	69092
5	P20962	PTMS	57443_SVEAAAELSAK_2	85448	133352	39201.5	99857	81353.5	170270	74934	187888	157304	150791	94435.5	48062	120049	31287.5	175570	39759	57581.5	79516.5	60464.5	100184	89372	301108	41540.5	140082	52745	131976	145622	65221	140404	136566	109500	82603.5	249083	78957	213363	131021	156455	49521.5	104408	225048	143091	131218	181273	117326	159656	121436
4	P21266	GSTM3	37529_LKPQYLEELPGQLK_3	38537	43659	31120.5	45211	35069	39887	40013	29345.5	46482.5	45207	42212	42124.5	38695	33800	32352.5	25473	45915.5	46092	25852	29410	46776.5	48319	30571.5	84713.5	28905	31803	19030.5	42734	34790.5	17060.5	23598.5	18518	24807.5	41513.5	18129.5	24866	20510.5	22637	24563.5	16500	26053	27369	20147.5	31950.5	51830.5	33256.5
4	P21281	ATP6V1B2	52439_RSGQVLEVSGSK_3	13021.5	20130	14008.5	12504	18589	26209	10547	13404	18801.5	21094	19177	14069.5	18030.5	12400	21608	15299	18057	15366	9554	18760.5	15586.5	21143	8695.5	15871	16376	17813	24407	11810	21508.5	26092.5	14214.5	10565.5	12805.5	10212	13741	10637	16757	12135.5	25791	15337	19539.5	15849.5	22745	15672.5	16634	22674
30	P21291	CSRP1	21267_GFGFGQGAGALVHSE_2	803018	330453	393778	616785	383830	106276	527058	301405	376104	280192	426700	413491	501087	328589	310938	505662	539946	290749	691905	665436	603092	222204	689990	621472	402035	653652	215456	663714	265928	207778	409062	202162	136855	429560	542896	249822	294208	779166	253041	590748	79405	371970	347859	403094	343016	546212
230	P21333	FLNA	39258_LPQLPITNFSR_2	554838	327203	623074	629262	359578	325155	565874	267656	329873	264542	453795	728219	442960	727700	211837	933440	469966	331039	604853	590167	594132	199066	859130	524967	682808	397307	292548	673172	327402	298718	413681	261047	189560	545497	286240	169178	293794	873834	328862	238610	78504.5	297674	518598	462203	295074	443823
1	P21359	NF1	18504_FINPAIVSPYEAGILDK_2	11582	6846	11299.5	16947.5	13490	24364.5	8977	4526	7430.5	6567.5	3059.5	2606.5	5696	5270.5	4487	12140.5	3878.5	858	2540	6494	5266	2952.5	8990	4416	16201	8714	21668.5	14404	19308.5	18368.5	4668	2915	4599	5553	2408.5	6517.5	940	6538.5	5506	16353	8784	8998	5292	6768	5763	4605.5
14	P21397	MAOA	44682_NEHVDYVDVGGAYVGPTQNR_3	19905.5	39839	42923.5	24353	41687	47722.5	27077.5	27494	31237.5	36355.5	42236	47690	37876.5	40303.5	41500.5	32608.5	37778.5	22007.5	24297	33562.5	27638	33391	30179	27081	48856	43219	35890.5	35427.5	64811.5	51303.5	44353.5	30892	39260	26710.5	29825	42817.5	36311	44451.5	42173.5	42275.5	59680	39720	47498	30692	30422	23767
6	P21399	ACO1	5889_AVDAGLNVMPYIK_2	25186	26813	21628	23250.5	31276	29205	23794.5	20025.5	22550	24271	21555	18641.5	23073	24085	29430.5	11686.5	8928.5	23614.5	17236	23787	25085.5	24837.5	18439	18357	23416.5	24367	26659	23172	39163	34619	27028.5	20979	21518	19465.5	21011	26168.5	27441	32992.5	29029.5	32201.5	28758	22982.5	22574	25455.5	26771	21558.5
2	P21579	SYT1	63897_VFVGYNSTGAELR_2	8807	5309	7443	20340	10562	7789	10450	19972	4539.5	4939.5	7511.5	7243.5	13301	11038.5	9286.5	6725.5	7394.5	11437.5	21075	9473	6404.5	4307	9729.5	6368	6485	3901	11836.5	11817	11179.5	14763.5	3931.5	12971.5	6206	7288	5592	9334.5	12221	9644.5	11403.5	11292	15134	6095	6813	5034.5	14131.5	14409
16	P21796	VDAC1	24901_GYGFGLIK_2	42844.5	77750	53912	68967	86166.5	102037	58282.5	84751	92908.5	120060	89237	6216087	89781	40280	134566	33654.5	85468.5	52974	26717	78978	52552	90284	27052	51820	82067.5	88357	139004	52296.5	123002	107373	107578	60002	114200	51380.5	74805.5	167620	111336	30611.5	145761	80825	256428	182770	89646	74521	43307.5	61220
26	P21810	BGN	45187_NHLVEIPPNLPSSLVELR_3	223214	332789	250794	269171	528831	298168	403186	148462	163410	210554	183325	304349	155833	1.15198e+06	214594	559880	255382	478224	349304	256677	368372	315022	461608	405101	335981	308979	576565	477724	543879	589295	379066	427534	492395	304418	267604	143838	382258	607726	394511	609746	145177	506832	306658	538790	272942	467266
6	P21912	SDHB	69897_YLGPAVLMQAYR_2	20733	32000	19697	26755.5	35519	34618.5	26626	20915	26002.5	26511	26359	14005.5	19089.5	25151	25808.5	19893	24422	20237	7707	26188.5	22503.5	32355	19815.5	27699.5	32141.5	29062	32728	23505.5	40062.5	36515.5	31425	13281.5	23134.5	10581.5	20543.5	25862.5	25232.5	10050	29391	27335.5	37268.5	33971.5	34698	18024	29810	24278.5
1	P21926	CD9	11106_DVLETFTVK_2	4949	10507	11752.5	11769	5352	24809	5719.5	7999	18495	26218.5	17734	7046	5535.5	10996	9869.5	6259.5	12842	8731.5	5769.5	6353	6468.5	7594.5	3745.5	8446	6813.5	3070	16696	14927.5	6117	9969.5	6094	3789.5	7628	2659.5	3408	4485.5	4183.5	6159	15145	7560.5	12677.5	3430	6969	6362.5	7385.5	8729.5
1	P21953	BCKDHB	59583_TIIPWDVDTIC(UniMod:4)K_2	15884.5	20024	20735.5	1788	20494.5	20870.5	12109.5	10980	23193	14221	19490	17729	17256	28370.5	14421	17775	16517.5	9703.5	13232	12141	14187.5	20071.5	21059	10633	22947	14026	13554.5	27721.5	22755	19734	13069	12506.5	16468	12978	7394.5	12074	18407.5	25498.5	18934.5	25852	18397.5	13370	11598	16826.5	15903.5	12550.5
3	P21964	COMT	2925_AIYKGPGSEAGP_2	14512	5504	9276.5	7507	3342	6185.5	12577.5	11237.5	6707.5	9557	15480.5	6084	12870	5137.5	10663.5	7864.5	1981.5	10106.5	8700	4494.5	4734.5	5297	11515.5	6032.5	9277	2969	5248.5	11697.5	9231.5	1820	13118	7436	3937.5	9915	14132.5	8550	14908.5	12543	7227	12355	5131	10079	8795.5	7205	3646.5	5324
23	P21980	TGM2	41807_LVVNFESDK_2	33495	69742	99372.5	41965.5	55653.5	33586	64494.5	28370	33835	26003	38264	29555.5	25039	149916	22089.5	66497.5	64625.5	54541.5	28510	107458	107472	43842.5	25363	40341.5	75854	21422	62725.5	41812	58960.5	105786	43641.5	20918.5	78283.5	21275	110468	120654	117287	47957	39991	107286	22244.5	74767.5	54976	90443	62396	51372.5
7	P22033	MUT	721_AAVQVLDDIEK_2	188185	198860	194036	180686	169840	123094	171678	120935	166642	119492	161884	130854	158759	180818	142412	293035	137534	129886	95281.5	129200	170966	147394	191346	177056	177368	217810	179276	209895	116282	91417	148488	140023	115196	163264	132970	67448	73552	245108	119099	157924	95371	110079	115552	109532	170360	186374
8	P22059	OSBP	20020_FVPYSYFSR_2	9396	20619	33164	16259	28297.5	16958.5	18406	13535	20922.5	20437.5	25520	33050	27774	17161	18024	27695	26369.5	10380.5	13129.5	16614.5	31028	26943.5	9976.5	35135.5	22207.5	18352	13190.5	18356	19403.5	13301.5	10677.5	11644	23725	11064.5	28145.5	17995.5	14934	16707	20589	18866	44989.5	14250.5	18735.5	12372	9841	25822.5
6	P22061	PCMT1	66580_VQLVVGDGR_2	47777.5	43441	37548	27204.5	38220	37431.5	30382.5	44622.5	46291.5	47040	43246	35652.5	47686.5	24466.5	38868	36763.5	55324	41868.5	41299	39984	45943.5	57081.5	29154	49793.5	35876	44205	30097	28789.5	36838	27114	23521.5	32730.5	37683.5	33248.5	39325	28648.5	36376	28710.5	38935.5	33703.5	35344	30490.5	40194	34742.5	54931	41228
9	P22087	FBL	46023_NLVPGESVYGEK_2	22411.5	31047	21550.5	37509.5	18068	26053	16349.5	19751.5	16347	17116	19479.5	25342	18660	32701.5	32242.5	48048.5	15156	21217	39365	24755	23492.5	19413	29129.5	26387	30351.5	25387	29660.5	24322	31516	30769	42564.5	22657.5	24595.5	18082	28301.5	59836	34136.5	54907	33795.5	25449.5	40459.5	31109	38439	25295.5	19473	29590.5
3	P22102	GART	1607_AFAHITGGGLLENIPR_3	38771	32348	21738.5	35047	24862	39196.5	20059	28656	20233.5	30299	25790	20773.5	30196.5	55652	31994.5	11582.5	38601.5	30829.5	23299.5	49996.5	31221.5	24249.5	22259	29444.5	51105.5	22732	27875.5	19851	44383	37224	28620.5	22828.5	24399.5	27400.5	27563.5	51182.5	28624	20729.5	34277.5	27500.5	35351.5	29644	35195.5	26634	33897	22620
30	P22105	TNXB	66753_VRGEESEVTVGGLEPGC(UniMod:4)K_3	16392	37878	26491.5	37482	38351	34209	45954.5	43164	33266.5	40214.5	32496.5	41816	53771.5	23082	40829.5	30992	43783	22985	55034	56795	46255	15671	24421	58236	51101	51445	17783	26389	33433	28488	16627.5	20474	16396.5	34628	19820	13983	34164	50082.5	28863.5	20766	17375	22231.5	30964	32755	37307	18331
6	P22234	PAICS	17222_EVYELLDSPGK_2	15081	21639	18736.5	14051.5	21221.5	20134	12080	12789	14114	15162	12071.5	9348.5	31177	26837	18170	12758.5	10330.5	13255	10803	16242	12293	22366	6671	12265.5	17389.5	17140	15395.5	10810	27197	32215.5	15634	11030	15545.5	23016.5	13862.5	21241.5	17535.5	14721	23574	19319	35243.5	17579	22521	17692.5	22367	14860
13	P22307	SCP2	42777_MGFPEAASSFR_2	29018	35472	26550	33455	27488.5	44899	27479.5	26398.5	30847	37301	27209.5	23844	24732.5	34864.5	68011	30211.5	33097.5	34846.5	26336	32219	31484.5	42967	30047	40829.5	22032.5	31946	30062	33332	48192.5	36156	38719.5	17078.5	17184.5	30499.5	21575.5	29240.5	33218	16278.5	59122.5	26636	60882.5	26111	37577	47622	42708.5	19690
31	P22314	UBA1	34469_LAGTQPLEVLEAVQR_3	16458	40130	28872.5	32849	36390.5	54779	33238.5	30407	35540	49317.5	36086.5	33334	41784.5	22155.5	43491.5	12374.5	34007	31297	15418	32650.5	21608.5	35522.5	18009.5	32265	43228.5	23479	39597	28264.5	53994.5	46152.5	42485.5	31616	24738.5	20690	22570	26119	32138	19024.5	42226	10808	112197	27675	52881	25195	44699.5	16352
5	P22352	GPX3	18939_FLVGPDGIPIM(UniMod:35)R_2	63007.5	29191	83036	70456.5	70941	36937.5	78371	58561.5	64776	83187.5	56223	86073	82370.5	35928.5	50203.5	67216	65074	58865	42834.5	64777.5	71922.5	62866	80587	55112.5	60902.5	90585	120440	93070	28566	55946	116694	72259.5	125081	89887.5	53966	57119.5	111370	60235	39840	125662	48017	56850.5	87744.5	70368	55741.5	97894
1	P22392	NME2	13931_EISLWFKPEELVDYK_3	10924	4111	3770.5	20171.5	15360.5	14876	4876.5	4085.5	2136.5	5691	4185.5	4108	4804	6038.5	5902.5	2087.5	3228	971.5	3459	4932.5	5531.5	4026	3676	3033.5	22405	3056	29469.5	5558.5	29969.5	26300.5	7936	2388.5	3546	1169	2636.5	2286	3067	4744	4926.5	3845	2647.5	1887	1520.5	4306	5340	3842
1	P22413	ENPP1	70959_YYSFNYEGIAR_2	11993	9553	9391.5	11652.5	8845	10652	10320	15005	6595	8041.5	7810	9142	7121.5	12791.5	9373.5	9583	8232	10135	8402	8204.5	9832.5	8063.5	8127.5	8910.5	12361.5	9383	7844.5	9278.5	8908	25625.5	9782.5	11873	8479	16392.5	7960.5	14254	5514	13930	9701	12000.5	7976	9290.5	7370.5	12269	9934	9415
39	P22626	HNRNPA2B1	27704_IDTIEIITDR_2	65979.5	325729	88537.5	189666	224683	304960	95664.5	82403	226402	216584	275365	123951	118420	62035.5	149956	53604	339556	36966.5	28631	270082	143151	409514	31059.5	150067	171354	193961	314985	114772	244025	187514	217371	18100	433540	26361.5	267718	169954	170388	51046.5	280772	166314	386466	297431	265011	94011	222977	217627
4	P22694	PRKACB	34059_KWENPTQNNAGLEDFER_3	40711.5	33296	37892.5	35727	22591	30837.5	34148.5	20549.5	20434.5	18350.5	30383.5	33282.5	19664.5	25324	25545	35750	25234.5	28512.5	14664.5	27666	37676	32289.5	45447.5	22529.5	29413.5	40601	39950.5	27551	28312.5	30813	35163	33877.5	26200	37064.5	28508	37494	25429	34078.5	28607	28562	32666.5	32641.5	27678	32797.5	23182.5	35978
14	P22695	UQCRC2	59474_TIAQGNLSNTDVQAAK_3	263501	269318	294320	385324	396108	439427	269676	193119	266492	219956	229184	219298	218784	186751	256222	370194	299738	152402	210746	333874	165409	203820	261040	282905	384688	263017	148728	409462	112128	73694	298851	185746	110404	268562	123676	125770	211136	400766	189970	151582	88124.5	180800	213358	195342	266452	271622
1	P22732	SLC2A5	58898_TFIEINQIFTK_2	21708	16984	12941.5	25741.5	27287.5	25482.5	9996.5	6125	15285	18543.5	19381	16852	13085.5	5012	16752	13924	16758	6030	11366	20247	18274	18127.5	8719.5	13917.5	21809	16326	18389	19141	36669.5	12428.5	8957	7697	2571.5	12465	11595	8630.5	15940.5	14727.5	17783.5	19287	13367	11510.5	13034.5	20370	15853.5	12478.5
4	P22830	FECH	70794_YVHPLTEEAIEEMER_3	23393	31691	27011.5	18920.5	24627.5	21517	22650	18564.5	17298	26194.5	28739.5	30946.5	30304.5	42910	24843.5	28878	28214.5	22786	25810	33348	32709	23709	30815	22704.5	22676	34666	20877	19358.5	21710	21877	24390	22780	47233	20814	23687	24321	23262	34235.5	25811.5	22505	22080	19414	27799.5	30629	27805	27545
9	P23141	CES1	61717_TTTSAVMVHC(UniMod:4)LR_3	17243.5	12761	16320	14654.5	24889.5	19762.5	21431	21660	11640.5	21114.5	20183.5	21789	21627	10518.5	17176	12041.5	17186	25089.5	18507	15582	17349	14648.5	16297	17737.5	28484.5	20275	20366	20133.5	23683	18656	20640.5	21023.5	16699.5	19501.5	21827.5	18776	24022	12866	17939.5	11958	36852.5	23803.5	19125	25272.5	24290	13048
10	P23142	FBLN1	59317_TGYYFDGISR_2	13758	35521	13988.5	40624.5	34253	38428	30533.5	16967.5	37648.5	19664	19372.5	38457.5	29420	55292	25211.5	38727	61774	13323.5	23632.5	60704	30316	23782	21093.5	48940.5	36579	20514	25524	20855	30481.5	13366	19506.5	18477	47067	20279.5	23638	14971.5	28290.5	12330.5	28480.5	25262.5	15974.5	26860	18686.5	29138	24035	30489
5	P23193	TCEA1	37677_LLDGPSTEK_2	6089.5	10321	6626.5	8426	10733	11160	7938	7146.5	7897	9101.5	9806	7107	9004	4096	10282.5	3839	9495	9538.5	5664	10134	6203	13229	5130	7733	8821	7382	17145	7541	12154	10945	11497.5	13680.5	13025	2553	8297.5	32651.5	11757.5	4183.5	9065	13877.5	15750	14640.5	10995	10114.5	10891	8519.5
3	P23229	ITGA6	40155_LRPIPITASVEIQEPSSR_3	8700.5	16375	9445.5	14929	17728	20442.5	10979	9237.5	14925	14156.5	11213.5	9039.5	13686	9266	17233	12586.5	17407	10554.5	9103	17217.5	7706	14905	7721	12507.5	13147.5	18492	15409	10104.5	15110.5	14296	14272	8689.5	11925	9897.5	10002.5	11361.5	11633	11617.5	11990.5	10711.5	10177	12524	13482	12494	7758.5	10656.5
20	P23246	SFPQ	18305_FGQGGAGPVGGQGPR_2	24494.5	47763	22493	29980	35559	42091.5	29874	36131.5	31096.5	39458	32473.5	27442	33653.5	19394	46427.5	19312	30669.5	40040	15875.5	34138	21261.5	47547.5	23366	33517	37643	36609	42167.5	23752	41469	42062	68878.5	25962.5	37636	27646.5	52716	60087.5	41064	20560	43032	53819.5	70929.5	60447	53799	36209.5	40209	37704
14	P23284	PPIB	61800_TVDNFVALATGEK_2	92030.5	222963	111367	129880	142442	198010	104535	108026	124276	128237	101516	65096	103940	82071.5	164072	59381.5	122956	112942	40105	129672	103663	214542	61410.5	61254.5	168344	155446	271842	102303	237954	285010	190376	89262	190612	77483	164988	211932	171640	150689	200254	225134	270200	205815	304803	155010	184260	154798
2	P23297	S100A1	14587_ELLQTELSGFLDAQK_2	24154.5	8609	16633	24546.5	20717.5	29506.5	11544.5	5182.5	5668.5	6140.5	5375.5	5661	6039	37067.5	4074.5	19537	6323.5	3512.5	7446	11314.5	4032.5	1973.5	17426.5	4671.5	30121.5	5590	25025	22529	26996	27352.5	3627.5	3008	9994.5	4430.5	8993.5	19158	5622	7889	3594.5	1942.5	27111.5	8113	6471	12855.5	20856	4310
5	P23368	ME2	3820_ALTSQLTDEELAQGR_2	21994	21394	20564.5	25545.5	20326	19989	19758	13763	19798.5	15258.5	15304	15390.5	16199.5	18805.5	26761	19802.5	21294	19026	19326	18447	14636.5	17460.5	15115.5	28790	19999.5	23024	19544.5	19622.5	20842	23494	20094.5	14861.5	16223.5	17813.5	12364	26158	12465	18831.5	20187.5	31609.5	32477	12720.5	25268	36504	17557.5	18857.5
4	P23381	WARS	3445_ALIEVLQPLIAEHQAR_3	30057.5	19958	47541.5	28239.5	38067.5	51660.5	20137	5464.5	5435	16124.5	17623	7278	5072	21639	24850	15476.5	11653.5	12320	12545.5	23045	30381.5	29807.5	13044.5	35052	38462.5	24666	38648	26164.5	54279.5	44061	22995.5	3139.5	6601.5	2667	10914	12665	9889.5	15953	29956.5	16192.5	39923.5	37948	27457	19635.5	52460	30551
13	P23396	RPS3	51055_RFGFPEGSVELYAEK_3	29887	59921	17864.5	43207.5	38925	81696.5	30239.5	41994.5	38615	45451	46651	56347.5	33272	19216	66674	19395	51319.5	23801	22785.5	60671	32113	56516.5	15761	42226.5	44513.5	57932	46599.5	32032	73869	87705.5	39455.5	17894	30847	15902.5	40635.5	35006.5	43213.5	16798	71129	31288	101413	39042	64125.5	50308	31706	27723
8	P23526	AHCY	62397_VADIGLAAWGR_2	21729.5	44640	29973.5	28057	38251.5	69461.5	21180	40476	45906.5	74555.5	34984.5	20987.5	37254	12935	61939.5	12306.5	28846	17185	11648.5	27312.5	22865	61595	12245	33309.5	20088	27513	30511	22535	36356.5	55500	21517.5	19877.5	23815.5	18569.5	18731	20484.5	26291.5	8796	42912	12964.5	76286	21439	35808	23083.5	54203.5	18041
13	P23528	CFL1	36398_LGGSAVISLEGKPL_2	183551	184259	92145.5	150524	133486	158597	97375.5	115024	138072	123048	105472	98640.5	137806	87553.5	178660	69183	162066	114446	100065	180958	170312	184928	104905	139518	134664	185212	191640	139855	166838	158785	146997	102583	130321	106881	146514	124780	155173	114283	151440	184713	230914	164452	98097	179640	161346	151263
4	P23588	EIF4B	580_AASIFGGAKPVDTAAR_3	13244	13544	594742	11051.5	19758	13584	16674.5	20342	8727.5	14998	11762	10816	25840.5	10739.5	22143.5	12250	8720.5	18060	8929	16972	7028	16211	22678.5	15187.5	28637	17331	11498	6752	16155.5	16206.5	23346	14570.5	6943.5	14001	18212.5	25461	23768	7888.5	12039.5	19053	23050.5	23249.5	19306.5	16985	16154.5	16480.5
1	P23634	ATP2B4	65471_VLPANSMAESR_2	4435.5	2745	2062	3024	6709	5095.5	4242	4101.5	2674	8514	6703	4097.5	10632	3747	6251.5	6504.5	2885.5	3817.5	2334	2902	5034	6025.5	3754	4146	5850.5	7679	3954.5	4151.5	2492.5	6210	4456.5	9005	6979.5	6612.5	8190.5	8584	4418.5	3184.5	7316	6059.5	6223	2326.5	6193.5	6003.5	7786.5	1649.5
9	P23786	CPT2	38826_LNFELTDALK_2	70905.5	95739	68501	19600.5	82392.5	132862	96297	70234.5	98240	77848.5	79138	75387.5	78263	76517	15295	117040	161618	66145	51581	128849	56247.5	115612	120910	96732.5	48548	93309	45029	103523	53180.5	63791	29315.5	32860.5	46298	54772.5	60423	15528	13307	78171.5	17473	31029.5	23196	18552.5	82084	46406	8976.5	170163
2	P23919	DTYMK	68856_YAFSGVAFTGAK_2	3683.5	6160	13544	3977.5	5905.5	6656.5	4725	5410.5	5203	4604.5	5616	3194.5	6706.5	14244.5	6319	4198.5	5581.5	7130.5	3405.5	6391.5	4762	7546.5	4920	5049.5	5417.5	5603	8155	4126.5	8350.5	9513	6117.5	6136.5	9879.5	6114	6252.5	6654	6408	4699.5	7356	4637.5	11271.5	8355.5	6965	4705	5674.5	2936
6	P23946	CMA1	59298_TGVLKPGSDTLQEVK_2	24287	12918	14016	21920.5	15761	10593.5	16299	5477.5	6446.5	12340	11054	12336	9068	15345.5	9229	7892.5	11280.5	13231.5	12808.5	13085.5	12366	5447.5	12466	12707.5	18550	17298	7298	20794.5	11080.5	7838	9448	10555	7670	5258	8336.5	7172	11491.5	20056	11165	17402	10652.5	11752.5	9360.5	7656	13018.5	20414.5
11	P24043	LAMA2	28425_IGPVTYSIDGC(UniMod:4)VR_2	63684	129614	111485	154140	122558	127952	76618	69986.5	98776.5	87531.5	105564	87718	102369	124917	89830.5	128545	84901	51194	46698.5	68212	74331	79099.5	50152.5	47849.5	95693.5	131239	136949	96169.5	125956	150534	84247	65571	81710	99682.5	77096.5	150334	87409	112316	109348	157462	64704	36208.5	78521.5	98475.5	81646.5	85197.5
2	P24158	PRTN3	36047_LFPDFFTR_2	6023.5	17558	39509	6032	17429	8792.5	37811	19554	36412.5	28825.5	34352.5	21449.5	7725.5	32736	9714.5	8125	8733.5	3952	5474	5952	4629	3244.5	12645.5	18347.5	25969.5	17113	10710.5	26797	15116	15044	10984.5	25160	8482.5	19539.5	17694.5	5781.5	7895	8546	8125	9170	7245	3534.5	3452.5	18439	4021	1808
1	P24310	COX7A1	21623_GGIVDNILYR_2	28160	25904	23954	23206	24518	23981	28190	15532	11333	18994.5	18499	20285.5	22571	18848.5	16342.5	21620.5	9914	14675.5	7652	21155.5	23657	26113	19912.5	16139	23816.5	31076	24130	25573	22129	25044.5	18132.5	14106	17280.5	16322	17350	19356	17856	15654.5	21007	18138.5	20050	19132	24036.5	19281.5	29121	23183.5
4	P24534	EEF1B2	56045_SPAGLQVLNDYLADK_2	26708	41164	29315.5	35134	45886.5	44249	26188.5	11161.5	14790	23657	27540	18526.5	24175.5	32232.5	30374	34954	32092.5	18286.5	20195.5	33127.5	26300.5	35692.5	22187.5	19392	40626.5	38151	48346	29646.5	52927	55637	39474.5	20450	31585	22325	23983	42286.5	32315	29388.5	37306.5	33937.5	35913	37686	36435	29158.5	36438	29106
10	P24539	ATP5F1	27006_HVVQSISTQQEK_3	17520.5	37140	26272.5	33812.5	32191	41634.5	32086.5	38870.5	38551.5	44322.5	36909	30793	40647	25743	38366	25068.5	35619	30303.5	22323	40052.5	31108.5	40711.5	18103.5	36440	39209.5	35440	39676	27687.5	41348	38832	41002	31229.5	36407	23987	35900.5	34520	41372.5	23787.5	36962	38238.5	71650	49375.5	55094	42569	40767	30199
2	P24666	ACP1	41759_LVTDQNISENWR_2	14476	9917	17130.5	4400	13084.5	11169.5	11173.5	9719	11699.5	11395.5	12628.5	16260	5823.5	7318	9374	19254.5	9263	6023.5	16703	9807	12199.5	11041.5	13987.5	12877	10044	13176	10994	16040	9645	10562.5	11090.5	17351.5	8620.5	18164.5	6417	14409.5	9662	28865.5	10935.5	16228	15146.5	12223	12135.5	19687.5	9651.5	14538.5
17	P24752	ACAT1	31254_IVGHLTHALK_2	230644	113573	84903.5	164282	98343	83616	124506	105118	105858	85838.5	105130	104790	106077	91201	93325.5	163561	116472	96868.5	155217	124524	137832	76193	148062	161728	124508	132515	54464.5	174982	61996	49588	65599.5	65992	28015.5	112988	108976	39368	55617	173059	67581.5	59817	14125	73838.5	89577	107960	107502	155823
42	P24821	TNC	63134_VDLRDHGETAFAVYDK_4	125445	108617	593568	111838	150305	130756	128888	100832	95114.5	120100	166995	119832	154043	620554	96978.5	76967	133154	107258	260220	128354	117050	115352	70794	99098.5	330540	111069	147619	132336	121452	94611	115056	135966	400923	80715	153870	97021.5	124440	146154	104852	74081	261176	114486	145622	93548.5	139606	106466
14	P24844	MYL9	23100_GNFNYVEFTR_2	1.09588e+06	239081	365449	427268	240619	218100	762362	624100	327389	260636	236555	590805	580276	430845	335555	483405	372310	458120	626075	561538	502301	221730	1.28555e+06	746724	468971	672499	103138	617610	176164	157131	397256	364072	84731.5	739309	455990	256811	457464	881006	151110	337480	44664	300458	426119	542116	452553	485618
1	P24928	POLR2A	3688_ALQEWILETDGVSLMR_2	34429	14727	35415.5	56038	38866.5	51996	19724	8438.5	12501	7282.5	10167	8217	10856.5	19617.5	8940	8319.5	10746	5261.5	11956.5	11851	9703.5	9773	6782	8627.5	39649.5	11319	48757	35984.5	41618	43368	20659	6640	6178	6788.5	4305.5	6833	6954.5	12789.5	7819.5	5195.5	9563	6138	6603	6716.5	8790	9682.5
2	P25205	MCM3	62609_VALLDVFR_2	2478	3530	3483	8356.5	8576	14362.5	5383.5	7176	1081	6653.5	4415	1278	9245.5	1525	8096	2041	4522	2253	1865	3793	1804.5	11542.5	1859	4808.5	1842.5	2236	7138.5	5910	3503	11250	5253.5	3286	4348.5	1894	2574.5	2667	4739.5	2061.5	15611.5	1766	10203	3270	2460.5	2482.5	5503	1592.5
23	P25311	AZGP1	4970_AREDIFMETLK_3	21973	212996	30467.5	108275	236582	117001	102934	40564.5	158722	199072	115674	40454.5	134447	12585	83395.5	16588	131232	14561.5	14514.5	145328	274767	158798	21734	165606	46925	97583	109480	96255	334345	389508	36657	28587	16527	14913	43315	39383	54040	10357.5	467098	26132.5	231666	52263	13836	24687	227852	34015
3	P25325	MPST	4750_AQLDPAFIK_2	18332.5	24160	18321.5	14572.5	16514.5	25905	14161	10974.5	18136	18386	20761.5	13666.5	14969	19075	17417	10094	19094.5	13668	10566	15641	19224	18307	8886	15398.5	11999	13467	16338.5	18796.5	11556	20709	26585	17618.5	25765	18865.5	18436	18959	27258	11008.5	16303	22632	29352	22508.5	26259	20157.5	19231	18879.5
3	P25398	RPS12	36345_LGEWVGLC(UniMod:4)K_2	8916	16034	20396	20708	27530	9969	15407.5	11357.5	15455.5	10021.5	7208.5	9339.5	9595.5	14553	12144.5	14693	5605.5	9887.5	6260.5	7834.5	8162	36543.5	6107	5854	20444.5	14274	36118.5	24162.5	28315.5	16813.5	19305.5	6666	17605	5840	9036	36053.5	14432.5	18901.5	27105.5	8052	44317	9600.5	28576.5	27328.5	9004	13031
2	P25685	DNAJB1	11524_DYYQTLGLAR_2	7389.5	12899	9087.5	11399.5	15218.5	16316	10046	4806	14020.5	13954	12792	7369.5	8047	10687	14310	8529.5	14208.5	7431	6780	13999	8666	20065.5	8380.5	11439	10237.5	13107	15807.5	10698	16703	17208.5	11316.5	5965	10433	8178.5	11965	6440	9798.5	11163.5	17487.5	9563	19169.5	12882	7179.5	8645.5	12392.5	12988
41	P25705	ATP5A1	52538_RTGAIVDVPVGEELLGR_3	118930	293527	106401	178982	217354	263554	99286.5	110746	250012	219349	260898	120130	160686	87744.5	178032	73828.5	265331	80534.5	93206	237283	132464	335172	41762	142812	199496	219898	377282	159230	255220	237718	171904	45500.5	323499	41997	187925	172882	163184	54224.5	204944	113438	384187	342738	257142	128040	221608	230030
3	P25774	CTSS	12421_EDVLKEAVANK_2	37273.5	86844	89074.5	82163	33540.5	64305.5	78898	47597	68923	48615	83548	103052	56314	141552	47935.5	106434	80441	79490	113912	69758.5	65550.5	22504.5	61094	80963.5	79058	24871	78844	86368.5	49977	86337	85033	79659	86958	84964.5	20636	52589.5	63028	117154	108678	44337	36468.5	57139.5	92662.5	184318	42988.5	15031.5
9	P25786	PSMA1	19932_FVFDRPLPVSR_3	27900	31644	21600.5	27764.5	35118	54981	23152	36415.5	41715	43963.5	20659	29661.5	41396	16993	33958.5	11872.5	23329.5	16166	11356	18482	19630.5	33799	13986	18386	35521.5	25347	36087	22649.5	57043	44707	32437	34454	32083	24777.5	32310	45766	41360.5	14669.5	44550.5	21461.5	44250.5	27006.5	32079	12867.5	31186	11261
3	P25787	PSMA2	24984_GYSFSLTTFSPSGK_2	18670.5	31303	30858.5	12627	27810	30899.5	25830.5	12224	17337.5	23079.5	24596	16172	22273.5	27606.5	23157.5	16332	25937.5	20233.5	14701.5	15716.5	25345.5	31031	20696.5	21261.5	30334.5	30455	30378.5	25983	35587	34654.5	21015.5	15400.5	21434	16614.5	19034.5	21655.5	21111.5	30927.5	25881.5	26475	25487	21158	21739	25570.5	28114.5	20748.5
8	P25788	PSMA3	55009_SLADIAREEASNFR_2	43478	40517	38624.5	35086.5	41931	41735.5	22266	22163	31987	25276	26486	34567.5	27242	58658.5	22395.5	50500.5	29804	16998.5	24274.5	29445.5	35666	12891	37822	45557	37394	44192	30158	37666	42095.5	23667.5	23647	19234	24584	17296.5	21681	20173	18320.5	43378.5	33052.5	36623	24231	21998.5	26896	25769.5	27284	27192
6	P25789	PSMA4	37667_LLDEVFFSEK_2	27380	37634	24313.5	29586.5	41901.5	49050.5	25344	31513.5	37203	42854.5	30852	22161.5	33930	21600	46005	20220	33830	22238	23462	30875.5	25832	46841	16144	32224	33930.5	34348	39182.5	28121	50237.5	48910.5	30453.5	25885	31400	17955	26701	27095.5	35056	22520.5	44692.5	28771	50489	28264	37997.5	28223.5	49219.5	26968.5
1	P25815	S100P	70499_YSGSEGSTQTLTK_2	5838	8113	4932	6573.5	6074.5	5190	3174.5	2399	11886	16610.5	7109	2519	7026.5	2090	3737.5	7662	3680.5	7374	2352.5	2234	1922.5	3493	2951	3407	2034	3027	10100.5	7116	3345	2890	3006.5	4466.5	1678	7361	3434	4612	15903.5	8465.5	3188	3199	13806	2615.5	4055.5	6259	2421.5	7132
3	P26006	ITGA3	231_AAFVSEQQQK_2	16714.5	6201	10275	4044	6291	9309	8960.5	10094	9206.5	13869.5	6191.5	6423	7416.5	14934.5	7691	8605.5	3417.5	11522	7487.5	9886	9050	10294.5	8620	7019	6666.5	8586	6641.5	8330	5973.5	9220	11875	9746.5	7831.5	6421.5	14422	6511.5	7541.5	4773	9073	3772.5	13588	17155	4741	7955.5	11095.5	4672.5
17	P26038	MSN	3284_ALELEQER_2	64973.5	53880	43224	32880	36875	48557.5	39588.5	57453.5	53477	63053.5	51539.5	45994	63620.5	31733	56292.5	48967	59868	54808.5	44171	48153.5	71442.5	66602.5	43314.5	55350.5	61429.5	48582	43868	34036	41075.5	39202	38793	48318.5	47682.5	62421	57123	32079	59816	39965.5	47723	41381	68392	62369	49062	52830	60294	45918.5
5	P26196	DDX6	24742_GVTQYYAYVTER_2	11916	13340	14642.5	14048.5	16617	13136.5	14281.5	11548	7500	11146.5	12839.5	9813.5	10177.5	50213	13047.5	17353	11143	9841.5	9892.5	11886	8227	13410.5	13893	11685	17587.5	12521	11512.5	8433	12887.5	13844	11920.5	10721	10569.5	12847.5	7338.5	15435.5	12196.5	11073	13769.5	12762	14475	16114	12229.5	11698	9400	11608
2	P26232	CTNNA2	2740_AIMAQLPQEEK_2	33239.5	26540	30426.5	23456.5	25387	16819.5	23815.5	20074.5	20522.5	30274	27941.5	36085	21093.5	24679	22552	29313.5	27047	14019.5	49642.5	21851	38466	16581	25487.5	25501.5	24487	28661	19620.5	32596	12784	17090.5	19438	11358.5	15037.5	22095.5	35812	14011.5	17036.5	32083.5	24439	16917.5	9480.5	20456.5	25395	23268	25816.5	36010.5
5	P26368	U2AF2	30449_IRRPHDYQPLPGMSENPSVYVPGVVSTVVPDSAHK_6	76828.5	71521	75920.5	94802.5	89072.5	81869	61876.5	27211.5	52403	21583.5	50110.5	58050.5	58598.5	51851.5	52481.5	38937	93019.5	55998	52149	62681.5	161948	67530	72356.5	41771	111074	55383	85310.5	82156.5	66752.5	73528	62999	50092	98596	38291.5	52675.5	41872.5	48129.5	76298	52834.5	55913	116036	48867	86812.5	49656.5	64289.5	62382
6	P26373	RPL13	34822_LATQLTGPVMPVR_2	57988	29403	14725	22343.5	28075	25999	24100	23069	22669.5	16507	20048.5	37508.5	18158	20228	22307	22095.5	21653	17996.5	40457	24066	22940	19123.5	55209.5	17227.5	18506	34548	31453.5	23218.5	56174	34879.5	37781	12651.5	23399	26718	19562	28780.5	24922	43100	29831	32025.5	34005.5	23305	29864.5	19390	21264	19274
8	P26440	IVD	37313_LISGEYIGALAMSEPNAGSDVVSMK_3	21605	7308	18957	33643	24797	35190	13759	4454	10651.5	3955.5	17653.5	5963	2571.5	19268	5064	21204.5	6066	1426	8413	13651.5	17131.5	8931	18199.5	11172.5	34250	5367	29641.5	24056	30878	34405.5	11398.5	5120	3447.5	2208.5	7708	10335.5	12356.5	22674.5	13780	9413	9117.5	18168	23125.5	13559.5	21551.5	10438.5
5	P26447	S100A4	3210_ALDVMVSTFHK_3	96233.5	37005	24474	33264	27646.5	83565	18517.5	51984.5	63154	32328	41144.5	16352.5	43501	36099	42823	115022	37043.5	146013	31498.5	39106	52632	54489	12318	41058.5	30615.5	15835	41240.5	33083.5	33105.5	38404	22053	44370	36832	21794.5	36280	15266	32767.5	47210	39099	45210	26180	41242	20608.5	53357	41222.5	16810.5
3	P26583	HMGB2	53684_SEHPGLSIGDTAK_3	11287	15989	9045.5	9143.5	12734.5	14279	14564	13561	13908	16072.5	15318	9897.5	11053	8979.5	11512.5	9675.5	18893.5	14816	7256.5	19042.5	11118	19647.5	8968.5	10051.5	8972	11713	13373	9018.5	13066	14661	17284	14569.5	17757.5	14854.5	13192	13989.5	16442	10111.5	17006	12834	13234.5	23124	12826	15610.5	18181	16728
12	P26599	PTBP1	46253_NNQFQALLQYADPVSAQHAK_3	51546.5	70422	37876	29805	65722.5	76015.5	38118	19401	42668	27096.5	25243	40086	41037	51859	51227	51257.5	53325.5	37992	28515.5	57051	43467.5	67906.5	42991	46784	54185.5	61142	86373	36086.5	83199	79559.5	79763	29311.5	42899	32901	42314	62838.5	53701	42397.5	57048	58076.5	83707.5	61052.5	76434.5	56576	58595.5	52035
10	P26639	TARS	51203_RGFQEVVTPNIFNSR_3	19662	21043	26817	21770	21528.5	50794	22523.5	23616	31494	37305	28328	23354.5	23769	41099	36275	18336.5	24415	31237	23158	21747.5	20566	23966	26325.5	18671	34475.5	21419	39280	29495.5	39579	25038.5	23709	19612.5	27982.5	31950.5	22432.5	16935	30989.5	14528.5	54178	17336.5	38718	25681.5	31570.5	34526.5	24079	25370
10	P26640	VARS	60167_TLLSVPGYK_2	57347	15120	36255.5	27485.5	18375.5	31148.5	40816.5	22074	34748	27114.5	28901	17631	35335	22213.5	23286.5	54449.5	36360	18795	39474.5	41416.5	39329.5	21121	40013.5	31243.5	47352	26839	26786	27807	26189.5	24391	36045	23309.5	17974.5	21777.5	22273	19796.5	25359	51387.5	26894.5	28111	24605.5	30332	44498.5	36130	30212.5	36427.5
13	P26641	EEF1G	3427_ALIAAQYSGAQVR_2	28588.5	47641	35072	39663	41265	62392.5	38453	39587	35802	53921	42256.5	29681.5	44456	29074	63500	28156.5	47262	49668.5	18983	54944	33527.5	44165.5	31983.5	34423	48637	39352	56973	34701	55531	62480	83943	46388	33274.5	31648.5	34863.5	43349.5	44502	30769	60479.5	43603	95638	53369.5	71694	47578	56021.5	28499.5
1	P26885	FKBP2	41494_LVIPSELGYGER_2	40579	56166	37782.5	54849.5	51895	84921	43594	41426.5	52081	63723	48893.5	33389.5	45351.5	35246.5	69637	33604	51974.5	31566.5	28175.5	47317	37865.5	82578.5	25980	43472	53762.5	44910	63922	38892	63827	69504.5	38615.5	30074	46605	26528.5	44054.5	41169.5	51626.5	37505	56235.5	60089.5	99369	52952	67494.5	42493.5	54001.5	63491
5	P27105	STOM	69996_YLQTLTTIAAEK_2	17178	20859	29249	22198.5	22025	17231	16749	15096.5	10271.5	13284	16169	17680.5	16450.5	19567	14223	22766.5	15304	17172	17214	23351.5	18876.5	12264	14129.5	12041	22246	16380	16359	17627.5	14601	25137	15579	14881.5	17314.5	17101	14200	19201	17033	20173	13013	24303.5	17694.5	21123.5	16217	17412.5	17172	17361.5
9	P27144	AK4	60066_TLGQAEALDK_2	6827.5	14359	14014.5	8269	13425.5	14165.5	12544	15485	26149	16246.5	21473	12180.5	9463	6138.5	20750	17847.5	19357.5	13447.5	24789	16432.5	23978	13831	23663.5	12505	6178.5	14717	11088	14839	13786.5	13678	15027	20772.5	18083.5	14524.5	25445	47778.5	12135	14183.5	14418.5	5560	24617	19221.5	19795	21419	16955	38587.5
1	P27169	PON1	30274_IQNILTEEPK_2	7772.5	8234	9396	9511	13637.5	10053.5	11828	7127.5	11177	9109.5	11390	9983	7730.5	16176	9676	8626.5	12500.5	11907	6368	12665	9559	8793	14717.5	10819.5	10340	7347	8581.5	12076.5	8534.5	8359	7448	7435.5	12045.5	16191	15624	7856.5	8951.5	9609.5	9354.5	8078.5	9270.5	9087	16369	11984	8541.5	9570.5
12	P27338	MAOB	38019_LLHDSGLNVVVLEAR_3	57320	37547	29135	60793	29161.5	38586.5	43889	22665	37666	33086.5	44443.5	42922.5	37628	89287.5	34923.5	38320.5	25525	36544	34523.5	34275	46608.5	19207.5	35455.5	63268.5	45802	26198	34840	58388	29426	30256.5	29980	28715	17986	31849	22733.5	15713.5	25009	44149.5	34200.5	27053.5	25397	23731.5	139622	45089.5	35757	30859
10	P27348	YWHAQ	69912_YLIANATNPESK_2	63946	119469	68364	102200	93479.5	136614	90989	102050	107990	119646	112532	79153.5	107456	79818.5	145054	68090.5	102954	55006.5	46612	106569	75070.5	121976	55257	103190	109688	86649	127756	82439	128704	146832	126622	43661.5	97531	52856	94143	114334	116066	73932	103460	80102.5	261739	101979	158843	87969.5	128771	76317.5
2	P27361	MAPK3	52524_RTEGVGPGVPGEVEMVK_3	100651	95084	80912	112689	86232.5	71106	82748	53849	77177	67749	60625.5	41677	50979	87614	71819	74254	72899	65668	70622.5	68796.5	81810	47153.5	70147.5	44475.5	79555.5	93714	74281	85446.5	73221.5	69629.5	65425	68694.5	48200.5	69493	62000.5	61744.5	70000.5	101639	63727.5	92075	53317.5	76709.5	69933	73622	23558	85884.5
23	P27487	DPP4	27911_IEPNLPSYR_2	15326.5	64535	34947.5	46512	98311.5	66614	40502	46049	58528.5	70596	39244	47587	34283.5	17223.5	47506	6951	37811	20842	8845.5	42033.5	44533.5	34100	44839.5	33136.5	46468	51781	66796	36556	113198	127790	11616	102470	26413	45728	43275	60841	62703	20184.5	11799.5	11453.5	91010	17174.5	30660	29954.5	85674.5	12106.5
4	P27635	RPL10	3030_AKVDEFPLC(UniMod:4)GHMVSDEYEQLSSEALEAAR_4	66144.5	23907	66914.5	72440.5	75798	30430	60361.5	6605	8861	6442	11324	20633	9054.5	69695	32144.5	35969.5	20826	10890.5	14962.5	34439.5	21696	28376.5	17375	16293.5	54371.5	30169	73615	66295.5	52003.5	43156	39500	4984	12884.5	5172.5	10644.5	27336.5	10604.5	59611.5	35083	25923.5	19380	20139.5	24103	24322	17045.5	11433.5
8	P27694	RPA1	64181_VGQLSEGAIAAIMQK_2	32994.5	26014	29366.5	37178.5	32808.5	25866	25758.5	2285.5	24052	25857.5	20172.5	20535	24402	28568	22720.5	20932.5	22496.5	9634.5	23868.5	24029.5	26764	15842.5	20638.5	22181	30791	35773	29756	39972	29471	26718.5	22953	13002.5	9189.5	14933	20192.5	24302	18430	18618	21221	11677.5	20314.5	20186	26857	16648.5	15944.5	24045
8	P27695	APEX1	13455_EGYSGVGLLSR_2	11815	29845	19014.5	18714	21095	30257.5	10948.5	15873	9598	19564	19182.5	12766.5	20663.5	15710	12299	9076	20978	15357.5	14574	27097.5	10028	24828	13172.5	14629	26325	15533	34245.5	12881.5	27505	26382	24829	12890.5	40751	14427.5	16558	13211.5	11961.5	8748.5	20853	17804	26516.5	16834.5	35441.5	20015.5	9314.5	16643
1	P27708	CAD	42291_MALLATVLGR_2	14666.5	11643	8752	17769	11323.5	12446.5	7679.5	5552.5	9500	7601.5	6890.5	8585	7500.5	9660.5	11201	14816.5	10559.5	7094.5	8736	10238.5	7091	5234.5	8901.5	10548	12497.5	10742	9295.5	17410.5	8927.5	8996.5	6439	4347.5	2616	6411.5	5189.5	2489	4973.5	15614.5	9206.5	6021	19091	4242.5	2353.5	4209	7263	8865
18	P27797	CALR	20143_FYGDEEK_2	44201.5	99642	54058.5	52796	85444	107868	53919	83373.5	103076	117956	93021	57674	92765	43641.5	118505	34808.5	106944	31407.5	29939.5	74057	69209	139632	23942.5	72564	79807	68677	92367.5	46673.5	120054	95739	70653.5	35735.5	108926	37642.5	108126	84599.5	110961	47158.5	142466	74019	202964	136492	119322	59046	143476	118070
17	P27816	MAP4	47357_NVVLPTETEVAPAK_2	31043	43372	41958.5	10668	28386	49211.5	23856.5	20653	19737.5	21602	24586.5	13738.5	27982.5	19825.5	27789	27603.5	20519.5	9548	16367.5	18441.5	20473.5	26391	19633.5	22839	40954.5	36244	49273	44672	42320.5	44860.5	22330.5	11243.5	13944.5	15224.5	19293	29528.5	20943.5	8366	22635.5	24324.5	38513	21187	17141.5	12975	23694	18763.5
7	P27824	CANX	31179_IVDDWANDGWGLK_2	22072.5	23257	16285	14885.5	23603.5	24736	17190	13720.5	20576	15794	17399.5	13712.5	18790.5	22823	20187.5	22471	18362.5	11530	15097	15815	19074	20331	17695	16089	18672.5	21294	27680	20881.5	24341	28731	15913	13102.5	16607	11807.5	16733	20036	14520.5	18399	17310.5	17498.5	23019.5	13895.5	19070	19798.5	19679	19538.5
1	P27986	PIK3R1	61102_TQSSSNLAELR_2	16582	14358	24953	17000.5	10914.5	11588.5	14398.5	10569.5	8510	10526.5	11629	5657.5	10847	11949.5	14398.5	19912	5948	17730.5	15009.5	10622.5	11746	11011.5	9330	18084	14464	13798	11636.5	20104.5	14186	15715.5	13975	12255.5	12463.5	12946.5	10695	10863.5	12807	11979	10924.5	13638.5	15367	12041.5	11999	13298	15330	11735.5
4	P28062	PSMB8	5070_ASAGSYISALR_2	35589	48314	55348	34482	62433	49572	43886.5	38726.5	56238	55118.5	43721	40175	44414.5	55695	42984	58313	58189	40218.5	38000.5	41669.5	53987	53773	29963	24479.5	44652.5	48019	21006.5	39768.5	47640	47137.5	36200.5	43822.5	49559.5	40084.5	35668	46866	50051.5	43859.5	44248	60871.5	34618	61225.5	44582	41452.5	47229	44283
1	P28065	PSMB9	19852_FTTDAIALAMSR_2	7355.5	9497	9303.5	15560	11714.5	12410.5	5950	6744.5	7659	7879	10271	19661.5	8110	10263.5	6530	10271.5	7329	3933	12294	8188.5	10381	5262	9294.5	6874.5	4528.5	10075	8731	10169	10010	6219.5	5697	6589.5	6662	7074.5	7417.5	10544	8637	15581.5	8860	4085	9725.5	7496	11581.5	9088.5	11998	5510.5
8	P28066	PSMA5	51517_RITSPLMEPSSIEK_3	27418	50066	18958	30126.5	43522	49954.5	30927	45139	43643	34667.5	30423.5	13225.5	41929	20692.5	38653.5	23973	38122.5	24714	15547.5	37099.5	32047.5	58520	19576	42603	36452	36208	42793	26051.5	57401.5	53182.5	35782.5	22963.5	38986	23694	32105.5	21757.5	52528	21852	48837.5	47840.5	67095.5	47960.5	39604.5	35427.5	56344.5	26060.5
3	P28070	PSMB4	16985_EVLEKQPVLSQTEAR_3	16594	9747	10648.5	10019	9943	6257	14222.5	15134	15573.5	7947	12804	11312	15862.5	16775	13525.5	19233.5	13104	20589	9790	10577	22041	17496	11162	13101	6320	8381	17331.5	11926	12144.5	7229	10928.5	28659	8326.5	16293.5	10084	12302.5	14943.5	12258	13027	8847.5	11931.5	13435.5	6234	14676	6316	6735.5
3	P28072	PSMB6	34231_LAAIAESGVER_2	26268	43055	21658.5	29729	43176.5	49681.5	25357.5	46019.5	42332	45605	37970.5	25667.5	43437.5	17783.5	58650.5	13708.5	35432	18761.5	19832.5	30782.5	29367.5	57846	15547	37686	34292.5	29191	38685	26903.5	50666	51156.5	36210	42133.5	45961.5	31223.5	49982	39812	52419	19788.5	45746	46533.5	63103.5	36201.5	44020	25491.5	54318	26128
9	P28074	PSMB5	25000_GYSYDLEVEQAYDLAR_2	19555	22282	25005	34537.5	21255	28034	20022	6559	13327	7963	8667.5	9847.5	16746	31946.5	16620	17808	8264	8727.5	11626.5	22869	17811	21519.5	15766.5	18199.5	23281	22049	20036	26360.5	27176	21418	14600	11991	11691	12277	10582	11003	17498.5	21366.5	14077	23378	21697	9556	11273.5	18697	21927.5	11045
4	P28161	GSTM2	15685_EQIREDILENQFMDSR_3	40102.5	30522	24201	29284.5	36132	38269.5	26220.5	17904.5	39672	30619	23226	15185.5	22496	61577.5	28256	35478.5	16374.5	14981.5	7768.5	19313	10114.5	48565.5	22235	47479	27426.5	17539	45588.5	38502	33486.5	37921	20410	12903	68218.5	10213	19276.5	30923	36711	19100	25769	17968.5	18640.5	12758.5	17469	40025	20533	26502
2	P28289	TMOD1	27633_IDNQSQPLGNK_2	196322	152268	157752	107468	101258	73477.5	143154	189553	126538	178811	143739	303246	156230	184746	163832	95417	154659	94218.5	269083	149156	219812	86833.5	169604	92019	152420	193632	112669	171496	58939	83435.5	140255	112724	71816.5	156906	214748	116402	133982	256584	136840	71935.5	40966.5	121790	153426	177994	150536	179509
1	P28330	ACADL	66597_VQPIYGGTNEIMK_2	4526	4581	1697	17285.5	6590	6747	5619	3096	4026.5	5419	4526	4112.5	6129	7440	4811	4738	4231	6661	8767	6513	6347	7707.5	7892	4071	3077.5	2778	4373	4483.5	5068	5650.5	3476.5	7415	4315.5	5947	2221	9057	4715.5	7901	10033	3364	19794.5	3075	9093.5	4384	5781	2379.5
17	P28331	NDUFS1	17628_FASEIAGVDDLGTTGR_2	21308.5	31611	25640	29135	24143.5	34596.5	25619	14437.5	22149.5	27392	22622	26461	21473.5	30552.5	29202	25398	21533	19588	16201.5	28446	22625.5	20478.5	15969.5	26375	20714.5	29206	27611.5	27315.5	35116.5	34232	22190.5	18116.5	19439.5	18190.5	17786.5	28150.5	21782	27020	33518.5	22604	35902	23357.5	25403	24769.5	27048	25145.5
3	P28482	MAPK1	19437_FRHENIIGINDIIR_3	26933	33154	27979	42708.5	39966	53547	23488.5	24228.5	30786.5	33430.5	34579	31944.5	34673.5	33054	34966	19710	36931	17142	18601	35093	28822	31438	11742	35205.5	33157	26789	38025	31977	50070.5	42544.5	25633	11121.5	16932	11479.5	18867	20688.5	24708	22143	47537.5	16997	48990.5	27171	28726	24463.5	42850	25301
3	P28676	GCA	47729_QAIGLMGYR_2	75473	63627	50045.5	64689	50813	44723.5	60202.5	54980.5	67214.5	44769.5	63041	57563.5	61986	85245	43342	87058	66203	31274.5	69002.5	71205	74891.5	40762	60102	76901.5	61555.5	63286	39847	70811	40614	39191	46868.5	33926.5	30099.5	46807.5	47595	33462.5	43908.5	112706	42321.5	47355.5	17971.5	43893.5	60838.5	65748	50533.5	56365
10	P28838	LAP3	24601_GVLFASGQNLAR_2	29344.5	43039	28108	27594	42680	31348	21224	35703.5	21661.5	35517	20281.5	15472.5	24302.5	16128.5	37295.5	19356.5	39380	34540.5	17284.5	29012.5	42493	43883	13072.5	28466	34268	36859	43874	28380	45602.5	50259	33539	44838	37846.5	32943	42042.5	42973	41493	17077	44239.5	44733	53880	62902.5	39864.5	32405.5	59243.5	41869.5
1	P28906	CD34	36459_LGILDFTEQDVASHQSYSQK_3	37211.5	30991	37143.5	39673.5	27108	29512.5	21770	23253	28104	26114.5	25677	36815	27184	33386.5	25663	32786.5	26912	14419.5	32714.5	24735.5	31327.5	20027	25047.5	24531.5	36011	42752	31069	29253.5	26843	24734.5	26660.5	15619	15444	22859	26442.5	23760.5	21453	40782.5	26281.5	23912	11865.5	19021	25779.5	24629.5	25332	30188
3	P28907	CD38	66657_VQTLEAWVIHGGR_2	34376.5	17972	17857	11427	13961.5	13360.5	9296	5271.5	15959	8877	15828.5	13887	22678	11177.5	11810	14904	13350	13834.5	5483	5716	6311.5	9865	12059	17621.5	12508	10598	12841.5	14902	14376	26065	13355.5	10082	11457.5	11853.5	11952	8529.5	13643.5	13120.5	13517	11351	7186	13145	12484	9380	12471.5	8209
1	P29218	IMPA1	55460_SLLVTELGSSR_2	8725	12578	11368.5	12873	15592	22289.5	8579	11591.5	13508	15288	13294	9126	12852.5	16847.5	11787.5	4588.5	12583.5	11619	12726.5	13592.5	12662	11223	14736.5	6914	13033	13155	19550	15246.5	15981.5	16859	10847	9889	20441	10437	10689	12674	10998.5	28177	15528.5	9394.5	26555	12875.5	11896.5	12408.5	6827.5	9344
2	P29350	PTPN6	9625_DLSGLDAETLLK_2	8383	7900	10669.5	9352.5	4864.5	11082	5066	2401.5	10629	6645	7624.5	5843	10521	4907.5	6030	2948	7571	6697.5	5119	9378	11389	12954.5	6491	3911	10228	7708	5776.5	8397.5	5112.5	14010.5	7412	7043	4252	6902	4077.5	7344.5	6677	6895.5	7890.5	11800	8813	8949	16691.5	7520	8281	14148.5
1	P29373	CRABP2	53774_SENFEELLK_2	9108	10534	7118.5	10588.5	11799.5	14100	7211.5	9243.5	6308	10442.5	6848	10986.5	10882.5	6410	9821	5353	13228	7665.5	12477.5	10821	12536	7309	5190	8821.5	17726	8753	12614	15551	15334	10933.5	9775	7124	12205.5	5851.5	11291.5	7357	8109.5	8855.5	10303.5	10605.5	10920	8131	9042	6646	7721.5	9113.5
24	P29401	TKT	29130_ILATPPQEDAPSVDIANIR_3	86476.5	100134	60954.5	61814.5	72445	90744.5	65614.5	53863.5	62430	68814.5	57770	42428	61930.5	53999	71234.5	69787	67986	86579.5	44645.5	71987.5	66845.5	84580	55622	61291.5	81486	91701	104218	60757.5	85617.5	90287.5	154529	35164	56180	66238.5	92931.5	121674	95405	68141	80158	89103	133676	95535.5	158490	80643.5	83740	66479
1	P29508	SERPINB3	65300_VLHFDQVTENTTGK_3	29381	25769	13011.5	13828.5	23706.5	8415.5	19513	27745.5	24550.5	27427.5	34654	18215	25583.5	24553.5	23623.5	11229	20167	65367	11125.5	31253.5	18880	35472.5	25848.5	22875	22661	19843	16744.5	14911	15761.5	18992.5	14738	21100.5	31332.5	18230.5	23059	24714.5	24642.5	14405	19677	19498.5	20334	28799	35085.5	15738	23424.5	11815.5
17	P29536	LMOD1	14246_ELDVVDPDGSVPVGLR_2	70597.5	53307	46578	53750	48128.5	41767	41598.5	31587	47193	24532.5	38061	41259.5	35210.5	84739	32329.5	69657.5	35970	35699	36051	43935	49354.5	36519	46562.5	46394	50558.5	46536	36754.5	60269	39568.5	42896	33614	17872.5	23354	19945.5	21187.5	34589.5	37262	63668	32796	45187.5	24001	38230.5	43873.5	45747	41306.5	49486.5
3	P29590	PML	7304_C(UniMod:4)YASDQEVLDMHGFLR_3	62855	78889	62177	89899	78522	81086.5	66168	56168.5	61623	48466	57800	60859	43773	86602	63488.5	78657.5	62034.5	46130.5	53002.5	72907.5	76156	61857	69150	56032	73589	73369	65743.5	77462.5	72933	82404.5	69914.5	54584.5	30386.5	53744.5	27208.5	58506	59885	92175	65206.5	74279	60542	48377.5	48625.5	72813.5	61678.5	31295
3	P29622	SERPINA4	20206_FYYLIASETPGK_2	31075.5	35120	39573.5	43712	41819	31971.5	28646.5	15933.5	30120	16679.5	16760	20415.5	14354	21180.5	16777	25778.5	19229	16623	25093	15262	31392	25364	18055	22936	25207	32702	25225.5	45300	30586	22593.5	20078	16138	18636	22999	20084	20791	24487	17189.5	18099.5	26803	21039.5	24045	15481	18973.5	23555	21630.5
6	P29692	EEF1D	24772_GVVQELQQAISK_2	35332	55904	32007.5	42327	50185	54070.5	34196.5	35979.5	38779.5	41944.5	34639	29441	40643.5	35937.5	47227	14552.5	46820	30645	14358.5	44520.5	37560.5	61011.5	28598	30305	50526	51202	71970.5	38967.5	60692.5	66084	73327.5	27156.5	45559	21873.5	49867	89492	59575.5	29681.5	55856.5	44302.5	61087	55428	38221.5	36046	52849.5	23075
1	P29762	CRABP1	62798_VAVAAASKPHVEIR_2	8220.5	11660	10848	15921.5	7529.5	10048	3788	1180	9159	2582	4433	3336	6548.5	10764	8667	15755.5	7042.5	9387	8744.5	10456	5589	7287.5	11326.5	7394.5	17856	7760	12008.5	10143.5	11548.5	11644	6566	5806.5	5248.5	7463	6244.5	5785	2437	13612.5	10928	8717	6042.5	7745	13572	2352	6891.5	6703
6	P29966	MARCKS	11953_EAPAEGEAAEPGSPTAAEGEAASAASSTSSPK_3	24659	21256	16061.5	14770.5	23149	20089.5	17484	11975	20873.5	17245	17010	16335.5	17197.5	27232	19447.5	23780	14170	19858.5	14495	10309	13282	16854	9491	17698	17763.5	10124	15096	16413.5	14636	15624.5	11704.5	8850.5	12078.5	14366	20793	26879.5	15738	23811	15216	19441.5	16836.5	15227.5	15637.5	11969.5	16045	15502.5
3	P29992	GNA11	27411_IATLGYLPTQQDVLR_2	10845.5	12642	14676	15355	16588.5	16673	8744	3471	8999.5	4846	9853	11707.5	6140.5	16166.5	15976.5	13503.5	6356.5	8058	16624.5	12458	13547	12811	9515	6588	14096	20058	13398.5	15066	16933.5	14420	10804	4687	8179	6472.5	7810.5	7979	9902.5	19752.5	14469	17698.5	9738.5	11168	16879	8830	8143	10141.5
16	P30038	ALDH4A1	52973_SADVESVVSGTLR_2	16536.5	31330	17372	25499.5	22179	59337	14408	27619	20336.5	52414.5	31935.5	16002.5	30303	17924	47128.5	22150.5	31506.5	17838.5	23179	25508.5	15998.5	56886	11879.5	26040.5	22982.5	31103	46729	22483.5	42297	32520.5	16851	18953.5	12804.5	15003	15193	15615.5	18699.5	10720.5	34438	23732	87149.5	45529	27643	23896.5	32933.5	18074
10	P30040	ERP29	55479_SLNILTAFQK_2	39283	66691	53946.5	83790.5	94713.5	118952	55564.5	66635	65033.5	85312	64787	41349	86732	17847	103793	12230.5	76410.5	43426.5	14245.5	56041.5	37511.5	130974	33775	49704	59509	65299	90563	60160.5	122329	111976	44289.5	48798	32300.5	28023	44396.5	41024	76105.5	35353	116288	30327	135429	104251	54767.5	40992	55293	90686.5
26	P30041	PRDX6	67735_VVFVFGPDK_2	121338	259461	157020	198508	242458	392768	154504	196244	316490	302958	291968	166870	259259	203438	350839	91822.5	280538	92417.5	107348	176860	162238	639822	69222	219095	155690	265961	181383	186506	309180	229698	124421	62404.5	204544	79429	177214	239200	177676	124955	233117	233492	519460	266354	172900	134150	196522	203876
3	P30042	C21orf33	22347_GKITDLANLSAANHDAAIFPGGFGAAK_4	39023.5	50609	68360.5	55440.5	47125	42770	48795	20848.5	56737	28807	39966	46067	36541	39058.5	44210	59093	53872.5	58239.5	52564.5	35029	43625	57959.5	59336.5	47890	34006.5	45327	66656.5	43770.5	61960	58653.5	32407	40367	52376.5	32002.5	34480	51526.5	50389	35823	38644.5	97631.5	65015.5	63645	50442	64396	42807.5	73290
7	P30043	BLVRB	44560_NDLSPTTVMSEGAR_2	33781	53044	46256.5	29442.5	55097	63609.5	36831	39995.5	45259.5	38674	45756	33364.5	52817.5	54068.5	44880.5	19739	50832.5	25370	26013.5	45049.5	26432	71809	20896.5	53146.5	48235	47746	53634	49862	79242.5	47517.5	21419.5	24542	48603	19002	26662.5	23373	34569	31260	62461	31309.5	89175	41796.5	28261	26331.5	47986	34943
7	P30044	PRDX5	37573_LLADPTGAFGK_2	35340	138289	52783	111560	108823	225824	64738.5	55665.5	131921	149030	142527	72120	109730	41406.5	112674	39916.5	142000	45704.5	31098.5	117714	67274.5	223952	36429.5	89025	71550	90332	99905	61875	125680	71699	63499.5	28591.5	98813.5	35684	72297.5	61188.5	74689	35818	96880.5	47773.5	225950	95026	82365	63262	97454	79474.5
12	P30048	PRDX3	26067_HLSVNDLPVGR_3	88298.5	194994	78534.5	113259	154206	194031	110928	154954	193323	212448	143880	114864	157062	54585	178843	75947.5	168690	71785.5	67225.5	184120	140657	221654	86925.5	143175	130976	240326	174458	88225	213879	170128	177492	122171	165350	144573	128390	267206	156374	64228.5	180299	103700	263511	276722	255788	137496	271408	168821
4	P30049	ATP5D	27741_IEANEALVK_2	57037.5	79668	40874	53889	56379.5	55689	47332.5	75954	69655.5	63158	60231	44087.5	68863.5	36031	65463	35697	76348.5	51299.5	36695.5	75886	52218.5	96654.5	40513	61365.5	61214.5	82733	88688	50204	71816	63778.5	63480	62640	97370	43457.5	70402.5	111487	91263	34300.5	50424	84847.5	100638	116200	69275.5	65885	75048.5	69901.5
7	P30050	RPL12	28420_IGPLGLSPK_2	22370.5	49979	31540	34282	40785	58444.5	34133.5	39620.5	36259.5	45357.5	46046.5	30766	42952	21492	55271	19003	46956.5	33011	11321.5	50982	33055	53112.5	18115.5	31557.5	43297	43514	61938.5	28479.5	64574	75977	65190	38267	41819.5	26827.5	50086.5	75937.5	52352	19968	73900	45063	91585	51707.5	66340.5	49156.5	60108.5	42813.5
9	P30084	ECHS1	55037_SLAMEMVLTGDR_2	39916.5	63079	43904.5	53136.5	73625.5	62518.5	49160.5	50590.5	58856	56424.5	52793.5	40028	68915.5	22935.5	60955.5	22778.5	62154.5	38359	20908.5	66879.5	44348.5	69966	41254.5	43705.5	74934.5	65889	51124	55556.5	78314.5	77173.5	50604.5	31948	49734.5	26876	34111.5	44516	72611	46117	59779	62615	80610	61843	48949	57853	52037.5	56836
13	P30085	CMPK1	30335_IQTYLQSTKPIIDLYEEMGK_3	65663.5	78852	45352.5	53465.5	81051	36015.5	63332.5	25771	48927.5	45658	22918	29518.5	64076.5	111438	34394	79943	65090.5	21953.5	59465.5	81473	66828.5	44903	58511.5	96093	31130.5	80232	65547.5	112016	34880.5	74126.5	66788	28119.5	35169.5	35578.5	36566	34161	45702.5	57483.5	50857.5	49593.5	38923	35505.5	28495.5	31881.5	57214.5	24510
18	P30086	PEBP1	46718_NRPTSISWDGLDSGK_3	198382	158685	88119	174307	127686	248726	139084	139018	159872	152792	110366	83844.5	140959	151282	161535	217464	165060	80243	148573	217256	173490	279574	123589	195727	104584	169376	248752	124944	164139	191686	230894	61754	149164	83241.5	199748	244672	211278	169798	195112	285436	243869	310878	284082	192876	219850	175384
43	P30101	PDIA3	51599_RLAPEYEAAATR_3	125084	379877	194226	239766	294606	417880	237274	332494	306176	374197	285430	176382	319899	119557	464636	103814	308630	177738	58202.5	278966	215202	418855	147546	190871	264014	350103	440558	208930	455767	420656	291791	224928	341979	153690	283626	443232	429649	213036	541403	390886	596161	391972	429234	117541	477066	242742
12	P30153	PPP2R1A	14938_ELVSDANQHVK_2	78155.5	41120	52909	32528	65901.5	46813.5	47414	50853.5	51001	70521	52282.5	50970.5	36475.5	58719.5	74153	100542	36237	81696.5	63099.5	32718	36724.5	72266	39032.5	56276	50914	20638	74797.5	66352	51570.5	38340	45102	46991	65363.5	55630.5	57692	29801	43247	59423.5	51871	66936.5	38712.5	63207.5	43594	48124	37388.5	55919
1	P30260	CDC27	35269_LDSSIISEGK_2	7908	13340	8538	10079	9738	13699	14591	17309.5	20165.5	16324.5	14669.5	34651.5	18650.5	46943.5	15486.5	40897	10909	13800	18373	18976.5	16595.5	14132.5	35313	13803	13335	19054	15542.5	31038	14234.5	14817	14764	16326	12710.5	10226.5	13367	9604	25912.5	33680.5	18356	16498.5	18762.5	15775.5	21220.5	25306.5	13201	21752
1	P30419	NMT1	2610_AIELFSVGQGPAK_2	13251	11544	13966	14597.5	15300.5	12581.5	12002	9800	14750	11582.5	7227	8786.5	10113	7420	12670.5	13171.5	10412	12467.5	10036	9678	5029	12466	9522.5	9164.5	10922	18036	15354.5	13076	13622.5	14344	12242.5	12826	12410.5	8482	12343	10149.5	11509	9241	11250	12563.5	14171.5	13131.5	18731	14695	10724.5	13271.5
2	P30520	ADSS	14714_ELPVNAQNYVR_2	9858.5	8580	47228.5	107920	10641.5	10556.5	10012.5	11637.5	8390.5	10718.5	7978	7378	11001	9019.5	11550	4650.5	8624.5	13183.5	14979	17556	3910	10338.5	27856.5	9477.5	5519	9133	10957	15544.5	9941.5	12709	8218	6699.5	7529	9499.5	89867.5	8370.5	9048.5	123330	12181	10141.5	10596.5	9586.5	45497.5	8784.5	10540.5	4692.5
1	P30533	LRPAP1	64330_VHEYNVLLETLSR_3	8109.5	4478	6984	3412.5	6605.5	7992.5	3917	4845.5	5459	4551	4407.5	3850.5	4805	5043	6444.5	2455.5	6709	2218.5	2912	5458.5	6700.5	8964.5	1789	3521.5	8114.5	4032	9168.5	5344	6504	7951	10858	3403	10702	2480.5	10836.5	5759.5	9842	5072	6033	6325	6942.5	8802	5565.5	5026	7248	7693
1	P30566	ADSL	65617_VLSQQAASVVK_2	3812.5	4328	4515	3717.5	2919.5	5824	5303.5	4117	5062	6665	4606.5	4451	5459	3525.5	4613.5	5295.5	5233	4820.5	3846.5	4702.5	3790.5	4976	4745	4854	4202.5	4384	5629.5	4205.5	5810.5	4867	6168	3728.5	3486.5	4953.5	4795	6480.5	5207.5	5517.5	6903.5	5575.5	9060	6687	7773.5	4877.5	6853	3781
3	P30622	CLIP1	64488_VIDNFTSQLK_2	7968	9474	8834.5	7681.5	13295.5	7326	5931.5	6718	10746	6927	16701	10557.5	6934	14273.5	9017.5	7830.5	15300	10281	7585.5	6305	6976	5227	12206.5	8465	5328	9235	10022	7076.5	10064	12522	9212.5	9086.5	7178.5	11975	7035	7110.5	8933.5	9986.5	7957.5	8010.5	10720	8904.5	9865	10481	1544.5	9529
7	P30626	SRI	40592_LSPQAVNSIAK_2	51519	47696	42673.5	51774.5	58719	62797	47616	47471.5	53174	62163.5	50367.5	43681.5	54399.5	34636.5	64512.5	47366.5	50183.5	65282.5	27784.5	59104.5	58919.5	57291	35448.5	56583	47853.5	44334	54515	42730	53762	55839	55366.5	27450.5	57685	42418	51143.5	51833.5	74116	37696	50056.5	68115	87045.5	71977	66086.5	55481	64271.5	42997.5
6	P30711	GSTT1	23600_GQHLSDAFAQVNPLK_3	21373	28685	20191.5	61869	44353	14819.5	42594.5	26362.5	37107.5	51432	55764	44429.5	34933.5	17550	37394.5	12320	45483	17509.5	17318	32741.5	21950.5	76845.5	22611.5	50709	34198	26553	25569	45848.5	76195.5	27719.5	30254.5	15732.5	20675	16649	34389.5	23822.5	23897	17525.5	37441.5	16141	64880	23332.5	34338.5	23430.5	34602.5	21665
2	P30740	SERPINB1	12078_EATTNAPFR_2	14346	17210	14664	7872.5	8842.5	12177	10955.5	10105.5	10656.5	16748	9109.5	11965	14042.5	20871	14027.5	13100	19905.5	16217	12350.5	14944.5	17637.5	14431.5	12213	22521.5	15950.5	9996	20879	20791	22761	15028.5	22282.5	9164	14051.5	13244	16250.5	15323.5	13831.5	10761	16448.5	13390	16835.5	17149.5	12703.5	15650.5	12603	13868
6	P30837	ALDH1B1	59009_TFVEESIYNEFLER_3	54019	56181	9436	70739.5	61468	63260	34708.5	55327	48388.5	55682.5	40480.5	60402.5	58186.5	29304.5	54699	11583.5	58423	7515.5	40048	66028	47925.5	23713	18225	62543.5	69657.5	55898	32948.5	68303	62075	56489	28336.5	25749.5	26518.5	16562	26633.5	25067.5	49006.5	38036	49810.5	15826.5	36717.5	27502	53321.5	46466.5	60369	26540.5
1	P30968	GNRHR	60119_TLKM(UniMod:35)TVAFATSFTVC(UniMod:4)WTPYYVLGIWYWFDPEMLNR_6	6146.5	9442	14245.5	7050.5	7780.5	14709	7600.5	6437.5	3807.5	10328.5	3255	15518.5	6272	5210.5	4011	7135.5	10000.5	1189.5	4739	9729	13868.5	5551.5	7756	3397	10370.5	8082	9347.5	9217	7808	4233	1648.5	4978.5	5588.5	407	5750	293	8003	8592	9843.5	3662	941	5162	8323.5	5255	4825.5	4738.5
3	P31040	SDHA	47098_NTVVATGGYGR_2	25441	18521	12915	15210.5	19872	20642	18187.5	16469.5	15282	22339	18890.5	15246.5	19189.5	19994	26887.5	16600.5	18483.5	18552	12623	12748	16288.5	14206.5	13413	16905.5	20789	15556	16665	14081	22163	19173.5	27810	14112.5	15416	12432	15498	22004	16719.5	10821.5	25471	14255	27151	24581.5	30203.5	11594	20825.5	13418
4	P31146	CORO1A	39421_LQATVQELQK_2	13529.5	11774	14162	13862	9558	7044	7318	7736.5	6655.5	8278	9806.5	8276	9279	9823.5	9316	12845.5	13523.5	21901	4202.5	11864	19207	10026.5	7685.5	7754	11289.5	8095	10811.5	6549.5	12557	10484.5	7224	7865	12852	8007.5	8028.5	9320.5	13438.5	9922.5	16907	16434.5	9034.5	16791	9021.5	14973	10041.5	10549
13	P31150	GDI1	66401_VPSTETEALASNLM(UniMod:35)GM(UniMod:35)FEK_3	136470	73205	586800	74652	114730	91882	51761.5	70512	52058	42415.5	81878	44399.5	84129	481689	73676	17028	128159	68146	249730	35957.5	56881	114812	37206	49912.5	269962	30153	113249	110135	81652.5	85647	71195	53203.5	618580	27855	85624.5	21654.5	12888	152973	83690.5	74808.5	145061	55551.5	122460	42899	57921.5	38718
4	P31153	MAT2A	19966_FVIGGPQGDAGLTGR_2	18651	21867	17361	16218.5	23236.5	37624.5	18309.5	19674.5	21054	25951	19621.5	17750	22092	21338.5	26303.5	20236	20403.5	23871	14521	19968.5	18917.5	24878.5	11244.5	17991	21616.5	17944	19178.5	16651	24621	23688	18434.5	13486	16602	15201.5	11964.5	16959.5	18760	16869.5	23861.5	22714	28739.5	18498	14339.5	14988	22768	18298
3	P31323	PRKAR2B	62167_TWGDLGAAAGGGTPSK_2	52125	49095	57738.5	36958	59292.5	57965	48023.5	34164.5	42256	49310	43850	50230.5	40504.5	35336.5	53131.5	55748	37509	42517	30700	43914	57364	38835.5	35069.5	32890.5	58921.5	51410	50956	35111.5	54768.5	51975.5	38963.5	31561.5	32545	40734	34174.5	35343	52519	23804.5	56066	49910	46653	30478	38781.5	36127	40885	42673.5
1	P31431	SDC4	2260_AGSGSQVPTEPK_2	1275.5	2881	1588.5	4710.5	6208.5	3161.5	1997	3987	3058.5	3525	37232	3849.5	3698.5	5413.5	3445	8027.5	7073	5312.5	6811	2586	3394.5	3520.5	8137	3441.5	2727	4340	2012	2862	2837.5	2863.5	2008.5	2904	3760.5	3737	5908.5	2854.5	5084	5955	5440.5	4267	2585	3406.5	4991.5	1412	799	3639.5
3	P31689	DNAJA1	48813_QISQAYEVLSDAK_2	29943.5	28820	23239	28449.5	23916.5	33167.5	23257	20516.5	22057	21979.5	23868	20939	24040	20822.5	27809	27092.5	24632.5	26145	26140.5	24722.5	23101	30599	23908.5	27587	27572	27044	29068	20935	27356.5	32597.5	27697	26029.5	23604.5	22508.5	23847.5	27992.5	24856.5	33437	30147.5	29076.5	32756	30742.5	29697.5	27913.5	26773	26076
1	P31751	AKT2	2810_AIQMVANSLK_2	13287.5	13088	10747.5	13581.5	13956.5	23560.5	11865.5	18064.5	10794	16455	17877.5	13724	18274	9520	14635.5	12447.5	16889	21865	15015	20445.5	15175	14148	17540	17673.5	11578.5	12995	16568.5	10611	16260	15790	16745	20767	21899	10809	18088.5	14880.5	13480.5	11894.5	15767.5	16286	15719	14308	18693.5	19467	12443	15318.5
10	P31930	UQCRC1	44006_MVLAAAGGVEHQQLLDLAQK_3	21147	34328	20802.5	25323.5	30661.5	28454	24332.5	24732.5	26775.5	27716	24021.5	46081	26503	22241	25951	29867.5	27566.5	28734.5	20620	28785.5	24962	34001.5	28098	27789.5	28301.5	33821	29065.5	22624.5	35866.5	28360.5	38483	36787	20464.5	44983	25823.5	23385.5	26848	24037.5	31465	21719.5	47797	26303	39402	30322.5	33457	22800.5
8	P31937	HIBADH	9300_DLGLAQDSATSTK_2	18263.5	24249	20110.5	20636	22719	20197	18096.5	20867	20072.5	26405.5	25180.5	29723	23059	22302	23220	13850	25446	22524.5	6460.5	22954	26708.5	25484.5	16663.5	28835	24053	18306	22247	19746.5	30363.5	19079.5	21460.5	11991.5	23545	8693.5	27653.5	17726	21376	17493.5	27737	17406	46336.5	34350	24897.5	18593	31982	31625.5
12	P31939	ATIC	52442_RSGVAYIAAPSGSAADK_3	26516.5	67788	34288	38886	47690	55761.5	24332.5	30598	39918.5	51553	46097	38164.5	32011	29801	45092	41848.5	50750	32678.5	31784	35066	33189	37552.5	29694.5	48190.5	55656.5	31680	46179	34035	64220	36204.5	26713.5	25366	40556.5	16170	32835.5	31391	34692.5	26908	61592.5	30464	63979.5	34873.5	45362.5	26359.5	37527.5	33080.5
5	P31942	HNRNPH3	22966_GMGGHGYGGAGDASSGFHGGHFVHMR_6	20917.5	13354	10176	13519	9089.5	11223.5	18193.5	31123.5	23806	16443	19381.5	9914.5	28632	19623	17944.5	13147	27269.5	18376.5	17761.5	23254.5	28979	20583.5	12306.5	31179	19759.5	17254	9956	19119.5	19976	17644.5	18617	20065	18351	18679.5	19465.5	14844.5	27108.5	10625	17904	15872	29031.5	26398.5	24802.5	27050	19248	11500
7	P31943	HNRNPH1	70762_YVELFLNSTAGASGGAYEHR_3	26303.5	30950	36761.5	29144	31681	32001	20193.5	23878.5	16966	25093.5	25077.5	22217.5	26540.5	20826.5	29393	16634.5	26147.5	21980.5	15738	28130	20555.5	26287	17145.5	22095	23843	36019	29978	20364	34391.5	28686.5	37145	21638	25427.5	14227	23953.5	25246.5	25852	20257.5	21837.5	31003	41305	27340.5	31323.5	32443.5	27092	26089
8	P31946	YWHAB	69921_YLIPNATQPESK_2	87875.5	102676	62368.5	72685.5	83678.5	110966	66915	81856.5	82175	85860	84536.5	71194	86158	62466.5	109936	68773.5	94577.5	66868.5	48317	80591.5	88595.5	127077	53778.5	93764	81378.5	75017	89213.5	70380.5	96141	89318	83838.5	36529	90866	52777	98584	95303	114717	67453	92622	99644.5	160337	123796	88502.5	88580.5	110526	87596
12	P31947	SFN	69817_YLAEVATGDDK_2	5964.5	37550	27460	39751	37591	59269.5	37633.5	43621.5	46971	61712	43712.5	39173	52641	4893	73973.5	17240.5	43024.5	18466	11762.5	32959	12062.5	46372	10221	44299.5	21147	32518	26974.5	37533	51080	38230.5	14499.5	7899.5	5642	14133.5	26232	16338.5	43019.5	11041	29490	25593.5	9830	13627	20613.5	25051.5	20088.5	12906.5
25	P31948	STIP1	34872_LAYINPDLALEEK_2	33235	51260	35500.5	17321	49802	51239.5	44650	37853.5	46696.5	42167	43606	34401	41079	32443	47865	23571	41774	36967	20321.5	45442	39487.5	57874	35672	36408.5	43505	52186	51486	31791	54096	52599.5	59609.5	30049	36439	37497.5	46591.5	74715	50070	27117	52857.5	43710.5	63644	50800.5	52569	39063	52783	41374.5
7	P31949	S100A11	8480_DGYNYTLSK_2	54825	156541	62202.5	86482.5	101672	112678	92735	92647.5	109058	118004	119226	70379	114595	65078.5	144718	53423.5	155434	69526	40058	182916	112594	168048	37960.5	97591	71522	129907	97085.5	63576	109444	111486	80670.5	21206.5	147337	35916.5	108576	104364	143596	63009	112962	167044	199374	143953	105519	161278	132990	101692
16	P32119	PRDX2	5510_ATAVVDGAFK_2	154816	265286	210500	177416	216070	238084	151286	169213	220484	282552	240074	157642	220930	226113	219791	138741	205868	65171	139534	182572	182694	280592	89850.5	223894	205606	216038	192274	152456	240388	235014	160306	34168	225172	86613	272417	150704	197154	109113	222570	171035	351081	202778	250473	143788	263346	175932
13	P32322	PYCR1	10032_DNVSSPGGATIHALHVLESGGFR_3	23027	21524	18900.5	144094	16722	19689.5	25305	11483.5	20616.5	1493.5	17733.5	24851.5	16351.5	25753.5	19603.5	16577	20268.5	17514	24764	21560	17215.5	18188.5	21114	19086.5	28606	17702	15359.5	21665	26767.5	26099	10322.5	15287.5	17452	16644.5	10320.5	15773.5	16167	19744.5	20914.5	14767.5	33885.5	18686	26790	18934.5	9487.5	17961
3	P32455	GBP1	16248_ESMTDAILQTDQTLTEK_2	24228	15957	26931.5	25778.5	35807	32253	21208	6747.5	11363	8650.5	10109.5	10119.5	15678.5	25175.5	18483	25899	9425	16107	13070	12568	10887.5	19868	20747.5	12893.5	23277	13984	32297.5	31162.5	36237.5	40540.5	17968.5	10455.5	8103	11652.5	6871.5	14224.5	8093.5	25275	15075	35228	15495.5	17794	17251.5	17038.5	21535.5	11421.5
1	P32929	CTH	37741_LLEAAITPETK_2	13990.5	10442	13866	8270	11338	10069.5	10175	11086.5	10949.5	12550.5	14238.5	12846.5	12304.5	9556.5	15563	10768.5	11353.5	16268	10846	11585.5	4395	9025.5	11462	8290	11697.5	7555	8614.5	13509.5	11991.5	14610	10783.5	12457	11332.5	10205	13948	16163.5	11212.5	9545.5	10948.5	11869	9649.5	13107.5	10366.5	11375	10658	14315.5
4	P32969	RPL9	59485_TIC(UniMod:4)SHVQNMIK_3	17660.5	8271	11405	7308	11061.5	5577.5	8552.5	12637	5458	4945.5	6712.5	4808	5314.5	4024.5	6511.5	7827.5	27663.5	4962.5	5198.5	11812	19778	13282	5239.5	32687.5	9329.5	11847	6417.5	13855	9653	14421	10299.5	6355.5	4818	5558.5	33340.5	4704	6124.5	4784	9907	7454.5	133907	7225	4764	68334	5876	4529.5
6	P33121	ACSL1	38109_LLLEGVENK_2	22003	16766	11845.5	13641	16093.5	18663	14350	15244.5	12436	19890.5	19673.5	15884	18061	12290	13669	12366	18935.5	7154.5	10294.5	20037.5	17072	18135.5	15380.5	15850	14998.5	18213	15524.5	20294.5	25997	17482	14454	15144	18254	17025	12064.5	29333	15275.5	19323	17630	7152	31198	19285	17954	13631	18592	20123
4	P33176	KIF5B	53183_SATLASIDAELQK_2	11728	14107	17899	10170	18911	16339.5	14824	13934.5	19944	15416.5	11852.5	10695	20207	11977.5	14751	10085	26958	10317	9366	10870.5	14170.5	20207	20911.5	13610	14941.5	15287	15365	18524	15428.5	16906.5	21545	9613	12659.5	15611	13880.5	18819.5	21824.5	25947	17130.5	20438	15441	24111.5	21050.5	14792.5	16697	24248
2	P33240	CSTF2	31189_IVDPEIALK_2	5666.5	8038	3796.5	6642.5	8915.5	6442	4735.5	2699.5	5730	5936	6957	3298	5508.5	4039	6751.5	10874.5	7362	4636.5	2233.5	5608.5	5105.5	6761	6691	5542.5	5742	10775	8948.5	5899.5	12794	10445	5688	4484	5738.5	4754.5	6362.5	4718.5	6101.5	1665.5	7551	6753.5	16506.5	5120.5	7532.5	5001.5	3927.5	4784
1	P33241	LSP1	56695_SRWETGEVQAQSAAK_3	19904	16697	22086	18623.5	12106	15286.5	21056	14684.5	18696.5	10499	17642.5	30112.5	19733	19882.5	10940	33522.5	23215	12431	17937.5	22184	23310.5	8607.5	40659.5	18159.5	22253.5	15204	14085	20348	14889.5	17760.5	15076.5	8896	6235	8850.5	15240	7570.5	18427.5	28886	19784	14030	11516.5	9823	20729	24974.5	16848.5	18398
1	P33316	DUT	2070_AGGSPAPGPETPAISPSK_2	10223.5	6403	5896.5	5923.5	5845	3553.5	4501	4224	3710	6595.5	3496.5	6047.5	5395.5	7476.5	7288	10290.5	4499	5865	2322	5516	3861	5608.5	4144.5	6484.5	7991.5	8684	7169	9313	6579	6359.5	7872.5	5130.5	9014	4855	7353.5	7780.5	6464.5	10102	6077	5073	7582	12853.5	8068	7799.5	5011	7371.5
2	P33908	MAN1A1	1193_AEDAAEGRAR_2	353116	289784	162592	411191	246818	232596	162150	196464	360849	198594	322960	311482	244820	291739	122254	249860	450338	46424	285574	459684	349890	236942	123952	414504	310180	254575	154990	292200	163140	110747	152220	33106.5	205498	71715.5	249540	77834.5	203554	268236	177672	170913	23925.5	174326	152732	150281	171774	351714
1	P34059	GALNS	70913_YYEEFPINLK_2	4626.5	7779	7437	4362	7004	7848	8409	5711	6923	4455	30462.5	1769	5670.5	6765.5	7828.5	5338	6682	2253.5	8435	4597	8170	6282	40790	4609.5	2601	6846	7466	7075	5951.5	3396.5	6067.5	5789	4313.5	5757	2053	1825.5	6795	6573.5	5035.5	3795.5	5359	6609	6479	9341.5	3893	22346
3	P34096	RNASE4	51089_RFNTFIHEDIWNIR_4	11638	21955	15890	23187	28150.5	12623.5	19795	11553.5	25029	14711	9805	6857	6637	12040	22865.5	10489.5	20758	10009.5	6600	23403.5	10904	15829	14743.5	12231	11150	24242	40417	13908	45153.5	71967	18383.5	14512	11594.5	13066	10358	22344	7498.5	8937.5	19870.5	15910.5	27330	15124.5	21045	12982.5	20127	14510
7	P34897	SHMT2	37159_LIIAGTSAYAR_2	14120	17483	6880	12468	14818.5	20160	9879.5	16030	8565.5	17241.5	12337	8691.5	13728	9406	14043.5	9585.5	15884.5	10434	8356	14977.5	11109.5	16371.5	14673.5	18833	9332	14856	14575.5	9652.5	10283.5	14677.5	13319	8458.5	11563.5	11654	13230.5	21702.5	9429.5	14386.5	16020	14094	27303	25216.5	18996.5	18117.5	17025	16746
8	P34913	EPHX2	22701_GLLNDAFQK_2	12683.5	20731	15495	28911	45006	48731	19476.5	21350.5	19008	39298	24394.5	23819.5	35382	21940.5	43616.5	10534.5	29216	12677.5	13020.5	34821.5	22126	32128.5	10595.5	20879	21624.5	30561	25262	126032	39347	29321.5	14942	19159.5	20479.5	14048	15623	11613	20826	19368.5	33152	10053	17428	21430.5	25342.5	28727	37192	13351
1	P34931	HSPA1L	2970_AKIHDIVLVGGSTR_2	33905.5	39930	33349	21596	61347	53896	41962.5	29694	29217	33404	34521	30224	30523	40399.5	44498.5	30984.5	28949.5	29834.5	25923	32911	27820	45604.5	28586	46957	39539	42329	44971.5	38843	57280.5	46803.5	30903.5	19911.5	22283	23929	25191.5	25908	31058	27085.5	33334	32992	29776	29665	26399.5	31448	33341.5	29754
9	P34932	HSPA4	15066_EMLNLYIENEGK_2	103156	161593	110144	128373	98042.5	171708	86850.5	72406	131562	111540	121372	84762	101224	136847	123794	93184	115582	79652.5	72559.5	89094	65243	137682	91013.5	123302	149702	140529	149250	121483	153832	156862	79800	65371	83889.5	79531.5	63779.5	77754	111082	92253.5	115976	110092	98305.5	82108	89784	130541	116094	108456
6	P34949	MPI	65630_VLSVETPLSIQAHPNK_3	10312.5	19014	8121	17316	21275.5	24674	15146.5	17600.5	20262	21913	17454	14417	18483	8606	16364.5	15829.5	18153	12893	10093.5	12191.5	12068.5	22051.5	11257	14714	19021.5	12256	22998	13660.5	27932.5	23668.5	15032.5	10669	15524	11186.5	14551	24183	19080	12269	28200	16387.5	33841.5	20544	15715	12968.5	12423.5	18140
2	P35080	PFN2	56444_SQGGEPTYNVAVGR_2	27175.5	40288	21643.5	33080.5	44042	43170	24129.5	55052.5	40343.5	49742	35892.5	32302	40593	36341.5	59574	28345	40998.5	33238.5	24487	29296	34577.5	93071	20609.5	43664.5	31940	31215	40077	30947	43479	41237.5	22656.5	37283.5	86520	29228	45851	39151	41319.5	29907	25398.5	51517	57733	59041.5	40587.5	24011	50437.5	46056
17	P35221	CTNNA1	49306_QLQQAVTGISNAAQATASDDASQHQGGGGGELAYALNNFDK_4	31606	21775	27016	53556.5	37869	30809	28469	5791.5	16014.5	18162	17381	16475.5	22417	11435.5	12471.5	53058.5	27188	6418	7283.5	20838.5	33766.5	19547	11074.5	21526.5	30353.5	30281	38880.5	27874	30963	31156	30196.5	17236.5	13069	16997.5	23235	28288.5	23742.5	67287.5	13724.5	21132.5	26982.5	5390	21107.5	21655.5	18880.5	22090.5
13	P35222	CTNNB1	25121_HAVVNLINYQDDAELATR_3	51699	49236	50912.5	66502	49443	61929	52955	41364	41772	53072	47283	43814.5	47706.5	48939.5	60750.5	44524	45837	28547.5	47531	54732	31525	53510.5	37367.5	45925	55082	60769	42880	48670.5	55570	54598	65494	34253	27264.5	35004	32982.5	45660.5	40920.5	57972.5	43240.5	33912	58024.5	36612	52891	46996	36745.5	41872.5
12	P35232	PHB	65502_VLPSITTEILK_2	50713.5	78522	41562.5	71550.5	68645	97320.5	47467.5	58377	69889.5	71452	59376	50480.5	63459.5	31148.5	73882	23362.5	64783.5	32928	15208.5	75686.5	37865.5	77742.5	25173.5	42435	106504	94090	93752	50717.5	123736	83511.5	103540	37497	99399	30015	40239	112336	81419.5	23554.5	81698.5	38277.5	84226	113506	93421.5	51945.5	74049	29206
14	P35237	SERPINB6	41542_LVLVNAVYFR_2	19382.5	18926	26022.5	37078.5	27621	17719	16626	11064.5	6724	22015	24388.5	18711.5	26456.5	19290	25754.5	11206	13048	19323.5	18416.5	27150	16053	16182.5	20599	19226	18283	39587	32989.5	19113.5	32379.5	25745.5	45738	10661.5	14296	13983	20497.5	13993	11805.5	19524	27923	15572	26546	16748	35966.5	20768	17656.5	25196.5
1	P35241	RDX	49275_QLQALSSELAQAR_2	13465	11073	9974.5	11649	10617.5	14710.5	6369.5	7498	10828	11644.5	10193	6432.5	9849.5	9257	9851.5	10213.5	9649	6117.5	6428.5	8761	7836	13460	10349.5	10397.5	6227	5874	12255	11329	11016.5	13171	8675.5	5884.5	9166.5	6586.5	8331.5	5683.5	7823.5	9075.5	11528.5	9392	12496	11042.5	14222	3195	9548	9555.5
2	P35244	RPA3	28772_IIHDFPQFYPLGIVQHD_3	8785	37773	38714.5	26371	11636.5	12947	21447	21340.5	34525	18711.5	22637.5	18934	40611	38900.5	26072	29335.5	24160.5	22170	25909.5	24330	29600.5	33329	35478.5	26478	35108	34935	36901.5	29274	37070	42501	28976.5	19439.5	24347.5	30512.5	24927.5	29119.5	27766.5	32808.5	32081.5	36060	32512	27997	34554	32547.5	24498	30524.5
3	P35268	RPL22	2194_AGNLGGGVVTIER_2	32843.5	28692	41805.5	34338	38650.5	20316	35489.5	29420	28657.5	39098	33858.5	27057	29830	17776	36807	40936	31100	36274.5	15964	27379.5	33486	37977	39258.5	22278	44993	36242	70675.5	32971.5	39185	59840	65561	38138.5	37865	41184	45702	44933	49732	25232.5	42524.5	59509.5	60115	53872	48931.5	27715	37979	46281
8	P35270	SPR	1784_AFPDSPGLNR_2	16740.5	15729	13470	18351	18885.5	27121	16688	18985.5	23175	30592	14701	19310	20359.5	14528.5	28930.5	22969.5	33754	14233	14167.5	20158	29431.5	29278	19529	21563.5	18874.5	17764	21194	15201	31349	23691	15655.5	22442.5	25350	16549.5	19587	20217.5	14946	10736	30113	23494	28357.5	19326	30597	20585	27584.5	37548.5
1	P35443	THBS4	1606_AFAGPSQKPETIELR_3	9348	7585	12850.5	7365	7355.5	7024.5	4186	4707	5384.5	6890.5	6701	8593.5	5206	6627.5	11005.5	11886	6319	3169	6711.5	5996	9595.5	11077	9176.5	4774.5	6852.5	4781	7282	4536.5	7201.5	9000	3957.5	7395.5	6908	4913	3983.5	3157	8346.5	7296.5	6929	9060.5	3847.5	4710	8472	8048.5	7554.5	6128
1	P35520	CBS	3361_ALGAEIVR_2	66560	37123	37784.5	47649	29844	36722.5	30576	29719	46601.5	71485	31118.5	55400.5	28958	24068.5	45070.5	35687.5	58155	39075	59054	54025.5	26355	97585	70157	41182.5	53126.5	53640	44657.5	50116	29644.5	8904	63592.5	31813	39981.5	32186.5	32931.5	54126	19370.5	70852.5	56385	73604	13738.5	29427	21639.5	30045	39661.5	36579
22	P35527	KRT9	60130_TLLDIDNTR_2	30526	21853	44363	39414.5	23449	26591.5	25566.5	16668	48523.5	34598.5	15082	46143.5	24266	23961	25215.5	83363	24102.5	31956.5	28712.5	26126.5	24465.5	24545.5	43767	32690	26109	35290	14232.5	35342.5	36181.5	24585	31303	26721	71470	24070.5	42513	40101	33759.5	29519.5	19239	49699.5	18516	39359	33246.5	36684.5	67840.5	25804.5
5	P35555	FBN1	24934_GYILQEDGR_2	17727.5	21127	13540.5	20936	9262	23035	20618.5	16280	20684	25942	16940	20464	30895.5	47459.5	32614.5	22338	14161	22112.5	12200	15507	25443.5	29936	21883.5	16643.5	19306.5	11515	36161.5	11451.5	33775	30327	18773	28697.5	15962.5	34554	14696.5	29896.5	27469.5	12017.5	15606	15178	23245.5	46571	14907.5	24922	23331.5	17914
10	P35573	AGL	37256_LINYHQEQAVNC(UniMod:4)LLGNVFYER_3	25836	14598	24229	46984	35603	48586.5	15110	7514	10272	7280	8389	20994.5	18464.5	40825	6694.5	14834.5	9487.5	4900.5	5887	16564.5	14943.5	16149.5	14397	16381	49375	29377	37575.5	28546	44048	52022	20543.5	4703.5	5053	4758	4546.5	21477.5	5199.5	25525.5	5004.5	14815	25579	15070.5	6001.5	8055.5	16798.5	9742
93	P35579	MYH9	40129_LRLEVNLQAMK_3	107492	33306	56384.5	94864	36008.5	48066.5	92966.5	28185.5	68771.5	62977.5	47254	112937	68174.5	107478	42164	21928	117935	81005.5	117596	147606	62557	13711.5	73777	113730	168175	83086	21201	118872	30979.5	21119.5	78027	14818.5	25569	79452.5	26923.5	11203.5	26582	121950	26879.5	11678	18997	21258	133219	82502.5	48554.5	56609.5
20	P35580	MYH10	7350_DAASLESQLQDTQELLQEETR_3	438722	48347	287726	385090	155565	181914	89766.5	36949.5	22819	25511	35846.5	127810	76117.5	222670	92773	318714	87404	11628.5	179416	237853	133009	21777	82933	124429	498110	97830	86715	495716	144050	138669	161438	11338.5	2579	21196	26892	8664.5	60078	567778	94349	39669	14016.5	60684.5	117948	142035	68452	86523
22	P35606	COPB2	199_AAESLADPTEYENLFPGLK_3	45842	36823	36182	18638.5	24923.5	52007.5	16396	11158.5	9554.5	37785	6136.5	19569.5	30096	16533.5	22349.5	12557	13875	12195.5	41181.5	27687.5	20044	15866	26701.5	42764	33230.5	27358	17502.5	32269.5	28079.5	31833.5	35823.5	25792	24983	13918	25399	15826.5	30669.5	45335.5	39522	22425.5	37626	30536	32469	38679	36857	28570.5
22	P35609	ACTN2	29123_ILASDKPYILAEELR_3	19056.5	18115	19136	23347	29136	18321.5	24418	13989.5	23841	23116	14854.5	15449.5	27502.5	27719.5	23377	17397.5	23126.5	19711	93246	23099	29584.5	20741	30937	22683	16563.5	21228	83424.5	17851.5	42319	37129.5	23168.5	78594.5	18670	16720.5	23414.5	23854	15693	21601.5	27573.5	17547	32866.5	22355.5	32039.5	34809.5	8406	17628.5
4	P35611	ADD1	55705_SLVQGELVTASK_2	9094.5	14525	8546	10446.5	9832.5	16343	10191	13850.5	11430	14533	12987	12954	13365	8139.5	17662	8352.5	12780	14865.5	9268.5	15925	11827	18787	8218.5	9793	9017.5	12106	6520	9973	9811	7893.5	13184	11507	12561.5	10496.5	10886.5	21586.5	8951.5	12281	11382	14468.5	9877.5	13716	16730	12476.5	11215	25715.5
4	P35613	BSG	18138_FFVSSSQGR_2	12876	26502	21497.5	21185	31904.5	36606	22254	26790	39609.5	50014.5	25194	18577.5	29626	14710	54932	18013.5	27448.5	10579.5	14247	34145	22095	26363	16929.5	26826.5	23041.5	26852	28291	21337	27866	32969.5	22627.5	26386.5	32157.5	32107	12748	19069.5	23167	13955	30260	19495.5	63533.5	24544.5	24431.5	17155.5	23854.5	31301
4	P35625	TIMP3	68397_WDQLTLSQR_2	24936	42428	27108	53165.5	52465	23226.5	19508.5	33920	25454.5	35027	45964	44835	19510.5	29529	35902.5	31041.5	55494	19483	33460	52762.5	35177	62804	17128	43913	42065.5	24180	33841	42766	33610	28728	42373	39822	45513.5	35266.5	49997.5	35567	53384.5	24346	37745.5	42136.5	51044.5	38190.5	36068	40812	27544.5	28477.5
3	P35637	FUS	37442_LKGEATVSFDDPPSAK_3	19157.5	26237	16220	22333.5	26502	20055.5	19575	22728	18590	17093	7148.5	13634.5	23424.5	13897	30273	10883	14953.5	37769.5	10212	29407.5	14606	32522.5	18458	16483.5	21551	40321	25179.5	20750	24934	29275	62427	17632.5	20266	21816	16290.5	49834	28083	8311.5	23120.5	24339	43494.5	53793.5	49981.5	38951.5	31953	8910
1	P35658	NUP214	47290_NVPQVVNVQELK_2	11729	13603	8558.5	15277.5	12533	11991.5	7186.5	8893	12507	7213.5	7139	6006	9787	13990.5	10802.5	9371	11809.5	11131.5	9553.5	9421	11556.5	10343.5	8593.5	8966.5	11304	11979	11938.5	14175	13319	12804.5	11819	8998	9178	6471.5	10801.5	17739	8461	11285	12041	11047.5	16665	11834	9573.5	10884.5	9352.5	11289.5
2	P35659	DEK	37604_LLASANLEEVTMK_2	20401	15076	36099	16962.5	21264	19868.5	9253.5	10079.5	16282	6502.5	10512	18080	9094.5	17081	7438.5	15116	24478	5518	15154.5	7225	18489	12005	5076	14654	16321	15135	23536	17204	14335.5	14111.5	8418.5	7206	10640.5	6256	13488.5	6995.5	9308	10626	8885	8378.5	10110	9829.5	8096.5	8076.5	8114.5	7075
300	P35749	MYH11	31837_KATQQAEQLSNELATER_3	601578	127780	483387	290874	145062	124335	726016	344102	177294	186940	108866	574403	461507	333876	219157	601390	230970	370544	640960	394334	407087	62075.5	1300991	426435	583203	435537	90872.5	549366	131852	117195	455140	314148	51554	890544	260193	154394	365370	971756	133360	213152	29867.5	239100	507986	464463	267898	284578
1	P35754	GLRX	4653_AQEILSQLPIK_2	4517	9996	9044	6713.5	6062.5	7984	3775.5	4372	4088.5	5494	5178.5	3148.5	6080.5	4644.5	6255	3557.5	7293	5176.5	3478.5	6306.5	6053.5	5642	3164.5	4101.5	10934.5	6596	5952.5	4177	8479.5	6270.5	6822	3345	3911	5571.5	7355	6776.5	4575.5	4335.5	9136	4472.5	4608.5	5629.5	10004.5	6124.5	3367	4798.5
2	P35813	PPM1A	59107_TGFLEIDEHMR_3	3491.5	4262	5831	2552.5	4523	6505.5	4959	7055.5	8503	6193	6730	5623.5	8171	3960	6322	2510	4233	4940	2729.5	5380.5	4262.5	8276	3543	6079	3674	4761	2920.5	4034.5	5604	6520	4588.5	8227.5	4915	5490	4412.5	5555	6907.5	3988	5876.5	5352.5	12168	6022.5	6818.5	3975.5	6479.5	5420
1	P35900	KRT20	62130_TVVQEVVDGK_2	25661	11914	8886.5	19751	19105.5	11590	11018	12596.5	15422	20401.5	13678	12324	20221	11578.5	14385	15437	16097	15190	9583.5	13773.5	16871.5	22206	8552.5	20908	11637	12680	20600	13565	18164.5	18854	13883	13736.5	10601	8559	12918	14376	10185	9735	12842	9840	15860.5	11977.5	11510	12748	15791.5	27285
12	P35908	KRT2	21566_GGGFGGGSSFGGGSGFSGGGFGGGGFGGGR_3	26563	36000	149224	46681	43952.5	31025	31284.5	26038	44005	24733	19067	24415	28710	42282	23507.5	34293.5	40164.5	17253.5	21007	17456.5	28685.5	28640	20232.5	21221.5	24932.5	32902	36233	25916.5	28924	28986	22187	17799	16054	13343	15635.5	23684.5	23801	29475	25689	26883.5	22165	17938.5	24353.5	30616.5	22014	25000
3	P35914	HMGCL	21216_GFEAAVAAGAK_2	6404	14587	10859.5	8234.5	52371.5	15407	7857	17087.5	9916	19537	15650	40576	14763.5	16102.5	33867	8585	64259.5	12088.5	10763.5	72402.5	4608.5	8852	40535	44387.5	35706.5	14370	15767	10045.5	32831.5	51305	12820.5	10732.5	20857	18110.5	11802.5	21926.5	70654.5	9746.5	17398.5	14795	26332.5	53190	8791.5	7962.5	13237.5	10333.5
14	P35998	PSMC2	27833_IEFSLPDLEGR_2	429904	439616	432618	542524	508910	407522	332784	202364	225718	286350	267782	308214	299872	544045	232866	186502	237240	251188	224839	325932	288433	312072	261590	222864	408452	277589	407090	491939	512962	266862	397650	160572	204527	134130	240088	206708	209443	154589	289062	370850	290292	266887	305872	339316	245706	288390
6	P36269	GGT5	13373_EGSQLTLQDLAK_2	17453.5	30737	16393.5	21573.5	19318	27156	19495.5	16044.5	18088	13732.5	35877	28144.5	22555.5	50477	23024.5	27532.5	25827.5	19579	13479	15238.5	28834	14672	21334.5	18967.5	24528.5	27325	14623	21432	25103.5	27919	27305.5	18617.5	13004	19694.5	15555	23950.5	14391	25518	21160	28993	17456	25512.5	23426.5	28686	27031	24536
1	P36404	ARL2	38196_LLMLGLDNAGK_2	6472	5603	5403	6082	8560.5	6286.5	5421.5	4904.5	5505	6808	6842.5	8519	4892	5201	8132	4617	5746.5	8704.5	6974.5	7817	6336.5	7856	15451	4731.5	6457	4269	2230.5	5810	11956	7139	14831.5	5049.5	6439	4675.5	5780	5065	3918	4871	9431	6563.5	8505.5	7209.5	6029.5	11833	4031.5	4877
1	P36405	ARL3	39033_LNVWDIGGQR_2	14962	17578	11835.5	14945	16435.5	22196.5	10373	9303	12082	13658	15066.5	11474.5	13079	11328.5	14366	11220.5	15164.5	13058.5	10907	16568.5	11109.5	20149	10335	15755	17358	13521	22642	8257.5	17937.5	13941	10810	10756	14854.5	8735.5	9878.5	10911	11145	8763	15233	10483	18800.5	12680	16911	10699.5	7808	13581.5
8	P36542	ATP5C1	53849_SEVATLTAAGK_2	38181.5	59317	29032	41207.5	38447.5	52064	29751	48180.5	50993.5	53657.5	51964	38645	52312	32698	54983	32982.5	48672	29918.5	29282.5	53766.5	36684	62397.5	25712	46111.5	48529.5	60387	63492.5	36953.5	51645	48578	51312	21526.5	64194	23483	48393.5	61782.5	56320	29302	43442.5	49636	100719	78455	68415.5	50412	56704.5	47945.5
1	P36543	ATP6V1E1	4959_ARDDLITDLLNEAK_3	14827.5	3614	11733	22024.5	26175.5	35200	9561.5	5658.5	9572	5208	4851	3967	2984.5	7098.5	14269.5	2102	4557	6914	2560	3285.5	2642	2097.5	2354.5	8751.5	19373.5	2237	43387	18597	37600.5	45265	11615	7955	2361	5196	3592	7720	3995	6694	11464	2937	10395.5	5467	3334	2070	4891	5181
[truncated: 1,941 more rows]
[truncated: 54 more columns]
