# Supplementary material for: High‐throughput proteomic analysis of FFPE tissue samples facilitates tumor stratification
Source: Mol Oncol. 2019 Sep 18;13(11):2305–28. doi: 10.1002/1878-0261.12570 (PMC6822243; doi:10.1002/1878-0261.12570)
Supplement: Supplementary file 4 — Table S3. Detailed information of patients, tissue samples, protein matrix and regulated protein list for PCZA cohort. [file MOL2-13-2305-s004.xlsx]

## Sheet: 1_patients
Index	Patient_ID	Patient_ID	Patient_ID2	Age	Diagnosis	Gleason score	PSA_level_before_surgery	PSA_level_latest
1	PCZA1	P1	A5/P1	69	PCa	4+3	6.72	0.003
2	PCZA2	P2	B2/P2	62	PCa	3+3	14.639	0.012
3	PCZA3	P3	H3/P3	65	PCa	4+3	9.343	0.002
4	PCZA4	P4	B3/P4	74	PCa	3+4	7.203	0.006
5	PCZA5	P5	A1/P5	77	PCa	3+4	6.583	0.015
6	PCZA6	P6	A5/P6	66	PCa	4+4	38.481
7	PCZA7	P7	A1/P7	74	PCa	3+4	7.831	0.01
8	PCZA8	P8	A5/P8	62	PCa	4+3	11.458	0.247
9	PCZA9	P9	A3/P9	64	PCa	3+3	6.179
10	PCZA10	P10	A7/P10	63	PCa	3+3	2.198
11	PCZA11	P11	A4/P11	64	PCa	5+3	26.733	0.212
12	PCZA12	P12	A10/P12	65	PCa	3+4	10.7451
13	PCZA13	P13	A1/P13	74	PCa	4+3	10.321
14	PCZA14	P14	A3/P14	73	PCa	3+4	5.123	0.037
15	PCZA15	P15	A2/P15	66	PCa	4+3	89.075	0
16	PCZA16	P16	A4/P16	65	PCa	5+5	25.704	0
17	PCZA17	P17	A2/P17	62	PCa	5+3	34.386	2.203
18	PCZA18	P18	A3/P18	62	PCa	4+5	95.756	0.025
19	PCZA19	P19	B1/P19	72	PCa	3+3	4.051	0.004
20	PCZA20	P20	A2/P20	62	PCa	4+4	6.18	0.035
21	PCZA21	P21	A5/P21	65	PCa	3+3	4.818	0.011
22	PCZA22	P22	A4/P22	70	PCa	4+5	12.511	0.065
23	PCZA23	P23	A4/P23	61	PCa	5+4	17.535	0.001
24	PCZA24	P24	A12/P24	52	PCa	4+3	5.278	0.002
25	PCZA25	P25	A2/P25	62	PCa	3+3	4.559	0.011
26	PCZA26	P26	A2/P26	68	PCa	4+4	47.603	0
27	PCZA27	P27	A3/P27	72	PCa	5+4	10.969
28	PCZA28	P28	A3/P28	55	PCa	3+4	5.58	0.094
29	PCZA29	P29	A1/P29	72	PCa	3+4	19.83	0.003
30	PCZA30	P30	A4/P30	61	PCa	3+4	6.982
31	PCZA31	P31	B1/P31	62	PCa	3+4	4.83	0.002
32	PCZA32	P32	A8/P32	76	PCa	4+3	21.844	0.186
33	PCZA33	P33	A2/P33	66	PCa	4+4	55.536	0
34	PCZA34	P34	A4/P34	66	PCa	5+4	26.502	0.013
35	PCZA35	P35	A1/P35	69	PCa	4+3	18.835
36	PCZA36	P36	A4/P36	82	PCa	3+4	11.948
37	PCZA37	P37	C2/P37	73	PCa	4+4	6.549	0.109
38	PCZA38	P38	B2/P38	71	PCa	4+5	12.295	0.001
39	PCZA39	P39	A3/P39	66	PCa	3+3	4.12	0.03
40	PCZA40	P40	A6/P40	69	PCa	4+3	75.921	0.001
41	PCZA41	P41	A2/P41	59	PCa	4+3	17.759	0
42	PCZA42	P42	A1/P42	68	PCa	4+4	98.78
43	PCZA43	P43	A2/P43	77	PCa	4+3	93.531	1.353
44	PCZA44	P44	A5/P44	68	PCa	3+3	10.127	0.489
45	PCZA45	P45	A4/P45	72	PCa	3+4	5.944	0.002
46	PCZA46	P46	A3/P46	74	PCa	3+4	21.793	0.031
47	PCZA47	P47	A1/P47	72	PCa	4+3	12.1	0.016
48	PCZA48	P48	A3/P48	72	PCa	4+4	19.548	0.128
49	PCZA49	P49	A2/P49	70	PCa	4+3	19.59	0.002
50	PCZA50	P50	H10/P50	60	PCa	3+3	7.906
51	PCZA51	P51	A3/P51	77	PCa	4+3	47.969	0.045
52	PCZA52	P52	A4/P52	68	PCa	4+3	36.716
53	PCZA53	P53	A4/P53	57	PCa	3+4	28.415	1.144
54	PCZA54	P54	A1/P54	61	PCa	4+3		0.893
55	PCZA55	P55	A2/P55	67	PCa	4+3	22.332	0.006
56	PCZA56	P56	A5/P56	73	PCa	4+3		0.064
57	PCZA57	P57	A1/P57	64	PCa	3+4	10.514	0.001
58	PCZA58	P58	A7/P58	58	PCa	4+5	20.804	0.001
59	PCZA59	P59	PN-1	58	BHP	NA
60	PCZA60	P60	PN-2	77	BHP	NA
61	PCZA61	P61	PN-3	63	BHP	NA
62	PCZA62	P62	PN-4	61	BHP	NA
63	PCZA63	P63	PN-5	80	BHP	NA
64	PCZA64	P64	PN-6	70	BHP	NA
65	PCZA65	P65	PN-7	79	BHP	NA
66	PCZA66	P66	PN-8	64	BHP	NA
67	PCZA67	P67	PN-9	67	BHP	NA
68	PCZA68	P68	PN-10	65	BHP	NA

## Sheet: 2_batches
Batch_ID	Sample1	Sample2	Sample3	Sample4	Sample5	Sample6	Sample7	Sample8	Sample9	Sample10	Sample11	Sample12	Sample13	Sample14	Sample15	Sample16	Sample17	Sample18	Sample19	Sample20	Sample21	Sample22	Sample23	Sample24	Sample25	Sample26	Sample27	Sample28	Sample29	Sample30	Sample31	Sample 32
1	PCZA104	PCZA112	PCZA115	PCZA150	PCZA159	PCZA66	PCZA160	PCZA174	PCZA178	PCZA203	PCZA18	PCZA190	PCZA191	PCZA85e	PCZA2	PCZA20	PCZA34	PCZA128	PCZA36	PCZA4	PCZA166e	PCZA55	PCZA6	PCZA71	PCZA132	PCZA74	PCZA81	PCZA87	PCZA88	PCZA97	PCZA10	PCPOOL1 PC15AQUA
2	PCZA133	PCZA105	PCZA110	PCZA121	PCZA122	PCZA130	PCZA13	PCZA138	PCZA14	PCZA151	PCZA158	PCZA165	PCZA136	PCZA170	PCZA186	PCZA21	PCZA22	PCZA26	PCZA3	PCZA33	PCZA65	PCZA58e	PCZA35	PCZA40	PCZA42	PCZA44	PCZA54	PCZA79	PCZA92	PCZA94	PCZA96	PCPOOL2 PC15AQUA
3	PCZA120	PCZA143	PCZA204	PCZA144	PCZA154e	PCZA146	PCZA162	PCZA163	PCZA169	PCZA175	PCZA177	PCZA195	PCZA193	PCZA23	PCZA64	PCZA25	PCZA27	PCZA39	PCZA45	PCZA48	PCZA5	PCZA51	PCZA58	PCZA198	PCZA73	PCZA8	PCZA80	PCZA84	PCZA86	PCZA9	PCZA27e	PCPOOL3 PC15AQUA
4	PCZA157	PCZA1	PCZA200	PCZA109	PCZA113	PCZA114	PCZA67	PCZA118	PCZA12	PCZA125	PCZA202	PCZA137	PCZA152	PCZA16	PCZA127	PCZA168	PCZA172	PCZA173	PCZA68	PCZA179	PCZA182	PCZA189	PCZA24	PCZA30	PCZA41	PCZA52	PCZA69	PCZA97e	PCZA90	PCZA98	PCZA184e	PCPOOL4 PC15AQUA
5	PCZA49	PCZA101	PCZA102	PCZA103	PCZA106	PCZA117	PCZA135	PCZA147	PCZA154	PCZA201	PCZA180	PCZA181	PCZA187	PCZA59	PCZA28	PCZA32	PCZA46	PCZA63	PCZA50	PCZA53	PCZA70	PCZA72	PCZA76	PCZA131	PCZA82	PCZA85	PCZA89	PCZA91	PCZA95	PCZA161e	PCZA6e	PCPOOL5 PC15AQUA
6	PCZA11	PCZA116	PCZA119	PCZA124	PCZA196	PCZA139	PCZA140	PCZA141	PCZA60	PCZA15	PCZA155	PCZA156	PCZA61	PCZA17	PCZA171	PCZA62	PCZA176	PCZA183	PCZA192	PCZA29	PCZA37	PCZA197	PCZA38	PCZA56	PCZA57	PCZA75	PCZA77	PCZA83	PCZA93	PCZA151e	PCZA185e	PCPOOL6 PC15AQUA
7	PCZA100	PCZA107	PCZA199	PCZA108	PCZA111	PCZA123	PCZA126	PCZA134	PCZA142	PCZA145	PCZA148	PCZA149	PCZA153	PCZA138e	PCZA161	PCZA164	PCZA166	PCZA129	PCZA167	PCZA184	PCZA185	PCZA188	PCZA19	PCZA194	PCZA31	PCZA43	PCZA47	PCZA7	PCZA78	PCZA99	PCZA72e	PCPOOL8 PC15AQUA

## Sheet: 3_samples
Batch_ID	Batch_sample_ID	Sample_ID	Patient_SN	Patient_ID	Sample_type	Biological_replicates	Technical_replicates	SWATH_file_name	Sample_name
1	1	PCZA104	A4/P36	P36	T	a	a	D20180711sunr_PCZA_SWATH_b1_s1	P36Taa
1	2	PCZA112	A5/P44	P44	T	a	a	D20180711sunr_PCZA_SWATH_b1_s2	P44Taa
1	3	PCZA115	A1/P47	P47	T	a	a	D20180711sunr_PCZA_SWATH_b1_s3	P47Taa
1	18	PCZA128	PN-2	P60	N	a	a	D20180711sunr_PCZA_SWATH_b1_s18	P60Naa
1	25	PCZA132	PN-6	P64	N	a	a	D20180711sunr_PCZA_SWATH_b1_s25	P64Naa
1	4	PCZA150	A3/P14	P14	T	b	a	D20180711sunr_PCZA_SWATH_b1_s4	P14Tba
1	5	PCZA159	A4/P23	P23	T	a	a	D20180711sunr_PCZA_SWATH_b1_s5	P23Taa
1	7	PCZA160	A12/P24	P24	T	a	a	D20180711sunr_PCZA_SWATH_b1_s7	P24Taa
1	21	PCZA166e	A4/P30	P30	T	a	b	D20180711sunr_PCZA_SWATH_b1_s21	P30Tab
1	8	PCZA174	B2/P38	P38	T	b	a	D20180711sunr_PCZA_SWATH_b1_s8	P38Tba
1	9	PCZA178	A1/P42	P42	T	b	a	D20180711sunr_PCZA_SWATH_b1_s9	P42Tba
1	11	PCZA18	A3/P18	P18	T	b	a	D20180711sunr_PCZA_SWATH_b1_s11	P18Tba
1	12	PCZA190	A1/P54	P54	T	b	a	D20180711sunr_PCZA_SWATH_b1_s12	P54Tba
1	13	PCZA191	A2/P55	P55	T	b	a	D20180711sunr_PCZA_SWATH_b1_s13	P55Tba
1	15	PCZA2	B2/P2	P2	T	b	a	D20180711sunr_PCZA_SWATH_b1_s15	P2Tba
1	16	PCZA20	A2/P20	P20	T	b	a	D20180711sunr_PCZA_SWATH_b1_s16	P20Tba
1	10	PCZA203	PN-9	P67	N	b	a	D20180711sunr_PCZA_SWATH_b1_s10	P67Nba
1	17	PCZA34	A4/P34	P34	T	c	a	D20180711sunr_PCZA_SWATH_b1_s17	P34Tca
1	19	PCZA36	A4/P36	P36	T	c	a	D20180711sunr_PCZA_SWATH_b1_s19	P36Tca
1	20	PCZA4	B3/P4	P4	T	b	a	D20180711sunr_PCZA_SWATH_b1_s20	P4Tba
1	22	PCZA55	A2/P55	P55	T	c	a	D20180711sunr_PCZA_SWATH_b1_s22	P55Tca
1	23	PCZA6	A5/P6	P6	T	b	a	D20180711sunr_PCZA_SWATH_b1_s23	P6Tba
1	6	PCZA66	PN-8	P66	N	c	a	D20180711sunr_PCZA_SWATH_b1_s6	P66Nca
1	24	PCZA71	H3/P3	P3	T	c	a	D20180711sunr_PCZA_SWATH_b1_s24	P3Tca
1	26	PCZA74	A5/P6	P6	T	c	a	D20180711sunr_PCZA_SWATH_b1_s26	P6Tca
1	27	PCZA81	A1/P13	P13	T	c	a	D20180711sunr_PCZA_SWATH_b1_s27	P13Tca
1	14	PCZA85e	A2/P17	P17	T	c	b	D20180711sunr_PCZA_SWATH_b1_s14	P17Tcb
1	28	PCZA87	B1/P19	P19	T	c	a	D20180711sunr_PCZA_SWATH_b1_s28	P19Tca
1	29	PCZA88	A2/P20	P20	T	c	a	D20180711sunr_PCZA_SWATH_b1_s29	P20Tca
1	30	PCZA97	A1/P29	P29	T	c	a	D20180711sunr_PCZA_SWATH_b1_s30	P29Tca
2	2	PCZA105	C2/P37	P37	T	a	b	D20180727sunr_PCZA_SWATH_b2_s2_repA	P37Tab
2	2	PCZA105	C2/P37	P37	T	a	a	D20180724sunr_PCZA_SWATH_b2_s2	P37Taa
2	2	PCZA105	C2/P37	P37	T	a	c	D20180910sunr_PCZA_SWATH_b2_s2_repA	P37Tac
2	2	PCZA105	C2/P37	P37	T	a	d	D20180911sunr_PCZA_SWATH_b2_s2_repB	P37Tad
2	3	PCZA110	A1/P42	P42	T	a	b	D20180727sunr_PCZA_SWATH_b2_s3_repA	P42Tab
2	3	PCZA110	A1/P42	P42	T	a	a	D20180724sunr_PCZA_SWATH_b2_s3	P42Taa
2	3	PCZA110	A1/P42	P42	T	a	c	D20180912sunr_PCZA_SWATH_b2_s3	P42Tac
2	4	PCZA121	A4/P53	P53	T	a	b	D20180727sunr_PCZA_SWATH_b2_s4_repA	P53Tab
2	4	PCZA121	A4/P53	P53	T	a	a	D20180724sunr_PCZA_SWATH_b2_s4	P53Taa
2	4	PCZA121	A4/P53	P53	T	a	c	D20180912sunr_PCZA_SWATH_b2_s4	P53Tac
2	5	PCZA122	A1/P54	P54	T	a	a	D20180727sunr_PCZA_SWATH_b2_s5	P54Taa
2	5	PCZA122	A1/P54	P54	T	a	b	D20180912sunr_PCZA_SWATH_b2_s5	P54Tab
2	7	PCZA13	A1/P13	P13	T	a	b	D20180727sunr_PCZA_SWATH_b2_s7_repB	P13Tab
2	6	PCZA130	PN-4	P62	N	a	a	D20180727sunr_PCZA_SWATH_b2_s6	P62Naa
2	6	PCZA130	PN-4	P62	N	a	b	D20180912sunr_PCZA_SWATH_b2_s6	P62Nab
2	1	PCZA133	PN-7	P65	N	a	b	D20180727sunr_PCZA_SWATH_b2_s1_repA	P65Nab
2	1	PCZA133	PN-7	P65	N	a	a	D20180724sunr_PCZA_SWATH_b2_s1	P65Naa
2	13	PCZA136	PN-10	P68	N	a	a	D20180727sunr_PCZA_SWATH_b2_s13	P68Naa
2	13	PCZA136	PN-10	P68	N	a	b	D20180913sunr_PCZA_SWATH_b2_s13	P68Nab
2	8	PCZA138	B2/P2	P2	T	a	a	D20180727sunr_PCZA_SWATH_b2_s8	P2Taa
2	8	PCZA138	B2/P2	P2	T	a	c	D20180913sunr_PCZA_SWATH_b2_s8_repA	P2Tac
2	9	PCZA14	A3/P14	P14	T	a	a	D20180727sunr_PCZA_SWATH_b2_s9	P14Taa
2	9	PCZA14	A3/P14	P14	T	a	b	D20180913sunr_PCZA_SWATH_b2_s9	P14Tab
2	10	PCZA151	A2/P15	P15	T	b	a	D20180727sunr_PCZA_SWATH_b2_s10	P15Tba
2	10	PCZA151	A2/P15	P15	T	b	c	D20180913sunr_PCZA_SWATH_b2_s10	P15Tbc
2	11	PCZA158	A4/P22	P22	T	a	a	D20180727sunr_PCZA_SWATH_b2_s11	P22Taa
2	11	PCZA158	A4/P22	P22	T	a	b	D20180913sunr_PCZA_SWATH_b2_s11	P22Tab
2	12	PCZA165	A1/P29	P29	T	a	a	D20180727sunr_PCZA_SWATH_b2_s12	P29Taa
2	12	PCZA165	A1/P29	P29	T	a	b	D20180913sunr_PCZA_SWATH_b2_s12	P29Tab
2	14	PCZA170	A4/P34	P34	T	b	a	D20180727sunr_PCZA_SWATH_b2_s14	P34Tba
2	14	PCZA170	A4/P34	P34	T	b	b	D20180913sunr_PCZA_SWATH_b2_s14	P34Tbb
2	15	PCZA186	H10/P50	P50	T	b	a	D20180727sunr_PCZA_SWATH_b2_s15	P50Tba
2	15	PCZA186	H10/P50	P50	T	b	b	D20180913sunr_PCZA_SWATH_b2_s15	P50Tbb
2	16	PCZA21	A5/P21	P21	T	b	b	D20180913sunr_PCZA_SWATH_b2_s16	P21Tbb
2	17	PCZA22	A4/P22	P22	T	b	a	D20180727sunr_PCZA_SWATH_b2_s17	P22Tba
2	17	PCZA22	A4/P22	P22	T	b	b	D20180913sunr_PCZA_SWATH_b2_s17	P22Tbb
2	18	PCZA26	A2/P26	P26	T	b	a	D20180727sunr_PCZA_SWATH_b2_s18	P26Tba
2	18	PCZA26	A2/P26	P26	T	b	b	D20180913sunr_PCZA_SWATH_b2_s18	P26Tbb
2	19	PCZA3	H3/P3	P3	T	b	b	D20180912sunr_PCZA_SWATH_b2_s19	P3Tbb
2	20	PCZA33	A2/P33	P33	T	c	a	D20180727sunr_PCZA_SWATH_b2_s20	P33Tca
2	20	PCZA33	A2/P33	P33	T	c	b	D20180912sunr_PCZA_SWATH_b2_s20	P33Tcb
2	23	PCZA35	A1/P35	P35	T	c	a	D20180727sunr_PCZA_SWATH_b2_s23	P35Tca
2	23	PCZA35	A1/P35	P35	T	c	b	D20180912sunr_PCZA_SWATH_b2_s23	P35Tcb
2	24	PCZA40	A6/P40	P40	T	c	b	D20180912sunr_PCZA_SWATH_b2_s24	P40Tcb
2	25	PCZA42	A1/P42	P42	T	c	a	D20180727sunr_PCZA_SWATH_b2_s25	P42Tca
2	25	PCZA42	A1/P42	P42	T	c	b	D20180912sunr_PCZA_SWATH_b2_s25	P42Tcb
2	26	PCZA44	A5/P44	P44	T	c	a	D20180727sunr_PCZA_SWATH_b2_s26	P44Tca
2	26	PCZA44	A5/P44	P44	T	c	b	D20180912sunr_PCZA_SWATH_b2_s26	P44Tcb
2	27	PCZA54	A1/P54	P54	T	c	a	D20180727sunr_PCZA_SWATH_b2_s27	P54Tca
2	27	PCZA54	A1/P54	P54	T	c	b	D20180912sunr_PCZA_SWATH_b2_s27	P54Tcb
2	22	PCZA58e	A7/P58	P58	T	c	b	D20180727sunr_PCZA_SWATH_b2_s22	P58Tcb
2	21	PCZA65	PN-7	P65	N	c	a	D20180727sunr_PCZA_SWATH_b2_s21	P65Nca
2	21	PCZA65	PN-7	P65	N	c	b	D20180912sunr_PCZA_SWATH_b2_s21	P65Ncb
2	28	PCZA79	A4/P11	P11	T	c	a	D20180727sunr_PCZA_SWATH_b2_s28	P11Tca
2	28	PCZA79	A4/P11	P11	T	c	b	D20180912sunr_PCZA_SWATH_b2_s28	P11Tcb
2	29	PCZA92	A12/P24	P24	T	c	b	D20180912sunr_PCZA_SWATH_b2_s29	P24Tcb
3	1	PCZA120	A4/P52	P52	T	a	b	D20180805sunr_PCZA_SWATH_b3_s1_repA	P52Tab
3	1	PCZA120	A4/P52	P52	T	a	a	D20180803sunr_PCZA_SWATH_b3_s1	P52Taa
3	2	PCZA143	A1/P7	P7	T	a	b	D20180805sunr_PCZA_SWATH_b3_s2_repA	P7Tab
3	2	PCZA143	A1/P7	P7	T	a	a	D20180803sunr_PCZA_SWATH_b3_s2	P7Taa
3	4	PCZA144	A5/P8	P8	T	a	a	D20180803sunr_PCZA_SWATH_b3_s4	P8Taa
3	6	PCZA146	A7/P10	P10	T	b	a	D20180805sunr_PCZA_SWATH_b3_s6	P10Tba
3	5	PCZA154e	A3/P18	P18	T	a	b	D20180805sunr_PCZA_SWATH_b3_s5_repA	P18Tab
3	5	PCZA154e	A3/P18	P18	T	a	c	D20180803sunr_PCZA_SWATH_b3_s5	P18Tac
3	7	PCZA162	A2/P26	P26	T	a	a	D20180805sunr_PCZA_SWATH_b3_s7	P26Taa
3	9	PCZA169	A2/P33	P33	T	b	a	D20180805sunr_PCZA_SWATH_b3_s9	P33Tba
3	10	PCZA175	A3/P39	P39	T	b	a	D20180805sunr_PCZA_SWATH_b3_s10	P39Tba
3	11	PCZA177	A2/P41	P41	T	b	a	D20180805sunr_PCZA_SWATH_b3_s11_repB_test	P41Tba
3	13	PCZA193	A1/P57	P57	T	b	a	D20180805sunr_PCZA_SWATH_b3_s13	P57Tba
3	12	PCZA195	PN-1	P59	N	b	a	D20180805sunr_PCZA_SWATH_b3_s12_repD	P59Nba
3	24	PCZA198	PN-4	P62	N	b	a	D20180805sunr_PCZA_SWATH_b3_s24	P62Nba
3	3	PCZA204	PN-10	P68	N	b	b	D20180805sunr_PCZA_SWATH_b3_s3_repA	P68Nbb
3	3	PCZA204	PN-10	P68	N	b	a	D20180803sunr_PCZA_SWATH_b3_s3	P68Nba
3	14	PCZA23	A4/P23	P23	T	b	a	D20180805sunr_PCZA_SWATH_b3_s14	P23Tba
3	16	PCZA25	A2/P25	P25	T	b	a	D20180805sunr_PCZA_SWATH_b3_s16	P25Tba
3	17	PCZA27	A3/P27	P27	T	b	a	D20180805sunr_PCZA_SWATH_b3_s17	P27Tba
3	31	PCZA27e	A3/P27	P27	T	b	b	D20180805sunr_PCZA_SWATH_b3_s31	P27Tbb
3	18	PCZA39	A3/P39	P39	T	c	a	D20180805sunr_PCZA_SWATH_b3_s18	P39Tca
3	19	PCZA45	A4/P45	P45	T	c	a	D20180805sunr_PCZA_SWATH_b3_s19	P45Tca
3	20	PCZA48	A3/P48	P48	T	c	a	D20180805sunr_PCZA_SWATH_b3_s20	P48Tca
3	21	PCZA5	A1/P5	P5	T	b	a	D20180805sunr_PCZA_SWATH_b3_s21	P5Tba
3	22	PCZA51	A3/P51	P51	T	c	a	D20180805sunr_PCZA_SWATH_b3_s22	P51Tca
3	23	PCZA58	A7/P58	P58	T	c	a	D20180805sunr_PCZA_SWATH_b3_s23	P58Tca
3	15	PCZA64	PN-6	P64	N	c	a	D20180805sunr_PCZA_SWATH_b3_s15	P64Nca
3	25	PCZA73	A1/P5	P5	T	c	a	D20180805sunr_PCZA_SWATH_b3_s25	P5Tca
3	26	PCZA8	A5/P8	P8	T	c	a	D20180805sunr_PCZA_SWATH_b3_s26	P8Tca
3	27	PCZA80	A10/P12	P12	T	c	a	D20180805sunr_PCZA_SWATH_b3_s27	P12Tca
3	28	PCZA84	A4/P16	P16	T	c	a	D20180805sunr_PCZA_SWATH_b3_s28	P16Tca
3	29	PCZA86	A3/P18	P18	T	c	a	D20180805sunr_PCZA_SWATH_b3_s29	P18Tca
3	30	PCZA9	A3/P9	P9	T	c	a	D20180805sunr_PCZA_SWATH_b3_s30	P9Tca
4	2	PCZA1	A5/P1	P1	T	a	a	D20180812sunr_PCZA_SWATH_b4_s2	P1Taa
4	4	PCZA109	A2/P41	P41	T	a	a	D20180812sunr_PCZA_SWATH_b4_s4	P41Taa
4	5	PCZA113	A4/P45	P45	T	a	a	D20180812sunr_PCZA_SWATH_b4_s5	P45Taa
4	6	PCZA114	A3/P46	P46	T	a	a	D20180812sunr_PCZA_SWATH_b4_s6	P46Taa
4	8	PCZA118	H10/P50	P50	T	a	a	D20180812sunr_PCZA_SWATH_b4_s8	P50Taa
4	9	PCZA12	A10/P12	P12	T	a	a	D20180812sunr_PCZA_SWATH_b4_s9	P12Taa
4	10	PCZA125	A1/P57	P57	T	a	a	D20180812sunr_PCZA_SWATH_b4_s10	P57Taa
4	15	PCZA127	PN-1	P59	N	a	a	D20180812sunr_PCZA_SWATH_b4_s15	P59Naa
4	12	PCZA137	A5/P1	P1	T	b	a	D20180812sunr_PCZA_SWATH_b4_s12	P1Tba
4	13	PCZA152	A4/P16	P16	T	a	a	D20180812sunr_PCZA_SWATH_b4_s13	P16Taa
4	1	PCZA157	A5/P21	P21	T	a	a	D20180812sunr_PCZA_SWATH_b4_s1	P21Taa
4	14	PCZA16	A4/P16	P16	T	b	a	D20180812sunr_PCZA_SWATH_b4_s14	P16Tba
4	16	PCZA168	A8/P32	P32	T	b	a	D20180812sunr_PCZA_SWATH_b4_s16	P32Tba
4	17	PCZA172	A4/P36	P36	T	b	a	D20180812sunr_PCZA_SWATH_b4_s17	P36Tba
4	18	PCZA173	C2/P37	P37	T	b	a	D20180812sunr_PCZA_SWATH_b4_s18	P37Tba
4	20	PCZA179	A2/P43	P43	T	b	a	D20180812sunr_PCZA_SWATH_b4_s20	P43Tba
4	21	PCZA182	A3/P46	P46	T	b	a	D20180812sunr_PCZA_SWATH_b4_s21	P46Tba
4	22	PCZA189	A4/P53	P53	T	b	a	D20180812sunr_PCZA_SWATH_b4_s22	P53Tba
4	3	PCZA200	PN-6	P64	N	b	a	D20180812sunr_PCZA_SWATH_b4_s3	P64Nba
4	11	PCZA202	PN-8	P66	N	b	a	D20180812sunr_PCZA_SWATH_b4_s11	P66Nba
4	23	PCZA24	A12/P24	P24	T	b	a	D20180812sunr_PCZA_SWATH_b4_s23	P24Tba
4	24	PCZA30	A4/P30	P30	T	b	a	D20180812sunr_PCZA_SWATH_b4_s24	P30Tba
4	26	PCZA52	A4/P52	P52	T	c	a	D20180812sunr_PCZA_SWATH_b4_s26	P52Tca
4	7	PCZA67	PN-9	P67	N	c	a	D20180812sunr_PCZA_SWATH_b4_s7	P67Nca
4	19	PCZA68	PN-10	P68	N	c	a	D20180812sunr_PCZA_SWATH_b4_s19	P68Nca
4	27	PCZA69	A5/P1	P1	T	c	a	D20180812sunr_PCZA_SWATH_b4_s27	P1Tca
4	29	PCZA90	A4/P22	P22	T	c	a	D20180812sunr_PCZA_SWATH_b4_s29	P22Tca
4	28	PCZA97e	A1/P29	P29	T	c	b	D20180812sunr_PCZA_SWATH_b4_s28	P29Tcb
4	30	PCZA98	A4/P30	P30	T	c	a	D20180812sunr_PCZA_SWATH_b4_s30	P30Tca
5	2	PCZA101	A2/P33	P33	T	a	a	D20180902sunr_PCZA_SWATH_b5_s2	P33Taa
5	2	PCZA101	A2/P33	P33	T	a	b	D20180906sunr_PCZA_SWATH_b5_s2_repA	P33Tab
5	3	PCZA102	A4/P34	P34	T	a	a	D20180902sunr_PCZA_SWATH_b5_s3	P34Taa
5	24	PCZA131	PN-5	P63	N	a	a	D20180903sunr_PCZA_SWATH_b5_s24	P63Naa
5	7	PCZA135	PN-9	P67	N	a	a	D20180902sunr_PCZA_SWATH_b5_s7	P67Naa
5	8	PCZA147	A4/P11	P11	T	b	a	D20180902sunr_PCZA_SWATH_b5_s8	P11Tba
5	9	PCZA154	A3/P18	P18	T	a	a	D20180902sunr_PCZA_SWATH_b5_s9	P18Taa
5	30	PCZA161e	A2/P25	P25	T	a	b	D20180903sunr_PCZA_SWATH_b5_s30	P25Tab
5	11	PCZA180	A5/P44	P44	T	b	a	D20180902sunr_PCZA_SWATH_b5_s11	P44Tba
5	12	PCZA181	A4/P45	P45	T	b	a	D20180902sunr_PCZA_SWATH_b5_s12	P45Tba
5	13	PCZA187	A3/P51	P51	T	b	a	D20180903sunr_PCZA_SWATH_b5_s13	P51Tba
5	10	PCZA201	PN-7	P65	N	b	a	D20180902sunr_PCZA_SWATH_b5_s10	P65Nba
5	15	PCZA28	A3/P28	P28	T	b	a	D20180903sunr_PCZA_SWATH_b5_s15	P28Tba
5	16	PCZA32	A8/P32	P32	T	c	a	D20180903sunr_PCZA_SWATH_b5_s16	P32Tca
5	17	PCZA46	A3/P46	P46	T	c	a	D20180903sunr_PCZA_SWATH_b5_s17	P46Tca
5	1	PCZA49	A2/P49	P49	T	c	a	D20180902sunr_PCZA_SWATH_b5_s1	P49Tca
5	1	PCZA49	A2/P49	P49	T	c	b	D20180906sunr_PCZA_SWATH_b5_s1_repA	P49Tcb
5	19	PCZA50	H10/P50	P50	T	c	a	D20180903sunr_PCZA_SWATH_b5_s19	P50Tca
5	20	PCZA53	A4/P53	P53	T	c	a	D20180903sunr_PCZA_SWATH_b5_s20	P53Tca
5	14	PCZA59	PN-1	P59	N	c	a	D20180903sunr_PCZA_SWATH_b5_s14	P59Nca
5	18	PCZA63	PN-5	P63	N	c	a	D20180903sunr_PCZA_SWATH_b5_s18	P63Nca
5	31	PCZA6e	A5/P6	P6	T	b	b	D20180903sunr_PCZA_SWATH_b5_s31	P6Tbb
5	21	PCZA70	B2/P2	P2	T	c	a	D20180903sunr_PCZA_SWATH_b5_s21	P2Tca
5	23	PCZA76	A5/P8	P8	T	b	a	D20180903sunr_PCZA_SWATH_b5_s23	P8Tba
5	25	PCZA82	A3/P14	P14	T	c	a	D20180903sunr_PCZA_SWATH_b5_s25	P14Tca
5	26	PCZA85	A2/P17	P17	T	c	a	D20180903sunr_PCZA_SWATH_b5_s26	P17Tca
5	27	PCZA89	A5/P21	P21	T	c	a	D20180903sunr_PCZA_SWATH_b5_s27	P21Tca
5	28	PCZA91	A4/P23	P23	T	c	a	D20180903sunr_PCZA_SWATH_b5_s28	P23Tca
5	29	PCZA95	A3/P27	P27	T	c	a	D20180903sunr_PCZA_SWATH_b5_s29	P27Tca
6	1	PCZA11	A4/P11	P11	T	a	a	D20180827sunr_PCZA_SWATH_b6_s1	P11Taa
6	2	PCZA116	A3/P48	P48	T	a	a	D20180827sunr_PCZA_SWATH_b6_s2	P48Taa
6	3	PCZA119	A3/P51	P51	T	a	a	D20180827sunr_PCZA_SWATH_b6_s3	P51Taa
6	4	PCZA124	A5/P56	P56	T	a	a	D20180827sunr_PCZA_SWATH_b6_s4	P56Taa
6	6	PCZA139	H3/P3	P3	T	a	a	D20180827sunr_PCZA_SWATH_b6_s6	P3Taa
6	7	PCZA140	B3/P4	P4	T	a	a	D20180829sunr_PCZA_SWATH_b6_s7	P4Taa
6	8	PCZA141	A1/P5	P5	T	a	a	D20180829sunr_PCZA_SWATH_b6_s8	P5Taa
6	10	PCZA15	A2/P15	P15	T	a	a	D20180829sunr_PCZA_SWATH_b6_s10	P15Taa
6	30	PCZA151e	A2/P15	P15	T	b	b	D20180829sunr_PCZA_SWATH_b6_s30	P15Tbb
6	11	PCZA155	B1/P19	P19	T	a	a	D20180829sunr_PCZA_SWATH_b6_s11	P19Taa
6	12	PCZA156	A2/P20	P20	T	a	a	D20180829sunr_PCZA_SWATH_b6_s12	P20Taa
6	14	PCZA17	A2/P17	P17	T	b	a	D20180829sunr_PCZA_SWATH_b6_s14	P17Tba
6	15	PCZA171	A1/P35	P35	T	b	a	D20180829sunr_PCZA_SWATH_b6_s15	P35Tba
6	17	PCZA176	A6/P40	P40	T	b	a	D20180829sunr_PCZA_SWATH_b6_s17	P40Tba
6	18	PCZA183	A1/P47	P47	T	b	a	D20180829sunr_PCZA_SWATH_b6_s18	P47Tba
6	31	PCZA185e	A2/P49	P49	T	b	b	D20180829sunr_PCZA_SWATH_b6_s31	P49Tbb
6	19	PCZA192	A5/P56	P56	T	b	a	D20180829sunr_PCZA_SWATH_b6_s19	P56Tba
6	20	PCZA29	A1/P29	P29	T	b	a	D20180829sunr_PCZA_SWATH_b6_s20	P29Tba
6	21	PCZA37	C2/P37	P37	T	c	a	D20180829sunr_PCZA_SWATH_b6_s21	P37Tca
6	23	PCZA38	B2/P38	P38	T	c	a	D20180829sunr_PCZA_SWATH_b6_s23	P38Tca
6	24	PCZA56	A5/P56	P56	T	c	a	D20180829sunr_PCZA_SWATH_b6_s24	P56Tca
6	25	PCZA57	A1/P57	P57	T	c	a	D20180829sunr_PCZA_SWATH_b6_s25	P57Tca
6	9	PCZA60	PN-2	P60	N	c	a	D20180829sunr_PCZA_SWATH_b6_s9	P60Nca
6	13	PCZA61	PN-3	P61	N	c	a	D20180829sunr_PCZA_SWATH_b6_s13	P61Nca
6	16	PCZA62	PN-4	P62	N	c	a	D20180829sunr_PCZA_SWATH_b6_s16	P62Nca
6	26	PCZA75	A1/P7	P7	T	c	a	D20180829sunr_PCZA_SWATH_b6_s26	P7Tca
6	27	PCZA77	A3/P9	P9	T	b	a	D20180829sunr_PCZA_SWATH_b6_s27	P9Tba
6	28	PCZA83	A2/P15	P15	T	c	a	D20180829sunr_PCZA_SWATH_b6_s28	P15Tca
7	1	PCZA100	A8/P32	P32	T	a	a	D20180906sunr_PCZA_SWATH_b7_s1	P32Taa
7	2	PCZA107	A3/P39	P39	T	a	a	D20180906sunr_PCZA_SWATH_b7_s2	P39Taa
7	4	PCZA108	A6/P40	P40	T	a	a	D20180906sunr_PCZA_SWATH_b7_s4	P40Taa
7	5	PCZA111	A2/P43	P43	T	a	a	D20180906sunr_PCZA_SWATH_b7_s5	P43Taa
7	6	PCZA123	A2/P55	P55	T	a	a	D20180906sunr_PCZA_SWATH_b7_s6	P55Taa
7	7	PCZA126	A7/P58	P58	T	a	a	D20180906sunr_PCZA_SWATH_b7_s7	P58Taa
7	18	PCZA129	PN-3	P61	N	a	a	D20180908sunr_PCZA_SWATH_b7_s18	P61Naa
7	8	PCZA134	PN-8	P66	N	a	a	D20180906sunr_PCZA_SWATH_b7_s8	P66Naa
7	14	PCZA138e	B2/P2	P2	T	a	b	D20180906sunr_PCZA_SWATH_b7_s14	P2Tab
7	9	PCZA142	A5/P6	P6	T	a	a	D20180906sunr_PCZA_SWATH_b7_s9	P6Taa
7	10	PCZA145	A3/P9	P9	T	a	a	D20180906sunr_PCZA_SWATH_b7_s10	P9Taa
7	11	PCZA148	A10/P12	P12	T	b	a	D20180906sunr_PCZA_SWATH_b7_s11	P12Tba
7	12	PCZA149	A1/P13	P13	T	b	a	D20180906sunr_PCZA_SWATH_b7_s12	P13Tba
7	13	PCZA153	A2/P17	P17	T	a	a	D20180906sunr_PCZA_SWATH_b7_s13	P17Taa
7	15	PCZA161	A2/P25	P25	T	a	a	D20180906sunr_PCZA_SWATH_b7_s15	P25Taa
7	16	PCZA164	A3/P28	P28	T	a	a	D20180908sunr_PCZA_SWATH_b7_s16	P28Taa
7	17	PCZA166	A4/P30	P30	T	a	a	D20180908sunr_PCZA_SWATH_b7_s17	P30Taa
7	19	PCZA167	B1/P31	P31	T	a	a	D20180908sunr_PCZA_SWATH_b7_s19	P31Taa
7	20	PCZA184	A3/P48	P48	T	b	a	D20180908sunr_PCZA_SWATH_b7_s20	P48Tba
7	21	PCZA185	A2/P49	P49	T	b	a	D20180908sunr_PCZA_SWATH_b7_s21	P49Tba
7	22	PCZA188	A4/P52	P52	T	b	a	D20180909sunr_PCZA_SWATH_b7_s22	P52Tba
7	23	PCZA19	B1/P19	P19	T	b	a	D20180909sunr_PCZA_SWATH_b7_s23	P19Tba
7	24	PCZA194	A7/P58	P58	T	b	a	D20180909sunr_PCZA_SWATH_b7_s24	P58Tba
7	25	PCZA31	B1/P31	P31	T	b	a	D20180909sunr_PCZA_SWATH_b7_s25	P31Tba
7	26	PCZA43	A2/P43	P43	T	c	a	D20180909sunr_PCZA_SWATH_b7_s26	P43Tca
7	27	PCZA47	A1/P47	P47	T	c	a	D20180909sunr_PCZA_SWATH_b7_s27	P47Tca
7	28	PCZA7	A1/P7	P7	T	b	a	D20180909sunr_PCZA_SWATH_b7_s28	P7Tba
7	29	PCZA78	A7/P10	P10	T	c	b	D20180909sunr_PCZA_SWATH_b7_s29_repA	P10Tcb
7	29	PCZA78	A7/P10	P10	T	c	a	D20180719sunr_PCZA_SWATH_b7_s29	P10Tca
7	30	PCZA99	B1/P31	P31	T	c	a	D20180719sunr_PCZA_SWATH_b7_s30	P31Tca
7	30	PCZA99	B1/P31	P31	T	c	b	D20180909sunr_PCZA_SWATH_b7_s30_repA	P31Tcb

## Sheet: 4_prot
numPep	GN	prot	transition_group_id	P1Taa	P1Tba	P1Tca	P2Taa	P2Tab	P2Tac	P2Tba	P2Tca	P3Taa	P3Tbb	P3Tca	P4Taa	P4Tba	P5Taa	P5Tba	P5Tca	P6Taa	P6Tba	P6Tbb	P6Tca	P7Taa	P7Tab	P7Tba	P7Tca	P8Taa	P8Tba	P8Tca	P9Taa	P9Tba	P9Tca	P10Tba	P10Tca	P10Tcb	P11Taa	P11Tba	P11Tca	P11Tcb	P12Taa	P12Tba	P12Tca	P13Tab	P13Tba	P13Tca	P14Taa	P14Tab	P14Tba
7	RBM47	sp|A0AV96|RBM47_HUMAN	59315_TGYSMVQENGQR_2	13.85	13.94	13.68	11.84	12.22	14.29	10.81	12.33	12.29	10.6	11.52	11.88	14.13	12.14	11.74	10.47	12.67	11.54	13.23	11.9	10.57	11.64	11.75	11.57	11.24	11.83	12.49	12.29	12.19	13.07	11.61	12.37	12.32	13.74	12.08	12.61	11.12	12.08	12.64	12.93	12.01	11.68	11.6	12.08	12.45	11.86
8	UBA6	sp|A0AVT1|UBA6_HUMAN	61870_TVFFESLER_2	13.59	13.79	13.53	13.61	13.49	13.93	11.74	13.6	13.83	13.9	13.32	13.22	13.1	13.88	14.01	14.01	13.48	13.7	14.11	13.87	13.99	13.79	13.55	13.46	13.8	13.74	13.66	13.51	13.49	13.48	13.57	12.38	13.39	13.47	13.39	13.57	12.7	13.78	13.54	13.49	13.77	12.35	13.07	13.35	13.65	13.01
7	SHTN1	sp|A0MZ66|SHOT1_HUMAN	41373_LVEVIEEVNK_2	12.72	12.81	13.66	13.65	13.1	11.83	13.06	13.21	12.62	12.48	12.89	13.14	13.7	13.48	13.65	13.39	12.68	13.27	13.13	13.29	13.42	12.95	13	12.84	13.53	13.16	13.5	13.07	12.31	11.48	12.86	13.05	12.62	12.74	12.66	10.9	13.1	13.29	12.41	12.77	13.23	12.88	13.3	13.69	13.09	13.14
1	CCDC189	sp|A1A4V9|CP093_HUMAN	66625_VQSELEHLSELR_2	10.51	11.32	10.52	10.48	11.38	9.82	9.94	11.99	9.38	10.91	11.16	11.78	9.35	10.28	9.88	10.04	10.27	10.03	10.04	10.91	9.38	9.71	9.46	12.11	10.47	10.94	9.64	10.9	12.68	10.97	9.95	10.2	10.75	10.13	13.63	11.24	10.6	10.44	11.92	11.16	9.81	9.78	11.02	9.48	9.97	10.37
1	BICDL2	sp|A1A5D9|BICR2_HUMAN	5953_AVELEGDVEALR_2	16.31	16.33	15.8	16.56	15.5	13.52	12.59	13.48	15.68	14.72	16.14	16.35	16.24	16.05	15.66	15.93	16.8	15.8	15.99	15.55	13.98	14.99	15.33	15.65	15.55	15.51	12.72	16.21	16.12	15.71	16.41	11.68	16.43	16.18	15.23	14.6	15.03	16.02	16.51	9.38	13.85	15.28	15.04	16.52	14.24	16.5
1	SSC5D	sp|A1L4H1|SRCRL_HUMAN	47755_QALLLGLTQLVEAAR_2	14.93	10.79	12.41	14.7	15	12.93	12.37	14.27	12.44	11.6	14.1	11.7	8.62	10.66	14.28	14.99	14.33	14.06	14.76	10.79	14.43	12.42	11.58	11.12	13.34	11.79	14.65	12.1	12.52	14.15	14.78	15.65	15.69	11.68	11.89	15.88	13.69	15.2	12.25	15.03	13.77	10.7	12.37	15.26	12.43	11.47
2	SH3PXD2B	sp|A1X283|SPD2B_HUMAN	70719_YTVIYPYTAR_2	11.28	11.55	11.24	10.54	10.86	11.6	10.86	12.2	12.6	12.67	11.51	12.68	11	12.45	11.48	11.96	12.45	11.46	11.75	11.45	9.89	12	11.49	11.03	11.47	12.04	11.52	12.54	12.69	11.45	10.72	11.95	11.55	12.51	11.39	12.48	12.92	11.61	11.81	12.16	12.13	12.32	10.95	12.02	11.84	13.06
1	VWA8	sp|A3KMH1|VWA8_HUMAN	60104_TLILEGLEK_2	11.96	12.44	11.74	14.01	13.72	14.32	13.76	13.25	13.53	17.32	14.82	14.3	13.16	12.12	9.84	10.88	11.32	12.12	NA	12.34	13.51	13.43	13.52	12.39	13.45	12.71	12.92	10.99	11.55	13.97	12.82	13.02	13.32	14.02	9.53	12.02	13.42	13.23	12.2	13.07	12.74	12.68	12.6	16.85	16.8	16.13
1	LAMB4	sp|A4D0S4|LAMB4_HUMAN	6236_AVQGLM(UniMod:35)RLAANM(UniMod:35)EDK_3	12.38	12.83	11.03	13.5	13.45	10.99	15.23	11.9	11.8	12.25	12.43	10.93	12.04	11.95	11.78	11.38	12.28	13.12	11.71	11.88	11.96	12.64	11.55	13.11	13.69	12.99	13.68	12.78	11.22	11.98	13.78	11.9	10.07	13.8	11.59	12.28	13.25	11.54	9.71	14.15	11.9	12	13.07	10.51	12.62	11.75
1	WDR91	sp|A4D1P6|WDR91_HUMAN	38142_LLLLGSGVGTVR_2	12.49	12.25	11.91	12.15	12.25	11.63	11.82	12.61	12.67	11.29	12.2	12.97	11.64	12.41	12.07	12.45	12.12	11.13	12.01	11.02	12.59	12.53	12.43	12.21	12.87	12.29	10.59	9.84	12.66	12.81	11.79	10.92	12.64	12.54	12.74	9.95	11.49	12.1	12.27	12.66	10.22	11.13	10.89	11.53	11.8	10.56
1	SLC35F4	sp|A4IF30|S35F4_HUMAN	48929_QLAAGNGLC(UniMod:4)GISHK_2	14.61	13.35	16.44	14.83	15.26	14.46	15.7	14.31	16.17	14.1	15.56	12.93	16.11	13.53	16.71	16.36	16.77	16.29	16	16.69	13.97	15.33	13.79	14.1	14.34	15.69	15.68	14.6	15.36	17.42	16.59	13.76	16.38	13.69	14.55	15.27	13.71	16.37	16.87	17.02	15.55	14.48	17.6	15.92	15.86	15.88
1	POTEF	sp|A5A3E0|POTEF_HUMAN	34971_LC(UniMod:4)YVALDFEQEM(UniMod:35)ATVASSSSLEK_4	15.97	12.09	14.98	13.22	14.13	13.39	12	12.72	14.3	14.13	12	12.13	12.65	12.4	14.18	14.66	13.09	13.02	14.63	13.87	15.08	14.43	14.3	14.4	14.06	14.19	14.56	11.79	14.63	13.66	12.82	14.46	14.72	14.44	14.13	12.91	14.51	13.17	14.4	14.79	15.29	12.19	12.76	11.88	14.6	12.88
1	VPS37C	sp|A5D8V6|VP37C_HUMAN	27784_IEEESEAMAEK_2	11.27	11.12	11.16	11.18	12.19	11.28	9.43	12.16	10.27	8.95	10.49	11.87	10.93	9.77	9.79	10.25	11.33	10.29	10.59	10.39	11.55	10.72	10.64	10.54	10.89	12.67	10.68	10.57	10.37	11.63	11.15	9.36	10.76	10.47	11.32	10.58	9.48	10.48	12.73	12.06	11.61	10.61	10.4	10.22	12.21	11.19
4	CNOT1	sp|A5YKK6|CNOT1_HUMAN	44195_MYYFGIAALDR_2	13.73	13.67	14.55	13.34	14.78	14.56	14.18	15.3	14.53	13.82	14.2	14.67	13.28	13.67	14.08	14.16	14.49	13.18	13.83	13.68	12.89	14.16	15.13	13.85	13.44	14.63	13.7	14.9	14.69	13.15	14.07	13.64	15.19	14.38	15.38	13.56	14.57	13.61	14.55	14.52	13.96	14.89	13.68	14.2	14.2	14.15
1	IGLON5	sp|A6NGN9|IGLO5_HUMAN	52745_RVLVTVNYPPTITDVTSAR_3	16.88	17.03	17.31	19.54	18.78	19.8	18.74	13.31	18.05	19.92	19.49	18.7	19.61	17.47	17.56	14.55	17.52	17.9	17.43	18.23	17.8	17.51	18.35	18.52	17.69	13.74	18.19	19.25	19.35	17.49	18.89	18.58	18.81	17.52	13.61	17.31	19.34	18.62	18.48	18.44	20.63	17.88	18.32	20.37	20.42	19.73
1	TUBAL3	sp|A6NHL2|TBAL3_HUMAN	53949_SFGGGTGSGFTSLLMER_2	13.19	13.02	13	14.52	13.11	15.75	12.42	13.79	13.64	14.47	13.48	12.54	13.36	13.35	13.08	13.75	14.16	12.99	14.1	13.34	12.73	13.81	14.24	12.71	12.52	14.27	13.82	13.51	14.38	13.57	14.24	12.97	13.03	12.99	14.05	13.8	14.77	12.41	14	13.49	13.13	13.83	12.9	13.86	13.57	13.27
2	SMCHD1	sp|A6NHR9|SMHD1_HUMAN	40926_LTFMDLELK_2	11.24	10.58	10.38	11.12	12.3	12.09	10.24	12.52	12.13	10.71	10.61	12.59	10.55	11.79	10.82	11.31	11.73	10.67	10.88	11.24	11	11.21	12.5	11.45	12.35	12.39	11.22	11.85	12	11.68	10.86	10.63	10.81	12.27	12.46	10.23	10.55	10.86	10.87	11.55	12.14	12.5	10.29	10.47	11.58	10.91
2		sp|A6NL28|TPM3L_HUMAN	30350_IQVLQQQADDAEERAER_3	13.8	13.81	13.52	13.07	14	14.05	14.97	13.19	14.56	13.14	15.31	13.3	15.22	13.23	14.46	14.3	13.94	14.39	14.14	14.9	14	13.92	14.15	12.68	14.55	12.67	14.64	14.57	14.4	14.96	14.73	14.51	12.3	13.44	14.52	12.9	12.66	14.26	14.28	15.15	14.25	13.79	15.2	14.6	13.87	14.78
1	ARHGAP32	sp|A7KAX9|RHG32_HUMAN	19504_FSDAVSAATDEER_2	13.78	11.39	13.94	17.6	13.81	14.36	13.97	14.54	13.88	12.14	13.58	14.1	13.86	14.18	12.87	14.33	14.03	15.57	13.13	17.03	13.87	13.68	14.19	14.95	14.62	14.86	15.02	14.9	13.85	14.93	12.68	13.8	14.25	14.39	15.15	11.66	14.26	14.35	14.84	13.05	12.7	11.47	15.91	14.9	14.07	14.33
2	NUDT19	sp|A8MXV4|NUD19_HUMAN	18262_FGLGPAPFSR_2	16.98	14.87	14.56	14.9	14.96	14.55	14.82	14.48	14.59	15.1	13.31	15.48	14.7	14.87	14.11	15.04	14.4	14.72	14.73	14.99	15.5	15.09	13.43	14.23	15.95	13.52	14.86	14.7	13.96	14.33	14.7	13.53	14.27	14.59	15.22	13.95	15.33	15.76	14.94	14.46	15.81	14.58	14.76	15.49	14.75	14.45
1	COL6A5	sp|A8TX70|CO6A5_HUMAN	14307_ELEGMAGNK_2	13.12	13.51	13.14	14	12.28	14.4	13.97	12.19	12.89	12.85	12.65	12.39	12.15	11.37	13.14	12.24	12.83	13.96	9.98	13.23	12.86	11.22	12.38	12.15	14.54	11.02	12.22	10.96	12.24	12.94	12.85	11.76	11.86	11.32	11.64	14.1	12.5	13.36	11.52	13.22	16.87	11.23	13.76	13.74	13.14	13.36
1	MYO1G	sp|B0I1T2|MYO1G_HUMAN	13234_EGLAVAEEALVDHVAELTATPR_3	13.56	14.54	11.39	12.99	12.66	12.74	14.1	12.41	12.23	12.56	13.59	14	13.9	12.2	14.06	14.39	13.81	14.11	10.87	14.06	14.46	14.35	14.06	14.26	12.07	14.02	13.64	14.35	14.54	14.25	12.24	14.67	12.74	12.2	11.11	15.78	12.56	14.12	12.75	12.44	13.13	10.78	13.75	12.94	12.21	14.11
1	C19orf81	sp|C9J6K1|CS081_HUMAN	51968_RM(UniMod:35)LEALGAEPNEEA_3	11.53	9.7	10.01	10.81	11.42	11.32	10.59	12.72	12.36	11.66	12.05	12.1	12.94	12.09	11.46	10.32	11.57	11.51	11.59	11.85	10.95	11.74	10.6	12.08	10.09	12.3	11.44	12.15	NA	12.79	14.53	14.19	11.88	11.18	11.26	12.53	10.69	12.03	11.44	10.37	11.15	10.98	12.34	11.07	10.64	11.7
1	MCRIP1	sp|C9JLW8|F195B_HUMAN	56247_SPPSSSEIFTPAHEENVR_3	13.56	13.33	13.06	12.31	11.43	14.86	12.56	13.46	13.11	11.59	13.73	13.76	14.34	9.74	12.96	11.26	12.67	12.36	12.93	12.78	13.12	13.48	13.71	14.92	12.17	13.2	11.75	13.83	13.3	11.67	11.86	15.39	15.47	9.92	13.69	14.12	13.27	12.23	12.42	13.21	11.97	13.32	12.4	12.84	12.55	13.31
1	DNASE2	sp|O00115|DNS2A_HUMAN	3457_ALINSPEGAVGR_2	12.52	13.04	11.86	11.46	13.45	12.27	13.46	13.4	13.09	13.06	12.96	13.19	12.29	12.34	12.04	10.08	13.11	10.3	13.02	12.13	10.48	10.97	11.18	12.39	12.79	12.56	12.75	12.83	12.48	13.05	13.07	13.39	13.06	13.7	13.69	14.04	13.93	11.43	12.84	12.76	12.41	11.43	12.26	10.45	13.86	13.87
1	AGPS	sp|O00116|ADAS_HUMAN	16606_ETNISYSQEADDR_2	13.4	11.32	12.91	12.91	13.42	14.6	12.35	12.77	12.95	14.04	12.17	12.9	11.52	11.79	14.17	13.35	12.83	12.51	10.85	11.43	12.22	10.73	12.26	12.62	13.22	10.93	11.15	11.68	13.43	11.22	11.7	12.78	12.74	12.12	13.99	10.88	13.01	13.05	15.16	13.15	13.76	12.32	11.94	15.06	12.3	11.54
1	KIF2A	sp|O00139|KIF2A_HUMAN	19598_FSLIDLAGNER_2	11.27	11.27	10.9	10.46	12.31	11.69	10.81	11.73	11.6	11.59	10.71	12.19	11.74	12.43	11.5	11.69	11.96	11.88	11.43	11.04	12.92	11.48	12.47	12.44	10.58	11.57	11.36	12.18	12.06	11.34	13.12	11.81	11.27	10.48	11.51	8.12	11.98	11.85	11.05	12.19	11.48	12.11	11.58	11.93	11.58	11.28
1	DDX39A	sp|O00148|DX39A_HUMAN	67122_VSVFFGGLSIK_2	9.57	10.46	11.49	12.31	12.24	13.45	12.06	11.71	12.72	10.7	12.05	11.84	10.15	12.03	11.28	11.92	10.73	11.67	11.43	10.24	10.62	10.13	11.75	11.76	12.81	13.81	13.36	12.14	12.58	11.83	10.99	11.15	10.52	12.29	12.8	10.59	10.9	11.45	11.44	10.78	16.7	13.49	10.29	16.45	16.53	11.23
11	PDLIM1	sp|O00151|PDLI1_HUMAN	43460_MNLASEPQEVLHIGSAHNR_3	16.12	15.7	16.02	14.39	14.98	14.74	15.34	14.74	15.48	14.91	15.16	15.63	15.26	15.18	15.6	15.18	14.24	13.63	15.1	15.57	14.77	14.75	15.13	15.61	14.89	15.35	14.97	16.08	16.21	15.93	14.86	15.85	15.55	15.57	15.73	15.74	14.95	15.77	15.92	16.3	14.73	15.34	16.12	15.26	15.07	15.27
3	ACOT7	sp|O00154|BACH_HUMAN	5682_ATLWYVPLSLK_2	11.36	12.9	12.34	13.35	14.06	13.14	12.25	13.29	13.19	13.86	11.2	13.62	12.57	12.46	12.83	13	13.99	13.1	13.57	13.13	13.48	13.81	13.48	13.58	13.96	14.74	13.65	13.48	13.81	13.13	12.71	12.37	12.93	12.94	13.01	12.75	11.65	13.22	14.07	11.99	10.37	14.72	13.45	11.65	12.2	12.62
29	MYO1C	sp|O00159|MYO1C_HUMAN	24708_GVSFYEVPPHLFAVADTVYR_3	14.92	14.98	15.26	14.27	15.68	16.27	15.31	15.56	15.59	15.03	14.15	15.46	14.08	15.39	14.6	15.59	16.21	14.06	14.13	14.9	15	15.66	15.36	15.5	15.26	16.36	15.93	15.6	15.93	15.67	15.6	13.94	16.31	15.09	15.28	14.46	14.42	15.15	15.63	15.48	15.54	15.29	14.67	15.35	15.43	13.79
5	SNAP23	sp|O00161|SNP23_HUMAN	51513_RITNDAREDEMEENLTQVGSILGNLK_4	13.3	13.76	13.97	14.49	14.84	15.02	14.31	14.49	13.86	14.73	14.19	14.76	14.23	14.46	14.32	14.37	14.53	14.01	13.59	14.39	13.94	15.1	15.16	14.37	14.08	13.62	14.59	14.52	13.13	14.36	13.1	14.22	14.04	13.91	13.63	13.71	13.62	14.15	14	12.83	16.08	14.94	14.11	13.31	14.34	13.6
2	HAX1	sp|O00165|HAX1_HUMAN	28069_IFGGVLESDAR_2	14.6	14.3	14.94	14.49	15.01	14.62	14.86	14.98	14.31	15.68	14.88	14.44	15.33	14.89	14.78	15.01	13.66	14.38	14.33	14.65	14.09	14.78	14.48	14.69	14.66	15.31	14.84	14.83	13.99	14.76	14.36	14.65	14.09	14	16.16	17.54	14.51	14.02	14.31	15.24	16.08	14.4	14.62	15.44	15.98	14.11
2	AIP	sp|O00170|AIP_HUMAN	2371_AHAAVWNAQEAQADFAK_3	12.12	10.67	11.95	11.7	12.83	11.38	10.45	12.09	11.95	10.26	11.15	12.25	10.21	10.94	9.89	10.73	13.45	10.19	12.32	9.85	11.19	11.7	10.28	11.19	11.49	11.88	10.7	10.19	10.79	12.19	9.87	10.73	12.4	12.7	13.59	11.33	11.59	10.93	10.84	11.17	12.75	11.87	10.26	11.14	10.6	10.66
1	GTPBP1	sp|O00178|GTPB1_HUMAN	55746_SMAEQIEADVILLR_2	8.6	14.6	13.75	15.36	15.98	15.73	12.81	14.89	13.14	13.32	16.12	13.29	15.97	16.78	7.27	14.43	15.25	12.32	10.49	16.06	15.21	15.1	15.95	15	14.55	14.59	15.13	15.23	16.36	14.95	12.99	10.06	14.8	14.74	15.87	14.49	18.07	14.4	15.53	12.66	17.94	15.6	15.18	16.38	14.19	15.23
2	STXBP3	sp|O00186|STXB3_HUMAN	61337_TSLSALTQLMK_2	10.73	11.03	10.11	13.37	13.4	13.37	13.09	12.92	12.82	12.89	11.32	13.21	12.63	12.29	12.62	12.69	12.1	11.92	12.99	12.83	12.73	11.99	13.38	12.9	11.59	12.64	12.48	13.25	11.29	12.86	12.76	13.18	13.12	11.65	13.06	11.6	13.11	10.88	12.87	11.83	13.2	12.78	11.62	13.01	12.7	10.3
1	ARVCF	sp|O00192|ARVC_HUMAN	22773_GLPVLVELLQSETDK_2	14.65	15.07	14.96	13.92	12.6	12.74	13.81	14.08	14.35	13.9	13.26	10.39	14.37	10.06	14.22	11.89	13.46	13.53	11.97	12.12	13.97	14.21	11.35	9.96	12.49	15.05	14.07	9.79	9.22	14.26	13.95	14.13	14.73	10.66	10.45	12.06	11.77	12.44	15.28	14.14	12.57	10.64	13.57	14.96	11.92	11.17
1	SMAP	sp|O00193|SMAP_HUMAN	52402_RSASPDDDLGSSNWEAADLGNEER_3	12.99	12.61	12.81	12.92	12.95	12.54	12.27	13.29	12.04	11.88	12.21	12.52	12.47	11.97	13.5	12.25	12.9	12.19	12.77	12.25	13.29	13.21	12.92	13.2	13.29	12.12	12.54	12.98	12.93	13.3	12.69	13.34	12.75	13.12	12.89	13.01	13.32	12.49	12.43	13.82	12.64	12.98	12.92	13.17	12.03	12.63
6	RAB27B	sp|O00194|RB27B_HUMAN	64374_VHLQLWDTAGQER_3	14.35	14.13	14.91	13.12	13.55	12.81	13.6	13.84	14.42	12.28	13.76	11.46	14.23	14.86	15.07	14.66	14	14.78	14.65	14.63	14.25	13.62	14.46	12.94	13.18	13.04	12.98	12.47	12.53	12.99	13.23	13.9	13.87	12.56	13.17	12.11	13.31	14.13	13.51	13.17	12.25	13.21	12.9	15.15	14.88	13.31
5	AP3B1	sp|O00203|AP3B1_HUMAN	67915_VVNVANVGAVPSGQDNIHR_3	12.75	12.36	13.76	12.05	13.05	14.24	13.21	12.96	11.96	12.54	12.49	13.19	12.42	12.94	13.24	12.18	12.77	12.12	12.58	12.45	12.01	12.14	13.04	12.37	12.36	13.17	13.2	12.13	12.62	12.49	12.27	13.46	13.26	12.99	13.35	12.34	12.82	13.5	13.07	13.32	12.59	12.74	13.38	12.77	11.79	13.23
5	SULT2B1	sp|O00204|ST2B1_HUMAN	38720_LMSSHLPIQIFTK_3	13.03	13.38	12.76	13.44	13.6	13.59	13.36	13.62	13.3	13.75	12.76	14.06	13.28	12.27	13.15	13.2	13.03	11.57	12.29	12.18	12.64	12.69	12.77	12.53	12.78	12.63	12.73	13.45	12.35	12.99	13.19	13.71	13.82	13.16	13.4	12.11	11.33	13.52	13.81	13.82	12.35	12.46	12	13.72	13.36	13.22
3	LGALS8	sp|O00214|LEG8_HUMAN	8617_DIALHLNPR_2	12.24	14.87	11.27	12.37	13.89	12.01	12.52	12.53	14.16	12.99	14.61	14.1	12.25	13.97	11.53	14.19	11.85	12.91	14.09	14.62	12.28	12.84	11.8	14.51	12.86	13.13	12.86	12.22	12.43	14.01	14.26	12.06	14.81	14.33	11.34	12.71	11.77	12.95	14.87	14.38	11.78	12.64	12.71	12.39	13.52	14.77
4	NDUFS8	sp|O00217|NDUS8_HUMAN	60175_TLLWTELFR_2	13.66	13.41	14.03	14.73	15.38	12.15	14.74	15.24	14.35	11.34	13.78	13.53	13.89	14.35	13.88	13.01	14.05	13.74	13.95	11.84	14.33	14.79	14.75	14.01	14.18	14.29	14.56	13.91	13.27	11.1	14.01	14.26	14.47	14	14.52	13.38	13.25	14.22	14.1	13.87	12.35	14.67	13.77	14.09	13.64	13.5
14	PSMD11	sp|O00231|PSD11_HUMAN	70833_YVRPFLNSISK_3	14.18	14.24	14.6	13.27	14.06	13.01	14.4	13.64	14.43	12.76	14.36	13.85	14.21	13.96	14.7	13.15	13.74	14.16	12.4	14.15	14.83	13.05	14.56	12.12	13.29	13.58	14.11	13.87	12.81	13.29	13.12	13.78	13.96	14.36	13.82	13.3	13.11	14.19	13.88	13.67	13.22	14.18	14.27	12.78	14.23	13.87
9	PSMD12	sp|O00232|PSD12_HUMAN	36133_LFTTMELMR_2	13.93	13.95	14.18	14.45	13.88	14.62	12.22	14.33	14.05	13	13.78	13.24	11.94	13.92	14.22	14.14	12.93	13.22	13.86	12.06	14.48	14.42	14.41	14.14	13.68	14.16	13.96	12.19	13.94	12.78	12.12	12.43	13.81	13.78	14.09	12.83	13.14	12.55	12.21	12.99	13.19	14.13	13.61	12.08	13.63	13.12
4	PSMD9	sp|O00233|PSMD9_HUMAN	22061_GIGMNEPLVDC(UniMod:4)EGYPR_2	15.45	13.47	15.18	13.56	13.72	14.92	14.51	14.55	13.53	15.63	13.47	13.82	13.62	13.45	13.83	15.21	15.07	14.16	14.19	14.05	13.91	13.84	14.89	15.49	14.91	13.26	14.33	15.63	15.04	14.25	14.18	13.48	14.19	14.04	15.66	14.41	14.99	14.83	15.03	15.82	15.5	15.46	15.12	14.61	14.19	13.12
3	ATOX1	sp|O00244|ATOX1_HUMAN	62906_VC(UniMod:4)IESEHSMDTLLATLK_3	12.14	11.87	11.56	12.14	12.29	12.77	12.17	12.04	11.43	13.38	12.72	11.55	11.94	12.16	12.11	12.07	11.85	12.28	12.91	12.15	11.67	11.72	12.12	12.96	11.92	13.13	12.29	12.33	11.98	11.51	12.56	11.82	13.34	12.11	12.73	12.97	11.85	10.82	11.64	11.81	13.13	12.92	11.82	11.67	11.83	12.24
5	PGRMC1	sp|O00264|PGRC1_HUMAN	20149_FYGPEGPYGVFAGR_3	14.22	13.91	14.02	13.49	13.51	13.73	13.42	13.65	13.83	13.25	12.78	13.61	12.98	13.95	14.34	14.4	14.41	11.97	12.86	12.51	12.85	14.27	12.76	12.8	12.48	14.15	12.94	13.63	13.89	13.97	14.34	13.78	14.1	13.61	13.07	12.14	13.14	14.49	13.55	14.1	12.86	13.43	12.52	13.44	13.45	13.59
3	SUPT5H	sp|O00267|SPT5H_HUMAN	67994_VVSISSEHLEPITPTK_3	12.71	12.47	12.16	13.04	13.21	13.74	12.32	13.44	12.25	13.46	13.44	12.4	12.23	12.28	12.69	12.44	12.83	12.64	12.52	12.71	13.26	12.41	12.21	12.52	13.08	12.14	12.11	13.22	13.46	12.87	12.53	11.77	13.01	13.55	13.03	11.97	13.5	12.46	12.63	12.2	12.96	13.44	13.17	12.9	13.32	12.03
3	DFFA	sp|O00273|DFFA_HUMAN	213_AAFGEEVDAVDTGISR_2	12.17	11.93	11.82	12.75	12.68	13.15	11.85	13.07	12.71	12.64	12.26	13.04	12.68	12.23	12.85	11.53	12.58	11.53	12.58	12.28	12.69	11.23	11.98	12.09	11.87	12.43	12.45	12.61	12.39	10.97	12.35	12.15	13.09	11.9	12.3	13.59	12.99	12.42	12.02	12.16	13.26	12.92	11.29	11.95	12.39	12
13	CLIC1	sp|O00299|CLIC1_HUMAN	34245_LAALNPESNTAGLDIFAK_2	15.13	15.65	15.49	16.41	16.02	16.89	15.51	16.47	15.85	16.56	15.78	15.33	15.51	16.38	15.67	15.99	15.34	15.62	16.14	16.11	15.81	16.02	16.33	16.42	15.27	16.77	15.64	15.71	15.87	15.59	12.97	15.22	15.43	15.12	15.96	15.94	16.67	15.33	15.68	14.79	14.15	16.3	14.99	16.23	16.35	15.1
9	EIF3F	sp|O00303|EIF3F_HUMAN	36941_LHPVILASIVDSYER_3	14.74	14.73	15.1	14.82	15.77	14.99	15.12	15.82	15.61	12.79	14.94	14.77	14.71	15.29	15.02	15.31	14.86	14.75	15.18	14.47	15.44	15.77	15.58	15.1	15.52	16.22	15.55	14.8	15.06	15.11	15	14.82	15.13	14.99	15.83	12.81	13.85	14.64	15.05	14.78	14.44	15.72	14.8	14.92	14.81	14.39
3	PDHX	sp|O00330|ODPX_HUMAN	22185_GIQEIADSVK_2	13.12	13.22	12.7	13.84	12.42	12.83	12.86	13.55	13.45	13.44	13.26	13.3	13.37	13.14	12.8	12.61	13.04	13.09	12.04	12.9	13.55	13.6	13.19	13.3	13.41	13.46	13.3	12.7	12.92	13.14	12.9	12.2	12.2	13.56	13.66	12.9	13.36	13.17	12.92	13.23	14.39	13.37	13.73	13.9	13.27	12.95
10	MATN2	sp|O00339|MATN2_HUMAN	55277_SLGEENFEVVK_2	13.38	12.37	13.12	14.41	13.62	13.33	13.6	13.56	13.79	14.71	13.88	14.42	13.44	12.44	14.28	11.88	13.23	12.08	13.07	12.69	13.2	13.32	13.08	13.44	11.96	10.71	13.11	13.85	14.36	13.9	12.12	12.38	14	13.45	13.14	13.18	11.98	13.06	13.24	14.06	13.48	11.45	12.81	13.16	13.22	13.59
2	QSOX1	sp|O00391|QSOX1_HUMAN	34435_LAGAPSEDPQFPK_2	13.44	15.67	13.55	13.79	13.98	13.76	12.57	12.97	14.24	13.63	14.15	13.38	13.82	13.69	14.27	14.41	12.41	13.28	13.47	13.18	12.93	13.47	12.04	12.45	13.44	13.38	13.66	13.75	14.34	14.08	13.88	14.56	13.54	13.81	14.63	12.96	14.95	13.64	13.15	13.47	13.37	13.64	13.55	14.52	12.67	13.31
11	IPO5	sp|O00410|IPO5_HUMAN	18727_FLFDSVSSQNVGLR_2	13.34	11.85	11.93	11.87	12.43	12.97	12.21	12.32	12.64	13.48	11.82	13.83	11.38	12.27	11.82	12.5	12.18	12.24	13.04	12.08	12.55	13.24	12.79	12.56	13.09	13.42	12.59	13.94	15.21	12.37	12.86	13.1	12.84	13.66	13.23	12.41	13.84	12.72	13.38	11.64	12.13	13.41	11.79	11.13	13.6	12.7
1	EEF2K	sp|O00418|EF2K_HUMAN	27483_IC(UniMod:4)ESMGLAPFDLSPR_2	13.41	14.27	12.56	14.59	12.92	14.57	14.37	14.82	12.7	14.42	12.58	13.9	13.8	14.55	14.3	14.59	12.24	14.43	14.86	13.92	14.18	14.65	14.7	15.01	13.74	14.92	14.07	13.94	14.2	14.36	14.58	13.48	14.84	12.97	14.33	13.08	14.04	13.91	14.22	14	14.95	14.23	13.54	14.01	13.8	14.15
2	SAP18	sp|O00422|SAP18_HUMAN	24195_GTDDSMTLQSQK_2	11.29	12.12	12.25	11.56	11.66	10.9	12.15	9.43	12.75	11.69	12.19	11.81	11.73	12.01	11.23	11.89	10.45	12.04	10.94	12.12	12.46	12.44	12.41	11.8	11.95	11.26	10.62	12.24	12.09	11.29	11.7	11.01	12.95	12.34	13.39	13.1	11.34	11.57	13.06	13.04	11.55	12.52	11.73	11.91	12.01	12
15	DNM1L	sp|O00429|DNM1L_HUMAN	21843_GHAVNLLDVPVPVAR_3	15.03	15.18	15.37	14.79	14.78	14.68	14.49	14.97	15.36	14.85	14.49	14.82	14.75	15.01	15.24	15.05	14.76	14.6	14.92	14.88	15.83	15.59	15.24	15.06	15.28	15.25	15.01	14.62	14.9	14.97	14.92	14.54	14.68	14.79	14.9	14.05	14.53	15.17	15.06	15.18	14.92	15.08	14.54	14.72	14.96	14.59
4	RTCA	sp|O00442|RTCA_HUMAN	1832_AFVAGVLPFK_2	13.99	13.83	14.19	14.69	14.32	14.87	14.12	14.09	14.08	13.11	13.59	13.5	13.84	14.61	14.57	14.62	13.64	13.76	14.19	13.94	14.32	14.08	14.23	13.86	14.53	14.32	14.14	13.54	13.59	13.72	13.66	13.5	13.87	14.07	14.27	12.56	13.48	12.69	13.89	13.4	13.31	14.32	13.89	14.29	13.71	13.41
5	MANBA	sp|O00462|MANBA_HUMAN	38169_LLLQSVVDANMNTLR_2	12.56	13.56	12.76	13.96	13.98	13.9	13.56	14	13.32	15.52	14.07	13.67	13.27	13.78	13.4	14.13	14.27	13.54	13.98	12.9	13.43	13.7	14.06	13.86	13.85	13.95	13.88	14.29	13.89	11.35	13.37	13.79	14.42	13.62	14.02	14.57	14.82	13.56	14	13.28	14.31	15.05	13.69	14.29	14.01	12.75
17	AGRN	sp|O00468|AGRIN_HUMAN	65218_VLGAPVPAFEGR_2	15.29	14.65	14.18	13.96	13.05	16.23	15.16	13.65	16.56	15.42	14.19	15.51	14.67	13.17	14.59	13.05	14.27	13.97	14.09	15.11	16.04	15.45	14.56	14.32	14.36	15	14.49	15.84	15.64	14.72	13.72	13.68	14.07	15.31	12.93	12.75	15.65	14.16	15.78	14.61	16.56	14.49	15.73	14.33	15.33	15.27
2	HMGN4	sp|O00479|HMGN4_HUMAN	40231_LSAKPAPPKPEPRPK_4	12.89	13.97	13.28	12.86	10.87	13.89	11.07	11.45	11.12	15.44	12.54	12.25	12.67	11.42	12.99	12.05	12.35	12.76	11.62	13.04	12.01	12.39	11	11.32	9.78	11.17	11.63	11.51	11.58	13.75	12.32	12.48	12.06	11.47	12.53	15.18	15.03	12.05	11.27	11.62	14.49	12	13.9	11.66	11.29	12.99
1	NDUFA4	sp|O00483|NDUA4_HUMAN	36626_LGPNDQYK_2	12.4	12.87	13.27	12.41	12.63	12.87	13.85	13.46	11.73	12.83	13.76	12.11	13.15	11.9	13.82	12.34	12.92	13.28	12.99	13.5	13.44	13.35	12.36	11.91	14.12	11.59	13.55	11.77	11.97	13.34	11.5	13.25	13.88	12.09	10.86	12.24	12.58	13.21	9.64	10.64	12.7	13.6	13.05	11.41	13.61	13.33
2	PSMD14	sp|O00487|PSDE_HUMAN	5873_AVAVVVDPIQSVK_2	14.85	14.79	14.81	14.69	14.41	14.74	14.58	14.64	14.32	11.72	14.54	14.15	14.23	14.62	14.7	14.38	14.01	14.08	14.16	14.48	15.06	14.64	14.97	14.49	14.9	14.74	14.16	14.13	13.59	13.81	13.51	14.3	14.11	14.55	14.91	11.55	13.84	14.24	14.15	13.51	14.19	14.87	14.2	14.46	14.12	14.04
7	BIN1	sp|O00499|BIN1_HUMAN	27217_IAENNDLLWMDYHQK_3	13.09	12.82	13.07	12.52	12.51	12.76	11.85	11.66	12.15	12.59	12.27	12.59	12.25	12.83	13.53	12.45	11.3	12.33	12.17	13.52	12.11	12.1	12.43	11.89	10.85	11.92	11.55	11.96	12.25	12.23	12.36	12.44	12.61	11.67	12.66	12.99	12.14	13.05	11.54	13.12	15.48	12.04	14.08	13.25	12.34	12.81
3	VWA5A	sp|O00534|VMA5A_HUMAN	43308_MLSPEQTVIFR_2	16.89	16.79	16.22	16.51	15.9	16.24	15.42	16.42	16.06	16.39	15.84	16.46	15.55	16.17	16.62	16.52	17.05	16.28	12.64	15.98	16.09	15.78	15.68	16.1	15.87	15.96	16.85	16.75	16.32	16.13	16.49	16.75	16.94	16.46	15.34	16.16	16.6	16.6	16.83	17.12	16.21	13.07	14.98	16.59	16.35	16.5
3	SDCBP	sp|O00560|SDCB1_HUMAN	54632_SIDNGIFVQLVQANSPASLVGLR_3	15.05	15.15	14.49	12.33	15.2	12.26	14.39	14.62	14.69	14.78	13.96	14.96	14.35	9.16	14.13	14.71	14.8	14.03	15.14	14.17	14.3	14.3	14.64	12.22	11.94	15.13	14.35	10.01	14.65	14.01	14.67	14.44	15.53	14.66	15.26	16.4	14.66	14.97	15.15	11.59	13.52	15.18	14.02	12.59	13.95	14.29
16	NOP56	sp|O00567|NOP56_HUMAN	40393_LSFYETGEIPR_2	14.34	13.47	12.97	13.83	13.58	14.79	13.76	15.87	13.91	14.24	13.35	13.26	13.73	13.43	13.09	13.55	13.22	12.47	13.63	12.89	13.95	14.1	14.23	13.32	14.16	15.51	13.91	13.03	13.27	13.95	12.99	13.37	12.92	13.78	15.63	14.68	14.95	13.84	14.03	13.69	14.87	15.07	13.94	13.03	12.79	12.97
5	DDX3X	sp|O00571|DDX3X_HUMAN	64136_VGNLGLATSFFNER_2	14.22	13.92	14.21	14.38	14.76	14.94	14.51	14.41	14.61	13.55	14.58	14.42	13.39	14.68	14.04	14.24	14.41	14.17	14.34	14.43	14.6	14.52	14.53	14.59	13.35	14.64	14.29	14.04	13.99	14.26	14.33	13.99	14.27	14.38	14.76	12.3	15.29	14.1	14.4	12.38	14.36	14.75	13.5	14.2	14.01	14.04
2	RNASET2	sp|O00584|RNT2_HUMAN	14219_ELDLNSVLLK_2	12.55	12.86	13.33	13.95	14.82	14.2	13.98	15.08	14.29	12.5	13.66	13.39	13.52	14.76	14.8	14.82	14.89	14.87	15.35	14.54	14.93	14.37	14.89	14.21	13.61	14.11	13.74	13.52	13.17	13.56	13.38	12.88	13.26	13.84	14.42	12.73	13.41	14.03	13.82	13.34	12.36	14.58	13.37	10.07	13.44	13.48
1	PIR	sp|O00625|PIR_HUMAN	45621_NLDPFLLFDEFK_2	10.6	10.17	10.91	13.51	7.91	12.01	7.46	9.39	13.25	11.26	6.92	9.5	8.16	10.23	NA	9.82	11.74	7.83	10.71	7.8	7.7	10.17	10.53	10.08	NA	13.51	9.25	10.59	10.42	10.48	11.68	NA	13.93	8.7	9.06	NA	10.03	9.17	13.46	13.63	13.16	10.88	8.42	14.41	10.38	6.65
1	KPNA4	sp|O00629|IMA3_HUMAN	27927_IEQLQNHENEDIYK_3	12.77	13.59	13.29	11.93	12.02	12.55	12.52	12.51	12.97	13.39	12.55	11.67	11.97	11.43	12.52	12.86	12.65	12.15	12.41	12.25	12.33	12.54	10.73	12.04	12.29	11.84	13.37	12.93	12.02	12.34	12.3	13.12	12.95	12.77	12.85	11.37	13.81	12.64	12.98	13.14	10.94	12.42	12.59	11.32	12.44	12.34
1	NFIB	sp|O00712|NFIB_HUMAN	54426_SGVFNVSELVR_2	12.55	12.49	12.92	13.34	13.36	13.39	12.56	13.37	13.07	12.91	12.95	12.89	12	12.69	12.61	12.35	12.54	12.88	12.68	12.27	13.13	13.12	12.66	12.97	14.38	13.28	13.14	13.14	12.62	12.37	12.84	12.7	12.96	13.07	13.43	12.95	13.31	10.74	12.84	12.64	12.63	13.72	14.24	12.15	13	12.47
2	NME4	sp|O00746|NDKM_HUMAN	60413_TLVAVKPDGVQR_3	13.15	13.4	13.18	12.03	13.76	13.44	14.37	12.38	13.31	13.78	13.12	12.79	12.82	11.55	13.28	12.8	12.06	12.7	12.76	12.27	12.22	13.36	12.73	13.3	13.63	12.95	12.65	11.86	12.7	12.03	12.74	14.41	13.05	12.88	11.86	13.15	15.47	12.08	11.86	13.32	13.73	12.98	13.12	11.2	13.52	12.47
11	MAN2B1	sp|O00754|MA2B1_HUMAN	5410_ASTSLKPPTADLFTGVLPNGYNPPR_3	13.77	13.42	13.45	14.95	13.93	14.73	13.97	13.86	14.09	15.16	14.54	13.85	14.02	14.19	13.68	13.27	14.61	13.84	14.79	13.88	13.83	12.67	14.19	13.96	13.82	14.19	14.47	14.11	14.85	14.34	13.92	14.88	14.45	14	14.02	14.93	14.68	12.79	14.44	13.6	15.06	14.48	13.84	13.89	14.13	14.1
1	FBP2	sp|O00757|F16P2_HUMAN	31627_IYSLNEGYAK_2	13.75	10.83	13.88	15.05	13.79	12.97	13.89	14.06	14.12	13.44	13.47	9.96	13.92	11.83	11.02	12.25	11.76	12.28	11.05	11.11	14.55	14.62	14.48	14.11	14.69	14.57	13.68	13.75	13.49	13.6	13.17	13.17	12.81	11.26	13.12	13.53	11.71	12.81	11.94	13.67	12.9	14.1	14.16	11.4	13.66	13.6
6	PDXK	sp|O00764|PDXK_HUMAN	62078_TVSTLHHVLQR_3	13.14	13.32	13.65	14.66	14.25	12.7	13.66	13.71	13.96	14.12	13.6	13.36	13.74	13.96	13.86	12.27	12.89	14.04	14.02	14.37	12.76	12.81	12.82	13.14	13.74	11.88	11.79	13.71	13.21	12.13	12.51	13.96	14.41	13.1	13.38	14.27	13.68	12.19	11.58	13.44	12.55	12.6	12.13	13.37	13.53	13.41
1	SCD	sp|O00767|ACOD_HUMAN	24127_GSTLDLSDLEAEK_2	11.94	12.73	13.5	12.68	11.74	14.22	12.43	12.75	13.2	13.07	11.52	11.79	11.57	12.88	12.03	12.06	13.13	13.09	12.68	13.27	14.01	14.1	13.64	12.82	13.67	14.23	13.08	11.95	11.75	12.56	12.84	13.21	13.23	13.21	12.77	12.37	13.73	13.45	13.21	13.37	18.44	14	13.36	13.45	14.04	12.35
2	PLPP1	sp|O14494|LPP1_HUMAN	2669_AIGTFLFGAAASQSLTDIAK_3	11.73	11.67	11.99	11.99	12.43	12.68	11.42	12.64	11.32	11.6	11.6	12.5	10.93	12.44	11.8	12.05	11.93	11.32	11.88	10.42	12.42	13.08	13.02	11.91	11.16	11.37	11.89	11.75	11.43	12.09	11.67	11.02	12.71	11.34	11.43	12.34	11.12	11.53	12.55	11.51	12.56	11.72	11.18	12.33	11.47	11.34
1	PLPP3	sp|O14495|LPP3_HUMAN	13834_EILSPVDIIDR_2	12.24	12.66	13.28	10.92	12.63	11.15	12.83	13.47	12.97	12.49	11.17	11.64	11.11	12.53	11.96	12.8	12.47	12.27	11.72	10.9	13.12	12.59	12.18	13.58	11.78	12.61	12.85	12.12	12.72	11.01	12.86	12.49	13.53	10.08	12.27	10.06	12.98	13.07	12.6	13.13	11.56	10.67	12.38	13.57	13.16	12.46
2	ISLR	sp|O14498|ISLR_HUMAN	42495_MDSNELTFIPR_2	12.51	14.55	16.81	17.21	16.54	17.06	16.13	16.89	16.78	17.07	16.34	16.98	16.22	16.88	17.4	16.93	17.75	13.56	12.63	16.49	16.67	16.36	16.4	16.44	16.38	16.48	14.3	17.13	17.07	16.72	16.86	17.16	17.56	12.81	13.49	16.9	17.36	17.21	17.42	17.47	17.14	16.24	15.59	17.15	17.06	16.8
1	ADGRB1	sp|O14514|BAI1_HUMAN	52199_RPSLPEEEK_2	10.37	14.43	13.23	11.18	11.26	10.84	12.39	9.59	10.73	11.14	13.1	14.27	13.34	10.95	11.18	12.62	10.51	12.48	10.89	8.87	11.71	11.24	13.36	14.45	10.22	12.81	13.04	14.44	14.86	11.15	12.31	10.54	11.26	11.17	9.69	9.52	12.34	11.23	11	11.48	12.94	10.62	11.33	11.6	11.97	13.14
1	CDK2AP1	sp|O14519|CDKA1_HUMAN	68843_YAELLAIIEELGK_2	NA	NA	NA	NA	11.13	12.91	NA	10.78	11.24	11.56	NA	NA	NA	NA	NA	NA	11.5	NA	NA	NA	NA	NA	NA	NA	NA	10.36	NA	NA	NA	NA	NA	NA	11.83	NA	NA	NA	9.73	NA	11.73	NA	15.04	NA	NA	NA	11.35	NA
1	GAPDHS	sp|O14556|G3PT_HUMAN	66418_VPTPDVSVVDLTC(UniMod:4)R_2	13.85	13.43	14.08	14.57	15.72	15.2	15.35	14.15	12.88	13.68	14.76	14.5	16.38	13.71	12.59	13.35	15.01	16.33	16.5	14.94	15.11	14.64	12.95	13.39	15.63	13.13	13.02	13.31	13.89	13.52	14.71	13.25	13.68	13.64	13.51	13.6	14.65	13.66	14.19	14.09	16.38	13.27	16.22	14.96	15.29	16.05
8	HSPB6	sp|O14558|HSPB6_HUMAN	5087_ASAPLPGLSAPGR_2	15.92	15.97	15.38	15.51	14.89	14.5	15.18	15.72	15.8	15.44	15.44	15.64	15.6	15.25	14.97	14.99	15.63	14.86	14.37	15	14.35	14.3	14.42	15.02	14.74	15.28	15.14	16.04	16.36	16.81	15.66	15.93	15.65	15.68	15.39	14.87	14.7	15.25	15.9	16.49	15.09	14.66	16.04	13.76	14.63	16.1
2	NDUFAB1	sp|O14561|ACPM_HUMAN	40754_LSVNSHFMK_2	12.18	13.49	12.31	10.71	11.18	11.94	12.57	11.54	11.19	12.59	12.9	12.86	12.32	13.93	13.23	13.67	12.96	12.92	14.02	12.58	13.18	12.86	14.51	14.2	13.16	12.24	12.18	12.52	13.39	13.75	12.38	12.75	11.97	13.82	13.88	10.25	12.36	12.37	11.44	13.3	10.84	14.57	14.08	12.52	11.45	12.37
1	UBFD1	sp|O14562|UBFD1_HUMAN	39305_LPTVPLSGMYNK_2	14.08	14.49	14.22	9.82	13.95	9.99	13.26	13.5	13.52	15.88	13.46	13.12	12.77	13.5	13.88	14.13	13.58	13.22	13.69	9.33	14.27	13.77	14.07	13.86	14.38	14.22	13.66	14.48	12.47	14.47	13.51	13.98	10.61	13.59	13.63	14.43	15.02	10.97	14.51	13.68	14.85	13.53	13.35	13.07	14.3	14.14
17	COPE	sp|O14579|COPE_HUMAN	18347_FGVVLDEIKPSSAPELQAVR_3	15.23	14.98	15.81	15.52	15.45	16	14.85	15.66	15.2	14.76	15.1	14.51	14.61	15.74	15.65	15.36	14.17	14.56	14.78	14.66	15.22	15.37	15.64	14.88	15.55	16.4	15.33	14.51	13.48	14.14	14.35	14.36	14.43	14.62	15.66	14.33	15.03	15.07	14.84	13.7	14.26	15.11	14.56	12.71	15.18	14.34
1	CDC42EP2	sp|O14613|BORG1_HUMAN	14677_ELPDGPSPLLK_2	13.3	13.4	13.54	12.23	13.48	12.75	13.59	13.53	12.26	13.82	14.72	14.48	15.02	13.8	14.86	13.6	12.43	14.53	14.01	14.56	13.75	13.84	13.43	14.55	14.14	13.22	11.7	15.14	15.46	14.76	11.67	14.54	15.35	13.98	13.44	13.69	12.36	11.94	14.39	13.15	13.72	13.48	14.31	12.27	14.64	14.8
7	AP3D1	sp|O14617|AP3D1_HUMAN	37881_LLESGDLSMSSIK_2	12.75	13.15	11.75	12.79	12.46	12.68	12.2	13	10.57	12.31	12.16	12.65	13.35	11.66	12.96	12.9	11.48	11.14	12.26	12.29	10.12	11.99	12.71	12.56	13.13	12.78	12.64	13.17	12.33	12.29	11.94	12.88	14.08	12.19	12.9	12.59	14.03	11.91	12.58	12.88	14.71	13.26	11.97	12.56	12.86	13.63
3	CCS	sp|O14618|CCS_HUMAN	55359_SLIIDEGEDDLGRGGHPLSK_4	13.04	13.2	12.71	13.59	12.6	12.65	13.92	12.97	13.02	13.66	12.9	12.64	12.31	13.42	13.01	13.54	12.64	13.84	13.07	12.9	13.03	13.44	13.22	13.17	12.9	11.68	12.95	12.87	12.77	12.84	13.43	13.26	12.72	12.82	12.83	13.27	13.2	15.29	13.16	13.67	13.29	13.14	13.01	12.59	13.05	12.9
1	ABLIM1	sp|O14639|ABLM1_HUMAN	38971_LNSGLGQLILK_2	10.81	11.26	10.14	11.1	11.24	10.64	9.13	9.92	9.52	9.66	10.04	11.07	10.11	9.46	9.61	10.37	10.81	8.17	10.25	8.35	11.91	9.75	11.06	10.58	10.81	9.66	9.55	10.7	10.27	9.62	10.34	10.4	11.14	9.52	11.55	10.82	11.14	8.47	8.91	10.05	12.48	11.15	9.61	11.09	8.72	10.45
1	GOSR2	sp|O14653|GOSR2_HUMAN	29154_ILDIANMLGLSNTVMR_2	12.85	15.95	10.59	15.84	16.06	14.4	13.53	16.05	16	14.8	12.37	11.19	15.22	12.23	15.51	15.23	14.01	14.78	10.58	15.03	15.06	15.44	10.52	10.76	NA	12.99	15.27	12.64	11.85	15.1	11.4	13.19	16.32	11.74	11.94	16.04	13.71	10.9	15.43	15.45	14.61	10.56	8.53	16.1	13.84	15.22
1	TOR1A	sp|O14656|TOR1A_HUMAN	30891_ITDVALDFWR_2	12.86	12.73	13.05	13.51	13.44	13.43	13	13.71	11.75	14.67	13.03	15.07	14.95	13.58	13.11	12.89	14.59	12.83	13.14	10.59	13.43	13.92	14.19	15.17	13.29	13.87	13.22	15.88	16.29	15.65	14.79	11.77	12.93	12.52	13.09	11.22	12.44	13.58	15.05	12.88	10.37	13.63	12.54	12.95	13.98	13.55
2	TOR1B	sp|O14657|TOR1B_HUMAN	44910_NFVSQIVAENLHPK_3	12.18	10.05	11.89	13.62	13.46	13.95	13.15	13.49	11.51	12.88	11.26	11.32	11.37	11.97	10.47	12.96	10.19	10.7	11.04	10.61	12.36	10.65	12.42	12.89	10.78	12.62	10.76	13.44	11.5	12.01	12.26	11.51	10.92	12.88	13.14	11.71	12.15	11.25	13.29	11.53	13.08	11.44	12.25	12.43	11.68	11.15
6	ADAM10	sp|O14672|ADA10_HUMAN	2587_AIDTIYQTTDFSGIR_2	15.21	14.72	13.09	14.24	14.8	14.82	12.98	14.63	13.82	14.28	12.87	14.58	13.14	15.19	13.39	15.02	13.88	13.01	14.62	12.71	13.29	12.74	13.89	14.6	12.94	13.74	13.25	14.44	14.4	13.8	14.41	14.03	14.62	14.4	14.75	14.67	14.17	13.78	13.61	14.94	14.35	14.47	12.76	14.38	13.5	13.59
2	TP53I11	sp|O14683|P5I11_HUMAN	30762_ISQVLGNEIK_2	11.95	11.74	12	12.71	11.91	12.61	12.88	12.53	12.34	12.43	12.56	12.44	12.68	12.88	12.63	13	12.09	12.6	12.5	12.35	12.01	12.59	12.4	12.13	12.12	11.59	12.63	13.32	12.14	13.28	12.17	12.89	13.11	12.59	10.16	12.74	11.28	12.98	13.03	11.23	14.87	12.48	12.71	13.61	12.53	12.57
2	ACOT8	sp|O14734|ACOT8_HUMAN	39325_LPVLYQVER_2	11.64	11.78	12.1	13.19	12.92	11.58	11.27	11.68	11.28	10.73	11.29	11.13	12.77	11.58	12.23	11.37	11.16	12.4	10.7	11.76	11.54	11.76	11.12	11.56	12.91	11.39	12.45	12.04	11.62	11.14	11.24	11.25	12.69	12.91	11.37	12.65	11.86	12.01	10.47	12.77	12.68	12.22	10.39	12.13	11.86	12.25
1	CDIPT	sp|O14735|CDIPT_HUMAN	42965_MIDLSGNPVLR_2	12.47	13.55	12.9	11.11	12.43	10.52	10.77	12.86	12.25	13.29	10.62	12.18	12.11	12.49	12.19	12.38	12.93	12.53	12.83	11.79	12.99	11.02	11.53	13.22	13.74	12.8	13.18	12.88	12.76	13.28	12.86	13.08	13.5	12.69	12.93	8.87	11.32	12.45	12.65	12.18	12.29	12.94	10.42	10.61	11.14	10.77
2	PDCD5	sp|O14737|PDCD5_HUMAN	5961_AVENYLIQMAR_2	13.39	14.15	13.39	14.4	13.53	14.52	13.25	13.85	13.59	14.29	13.26	13.67	13.15	13.76	13.81	13.77	13.44	13.39	13.69	13.53	13.58	12.7	13.46	13.7	13.79	13.94	13.66	13.74	13.78	13.46	13.41	11.89	12.84	13.53	13.58	12.86	12.63	13.66	13.53	14.19	14.73	14.11	13.44	13.62	13.8	13.31
5	PRMT5	sp|O14744|ANM5_HUMAN	10313_DRDPEAQFEMPYVVR_3	13.29	14.22	14.34	14.24	14.25	14.12	14.3	14.3	14.24	12.98	13.84	13.57	13.7	13.95	14.51	14.33	13.88	13.99	13.92	14.07	14.58	14.26	14.56	13.6	13.96	14.06	12.11	13.67	13.2	13.67	12.18	13.46	13.87	14.32	14.35	12.3	13	14.01	13.75	12.6	10.35	14.18	13.44	14.08	13.8	12.15
8	SLC9A3R1	sp|O14745|NHRF1_HUMAN	4639_AQEAPGQAEPPAAAEVQGAGNENEPR_3	13.44	12.44	12.81	12.54	11.83	12.07	11.95	11.38	12.05	11	11.4	12.81	11.31	11.96	13.15	12.06	11.94	10.21	12.54	12.38	12.12	10.85	12.29	13.12	12.93	14	12	12.52	14.28	12.8	12.2	13.14	13.72	12.59	12.46	11.35	12.58	11.48	12.2	12.53	11.65	12.34	12.37	12.24	11.83	12.17
2	HSD17B6	sp|O14756|H17B6_HUMAN	59189_TGMTNMTQSLER_2	13.38	12.18	13.06	14.61	12.57	14.29	11.76	12.65	13.12	13.34	13.29	12.27	12.7	13.75	13.45	12.09	13.67	12.94	13.16	12.99	12.9	12.35	12.51	13.88	13.05	12.47	12.08	13.18	14.19	12.72	12.28	12.98	14.18	13.44	13.39	15.25	15.11	12.62	13.9	14.33	13.38	12.26	13.09	14.64	14.46	12
7	TPP1	sp|O14773|TPP1_HUMAN	29521_ILSGRPPLGFLNPR_3	16.9	16.86	17.17	17.43	17.49	17.73	17.41	16.99	18.48	16.24	17.24	16.24	17.16	17.04	14.45	17.61	14.86	16.52	16.41	16.32	18.05	14.86	17.62	17.06	17.11	16.42	17.23	16.59	16.33	16.65	14.37	16.45	16.42	17.93	18.2	16.35	13.48	16.88	16.67	16.7	14.04	16.18	16.41	16.71	16.66	16.22
4	TCERG1	sp|O14776|TCRG1_HUMAN	40536_LSMWDRPDDLIGR_3	11.69	13.1	12.02	13.33	13.2	12.75	11.55	13.33	13.53	12.18	11.66	12.43	12.7	12.77	12.91	12.72	12.09	12.27	12.61	12.44	13.86	11.73	12.73	12.79	11.37	12.59	11.06	12.28	12.46	13.25	12.33	12.05	12.34	13.64	13.53	11.48	12.24	13.02	12.29	12.21	12.08	13.25	11.99	12.33	12.48	10.52
2	TNPO2	sp|O14787|TNPO2_HUMAN	20859_GDVEEDEAVPDSEQDIKPR_3	15.23	14.95	15.19	12.85	11.83	12.52	12.13	11.71	12.7	12.27	13.35	15.42	14.18	14.71	14.78	12.88	12.96	14.05	14.2	14.55	12.97	12.08	14.37	15.32	11.66	12.27	11.93	15.17	15.36	15.22	12.26	14.43	11.99	15.21	15.2	13.07	12.54	12.4	13.01	13.05	13.86	14.63	15.12	12.9	12.79	14.23
1	APOL1	sp|O14791|APOL1_HUMAN	65975_VNEPSILEMSR_2	12.54	13	12.89	15.44	13.23	15.61	12.32	12.02	13.58	13.79	12.33	13.12	14.14	13.48	13.19	12.91	11.14	13.85	12.21	12.67	12.75	12.53	13.11	12.69	12.66	12.9	12.51	15.05	12.7	11.93	13.46	12.26	12.26	13.31	12.71	14.22	13.47	12.98	12.16	12.6	17.76	12.75	12.58	17.02	16.86	12.79
3	UNC13B	sp|O14795|UN13B_HUMAN	59546_TIFGNLNPVWEEK_2	12.99	12.5	11.98	13.63	12.49	12.49	12.45	13.18	12.29	13.49	12.7	13.39	12.49	12.33	12.72	12.97	12.78	12.25	12.88	12.93	14.27	13.11	13.42	12.53	12.81	13.39	12.98	13.27	13.25	13.1	13.14	15.18	15.53	12.39	12.49	13.53	14.22	12.14	13.08	13.35	12.25	12.43	12.38	12.47	12.8	12.36
5	PSMA7	sp|O14818|PSA7_HUMAN	52131_RPFGISALIVGFDFDGTPR_3	12.92	10.18	10.35	12.23	10.81	10.41	10.96	11.31	10.38	11.46	11.1	12.26	10.43	11.69	12.35	10.22	11.33	13.02	10.86	9.6	12.89	10.22	11.42	12.96	9.84	13.69	10.44	12.27	12.58	10.19	9.02	11.75	11.38	10.5	12.35	13.93	11.68	10.83	12.7	8.87	10.54	12.3	11.93	10.6	10.56	9.91
1	SCAMP3	sp|O14828|SCAM3_HUMAN	4836_AQQEFAAGVFSNPAVR_2	12.34	12.17	12.6	12.41	11.98	12.57	13	12.96	12.39	13.26	12.46	13.75	12.58	13.25	12.43	12.92	13	12.96	13.88	13.19	12.65	11.63	12.26	12.69	12.42	12.83	12.03	12.68	13.11	12.8	13.13	12.86	12.78	13.27	13.2	13.18	13.97	12.44	13.05	12.35	13.49	12.37	13.03	13.57	13.18	12.77
1	PHYH	sp|O14832|PAHX_HUMAN	18055_FFGAENSVNLK_2	10.65	10.93	10.29	10.36	12.43	11.01	11.79	13.86	11.72	11.04	11.3	11.17	10.38	11.86	11.18	11.36	12.87	10.34	10.91	11.32	11.37	10.24	11.67	11.38	10.93	11.56	12.87	12.25	11.26	11.24	10.22	11.69	17.26	11.98	10.7	12.55	11.6	11.27	12.02	11.16	NA	11.38	10.61	10.79	11.6	11.1
4	OPLAH	sp|O14841|OPLA_HUMAN	42887_MGTTVATNALLER_2	13.74	12.61	13.68	14.45	13.97	13.29	15.02	14.45	14.36	13.63	13.65	14.16	14.24	13.34	12.88	12.8	13.86	13.8	12.47	12.9	13.75	12.72	12.81	13.66	12.61	12.72	13.65	12.62	12.96	13.21	13.9	12.7	12.76	12.85	12.89	13.42	13.62	13.71	14.29	13.22	14.82	14.1	13.68	12.98	12.34	13.86
2	BCKDK	sp|O14874|BCKD_HUMAN	11286_DVVTLLAEGLR_2	13.2	11.81	13.72	14.13	13.72	14.12	14.43	12.17	14.33	14.65	13.88	13.89	13.85	14.61	13.73	14.28	13.14	13.61	14	13.16	14.54	14.68	14.88	14.06	15.31	13.45	15.16	13.38	13.3	12.64	13.88	13.81	13.33	13.58	13.91	12.22	11.86	14.22	13.21	13.56	13.42	14.39	13.47	14.1	15.45	13.81
1	MGST3	sp|O14880|MGST3_HUMAN	27387_IASGLGLAWIVGR_2	11.21	12.43	12.18	15.57	14.43	15.58	12.62	14.18	12.29	12.82	13.16	12.79	11.96	11.88	11.68	11.81	15.73	12.35	14.36	13.58	13.28	12.4	12.37	13.36	12.1	12.59	11.89	12.92	13.93	12.17	11.69	12.53	15.45	12.01	13.28	11.75	13.68	12.55	14.55	13.09	15.11	12.75	11.43	15.72	15.68	13.43
1	IRF6	sp|O14896|IRF6_HUMAN	39697_LQISTPDIK_2	13.91	13.81	13.83	13.36	13.66	12.9	14.63	13.06	14.41	13.79	14.51	13.87	14.55	13.51	14.24	13.3	13.47	13.85	13.33	12.03	12.59	14.3	14.03	13.4	13.42	13.41	13.61	11.64	12.59	13.94	13.52	13.23	13.64	13.13	14.2	12.57	13.31	13.97	14.53	13.73	13.97	13.61	13.15	12.55	14.77	13.98
1	LIN7A	sp|O14910|LIN7A_HUMAN	58364_TDEGLGFNVMGGK_2	13.48	13.19	13.87	13.93	13.38	13.12	12.83	13.8	14.2	13.65	12.27	13.2	12.97	13.54	13.97	12.84	12.94	13.01	12.44	13.53	13.01	13.59	13.01	12.75	12.91	12.91	13.58	12.43	13.48	14.25	13.45	14	13.12	12.95	12.43	12.64	12.83	13.45	14.05	13.94	12.72	12.95	12.06	13.55	12.1	13.34
1	IKBKB	sp|O14920|IKKB_HUMAN	48429_QGGTLDDLEEQAR_2	15.68	15.45	15.48	13.59	13.69	12.66	14.47	13.4	14.98	15.09	14.41	14.48	14.96	14.82	15.77	15.27	13.31	14.86	13.86	15.24	13.95	14.06	12.86	14.21	14.29	14.82	14.79	15.24	15.79	14.06	15.03	14.93	13.11	15.39	13.49	13.65	13.24	15.1	15.06	16.44	13.43	12.9	16.45	14.61	12.83	14.44
5	CASK	sp|O14936|CSKP_HUMAN	60425_TLVLLGAHGVGR_2	13.52	14.08	14.49	16.67	14.42	15.1	13.75	13.92	14.07	14.2	15.35	14.82	15.08	14.35	13.85	14.4	13.58	15.12	14.28	14.77	13.81	13.26	14.71	14.34	13.85	14.05	13.7	14.15	14.29	14.16	13.8	14.69	14.18	14.18	14.01	14.75	14.83	13.96	13.99	15.43	16.15	13.55	13.82	16.26	15.32	14.29
2	UQCRQ	sp|O14949|QCR8_HUMAN	26918_HVISYSLSPFEQR_3	14.53	14.38	15.12	14.66	15.59	14.8	15.69	15.33	15.54	13.55	14.38	14.64	14.53	14.87	14.94	15.21	14.69	14.63	14.59	13.84	16.6	16.13	16.12	14.89	15.26	14.31	14.97	14.54	14.33	14.86	14.96	14.95	15.3	16.05	15.12	13.65	13.6	15.14	14.7	14.69	14.1	15.89	14.97	14.63	14.71	14.04
4	CASQ2	sp|O14958|CASQ2_HUMAN	2650_AIGFVMVDAK_2	14.26	14.23	13.81	13.46	13.63	13.45	13.64	12.59	14.53	13.71	12.52	13.81	12.95	13.96	13.45	14.11	14.01	13.81	14.05	12.68	14.03	13.73	12.64	14.14	14.1	13.95	13.24	16.51	13.19	13.76	15.29	12.55	14.28	13.68	12.92	13.55	13.32	13.81	14.42	13.43	14.23	12.9	13.83	13.82	15.48	14.02
5	HGS	sp|O14964|HGS_HUMAN	42161_LYYEGLQDK_2	15.26	13.38	14.16	14.07	14.14	13.46	14.93	14.67	14.1	13.21	13.24	13.49	13.41	13.5	14.51	14.66	15.74	15.11	13.52	14.4	13.99	14.44	13.35	13.62	13.75	14.05	15.8	14.77	13.66	14.81	15.57	15.98	15.33	13.9	13.83	12.18	11.63	14.68	15.03	15.13	12.48	13.45	14.46	14.45	13.96	13.6
17	PPP1R12A	sp|O14974|MYPT1_HUMAN	45504_NKETLIIEPEK_2	16.98	17.11	16.77	17.56	18.69	17.17	18.69	17.31	16.87	17.23	16.7	17.56	18.17	16.52	17.43	17.32	16.5	17.24	16.8	17.17	14.2	16.77	16.76	17.22	16.79	16.9	15.15	17.16	17.03	14.95	16.79	17.23	17.72	17.25	17.66	18.82	18.34	15.68	16.9	16.96	18.62	17.1	17.73	17.76	17.2	16.96
1	SLC27A2	sp|O14975|S27A2_HUMAN	43908_MTLVEEGFNPAVIK_2	14.19	14.26	12.59	13.66	13.48	15.01	13.75	13.77	13.12	13.86	14.08	13.89	13.93	12.48	13.74	14.09	15.16	13.85	14.1	13.23	13.72	13.81	13.71	15.08	12.53	14.11	13.71	13.01	14.43	14.81	14.43	13.93	14.36	12.63	14.77	14.16	14.46	14.31	14.7	14.07	14.21	14.74	14.06	14.19	13.88	13.28
7	GAK	sp|O14976|GAK_HUMAN	3554_ALLSTLHTVLWDGESR_2	15.41	14.81	15.21	17.11	15.45	15.9	14.69	14.94	16.15	17.24	14.89	14.77	15.32	15.8	14.23	15.27	15.69	15.27	15.05	14.49	14.9	15.55	15	15.07	14.85	13.41	14.61	15.03	15.71	15.33	16.19	15.19	15.55	14.56	15.26	13.27	16.03	15.01	15.31	16.22	16.76	16.8	15.5	17.41	17.37	15.35
9	HNRNPDL	sp|O14979|HNRDL_HUMAN	63895_VFVGGLSPDTSEEQIK_2	15.63	15.82	16	16.39	15.68	16.5	15.65	15.79	15.65	16.2	15.67	15.29	15.51	15.72	15.36	15.22	15.02	15.56	15.43	15.82	15.76	15.84	15.71	15.62	15.66	15.55	15.2	15.24	15.25	15.31	14.81	15.01	14.95	15.78	16.03	16.33	16.91	15.31	15.09	14.77	17.38	15.39	15.28	15.48	15.38	14.97
14	XPO1	sp|O14980|XPO1_HUMAN	70928_YYGLQILENVIK_2	12.74	11.82	12.56	12.81	13.93	13.23	12.83	14.05	13.03	12.67	12.59	12.35	12.06	13.64	11.2	13.27	13.47	11.6	13.43	12.58	12.82	13.21	14.99	13.55	11.33	12.88	12.97	13.42	13.36	10.57	11.69	12.96	12.93	12.99	14.61	11.98	12.55	12.3	12.27	13	13.6	13.89	12.28	13	12.84	11.89
27	SPTBN2	sp|O15020|SPTN2_HUMAN	27058_HYEELQAR_2	15.33	14.62	14.5	13.38	14.65	14.95	14.01	14.39	15.14	10.72	15	12.43	15.27	14.67	14.91	13.83	12.63	15.44	13.44	15.04	13.83	14.88	13.34	10.58	13.31	14.99	14.26	11.19	14.24	14.32	14.05	11.18	14.25	12.03	11.77	14.39	14.6	14.34	11.31	14.22	16.41	12	14.91	15.41	14.73	15.48
13	SEC16A	sp|O15027|SC16A_HUMAN	69487_YGPLPGPAVPR_2	14.96	12.32	15.12	14.63	14.24	13.53	14.44	14.22	14.81	13.67	14.71	13.77	13.05	14.34	14.75	14.5	12.63	14.8	14.18	14.58	13.56	14.37	14.38	13.5	15.15	14.97	14.49	14.32	12.44	13.32	13.75	14.86	13.92	14.81	14.72	13.29	11.54	14.47	15.17	14.59	14.85	14.38	12.91	14.36	13.83	13.87
3	PLXNB2	sp|O15031|PLXB2_HUMAN	36187_LFYEDGSGEK_2	12.09	11.81	13.38	12.86	9.73	11.58	13.24	12.63	11.67	12.4	13.04	12.68	13.31	11.52	12.42	13.05	11.51	11.72	12.27	11.94	11.46	12.67	12.95	11.82	11.88	10.33	13.21	11.18	11.5	12.9	12.98	12.95	13.39	11.83	11.88	12.78	12.21	12.9	11.73	12.67	15.12	12.81	11.45	12.05	11.34	13.29
2	U2SURP	sp|O15042|SR140_HUMAN	34934_LC(UniMod:4)QIFSDLNATYR_2	12.53	12.7	12.49	12.37	12.55	12.94	12.83	12.77	12.02	12.79	12.63	12.47	12.6	13.18	12.62	12.54	14.13	12.65	13.07	11.63	12.31	12.64	12.55	13.26	12.14	13.31	12.97	13.77	13.14	12.98	12.43	11.61	13.06	12.95	12.75	13.1	13.98	13.49	14.33	12.9	13.12	12.68	12.34	12.96	12.55	12.97
1	SYNJ2	sp|O15056|SYNJ2_HUMAN	69076_YDVGSAAYDTSDK_2	14.59	14.13	14.29	12.02	12.76	12.6	12.6	12.94	12.92	12.55	12.49	14.37	13.03	13.92	14.23	14.55	13.38	13.54	13.44	13.45	12.67	12.79	13.21	12.51	12.26	12.24	13.33	14.16	14.48	14.64	13.78	13.92	13.13	14.3	11.94	12.74	12.14	14.09	14.74	14.02	13.09	13.68	14.61	13.4	12.42	13.12
86	SYNM	sp|O15061|SYNEM_HUMAN	63968_VGDYFATEESVGTQTSVR_3	17.78	17.68	17.31	16.16	16.91	17.12	16.67	17.24	17.13	16.49	16.81	17.16	16.63	17.26	16.16	15.55	16.64	17.07	17.23	17.02	16.92	16.42	16.73	16.74	16.72	17.01	17.29	16.94	17.15	16.8	17.23	17.28	17.72	17.27	16.42	16.03	16.77	17.39	17.56	17.3	16.3	16.51	16.46	17.59	17.2	17.14
3	PFAS	sp|O15067|PUR4_HUMAN	40369_LSFAHPPSAEVEAIALATLHDR_4	11.36	13.03	10.78	13.2	13.68	14.14	12.89	13.79	13.54	10.61	12.65	12.89	12.97	10.44	12.87	12.97	12.76	12.35	12.78	11.41	13.42	13.9	13.38	13.29	11.41	13.4	13.04	10.36	13.27	10.79	12.57	11.42	11.6	11.42	12.89	11.15	11.83	11.57	12.43	12.99	12.6	13.43	12.44	12.37	12.6	11.62
3	DCLK1	sp|O15075|DCLK1_HUMAN	58069_TAHSFEQVLTDITDAIK_3	12.64	11.75	13.47	11.2	11.92	11.29	11.59	10.58	10.15	10.75	10.83	11.11	11.43	11.5	10.18	11.87	13.23	10.83	12.11	11.45	11.94	12.03	9.7	12.5	10.86	11.61	11.98	10.15	11.68	10.66	11.68	11.57	11.7	11.04	10.45	12.72	11.89	12.03	10.43	10.89	10.74	11.69	13.43	10.97	10.68	11.24
1	CHUK	sp|O15111|IKKA_HUMAN	16284_ESQILSLLSDIGSGIR_2	11.77	10.51	8.62	15.34	10.83	12.27	9.87	16.07	10.75	12.87	NA	9.26	9.15	11.43	NA	12.44	16.09	9.72	11.99	7.89	9.72	11.88	12.04	9.37	NA	15.5	13.15	11.24	9.99	9.81	13.11	NA	12.16	9.94	10.76	NA	12.47	12.17	15.71	14.92	14.31	10.98	7.73	16.19	13.81	9.29
1	LSM1	sp|O15116|LSM1_HUMAN	54635_SIDQFANLVLHQTVER_3	9.05	12.44	11.42	13.52	12.61	9.86	12.86	12.55	12.41	13.29	11.34	13.13	8.98	13.11	12.59	13.32	12.12	10.12	11.93	12.3	11.92	10.5	12.01	12.47	11.3	14.71	11.72	12.12	12.94	10.06	13.33	13.98	12.23	12.86	12.65	12.4	11.7	11.04	13.26	12.72	12.71	12.83	12.47	11.07	11.04	10.07
1	NPC1	sp|O15118|NPC1_HUMAN	9965_DNLQLPLQFLSR_2	9.14	10.08	11.4	11.89	10.8	9.91	10.63	11.13	10.27	10.05	11.27	9.94	10.72	10.32	9.88	9.36	12.71	9.87	10.79	10.28	9.75	10.98	11.09	11.1	9.01	11.72	9.75	10.8	11.87	11.72	10.41	10.65	11.53	9.99	10.8	9.61	12.7	9.23	8.81	9.6	11.26	12.11	10.65	9.53	11.5	9.75
1	TBX3	sp|O15119|TBX3_HUMAN	60492_TMEPEEEVEDDPK_2	13.26	11.86	13.55	12.81	12.61	11.38	12.73	12.61	14.08	11.96	13.17	12.83	12.78	10.91	13.26	11.21	13.3	10.94	12.51	13.22	12.37	12.09	13.4	13.59	12.83	14.13	13.05	14.66	13.61	13.33	13.14	13.68	13.48	14.49	12.76	13.12	12.64	12.81	13.52	14.53	12.98	14.03	13.07	13.7	13.71	12.85
2	SCAMP1	sp|O15126|SCAM1_HUMAN	62036_TVQTAAANAASTAASSAAQNAFK_3	14.6	14.44	13.35	14.57	13.35	14.45	14	14.18	13.92	14.62	13.38	14.17	14.1	14.39	14.26	13.77	14.07	14.2	14.45	14.55	15.17	14.87	14.73	14.29	13.37	13.09	13.2	13.59	14.62	12.79	14.28	14.07	14.16	14.53	13.53	14.15	14.55	13.45	14.17	13.89	15.96	14.37	14.1	13.75	14.28	13.95
2	SCAMP2	sp|O15127|SCAM2_HUMAN	15940_ERELQNTVANLHVR_3	15.38	15.55	15.34	13.77	13.44	12.52	14.64	13.2	14.58	14.28	13.16	15.05	15.13	14.64	14.59	14.59	13.04	15.11	14.36	14.45	14.22	14.03	14.02	14.37	14.18	13.61	14.7	15.39	15.02	14.65	14.9	15.57	13.29	15.24	14.98	11.56	13.21	14.91	13.12	14.53	13.85	14.25	14.66	13.36	14.14	15.46
8	ARPC1B	sp|O15143|ARC1B_HUMAN	10403_DRTQIAIC(UniMod:4)PNNHEVHIYEK_4	13.64	12.36	12.31	11.88	12.65	11.88	12.73	13.16	13.25	14.82	12.72	12.05	13.5	12.64	12.25	11.38	14.83	13.19	13.31	12.94	12.6	11.49	12.17	11.84	12.7	12.24	12.96	12.65	12.77	13.42	12.55	12.38	12.06	13.35	12.2	14.73	14.35	13.42	11.98	14.31	13.19	11.81	12.75	13.35	13.52	13.2
10	ARPC2	sp|O15144|ARPC2_HUMAN	43009_MILLEVNNR_2	14.17	15.24	15.28	15.53	15.25	15.72	15.62	15.04	15.52	14.32	15.61	15.15	15.4	15.09	15.19	14.93	14.92	15.29	14.64	15.17	15.35	15.24	15.15	15.46	15.08	14.31	14.95	15.81	15.44	15.19	14.97	15.46	15.08	15.06	14.91	15.17	14.96	14.89	15.12	15.45	14.06	14.84	14.77	13.57	15.21	15.19
6	ARPC3	sp|O15145|ARPC3_HUMAN	37139_LIGNMALLPIR_2	16.06	15.68	15.93	16.55	16.7	16.83	15.96	16.09	16.52	15.81	16.18	16.33	15.85	16.23	15.43	16.1	16.29	15.3	15.9	15.38	16.06	11.77	16.57	16.57	15.73	16.17	15.85	16.69	16.71	16.62	16.15	15.71	16.22	15.97	15.79	10.77	15.52	15.4	16.21	16.45	12.39	15.88	15.36	15.87	15.93	15.89
1	TRIM24	sp|O15164|TIF1A_HUMAN	19234_FPTQISLAQLR_2	13.31	13.36	12.73	12.2	12.71	12.8	12.55	13.75	13.24	12.64	12.6	13.61	13.03	12.9	12.39	12.46	12.88	12.93	13.02	12.15	12.69	12.67	11.94	12.49	13.05	13.23	12.82	13.65	13.36	13.78	13.21	13.57	13.37	13.54	13.59	12.99	12.17	13.12	11.05	13.41	10.38	13.16	12.98	11.33	12.89	13.33
1	PGRMC2	sp|O15173|PGRC2_HUMAN	20147_FYGPAGPYGIFAGR_2	16.09	15.85	15.46	15.7	15.36	15.96	15.25	15.92	15.59	16.06	15.2	15.96	14.81	15.86	14.18	15.69	17	15.7	16.46	15.4	15.3	15.3	15.58	15.6	15.31	15.57	16.02	16.18	15.95	15.57	16.05	16.32	16.52	15.87	15.36	16.26	16.49	15.8	16.68	15.99	15.62	15.43	13.81	15.92	15.87	15.75
3	PFDN6	sp|O15212|PFD6_HUMAN	37993_LLGPVLVK_2	13.7	13.93	10.16	14.22	13.59	12.68	12.5	13.89	14.1	13.08	13.64	13.27	13.53	13.84	13.92	11.42	13.07	13.46	13.36	13.37	13.82	10.86	13.81	13.61	14.03	8.03	9.88	13.45	13.43	13.13	8.52	13.34	13.04	14.09	10.29	14.38	14.59	13.65	11	13.64	11.91	13.5	13.52	14.12	13.65	11.44
45	LAMA5	sp|O15230|LAMA5_HUMAN	4475_APQQGLLSLHPC(UniMod:4)LYSTLC(UniMod:4)R_3	17.45	17.41	17.05	17.02	16.81	17.44	16.65	17.14	17.14	17.48	16.64	17.17	16.26	16.78	16.86	17.31	18.2	16.94	17.43	16.78	16.65	16.88	16.75	16.97	16.6	16.24	17.28	17.51	16.87	16.89	17.45	17.44	17.99	17.45	16.31	17.65	18.13	17.21	17.92	17.53	13.32	16.58	15.82	17.56	17.25	17.22
13	ZNF185	sp|O15231|ZN185_HUMAN	9091_DLAGEEAFRAPNTDAAR_3	14.43	14.34	13.98	15.15	13.6	15.05	14.68	14.11	13.56	14.14	15.09	13.95	14.4	13.2	13.82	14.77	14.97	14.43	13.82	14.12	13.57	13.45	13.59	13.93	13.63	13.35	14.07	14.03	13.77	13.72	14.33	14.91	14.71	14.35	13.63	13.64	13.33	14.27	14.47	14.47	15.35	13.41	14.89	14.49	13.01	14.74
2	CLIC2	sp|O15247|CLIC2_HUMAN	19169_FNVTTVDMTR_2	12.02	10.6	12.7	11.29	12.69	11.7	12.57	13.72	13.11	10.57	10.43	12.32	10.76	11.74	12.03	11.79	12.68	12.6	12.1	12.09	11.94	10.34	11.67	10.8	12.73	12.72	10.9	12.62	11.85	13.45	11.31	13.15	11.36	10.19	13.91	10.34	11.65	12.61	10.54	11.22	11.71	12.79	12.72	10.51	11.78	11.93
12	ACOX3	sp|O15254|ACOX3_HUMAN	18165_FGASLGSLSSGR_2	14.34	14.51	14.91	16	15.12	12.29	15.07	14.76	15.43	16.03	16.17	15.48	16.38	14.49	15.22	15.06	15.42	15.83	15.11	15.92	15.31	15.06	14.86	15.84	15.63	14.7	15.88	16.27	16.68	16.14	16.18	15.74	15.75	14.49	12.69	15.71	15.43	16.06	15.92	17.28	12.92	14.96	15.58	16.16	15.84	16.03
1	RER1	sp|O15258|RER1_HUMAN	36648_LGQIYQSWLDK_2	14.17	12.45	13.62	11.29	13.28	14.11	13.01	14.29	13.38	13.55	13.36	13.99	13.4	13.34	13.62	14.04	13.16	12.34	13.07	13.52	13.6	13.52	13.65	13.74	13.41	13.64	14.05	13.25	13.61	12.92	13.27	13.87	12.56	13.63	13.83	13.68	14.12	13.78	12.96	13.46	13.81	13.84	13.95	14.39	14.87	12.44
1	SURF4	sp|O15260|SURF4_HUMAN	55768_SMFAGVPTMR_2	15.53	15.19	15.85	15.34	15.52	15.37	15.59	15.48	15.97	13.16	15.58	15.37	15.44	15.52	15.98	15.87	14.56	15.01	14.95	14.94	16.16	15.63	15.67	15.11	16.69	15.87	15.85	15.05	15.02	15.42	15.43	15.77	15.77	15.59	15.28	13.56	12.8	13.26	15.21	14.95	14.97	15.96	15.69	15.11	14.93	14.99
2	MAPK13	sp|O15264|MK13_HUMAN	5322_ASPQAADLLEK_2	12.14	11.65	11.25	12.07	11.13	12.22	10.5	11.67	12.86	11.81	11.34	11.98	12.98	11.09	11.55	11.84	11.22	12.41	11.79	10.87	11.45	11.11	11.24	11.52	12.69	12.1	11.61	12.24	11.56	11.46	12.84	12.03	11.88	12.13	11.4	11.86	10.61	11.38	11.93	11.18	14.22	12.25	11.85	11.97	12.26	11.98
1	TCAP	sp|O15273|TELT_HUMAN	65492_VLPLPIFTPAK_2	12.56	11.79	12.81	11.57	13.34	14.54	12.8	14.34	12.62	13.54	10.49	11.09	14.1	11.02	10.95	13.06	12.45	13.25	13.79	12.66	11.45	13.14	13.88	13.54	12.78	11.97	12.15	13.68	12.54	12.56	13.34	15.14	14.55	12.55	12.9	10.14	13.6	13.56	11.35	13.63	15.39	12.64	14.06	15.02	15.95	10.6
2	OGT	sp|O15294|OGT1_HUMAN	48158_QEPDNTGVLLLLSSIHFQC(UniMod:4)R_3	14.43	12.66	14.83	14.34	13.73	13.29	14.31	15.03	14.43	12.48	13.64	13.91	13.58	14.7	14.47	14.44	13.59	14.12	15.1	14.2	14.49	14.55	9.91	14.89	11.56	13.06	14.6	9.86	15.01	14.32	14.56	14.59	14.98	11.11	11.42	15.87	11.78	14.7	15.02	14.76	13.76	9.37	14.19	15.21	12.89	14.24
14	ALOX15B	sp|O15296|LX15B_HUMAN	57173_STGIGIEGFSELIQR_2	13.21	12.79	13.41	12.56	13.66	14.58	13.49	14.37	13.45	13.95	13.9	13.49	13.99	17.67	15.91	16.45	13.55	14.36	14.92	14.23	13.04	13.1	12.81	14.46	14.56	15.82	14.74	13.9	14.44	12.45	14.5	13.81	15.1	13.95	14.95	14.66	14.12	15.41	16.05	13.52	14.22	13.64	13.16	12.93	13.9	13.78
2	PMM2	sp|O15305|PMM2_HUMAN	60505_TMGYSVTAPEDTR_2	13.89	12.16	14.51	11.97	13.64	12.15	12.04	13.6	14.04	11.05	12.64	12.06	12.51	12.74	12.39	12.69	14.88	13.46	13.51	11.86	13.06	12.29	13.36	14.31	12.39	14.05	12.34	14.9	16.04	13.09	12.07	11.7	13.49	14.34	14.33	12.37	11.7	12.91	14.77	12.98	12.92	13.94	13.41	13.15	12.25	12.62
2	CTAGE5	sp|O15320|CTGE5_HUMAN	1758_AFLSPPTLLEGPLR_2	13.35	9.11	13.62	14.24	12.44	14.72	12.94	13.7	12.62	13.9	14.19	12.93	12.35	14.05	11.25	12.13	14.72	14.43	12.09	10.44	13.09	12.51	15.97	13.21	13.7	14.02	12.41	12.77	14.39	14.24	14.17	15.42	17.16	11.69	12.32	11.72	12.46	13.68	13.24	14.55	11.17	14.55	12.6	14.1	12.74	11.77
1	TM9SF1	sp|O15321|TM9S1_HUMAN	1970_AGDPVILYVNK_2	12.88	10.1	12.91	13.11	12.8	12.89	12.56	12.6	12.91	10.46	13.05	10.49	12.5	13.44	13.4	13.2	11.28	12.76	11.71	12.78	10.75	10.81	12.65	10.66	13.74	13.34	13.04	13.54	10.59	12.81	11.98	12.71	9.96	12.81	12.61	11.91	11.01	13.06	12.42	10.93	13.95	12.56	12.75	12.79	10.85	10.57
4	INPP4B	sp|O15327|INP4B_HUMAN	42660_MFESLPLQIK_2	15.01	14.68	14.51	14.46	14.69	14.2	14.44	14.95	14.87	14.78	14.68	14.9	12.34	14.56	14.4	14.92	15.78	14.72	14.82	14.56	12.33	14.62	11.45	14.63	14.17	14.37	15.1	15.05	14.75	12.01	15.13	14.76	12.77	14.95	14.43	12.11	14.12	14.2	15.26	15.23	13.26	11.21	14.78	12.09	14.71	14.56
2	HMGB3	sp|O15347|HMGB3_HUMAN	32912_KLGEMWNNLNDSEK_3	12.56	13.15	12.46	14.1	13.94	12.81	12.08	12.5	13.13	13.66	12.28	12.47	12.99	12.65	13.09	12.41	12.09	12.76	12.96	12.47	12.98	12.63	12.47	12.14	14.2	12.7	12.63	14.41	13.98	13.05	12.94	12.54	12.39	13.15	12.72	12.73	13.12	13.03	12.03	13.96	13.78	12.89	12.81	13	13.94	12.74
2	PPM1G	sp|O15355|PPM1G_HUMAN	3229_ALEDAFLAIDAK_2	12.06	13.62	13.66	12.95	13.77	13.73	12.41	14.23	13.26	12.87	13.97	12.89	12.34	12.75	12.65	13.38	14.31	13.72	12.84	12.98	12.8	12.53	14.04	13.98	13.66	14.01	12.55	12.97	13.18	13.15	14.76	12.82	12.65	13.88	14.04	13.32	13.3	12.28	13.89	13.05	14.52	14.26	12.71	13.75	13.32	12.48
2	INPPL1	sp|O15357|SHIP2_HUMAN	53087_SALLPGPLELQPPR_2	9.99	14.57	14.88	14.75	15	14.02	12.9	15.3	13.48	13.29	11.49	15.04	14.22	12.95	13.17	14.61	14.95	13.43	13.59	11.06	14.66	12.58	14.55	14.92	14.59	14.11	13.5	13.11	14.94	13.26	13.27	15.27	15.43	13.36	12.65	14.81	13.89	14.98	14.72	15.29	10.38	14.91	11.88	12.47	14.82	12.52
7	EIF3D	sp|O15371|EIF3D_HUMAN	20566_GAVIATELK_2	14.38	14.18	15.29	14.9	14.91	12.95	14.75	15.09	15.43	13.03	14.49	14.17	14.81	14.15	14.48	14.35	13.4	14.53	13.82	14.18	15.3	14.93	14.47	13.83	14.86	14.38	15.08	13.89	14.41	14.28	14.01	14.25	14.63	14.43	14.29	12.98	13.36	14.63	14.26	14.32	13.4	15.03	14.7	14.27	14.19	14.19
5	EIF3H	sp|O15372|EIF3H_HUMAN	46786_NSHLINVLMWELEK_3	13.94	14.08	14.48	14.85	14.98	15.03	14.62	13.41	14.71	14.18	14.66	14.63	14.33	14.51	14.11	14.85	14.64	14.25	14.78	14.48	14.81	15.14	15.19	14.52	14.62	15.08	15.01	14.37	14.3	13.9	14.55	14.28	14.5	14.41	14.62	11.66	13.37	14.02	14.29	14.5	13.96	15.38	14.23	14.5	14.55	14.15
11	BCAT2	sp|O15382|BCAT2_HUMAN	2402_AHEWMFPV_2	14.59	14.24	14.53	15.13	15.02	15.12	14.71	15.17	14.78	12.69	14.06	13.81	14.18	14.54	14.86	14.76	13.56	13.66	13.8	13.81	15.16	15.1	14.91	14.01	14.89	14.84	14.86	13.44	13.75	13.45	14.27	11.06	11.97	13.97	14.09	11.1	10.47	14.79	14.67	13.58	13.9	14.59	13.9	14.62	14.19	11.55
3	TMPRSS2	sp|O15393|TMPS2_HUMAN	65677_VLTQASNPVVC(UniMod:4)TQPK_2	12.13	9.75	11.42	14.27	10.97	13.47	10.98	9.73	11.5	10.63	11.45	12.05	16.05	10.65	11.63	11.5	10.8	11.43	11.73	10.87	11.99	11.23	11.36	11.61	10.91	12.16	10.83	13.04	12.04	10.11	10.28	11.47	10.52	11.51	12	13.98	9.9	10.83	11.73	12.89	12.27	11.51	10.6	10.54	12.09	11.02
1	IPO8	sp|O15397|IPO8_HUMAN	17320_EYFEFSEFFLK_2	13.05	12.27	11.42	10.26	11.82	10.93	10.9	13.7	11.63	14.5	10.4	9.98	12.8	13.44	12.59	13.37	11.68	12.77	13.34	12.8	12.96	13.17	13.57	11.36	12.18	10.63	13.29	13.78	12.99	12.69	12.98	13.27	12.38	12.27	13.64	14.88	10.48	10.66	11.79	12.33	11.15	12.91	13.15	11.44	11.02	13.09
5	STX7	sp|O15400|STX7_HUMAN	12856_EFGSLPTTPSEQR_2	14.38	13.03	13.27	13.77	13.57	13.56	12.45	13.53	13.31	13.39	13	13.61	13.78	12.61	13.82	14.14	13.72	13.44	12.6	12.77	12.81	13.91	13.93	14.04	12.86	12.76	13.33	14.11	14.57	14.6	14.52	13.94	13.54	13.61	14.13	13.76	13.72	12.53	13.89	13.14	13.07	13.33	12.94	13.23	13.61	13.7
2	TNRC18	sp|O15417|TNC18_HUMAN	20813_GDRAATLEEGNPTDEVPSTPLALEPSSTPGSK_5	11.73	14.72	13.46	14.45	14.03	13.74	13.03	13.08	13.95	13.84	13.85	14.49	13.44	13.98	13.39	14.12	15.92	13.81	14.02	13.81	12.67	13.58	11.87	14.08	11.85	14.67	14.16	14.6	14.84	15.67	14.61	12.36	15.02	13.83	14.89	12.47	12.07	13.53	15.26	14.65	13.87	13.08	12.71	13.72	13.8	14.25
15	ABCC4	sp|O15439|MRP4_HUMAN	54249_SGIDFGSLLK_2	13.01	12.91	12.85	14.46	14.45	14.39	13.97	14.26	13.2	12.06	13.41	13.41	13.15	13.69	14.23	13.58	13.49	12.64	14.5	15.14	13.57	13.54	13.89	13.68	13.29	13.82	13.44	12.57	13.24	12.53	12.97	13.23	13.44	13.89	14.7	13.04	13.55	13.47	12.96	13.69	12.94	12.92	13.04	13.16	13.69	12.12
3	CAPN5	sp|O15484|CAN5_HUMAN	21844_GHAYAVTDVR_2	13.24	12.67	12.29	11.84	12.52	11.47	11.96	11.85	11.8	12.87	10.63	12.42	12.38	11.3	12.49	12.36	12.75	11.15	12.45	11.67	11.41	11.69	11.37	11.5	11.29	12.83	11.68	10.95	12.07	12.65	13.2	12.73	11.62	12.4	11.59	12.73	11.45	12.94	11.27	12.04	11.54	11.89	12.51	10.38	12.14	12.54
4	YKT6	sp|O15498|YKT6_HUMAN	42122_LYSLSVLYK_2	18.14	18.05	17.67	18.17	17.64	18.21	17.32	17.79	18	18.26	17.39	17.87	17.32	17.79	18.09	18.13	18.66	17.66	18.1	17.26	17.22	16.73	16.98	17.4	17.52	17.4	18.26	18.06	18.05	17.94	18.21	17.69	18.01	18.09	16.86	17.66	18.23	18.12	18.41	18.43	15.44	17.54	16.25	17.89	17.89	17.7
4	ARPC5	sp|O15511|ARPC5_HUMAN	3053_ALAAGGVGSIVR_2	13.08	15.88	15.89	16.52	15.69	14.87	15.93	15.86	16.28	16.49	16.15	15.81	15.78	15.42	15.7	15.52	15.2	15.36	14.7	15.44	15.57	15.29	15.32	15.83	15.56	15.65	15.79	16.11	16.15	16.08	15.63	15.79	15.49	15.97	15.8	16.14	16.24	15.59	15.53	16.26	13.73	15.3	15.56	15.86	15.39	15.82
1	POLR2D	sp|O15514|RPB4_HUMAN	12834_EFETAETLLNSEVHMLLEHR_3	11.23	14.88	10.88	14.91	12.99	13.22	14.38	13.5	14.11	12.14	14.09	11.99	14.31	10.02	14.46	14.39	15.22	14.18	11.98	14.2	14.4	14.29	11.18	10.86	NA	14.45	14.48	11.29	11.31	14.46	14.28	11.74	15.27	11.29	11.1	15.04	12.51	14.87	14.78	14.92	13.41	10.77	14.11	15.49	12.7	14.23
1	DDX3Y	sp|O15523|DDX3Y_HUMAN	57970_TAAFLLPILSQIYTDGPGEALK_3	NA	6.85	NA	11.54	9.04	11.92	NA	9.22	9.67	11.06	NA	NA	NA	NA	NA	NA	9.11	NA	NA	NA	NA	NA	NA	NA	NA	8.89	NA	NA	NA	NA	NA	NA	9.85	NA	NA	NA	11.37	7.26	10.11	6.91	13.05	NA	NA	11.57	12.81	NA
2	CLDN3	sp|O15551|CLD3_HUMAN	57178_STGPGASLGTGYDR_2	13.96	12.26	12.96	12.28	12.36	11.87	12.45	12.08	12.53	11.64	12.47	13.2	12.03	12.82	12.99	12.38	13.96	12.84	12.45	12.57	12.17	12.37	11.94	12.22	13.15	12.18	13.13	12.58	14.21	13.22	12.73	12.25	13.18	12.86	13.63	11.72	12.91	12.68	13.76	13.87	13.64	12.27	13.95	12.52	12.01	12.48
13	DHX15	sp|O43143|DHX15_HUMAN	16771_EVDDLGPEVGDIK_2	15.27	15.2	13.72	15.31	15.07	15.3	13.4	15.37	15.82	14.42	15.02	13.27	14.59	15.04	15.49	14.32	14.85	15.35	13.95	14.45	15.35	15.14	14.94	15.1	15.2	15.16	15.26	15.14	15.03	15.2	14.96	15.1	14.77	15.36	15.37	14.72	14.54	14.73	14.45	14.27	14.72	15	14.92	14.69	14.06	15.75
2	RNMT	sp|O43148|MCES_HUMAN	51982_RMQALEPYPANESSK_3	13.85	15.03	14.67	14.5	15.06	14.38	14.96	15.07	15.38	14.4	14.84	15.2	15.16	14.94	14.83	15.14	15.36	13.73	14.82	14.55	14.83	14.84	14.47	14.81	15.08	15.18	15.14	15.12	15.56	15.14	15.23	15.26	15.28	14.99	14.86	13.79	13.92	15.04	15.32	15.48	16.55	15.21	15.17	14.82	13.69	15.13
1	RRP8	sp|O43159|RRP8_HUMAN	36078_LFQEDPEAFLLYHR_3	10.86	12.03	11.2	13.64	12.15	13.48	12.17	12.78	12.86	11.56	11.53	11.66	10.54	11.5	11.28	12.68	10.78	11.68	13.48	12.85	14.2	13.35	11.71	13.33	13.15	11.49	12.01	12.28	11.59	12.08	11.08	11.52	10.85	11.66	11.52	10.79	10.89	11.31	12.13	11.13	11.19	12.84	11.74	11.99	11.34	11.2
3	CYB5B	sp|O43169|CYB5B_HUMAN	23572_GQEVETSVTYYR_2	13.08	13.62	12.93	12.58	12.55	12.17	11.26	13.27	14.3	11.8	13.53	12.69	12.51	13.02	12.72	12.8	12.98	11.96	12.46	13.28	12.94	13.19	11.93	12.44	11.95	12.88	12.66	13.11	14.13	13.75	12.24	13.11	13.08	12.48	12.85	12.79	11.26	13.62	13.99	14.39	14.1	12.67	14.45	13.85	12.22	14.01
5	PRPF4	sp|O43172|PRP4_HUMAN	17969_FEPIHGNFLLTGAYDNTAK_3	11.96	12.27	13.23	13.06	12.75	13.43	13.26	13.06	12.75	12.98	12.2	13.05	12.76	13.59	13.21	13.79	12.44	13.11	12.57	11.95	13.05	13.01	13.4	13.5	13.03	13.29	12.91	13.47	12.92	13.3	13.26	12.57	11.96	12.86	13.47	13.48	12.77	13.03	13.13	12.28	16.98	13.22	11.33	13.22	13.93	13.18
13	PHGDH	sp|O43175|SERA_HUMAN	24305_GTIQVITQGTSLK_2	14.81	14.93	14.46	16.35	15	13.24	15.27	15.27	14.9	14.65	15.4	15.85	15.7	16.22	15.92	15.61	14.91	15.46	15.34	16.06	14.46	13.66	13.42	13.91	14.65	13.69	14.15	14.3	14.47	14.66	15.11	15.59	15.28	15.43	15.26	15.48	13.32	15.99	15.35	14.55	13.61	13.11	13.69	15.5	15.41	15.41
4	NDUFS4	sp|O43181|NDUS4_HUMAN	35134_LDITTLTGVPEEHIK_3	14.98	14.87	15.15	15.8	15.89	16.15	15.31	15.69	15.66	14.74	14.85	14.93	15.45	15.15	15.78	15.56	14.57	14.48	14.77	14.66	16.01	15.67	15.33	14.69	15.17	15.13	15.26	14.61	14.72	14.55	15.25	14.53	15.1	14.85	14.7	12.07	14.81	15.32	14.87	14.83	16.56	15.01	14.91	15.11	14.82	14.36
4	ARHGAP6	sp|O43182|RHG06_HUMAN	7574_DASDFVASLLPFGNK_2	14.42	15.01	14.68	12.23	12.68	11.57	14.53	12.04	11.85	12.72	12.93	12.23	14.08	12.04	14.56	14.74	12.37	14.32	14.38	14.8	14.44	14.6	14.8	14.58	11.53	12.15	14.56	10.53	14.41	14.49	14.57	14.87	14.54	9.8	10.15	16.57	12.59	15	12.67	12.26	12.12	14.18	14.27	12.57	12.42	14.11
6	DYNC1LI2	sp|O43237|DC1L2_HUMAN	45377_NILVFGEDGSGK_2	14.41	14.28	14.29	14.57	13.83	13.97	14.08	14.08	13.81	13.5	13.8	13.97	13.78	13.68	14.08	13.72	13.56	11.73	13.78	13.76	14.36	14.06	13.7	12.23	13.6	13.64	13.49	13.67	11.49	14.02	14.03	15.51	13.98	14.57	13.76	13.76	14.01	13.82	13.37	14.02	14.86	13.58	11.44	13.78	12.09	13.34
9	PSMD3	sp|O43242|PSMD3_HUMAN	8424_DGVIEASINHEK_2	16.91	15.94	16.12	18.28	19.05	17.96	15.09	17.39	17.55	15.87	16.25	14.92	15.5	16.97	13.46	15.27	16.36	14.72	15.41	16.35	15.36	15.63	15.48	14.77	15.94	17.47	15.42	16.51	18.47	15.99	14.97	17.47	17.66	17.5	14.35	15.76	14.9	17.76	17.37	17.87	19.62	16.11	16.47	18.59	17.85	14.83
4	PAPSS1	sp|O43252|PAPS1_HUMAN	48715_QIHEGASLPFFEVFVDAPLHVC(UniMod:4)EQR_4	13.07	14.67	11.94	13.45	13.56	12.74	13.97	12.55	12.34	12.66	11.59	12.62	13.13	11.51	14.47	14.71	13.77	14.14	14.56	14.29	14.42	14.41	14.66	13.07	12.59	12.63	14.47	14.31	11.47	14.64	14.79	14.13	13.04	13.42	11.41	16.22	12.15	13.05	11.91	12.4	13.15	12.08	14.33	12.92	12.23	13.98
1	ZW10	sp|O43264|ZW10_HUMAN	4024_AMGTLLNTAISEVIGK_2	14.82	11.96	15.24	13.53	13.04	13.23	14.63	12.53	12.05	11.79	12.04	15.28	14.41	15.62	14.28	14.84	13.8	14.29	14.62	14.34	14.35	14.59	15.08	15.36	11.68	13.1	14.53	15.53	15.19	14.37	14.69	15.05	13.27	14.19	10.15	15.98	12.14	15.74	13.39	11.78	12.09	15.36	14.28	12.6	12.54	14.64
2	SPINT1	sp|O43278|SPIT1_HUMAN	13146_EGFINYLTR_2	13.35	14.42	13.55	13.3	13.44	13.78	12.49	15	12.97	13.67	13.62	13.77	12.86	14.32	13.64	13.28	13.59	13.2	13.64	10.91	14.92	12.82	12.81	12.29	13.97	13.21	12.65	12.59	12.56	12.54	14.25	12.83	13.4	12.87	12.88	11.89	13.23	12.52	10.77	14.65	12.55	13.09	12.76	13.51	15.86	13.16
1	SART1	sp|O43290|SNUT1_HUMAN	9579_DLQGLTVEHAIDSFR_3	11.71	11.6	12.34	11.34	11.11	11.49	11.31	11.58	11.11	11.97	11.79	10.98	10.58	12.1	11.46	12.14	11.39	11.25	12.26	11.56	11.92	12.4	11.17	11.98	10.87	10.57	11.52	11.84	10.96	12.1	12.18	11.25	11.67	11.04	10.94	12.9	12.85	11.06	11.74	11.72	12.21	12.16	10.12	12.12	11.8	10.81
1	DAPK3	sp|O43293|DAPK3_HUMAN	16235_ESLTEDEATQFLK_2	14.27	14.85	12.82	14.56	13.44	15.19	13.3	14.49	14.19	11.81	15.07	14.79	13.71	13.21	13.84	14.27	14.2	14	13.86	14.01	15.01	12.67	13.7	14.24	13.7	14.65	13.24	13.35	14.26	13.6	14.08	14.17	14.86	12.57	14.82	12.39	14.94	14.45	14.21	14.74	16.57	12.92	15.55	14.44	13.6	14.07
16	TGFB1I1	sp|O43294|TGFI1_HUMAN	24015_GSLDTMLGLLQSDLSR_2	15.51	15.96	13.16	13.66	13	14.2	15.11	16.26	15.64	15.04	12.8	11.27	15.05	15.96	15.59	15.4	16.06	14.84	13.91	15.06	15.52	15.35	11.84	15.93	13.49	13.87	15.44	16.16	15.93	15.05	15.15	15.45	15.96	14.51	10.01	16.99	14.08	16.22	13.81	13.45	13.86	10.02	14.83	14.57	13.7	15.08
3	HSPA12A	sp|O43301|HS12A_HUMAN	13906_EIQTLMQFGDTEIK_2	13.17	12.28	11.58	13.97	14.39	14.44	13.64	14.44	13.35	12.96	12.8	14.77	14.98	13.96	13.22	13.98	14.41	13.92	14.29	13.86	13.21	13.52	15.23	16.15	12.92	12.22	12.81	14.69	13.91	12.6	15.89	16.31	16.64	13.72	14.69	11.53	14.45	13.11	12.3	14.78	15.31	14.46	11.97	13	13.42	13.43
1	MAP3K7	sp|O43318|M3K7_HUMAN	66653_VQTEIALLLQR_2	8.13	8.4	9.88	11.56	10.21	9.86	9.42	9.19	8.44	9.62	10.21	10.02	9.77	10.93	8.6	6.82	8.86	8.16	9.21	9.67	9.09	9.15	9.75	9.1	8.92	10.49	9.08	10.4	9.72	8.13	9.28	10.56	8.29	10.02	11.75	6.47	11.26	9.89	7.96	9.08	8.12	8.96	7.76	8.22	9.06	10.34
4	EEF1E1	sp|O43324|MCA3_HUMAN	17361_EYLLGSTAEEK_2	13.17	13.31	13.46	11.69	13.26	12.7	12.98	13.36	12.05	12.77	12.99	12.83	13.21	13.49	13.5	13.4	12.45	12.92	12.92	13.06	13.37	13.53	13.47	12.79	13.65	13.9	13.49	12.64	12.76	13.14	12.91	12.66	12.86	13.19	13.02	13.34	12.16	13.12	12.54	13.1	13.34	12.98	13.65	10.77	12.69	12.87
2	MSI1	sp|O43347|MSI1H_HUMAN	57922_SYTGLAPGYTYQFPEFR_2	13.13	13.46	13.8	14.13	13.33	13.42	12.54	14.89	13.01	13.79	12.59	12.69	11.26	12.68	11.78	13.91	11.89	14.31	13.7	12.18	11.78	14.23	12.75	12.97	12.41	12.41	13.38	13.27	12.81	13.25	13.48	14.95	13.66	13.79	14.05	13.25	14.02	14.39	13.55	13.32	11.79	13.33	11.96	12.05	12.81	12.87
1	RIPK2	sp|O43353|RIPK2_HUMAN	39807_LQPGIAQQWIQSK_2	10.92	10.08	10.66	12.47	NA	11.75	10.53	10.45	10.82	12.67	12.66	11.47	12.11	10.69	12.39	11.41	10.98	11.92	11.78	11.08	10.99	11.16	11.25	11.89	11.16	10.83	11.58	11.62	12.33	9.96	10.16	9.87	8.97	11.77	11.75	12.09	11.08	10.82	11.37	10.01	10.79	11.01	9.98	12.11	11.11	11.44
17	HNRNPR	sp|O43390|HNRPR_HUMAN	9749_DLYEDELVPLFEK_2	15.82	16.48	16.12	14.63	14.36	14.15	16.41	14.08	16.84	14.91	15.82	16.38	15.93	16.68	15.96	16.46	14.57	15.97	16.39	15.75	15.97	16.98	16.71	16.81	16.18	14.65	16.46	15.92	16.53	16.19	16.01	15.54	14.08	16.55	17.33	14.56	14.17	15.47	14.52	13.98	14.06	17.06	15.92	13.81	14.35	15.47
1	PRPF3	sp|O43395|PRPF3_HUMAN	35915_LFEAVEEGR_2	12.47	13.13	13.44	12.92	12.97	11.43	12.63	12.89	13.25	13.98	12.81	12.75	12.78	11.11	12.83	12.04	12.66	12.77	12.2	11.46	12.88	13.06	12.95	12.92	12.86	13.12	12.78	12.12	12.69	12.64	13.02	12.1	12.28	13.37	13.64	13.85	12.62	12.83	12.75	13.29	NA	13.16	13.01	13.11	12.58	12.72
10	TXNL1	sp|O43396|TXNL1_HUMAN	24959_GYMDLMPFINK_2	14.64	14.79	14.95	16.16	15.6	16.15	14.93	15.49	15.36	15.49	15.09	14.86	14.81	15.16	15.17	15.6	15.1	14.93	14.86	14.91	15.03	15.44	15.26	15.13	15	15.48	15.13	14.9	14.98	14.64	14.87	14.54	14.99	14.49	14.46	11.62	15.51	14.88	15.16	14.95	14.45	15.49	14.72	15.19	15.27	14.71
9	TPD52L2	sp|O43399|TPD54_HUMAN	60746_TPAVEGLTEAEEEELRAELTK_3	14.34	14.99	12.7	16.45	16.64	14.94	13.28	14.9	14.61	15.5	12.32	14.58	14.82	14.52	14.11	14.12	14.2	14.65	13.85	13.34	13.11	13.35	15.1	14.28	14.07	14.42	12.57	15	14.63	12.46	13.96	13.19	14.19	14.93	12.21	14.12	14.91	14.51	13.2	11.99	15.3	14.76	13.38	14.81	15.85	14.41
1	COCH	sp|O43405|COCH_HUMAN	12981_EFTGLEPIVSDVIR_2	14.25	13.79	13.46	13.14	14.39	15.72	14.11	14.13	14.09	14.22	13.59	13.93	13.17	14.9	12.67	14.55	14.44	12.21	13.82	13.66	12.54	14.27	14.37	14.25	13.58	13.92	13.36	14.04	15.2	12.74	13.44	14.44	13.77	13.49	13.62	14.5	14.31	13.74	14.7	14.44	14.98	12.82	13.55	14.58	14.26	14.19
1	ERI3	sp|O43414|ERI3_HUMAN	6605_AYSFAMGC(UniMod:4)WPK_2	16.41	16.15	16	15.85	15.75	15.84	15.41	16.14	15.87	16	15.79	15.84	15.56	15.84	15.97	16.13	16.77	15.98	16.11	15.88	15.69	15.59	15.48	15.77	15.57	15.7	16.57	16.11	15.74	15.86	16.23	16.52	16.67	15.8	15.29	15.76	16.57	16.2	16.39	16.72	15.94	15.51	15.52	16.29	16.05	16.01
2	PPIH	sp|O43447|PPIH_HUMAN	27889_IELFADVVPK_2	13.95	13.36	13.63	14.44	13.65	14.23	13.76	13.68	14.74	13.73	13.97	13.28	13.44	13.17	14.27	13.49	14.2	13.86	13.82	13.33	12.97	14.21	14.1	13.51	13.61	13.57	13.27	13.8	13.72	13.81	13.33	13.59	12.73	13.36	14.48	13.1	14.11	13.09	14.12	13.58	14.02	13.97	13.32	13.43	13.58	13.32
2	HTRA2	sp|O43464|HTRA2_HUMAN	38400_LLSGDTYEAVVTAVDPVADIATLR_3	13.1	15.38	16.12	13.35	15.53	12.83	14.65	15.63	11.38	14.22	14	15.93	13.82	15.69	14.69	14.73	12.44	14.38	15.82	12.97	15.04	14.98	10.92	11.44	13.17	14.01	14.6	12.58	16.51	15.19	14.49	14.99	13.42	11.91	15.4	16.2	12.26	12.51	13.36	14.82	15.98	11.29	12.65	13.18	13.01	14.68
8	AKR7A2	sp|O43488|ARK72_HUMAN	51826_RLQC(UniMod:4)PQVDLFYLHAPDHGTPVEETLHAC(UniMod:4)QR_6	16.47	15.43	13.89	12.51	15.32	14.18	13.4	12.6	12.47	13.91	15.23	14.35	13.11	13.69	13.84	13.26	13.69	13.14	15.32	15.26	12.55	12.93	13.72	15.42	13.02	13.7	16.64	13.48	15.39	15.27	15.62	13.49	16.19	14.82	13.8	13.89	15.02	14.17	13.78	16.09	12.76	13.96	13.69	12.33	15.37	12.76
13	EPB41L2	sp|O43491|E41L2_HUMAN	17062_EVPIVQTETK_2	14.07	14.3	13.93	13.03	14.07	13.14	13.76	13.92	14.15	14.86	13.03	14.07	13.23	12.58	13.57	12.32	13.38	13.69	13.33	13.97	13.25	13.08	13.14	13.95	13.56	13.76	13.37	14.55	14.77	15	13.79	13.99	11.74	13.99	14.04	15.19	15.34	13.86	12.45	13.15	13.42	13.6	14.1	12.74	13.55	14.11
1	TGOLN2	sp|O43493|TGON2_HUMAN	56706_SSAEAQTPEDTPNK_2	11.25	10.29	13.3	11.82	11.07	10.75	11.37	10.7	11.11	10.41	11.14	10.54	11.39	10.19	12.61	12.24	11.53	9.39	11.54	11.37	11.09	10.64	10.91	11.44	11.25	13.48	11.57	10.71	10.75	13.04	11.39	11.23	10.74	10.35	10.2	11.25	10.52	9.98	13.93	13.38	13.33	10.21	11.08	11.38	13.22	11.34
1	LAMTOR5	sp|O43504|LTOR5_HUMAN	24332_GTLSDEHAGVISVLAQQAAK_3	15.13	15.19	15.13	15.12	14.6	15.1	14.35	14.66	14.82	14.78	14.7	14.54	14.69	14.72	15.41	15.34	13.92	14.38	14.46	14.48	15.53	15.41	15.11	14.59	14.25	14.53	13.55	14.67	14.09	13.31	14.79	14.26	14.54	14.71	15.04	14.89	15.82	14.88	14.81	14.29	15.1	14.26	14.11	15.03	14.75	14.67
5	SYT7	sp|O43581|SYT7_HUMAN	52047_RNLNPIFNESFAFDIPTEK_3	16.36	15.47	16.53	16.77	17.44	17.07	16.36	17.21	16.69	16.53	16.91	17.16	17.31	16.47	16.36	15.99	16.71	16.92	16.45	16.45	16.16	16.94	17.39	18.42	16.81	16.45	16.36	16.55	15.84	16.05	18	18.31	17.24	16.2	16.38	18.01	17.14	15.96	16.95	16.26	17.56	16.25	15.69	15.95	16.94	16.59
3	XPOT	sp|O43592|XPOT_HUMAN	34714_LAQVSPELLLASVR_2	10.23	9.53	9.94	10.26	10.92	9.99	10.21	11.08	11.77	12.13	11.17	11.68	11.05	12.94	11.15	10.21	12.19	10.74	10.57	10.53	11.46	10.51	12.36	12.12	11.85	11.36	11.04	11.51	11.02	8.8	11.81	10.94	11.55	12.6	12.95	10.69	11.42	9.97	10.34	9.91	12.36	11.01	10.32	10.95	11.28	9.75
5	DNPH1	sp|O43598|DNPH1_HUMAN	18326_FGTVLTEHVAAAELGAR_3	13.32	14.73	14.68	14.83	14.77	14.92	14.5	15.26	15.24	14.42	14.13	14.49	14.01	14.99	15.62	15.18	14.52	14.87	14.92	14.69	15.61	15.36	15.41	15.35	15.32	15.69	14.88	14.55	14.89	14.49	14.33	14.18	14.41	14.81	14.74	14.51	13.55	14.94	14.51	14.68	14.52	14.62	13.96	14.31	14.52	14.36
6	TIMM44	sp|O43615|TIM44_HUMAN	29156_ILDIDNVDLAMGK_2	12.51	12.64	12.44	13.07	13.72	13.53	12.22	13.78	13.12	13.21	11.03	13.36	13.48	11.78	12.33	12.98	13.03	13.11	12.14	12.06	12.83	12.09	13.31	12.7	11.21	13.37	13.11	12.58	12.24	11.92	13.08	13.48	13.62	13.02	13.75	12.57	13.16	11.82	13.4	13.04	12.55	13.83	11.78	12.14	12.2	12.11
1	TRAPPC3	sp|O43617|TPPC3_HUMAN	20393_GALEMVQMAVEAK_2	13.1	13.32	12.85	12.65	12.88	13.87	12.3	13.29	13.23	13.42	14.03	12.93	12.19	12.96	12.61	13.24	13.45	11.94	12.86	13.09	13.44	12.77	13.47	12.64	13.58	13.82	13.65	12.97	14.61	13.86	13.07	12.96	13.02	13.69	13.16	13.59	13.79	12.69	13.25	13.6	13.37	13.21	12.85	13.19	13.38	13.27
1	CHMP2A	sp|O43633|CHM2A_HUMAN	31687_KAEAAASALADADADLEER_3	13.2	12.08	12.44	12.77	12.4	13.22	12.53	11.65	12.23	12.63	11.98	12.43	11.09	12.04	11.18	11.68	12.66	10.97	12.08	12.2	9.7	12.19	12.02	11.93	11.55	11.94	12.24	12.03	11.32	11.54	11.67	11.13	11.78	12.39	12.91	12.21	13.07	11.56	11.96	13.44	12.61	11.71	12.31	12.55	13.27	11.75
1	PLRG1	sp|O43660|PLRG1_HUMAN	41859_LWDLVAGK_2	15.59	12.91	13.63	11.97	14.22	14.42	9.55	13.26	13.66	13.86	14.03	14.25	12.67	14.13	13.81	13.93	13.92	12.2	12.85	14.41	13.95	13.74	14.34	12.88	13.4	13.92	14.67	13.55	13.8	14.56	NA	13.22	12.77	14.04	13.74	14.44	13.03	14.16	13.95	13.23	14.48	13.42	14.6	13.15	13.4	13.89
4	RGS10	sp|O43665|RGS10_HUMAN	39487_LQDQIFNLMK_2	13.16	12.87	13.4	13.38	13.74	13.68	12.78	13.62	14.15	12.73	12.75	12.95	13.09	13.83	13.45	12.73	13.12	13.06	14.16	13.3	13.15	13.05	13.9	13.5	13.98	13.92	11.83	12.82	13.33	13.57	12.57	11.6	13.22	13.23	14.04	13.55	14.07	13.4	12.63	11.31	13.64	13.79	11.47	11.97	12.8	11.17
2	ZNF207	sp|O43670|ZN207_HUMAN	37156_LIHPDEDISLEER_3	14.6	14.81	14.83	14.75	14.75	13.02	14.8	15.01	15.09	14.81	14.56	14.41	14.37	14.36	14.43	14.38	13.69	14.18	14.12	14.2	15.18	15.05	14.48	14.58	14.98	14.95	14.73	14.11	14.29	14.63	14.33	14.27	14.35	15.33	15.37	14.97	15.35	14.2	13.93	14.44	12.11	14.81	14.94	14.11	14.32	14.27
1	NDUFB5	sp|O43674|NDUB5_HUMAN	60483_TMAVLQIEAEK_2	13.14	13.2	13.45	13.69	14	13.06	13.96	14.21	14.2	13.89	13.37	11.95	13.88	12.26	13.54	13.5	13.48	13.54	13.42	13.46	13.99	13.94	14.21	12.38	13.41	13.99	13.45	12.78	13.38	12.37	13.25	13.75	13.68	12.06	14.36	12.21	13.27	13.7	13.68	12.96	13.14	12.65	12.36	13.43	12.59	13.89
2	NDUFA2	sp|O43678|NDUA2_HUMAN	68850_YAFGQETNVPLNNFSADQVTR_3	14.82	14.94	14.52	15.19	14.95	15.28	14.78	14.74	14.91	15.08	14.62	14.61	14.55	14.84	15.12	14.78	14.84	14.3	14.96	14.64	14.99	15.18	15.07	14.22	14.7	14.45	14.77	14.51	14.31	14.23	14.82	14.51	14.67	14.79	14.16	14.07	14.5	15.08	14.81	14.78	15.67	14.95	14.61	14.84	14.56	13.98
6	ASNA1	sp|O43681|ASNA_HUMAN	20265_GADKVNTFSALLLEPYKPPSAQ_3	13.55	13.58	13.47	13.04	13.73	13.85	13.39	13.5	13.65	13.88	13.94	13.52	13.67	13.86	13.49	14.17	13.93	13.06	14.15	14.05	12.32	12.88	14.16	13.97	13.16	13.5	14.56	14.92	14.13	13.3	14.21	13.96	13.77	13.24	13.97	13.12	13.53	13.5	13.93	13.97	13.41	13.77	12.52	13.22	13.72	12.96
10	BUB3	sp|O43684|BUB3_HUMAN	60752_TPC(UniMod:4)NAGTFSQPEK_2	15.26	14.89	13.23	13.82	14.93	15.05	15.18	14.77	15.5	15.72	15.72	15.6	16.12	14.88	15.27	14.4	14.76	14.93	13.89	15.26	14.66	14.58	14.67	15.58	14.6	15.69	15.36	16.39	15.99	16.37	15.91	16.11	15.8	15.08	15.03	15.44	15.61	15.93	15.46	16.85	17.02	14.9	15.65	14.29	16.54	16.21
6	PI15	sp|O43692|PI15_HUMAN	6417_AVYLVC(UniMod:4)NYAPK_2	13.58	13.79	15.29	13.26	15.17	15.87	13.09	13.5	12.13	15.44	13.44	13.48	13.61	14.06	13.37	13.08	15.47	14.95	12.1	14.04	14.7	15.36	15.16	15.91	12.42	14.21	14.99	16.22	12.61	12.61	12.77	15.18	14.26	15.07	15.55	12.77	13.92	13.37	15.38	13.57	13.12	15.6	15.64	12.9	15.34	14.64
36	ACTN4	sp|O43707|ACTN4_HUMAN	22224_GISQEQMQEFR_2	16.19	16.25	15.9	15.97	15.24	13	15.41	15.5	15.43	15.57	15.66	16.04	15.73	15.78	15.37	15.39	15.83	15.37	15.23	15.47	15.14	15.19	15.25	15.77	15.38	15.66	15.35	15.65	15.25	15.25	15.24	15.77	15.67	16.32	15.82	15.68	15.81	15.73	15.73	15.67	15.05	15.2	15.48	15.36	14.85	15.31
6	GSTZ1	sp|O43708|MAAI_HUMAN	63138_VDLTPYPTISSINK_2	14.38	13.33	14.18	14.33	13.97	14.67	13.82	14.58	13.78	12.92	14.21	13.67	14.32	14.03	13.19	14.49	14.42	14.47	14.73	14.65	14.55	14.01	14.98	12.8	14.78	15.59	14.48	13.42	14.37	13.24	13.96	13.5	14.45	13.1	14.51	13.99	14.84	14.21	14.24	12.91	15.44	14.94	13.84	14.25	14.59	13.44
2	HTATSF1	sp|O43719|HTSF1_HUMAN	51003_RESVELALK_2	14.18	14.62	14.22	14.95	14.17	14.63	14.06	12.64	14.14	14.4	14.61	14.07	14.62	13.84	14.09	14.31	13.78	13.16	13.75	14.58	14.29	14.56	13.64	13.77	13.51	13.24	13.75	12.43	13.84	14.47	13.04	14.7	13.14	14.36	13.67	14.99	13.98	13.63	12.98	14.22	15.28	13.01	13.79	12.84	12.88	13.33
1	CYTH3	sp|O43739|CYH3_HUMAN	18434_FIAMNRGINEGGDLPEELLR_2	12.58	13.28	12.59	12.38	13.89	13.85	11.92	12.23	13.31	14.22	11.93	11.74	12.56	15.32	13.07	12.62	14.49	NA	10.47	12.59	12.82	12.03	12.44	13.54	12.43	12.62	12.73	12.61	12.59	13.1	13.48	11.69	12.09	13.7	12.89	14.94	12.24	12.57	14.42	12.13	13.83	13.3	12.64	13.22	14.37	14.71
3	AP1G1	sp|O43747|AP1G1_HUMAN	64985_VLAINILGR_2	13.06	13.11	14.09	12.77	14.21	12.65	13.9	14.34	13.74	11.23	13.54	13.22	13.28	14.51	14.5	14.85	13.22	13.56	13.96	13.35	14.47	14.23	14.64	13	13.97	13.67	10.56	13.36	12.88	13.2	13.53	14.13	14.23	13.5	13.98	10.85	11.22	13.63	13.54	13.3	12.21	14.55	13.39	13.77	13.52	12.98
1	STX6	sp|O43752|STX6_HUMAN	6181_AVNTAQGLFQR_2	13.81	13.66	12.94	13.3	11.55	13.03	13.1	13.79	13.4	12.76	13.15	13.89	13.61	13.07	12.77	11.73	14.6	13.48	13.38	13.13	12.58	12.12	12.76	10.94	14.54	13.12	12.68	13.75	12.85	11.89	13.39	14.62	14.49	13.99	12.74	11.55	11.92	13.54	14.03	12.89	11.7	12.44	12.01	13.47	13.08	14.35
1	SYNGR2	sp|O43760|SNG2_HUMAN	11140_DVLVGADSVR_2	12.56	12.37	13.23	12.84	13.77	12.3	13.42	13.89	13.65	12.99	12.86	13.09	13.42	13.61	13.75	14.11	12.93	13.34	13.09	13.24	14.58	14.46	14.66	13.71	14.51	13.88	14.44	12.56	11.6	12.33	14.36	12.86	13.53	13.39	12.63	12.74	12.56	13.38	13.77	12.72	13.55	14.06	11.55	13.62	13.35	13.22
5	SGTA	sp|O43765|SGTA_HUMAN	36604_LGNYAGAVQDC(UniMod:4)ER_2	15.43	15.21	15.65	12.49	13.08	13.93	15.17	13.22	13.08	13.39	14.05	15.62	14.62	15.08	15.73	15.15	14.06	14.83	15.07	15.02	13.6	14.76	14.04	14.34	14.37	15.36	14.99	15.26	15.65	15.75	15.21	15.15	12.83	15.51	14.73	14.42	13.23	15.09	14.57	15.32	11.52	14.95	16.05	14.74	13.77	14.7
3	ENSA	sp|O43768|ENSA_HUMAN	46031_NLVTGDHIPTPQDLPQR_3	13.57	13.6	13.1	14.11	13.43	13.88	13.64	14.71	14.19	13.22	13.99	14.42	14.27	13.94	13.89	13.25	13.61	14.45	12.94	14.02	14.3	13.93	14.12	13.99	14.66	14.66	14.32	13.78	13.56	14.53	13.9	14.05	14.24	12.61	14.56	14.32	13.72	14.15	13.06	13.92	15.27	14.54	14.35	14.24	14.22	13.97
12	NARS	sp|O43776|SYNC_HUMAN	40900_LTESVDVLMPNVGEIVGGSMR_2	15.06	14.46	13.74	14.69	14.99	14.79	14.73	15.16	14.51	14.92	14.48	15.4	13.53	14.68	13.95	13.32	14.75	14.61	14.8	14.53	13.79	14.27	14.49	14.27	14.26	15.21	14.28	14.79	14.81	14.7	14.5	14.57	15.12	14.74	14.42	15.45	14.36	13.28	14.91	14.38	15.51	14.57	14.46	14.85	15.41	15.43
6	MYO1B	sp|O43795|MYO1B_HUMAN	20798_GDPLGGVISNYLLEK_2	12.65	14.57	12.21	15.62	13.52	12.63	13.72	13.58	13.16	14.23	13.04	13.09	12.6	14.57	13.99	12.52	13.22	12.75	14.82	13.94	13.76	13.3	13.74	14.08	12.97	13.39	13.36	12.92	13.31	12.59	13.88	12.74	14.26	12.39	13.09	13.64	12.96	13.13	12.66	13.87	13.84	14.91	12.64	13.68	13.97	12.99
6	NUDT21	sp|O43809|CPSF5_HUMAN	36022_LFLVQLQEK_2	14.97	14.88	14.92	15.09	15.02	15.38	14.84	15.05	14.8	14.46	14.76	14.42	14.63	14.57	14.57	14.58	14.42	14.07	14.24	14.74	15.09	14.8	14.97	14.45	14.85	14.81	14.79	14.57	13.97	14.39	13.18	14.69	14.91	15.23	15.18	14.5	14.75	14.64	14.37	14.52	16.27	15.42	14.74	14.55	14.67	14.44
4	LANCL1	sp|O43813|LANC1_HUMAN	41063_LTPEFSQR_2	14.64	13.32	14.74	11.74	12.9	13.33	14.36	12.93	13.54	13.53	13.54	13.3	12.43	13.4	14.9	14.92	12.57	12.65	15.4	14.59	14.13	12.74	14.89	15.16	12.64	13.31	14.63	14.36	13.93	13.52	12.14	13.93	13.97	14.73	14.85	15.72	14.24	14.8	12.97	12.2	14.67	13.61	14.26	14.08	14.32	11.54
2	STRN	sp|O43815|STRN_HUMAN	57334_STSLDVEPIYTFR_2	10.92	12.45	12.43	12.59	11.79	12.64	11.51	13.41	11.53	13.24	13.12	12.54	12.64	13.16	12.15	12.39	13.33	12.54	12.86	12.01	12.06	12.37	13.23	11.89	12.73	13.12	12.96	13.74	12.6	11.99	11.97	12.79	13.24	12.41	12.19	12.27	12.94	12.92	11.98	13.28	12.65	13.13	12.9	12.04	11.99	11.38
2	RRP9	sp|O43818|U3IP2_HUMAN	42038_LYLEQLR_2	11.76	12.48	12.52	13.96	13.73	12.81	13.69	12.6	12.89	12.03	12.82	13.27	13.01	12.35	12.57	12.64	13.66	12.31	10.89	12.28	13.25	12.41	13.13	12.76	13.23	12.74	12.68	12.68	12.01	12.66	14.3	10.9	15.05	12.35	12.79	10.95	12.45	11.69	11.53	13.59	14.72	13.74	13.03	11.69	12.84	11.28
6	IDH3B	sp|O43837|IDH3B_HUMAN	45239_NIANPTAMLLSASNMLR_3	11.45	13.63	13.53	12.19	13.98	13.66	11.87	13.4	13.8	12.53	13.51	13.56	13.06	13.75	13.27	14.01	14.03	13.76	14.12	14.08	13.81	14.3	14.4	13.8	14.01	13.73	14.03	13.31	13	11.7	13.93	12.85	14.03	13.51	13.19	13.74	11.1	13.51	13.78	13.5	13.61	14.18	13.22	12.88	12.03	12.8
1	NRDC	sp|O43847|NRDC_HUMAN	39788_LQNGLQALLISDLSNMEGK_2	13.8	16.29	11.43	16.37	14.13	14.5	15.22	14.73	13.53	15.03	14.67	11.24	14.79	12.86	14.61	14.11	14.82	14.93	13.77	15.77	15.34	14.6	13.64	13.62	NA	16.22	14.36	13.5	13.37	15.21	14.78	11.6	14.46	12.94	12.74	17.56	14.08	14.12	14.75	14.97	15.61	13.92	14.79	14.89	14.68	15.14
16	CALU	sp|O43852|CALU_HUMAN	11316_DWILPSDYDHAEAEAR_3	15.97	16.03	16.13	15.94	15.31	16.03	15.21	15.41	16.12	15.37	15.86	15.31	15.25	15.75	16.25	15.97	15.08	15.3	15.38	15.58	15.49	15.05	14.9	15.33	16.06	15.59	15.83	15.25	15.6	15.49	15.27	15.07	15.15	15.54	15.58	15.82	16.45	15.63	15.36	15.7	16.1	15.36	15.28	15.54	15.44	15.11
3	AHCYL1	sp|O43865|SAHH2_HUMAN	52811_RVVLLAEGR_2	8.82	9.32	9.34	7.88	9.51	7.98	9.58	8.03	7.58	9.54	10.03	11.17	8.91	11.61	9.27	9.45	9.51	9.45	11.17	10.01	8.31	9.11	11.52	10.05	NA	9.12	10.14	9.87	9.62	8.7	8.09	10.38	9.89	10.56	9.59	9.8	10.79	8.88	8.74	10.88	9.48	11.55	9.36	10.21	8.78	9.5
1	NDUFS5	sp|O43920|NDUS5_HUMAN	68594_WLTIQSGEQPYK_2	14.22	13.12	15.05	15.77	15.85	15.59	16.72	15.61	16.88	15.31	15.66	16.32	15.81	15.81	13.2	15.58	14.99	12.09	13.2	13.95	15.6	16.2	15.74	15.68	15.63	15.13	14.39	14.06	16.12	15.8	16.05	16.3	13.01	13.24	15.27	15.59	15.83	15.26	15.71	16.13	13.31	16.25	11.61	15.57	15.66	14.93
1	PDE6D	sp|O43924|PDE6D_HUMAN	29621_ILWQGTEDLSVPGVEHEAR_3	14.57	14.95	14.49	13.45	13.31	15.07	11.81	14.93	14.1	15	12.17	14.56	12.65	14.25	14	13.8	15.43	14.29	14.33	14.45	13.58	14.8	13.62	14.17	13.11	14.68	14.71	14.95	16.81	14.13	14.15	14.21	14.42	14.08	14.48	14.2	14.71	14.42	14.99	14.95	14.94	12.57	13.39	13.99	13.92	14.6
1	CXCL13	sp|O43927|CXL13_HUMAN	7289_C(UniMod:4)VQESSVFIPR_2	10.22	10.25	11.46	11.85	11.3	10.36	10.65	10.23	11.06	13.77	11.42	10.82	10.54	10.75	10.2	11.48	11.74	11.09	11.55	11.22	10.92	10.78	11.65	9.89	11.59	11.24	10.96	11.29	11.28	10.86	10.49	11.36	10.33	10.81	11.31	11.51	10.51	10.82	11.41	10.89	10.91	11.44	11.86	11.17	10	11.93
1	ORC4	sp|O43929|ORC4_HUMAN	35128_LDILELLEK_2	8.88	9.33	9.05	8.61	10.93	9.73	10.5	9.76	9.99	8.8	10.3	7.94	10.91	NA	10.44	10.5	8.95	10.07	10.45	8.77	10.64	10.65	10.27	9.97	10.46	9.63	9.99	11.75	10.59	9.16	10.13	11.32	10.53	10.92	11.17	12.65	9.42	9.66	10.35	9.16	10.48	11.02	9.7	8.64	8.41	9.2
2	RAD21	sp|O60216|RAD21_HUMAN	21525_GGEADNLDEFLK_2	15.52	15.54	13.25	15.6	14.71	15.57	14.8	15.25	15.37	15.67	15.21	15.43	15.01	14.73	15.02	14.99	15.62	15.03	15.13	15.05	14.73	14.44	15.02	15.24	14.85	15.32	15.16	15.72	15.58	11.73	14.7	15.11	15.38	15.38	14.95	15.4	15.64	15.32	15.43	15.5	13.93	14.96	14.67	15.1	15.13	14.94
3	TIMM8A	sp|O60220|TIM8A_HUMAN	18452_FIDTSQFILNR_2	13.17	12.81	13.52	14.04	13.97	13.75	13.3	14.14	13.98	14.35	12.16	12.85	13.76	13.35	13.58	12.21	13.02	14.09	14.62	12.14	14.03	14.25	13.55	12.98	12.08	14.43	13.59	13.65	13.2	12.35	13.59	13.08	12.91	13.8	13.35	14.03	14.2	13.89	12.89	13.41	14.16	14.22	13.31	12.73	13.72	13.24
1	DHX16	sp|O60231|DHX16_HUMAN	5904_AVDLVEEESGAPGEEQR_2	15.32	15.09	15.58	13.03	14.42	15.23	14.84	14.67	16.02	11.88	15.05	15.28	14.85	15.2	14.61	16.32	15.15	15.71	14.75	14.47	14.46	14.6	13.84	15.13	14.43	15.84	14.93	15.6	16.14	17.17	16.9	15.46	15.31	15.25	16.36	15.03	14.5	15.12	15.47	17.46	14.2	15.45	15.68	15.3	14.36	14.35
2	GMFG	sp|O60234|GMFG_HUMAN	16450_ETDNAAIIMK_2	12.72	12.32	12.55	10.19	12.37	11.04	12.37	11.52	12.09	12.23	12.31	11.89	11.9	12.33	12.14	11.83	11.47	12.34	12.1	10.99	12.22	11.28	11.15	11.05	11.77	11.7	10.92	13.05	12.77	12.26	12.78	13.58	12.74	12.75	12.04	12.34	11.37	11.49	12.16	12.76	11.02	10.67	13.02	12.04	12.76	12.07
3	PPP1R12B	sp|O60237|MYPT2_HUMAN	35765_LESGGSNPTTSDSYGDR_2	12.18	10.45	13.29	9.97	11.58	12.11	10.24	11.15	12.1	10.36	10.78	12.08	10.57	11.4	11.14	11.76	13.43	10.46	10.61	10.81	10.53	10.8	11.09	11.29	12.49	10.63	11.21	13.87	11.12	11.12	12.81	10.68	11.24	11.74	11.17	12.08	10.96	13.17	12.76	12.55	11.38	13.25	12.13	10.4	11.43	11.6
4	PRPSAP2	sp|O60256|KPRB_HUMAN	5317_ASPFLLQYIQEEIPDYR_2	10.96	12.6	11.44	14.97	13.87	14.17	14.7	15.29	12.88	13.9	13.91	12.23	14.43	12.33	8.86	13.46	13.02	14.57	12.81	14.15	9.94	14.2	9.69	10.53	NA	15.3	12.21	13.53	10.54	15.02	9.3	14.87	14.61	10.8	12.22	16.61	13.4	11.23	14.21	15.24	13.93	13.25	8.75	14.99	14.14	14.33
1	GNG7	sp|O60262|GBG7_HUMAN	44576_NDPLLVGVPASENPFK_2	14.9	15.12	15.26	14.46	15.08	14.84	14.99	15.39	14.74	14.53	14.75	14.7	14.95	13.48	14.5	14.8	15.12	14.54	14.5	14.69	14.17	15.2	15.18	14.93	14.37	15.2	14.81	14.79	14.74	15.13	14.81	14.93	14.54	14.22	15.12	14.23	14.02	14.53	14.82	15.05	13.59	14.8	14.91	12.68	13.4	14.58
4	SMARCA5	sp|O60264|SMCA5_HUMAN	49556_QNLLSVGDYR_2	13.79	13.89	13.88	11.3	12.26	14.61	14.28	12.45	12.87	15.31	15.25	15.17	15.48	14.17	14.13	14.02	11.07	14.92	14.79	15.39	14.25	14.22	13.97	15.33	14.8	11.93	12.93	15.44	15.28	15.35	12.94	15.17	12.53	13.95	13.83	11.97	12.39	15.54	12.78	12.99	12.68	14.06	15	12.48	14.77	15.34
4	SPAG9	sp|O60271|JIP4_HUMAN	63574_VESLESQTR_2	12.72	14.57	12.99	13.72	13.26	14.15	13.42	12.73	14.63	11.45	12.48	11.72	11.89	11.94	14.95	13.37	12.28	12.47	12.48	13.12	12.83	12.76	13.08	12.64	12.2	13.68	12.46	11.76	12.65	13.87	13.27	12.61	13.65	12.96	12.2	14.06	13.14	13.3	13.17	14.36	13.43	13.02	12.37	13.86	13.87	14.1
2	KIF5C	sp|O60282|KIF5C_HUMAN	47215_NVIQHLEMELNR_3	10.1	11.86	12.01	10.5	11.73	10.33	10.64	11.07	11.59	10.82	11	11.15	11.21	11.75	11.22	9.81	11.27	11.54	10.73	11.2	11.34	12.32	10.23	10.65	11.32	11.45	10.82	10.52	10.65	11.74	10.92	11.2	11.62	10.68	11.12	NA	11.53	11.45	10.21	12.76	10.1	10.89	10.53	10.18	10.92	9.8
2	AQR	sp|O60306|AQR_HUMAN	58509_TDVAVQIISNIYHNFPEQR_3	12.71	15.73	13.15	13.21	13.32	12.96	14.43	13.58	12.75	12.94	14.28	14.76	12.28	13.96	14.71	15.08	14.17	14.45	15.46	14.7	14.5	15.02	15.23	14.5	12.16	13.03	15.08	11.92	14.72	14.74	14.62	15.14	13.34	11.89	14.39	15.84	12.01	14.71	12.69	13.6	14.19	11.78	14.64	13.4	13.44	14.61
8	OPA1	sp|O60313|OPA1_HUMAN	3417_ALGYFAVVTGK_2	13.26	12.63	12.92	11.48	13.13	13.09	12.88	13.22	13.67	12.44	12.13	13.17	11.85	12.08	13.72	13.2	13.42	12.91	13.31	15.12	13.99	13.78	13.81	13.14	13.43	13.28	11.86	13.3	12.58	13.36	12.9	11.98	13.11	13.4	13.51	14.77	13.8	13.71	13.17	13.15	13.46	13.37	11.57	13.31	13.14	11.78
1	MCM3AP	sp|O60318|MCM3A_HUMAN	8918_DITQQHLC(UniMod:4)DPLTVSLIEK_3	16.33	15.92	14.97	10.37	14.69	12.16	14.76	15.68	14.66	15.52	14.57	15.2	15.48	15.26	15.32	15.87	16.99	15.85	15.38	15.3	13	14.33	14.11	14.5	13.47	14.9	15.64	15.53	15.86	15.55	15.82	16.03	15.79	15.23	14.48	14.95	15.31	15.51	16.06	16.48	11.11	14.5	14.05	10.33	15.18	16.43
1	KDM1A	sp|O60341|KDM1A_HUMAN	64587_VIIIGSGVSGLAAAR_2	11.49	10.72	12.61	12.32	12.89	12.42	12.31	12.27	13.01	12.5	13.45	12.11	11.72	12.34	12.44	12.14	12.78	12.07	12.54	12.66	13.47	12.57	13.22	11.95	12.25	12.03	11.88	12.49	13.62	12.65	12.24	11.98	12.12	12.08	13.17	13.58	12.9	11.82	13.04	10.77	10.73	12.86	12.2	12.67	12.35	12.59
6	TBC1D4	sp|O60343|TBCD4_HUMAN	36709_LGSVDSFER_2	12.37	12.26	10.94	12.54	13.52	12.43	12.08	14.38	12.48	11.86	14.82	12.87	13.21	12.55	12.46	12.61	13.92	15.01	13.07	12.31	13.88	13.17	13.11	12.31	13.64	13.42	12.86	11.2	12.54	13.65	13.76	14.19	14.16	12.36	12.98	12.78	13.46	14.21	11.89	14.34	13.98	12.68	14.52	14.53	14.06	14.57
28	PPL	sp|O60437|PEPL_HUMAN	19572_FSIEEALQSGR_2	14.71	11.78	15.44	15.75	14.66	14.64	14.04	11.24	14.41	14.5	15.11	13.44	14.29	14.34	15.15	14.13	14.11	14.77	14.51	15.17	15.41	14.33	14.6	14.34	15.88	14.96	15.01	14.68	13.52	14.25	15.95	14.45	14.54	12.42	12.95	13.84	16.02	14.69	13.74	14.45	13.92	14.57	14.75	13.95	14.37	14.61
1	EVI5	sp|O60447|EVI5_HUMAN	1505_AEQEVISLQEK_2	11.67	12.9	12.39	13.01	12.37	13.12	12.38	12.05	13.02	13.25	12.73	12.7	12.34	13	12.63	12.76	13.79	13.02	12.95	12.92	10.79	11.29	12.6	12.05	12	12.51	12.42	13.09	11.48	12.35	10.96	12.94	11.72	12.51	10.84	12.1	13.76	12.98	13.16	12.6	13.87	12.43	12.45	13.46	12.97	12.68
1	SNX3	sp|O60493|SNX3_HUMAN	49261_QLPFRGDDGIFDDNFIEER_3	16.62	15.8	16.35	15.63	15.77	16.22	15.69	16.01	15.07	16.03	14.29	16.03	15.31	16.83	16.05	16.42	17.33	15.59	16.07	15.93	14.04	16.08	15.51	15.2	15.97	16.79	16.46	14.95	16.92	15.72	15.96	16.08	16.28	14.63	15.39	15.83	16.34	16.29	16.61	15.98	15.44	15.39	13.82	15.73	15.51	15.81
3	OGA	sp|O60502|NCOAT_HUMAN	13884_EIPVESIEEVSK_2	10.48	9.97	11.23	11.04	11.57	10.29	9.38	12.79	10.25	13.96	9.18	10.7	10.56	12.03	10.56	10.31	9.63	11.6	10.93	13.5	9.97	11.06	10.24	9.96	11.87	10.98	9.26	11.15	10.85	9.97	11.57	9.91	10.24	10.28	10.27	13	11.98	10.31	9.89	11.1	15.11	12.04	11.24	9.87	9.58	9.12
1	SORBS3	sp|O60504|VINEX_HUMAN	23446_GPSHPLDLGTSSPNTSQIHWTPYR_4	13.53	14.18	13.72	11.83	13.14	15.47	13.18	13.56	13.77	13.28	12.84	12.5	13.03	13.35	13.27	12.46	13.92	12.93	13.24	12.53	13.53	12.83	13.59	13.5	13.39	13.53	12.95	13.84	14.07	13.84	13.22	12.5	13.45	12.85	13.27	13.08	12.87	13	13.7	12.38	14.44	12.61	12.61	13.08	13.45	12.9
12	SYNCRIP	sp|O60506|HNRPQ_HUMAN	67257_VTEGLTDVILYHQPDDK_3	13.28	14.97	14.96	15.32	14.56	15.36	13.94	14.73	14.71	14.55	13.9	14.6	13.54	13.9	14.5	14.31	14.49	13.59	13.34	13.51	14.28	14.53	13.07	14.24	14.72	14.48	14.38	14.73	14.46	14.15	13.47	12.35	14.07	15	14.6	12.64	15.47	14.45	14.31	12.5	16.35	14.8	14.33	13.95	14.42	13.43
1	NEMF	sp|O60524|NEMF_HUMAN	191_AAEPLLTLER_2	10.35	11.2	14.2	12.39	13.2	13.15	12.48	12.34	12.65	10.56	10.86	12.16	15.4	12.63	12.54	12.49	12.19	10.68	12.56	11.96	11.36	11.82	11.35	12.32	12.52	11.37	11.16	13.01	11.51	11.95	12.26	11.78	12.55	12.1	10.58	16.4	11.78	11.65	10.24	11.75	11.76	12.65	12.4	12.01	12.2	10.32
10	GMDS	sp|O60547|GMDS_HUMAN	30560_ISFDLAEYTADVDGVGTLR_3	12.54	13.49	14.25	14.66	14.32	14.88	13.42	13.9	14.16	13.33	13.18	12.66	13.3	13.52	12.12	13.31	13.9	12.66	13.84	13.5	14.16	14.99	13.78	13.93	14.07	12.69	14.39	13.19	13.93	13.65	13.92	13.76	13.93	13.47	13.6	13.15	13.68	14.16	14.11	13.9	14.99	14.33	12.34	13.71	14.86	13.33
8	DIAPH1	sp|O60610|DIAP1_HUMAN	3959_AMDPAVPNMMIDAAK_2	15.53	14.68	14.57	14.52	13.83	14.69	14.23	14.5	14.85	16.08	14.02	15.07	14.51	15.57	15.6	14.22	14.39	14.09	14.77	14.4	14.63	14.88	14.86	14.77	14.58	16.75	14.65	14.85	14.77	14.55	16.01	16.65	16.21	14.34	14.65	15.02	14.93	14.56	15.02	15.11	15.57	14.1	14.09	15.16	15.23	15.21
2	TSPAN1	sp|O60635|TSN1_HUMAN	63382_VEGC(UniMod:4)FNQLLYDIR_2	12.32	12.63	12.61	13.96	14.02	13.7	12.98	13.43	12.89	13.28	13.03	12.88	14.06	14.19	12.91	13.17	13.96	16.57	16.77	15.22	12.56	12.73	13.46	13.11	12.89	13.28	12.96	13.86	13.14	13.11	13.08	13.36	13.54	12.99	12.68	14.05	13.86	13.15	13.47	13.41	13.84	13.2	12.91	15.2	15.28	14.55
2	EXOC3	sp|O60645|EXOC3_HUMAN	314_AAIQSQLDGVR_2	13.44	12.7	12.3	12.92	12.89	15.01	12.92	11.51	11.21	11.93	12.52	13.33	11.31	12.14	12.69	12.07	11.61	13.31	12.98	11.81	12.62	11.32	12.86	12.09	12.37	12.43	12.24	11.38	11.48	13.85	13.65	12.48	12.1	10.9	12.86	10.2	12.63	12.6	12.35	11.72	16.5	12.64	12.97	13.71	12.2	11.9
1	KLHL41	sp|O60662|KLH41_HUMAN	42100_LYQSTLLQDGLK_2	13.47	11.96	11.97	12.29	12.62	12.6	12.28	12.55	12.12	12.41	10.83	12.45	12.32	12.08	12.76	11.81	13.39	12	12.26	11.93	13.04	11.52	12.09	12.66	12.13	13.46	11.03	12.77	11.84	12.21	12.22	12.28	11.63	12.28	14.26	13.51	13.6	12.43	12.35	12.5	13.47	12.26	13.99	13.36	12.81	12.39
21	PLIN3	sp|O60664|PLIN3_HUMAN	60355_TLTAAAVSGAQPILSK_2	14.12	14.38	14.39	15.41	14.67	15.61	14.56	15	14.79	14.46	14.64	14.53	14.66	15.04	14.55	14.62	14.56	15	14.89	15.27	14.34	14.36	14.52	14.9	14.93	15.17	14.38	14.74	14.64	14.32	14	14.15	13.98	14.12	14.19	13.72	13.89	14.65	14.77	14.32	15.03	14.38	14.24	14.66	14.35	14.73
1	PEX10	sp|O60683|PEX10_HUMAN	46381_NPLC(UniMod:4)TLC(UniMod:4)LEER_2	13.71	12.09	12.86	13.88	12.22	16.14	13.17	13.47	16.76	15.91	14.1	13.38	13.57	14.23	14.4	12.54	12.97	10.53	13.18	13.94	13.34	NA	15.28	15.51	12.05	12.92	12.45	12.59	14	13.75	13.67	11.34	13.69	13.31	13.78	14.02	13.64	13.42	12.51	12.81	15.98	13.12	13.88	15.43	15.58	13.33
20	UGDH	sp|O60701|UGDH_HUMAN	11620_EADLVFISVNTPTK_2	16.02	15.47	16.06	16.5	16.19	16.92	15.9	16.17	15.11	15.29	15.14	14.75	15.29	14.94	14.55	14.62	14.41	14.42	14.79	13.88	15.33	15.65	15.47	15.56	14.07	14.89	14.98	14.93	14.75	14.5	15.15	14.08	14.74	15.58	16	14.7	16.11	15.44	15.13	14.87	17.33	15.74	15.49	15.24	15.26	14.24
1	LPXN	sp|O60711|LPXN_HUMAN	12572_EEIGSSPFFER_2	17.93	17.89	17.46	17.2	17.05	16.66	16.86	17.48	17.44	16.67	17.11	17.67	17.26	17.44	17.36	17.73	17.98	17.41	17.4	17.33	16.83	16.48	16.83	17.07	16.87	17.05	17.72	17.33	17.19	17.27	17.56	17.71	17.95	17.58	16.56	16.24	16.82	17.66	17.98	18.03	15.76	16.55	16.76	17.5	17.23	17.48
29	CTNND1	sp|O60716|CTND1_HUMAN	60721_TPAILEASAGAIQNLC(UniMod:4)AGR_3	14.5	14.78	14.92	15.03	15.08	14.85	13.71	15.54	14.64	15.06	14.61	15.11	15.19	14.79	14.6	14.74	14.83	13.93	14.98	15.14	13.52	14.41	14.67	15.04	14.32	14.54	15.01	15.13	14.75	14.59	15.33	14.06	14.2	14.75	14.62	15.05	15.5	14.18	15.49	14.95	15.82	15.08	15.12	15.37	15.66	15.41
9	SNX2	sp|O60749|SNX2_HUMAN	14814_ELSANTAAFAK_2	12.98	13	13.1	12.47	12.59	12.13	10.89	13.24	12.71	13.55	12.85	12.66	13.12	10.99	12.91	12.82	13.15	12.67	12.24	13.01	12.98	12.83	12.85	10.85	12.83	12.89	12.98	13.07	13.14	13.02	13.47	12.6	13.52	13	12.05	13.15	13.09	12.67	12.84	13.2	12.2	12.8	12.17	11.74	11.65	12.8
3	DPM1	sp|O60762|DPM1_HUMAN	36387_LGGNEIVSFLK_2	10.93	11.01	10.08	11.53	12.12	10.36	11.11	10.76	11.67	10.46	8.56	10.95	9.03	9.61	11.12	11.42	11.48	10.9	9.86	10.14	11.02	11.05	10.27	9.74	9.47	12.11	10.72	11.89	10.9	10.99	9.75	11.61	11.81	11.87	12.36	10.62	10.66	11.03	8.69	8.29	9.91	10.9	11.13	9.31	10.87	10.99
17	USO1	sp|O60763|USO1_HUMAN	15581_EQDDLLVLLADQDQK_2	14.93	15.27	15.14	15.44	15.68	15.94	15.29	15.38	15.17	16.5	15.23	15.3	15.35	15.53	14.87	14.78	15.43	15.22	15.19	14.59	14.96	15.19	14.58	15.45	14.64	14.85	15.26	15.05	15.52	15.29	15.27	15.05	15.14	14.3	15.59	14.86	15.43	15.06	15.42	15.52	15.54	15.9	14.99	14.98	15.06	14.78
1	MRPS14	sp|O60783|RT14_HUMAN	29486_ILQDVADEEIAALPR_2	11.89	11.14	12.26	12.36	12.77	12.9	11.25	13.47	12.68	13.4	12.34	12.62	12.33	11.66	12.02	12.14	11.81	11.99	13.48	12.2	13.44	12.56	13.26	12.91	12.28	13.53	12.25	12.12	12.55	12.2	12.38	12	12.66	12.17	13.8	13	13.43	11.16	12.54	11.22	13	12.02	12.2	12.77	12.21	11.86
11	TOM1	sp|O60784|TOM1_HUMAN	22512_GLEFPMTDLDMLSPIHTPQR_3	14.58	14.5	14.54	14.71	14.77	13.67	14.44	14.59	13.08	14.26	13.76	14.16	12.89	14.81	12.44	14.73	14.31	14.42	14.55	14.18	13.1	14.3	15.02	14.35	13.47	14.48	13.18	13.95	14.15	13.43	13.49	13.44	14.54	12.23	14.47	14.65	13.48	12.56	14.45	13.9	13.11	14.24	13.96	14.09	14.13	13.89
1	HNRNPCL1	sp|O60812|HNRCL_HUMAN	21162_GFAFVQYDKEK_2	15.81	16.2	16.25	16.75	16.75	16.97	16.42	16.65	16.34	15.8	16.07	15.69	15.81	15.93	15.91	15.86	15.24	15.66	15.73	15.82	16.79	16.75	16.74	16.14	16.17	16.15	16.15	15.62	15.6	15.91	15.46	15.41	15.52	16.46	16.37	15.5	16.37	15.75	15.44	15.43	16.02	16.76	15.96	15.85	16	15.52
1	PFKFB2	sp|O60825|F262_HUMAN	67091_VSSPDYPER_2	12.6	11.57	11.19	11.95	12.21	11.82	10.97	12.7	11.98	11.4	11.53	10.97	10.72	10.96	12.23	10.93	10.34	11.09	11.05	10.75	11.32	11.11	11.83	10.9	10.35	11.66	11.32	10.96	11.88	11.96	11.55	9.33	12.49	11.61	11.2	10.94	10.52	9.43	11.2	12.45	9.56	10.76	11.99	10.02	10.08	10.19
3	CCDC22	sp|O60826|CCD22_HUMAN	54651_SIEEVEADMK_2	13.29	12.49	13.88	15.54	11.56	15.23	13.64	13.98	14.32	13.31	10.48	12.95	10.82	11.47	13	14.07	13.87	12.03	12.18	12.59	13.86	12.69	13.07	12.92	13.58	12.73	13.85	13.77	13.38	13.16	14.03	14.17	12.85	12.61	12.03	13.23	12.48	13.64	13.85	11.4	17.3	12.57	11.5	15.54	13.57	11.91
1	PQBP1	sp|O60828|PQBP1_HUMAN	47559_PLPVALQTR_2	14.81	14.18	14.44	14.85	13.29	15.8	14.83	14.84	14.84	15.96	14.94	14.63	14.76	14.59	14.5	14.9	13.2	14.11	14.15	14.64	15.31	14.54	14.96	13.32	15.29	15	14.61	16.08	13.69	14.69	13.74	14.31	14.25	15.46	13.77	16.03	14.69	13.67	15.44	16.26	15.99	13.85	15.18	14.05	14.49	15.01
1	PRAF2	sp|O60831|PRAF2_HUMAN	3150_ALDDFVLGSAR_2	13.05	13.14	12.77	13.65	13.71	13.79	12.36	13.39	12.55	13.54	13.76	13.36	12.26	13.16	12.13	14.17	13.15	12.89	13.12	13.48	13.3	13.98	12.78	13	14.33	13.47	13.67	13.55	13.59	12.39	13.42	13.69	13.71	13.13	13.87	13.61	13.76	13.74	13.31	13.49	13.85	14.37	13.2	13.31	13.04	12.77
8	DKC1	sp|O60832|DKC1_HUMAN	36924_LHNAIEGGTQLSR_3	13.69	13.87	13.78	12.77	12.33	12.31	14.31	13.18	12.44	12.32	13.98	13.57	13.28	13.36	13.76	13.28	12.29	13.76	13.46	13.98	14.48	14.26	14.03	13.59	14.29	11.96	14.38	13.12	13.13	13.47	11.73	13.85	13.02	14.24	14.08	12.41	12.46	13.47	12.64	12.27	14.06	14.96	14.84	14.62	14.06	13.26
7	EIF5B	sp|O60841|IF2P_HUMAN	67515_VTVDTGVIPASEEK_2	13.41	13.07	12.22	13.98	12.68	13.49	11.49	13.56	13.68	13.19	13.67	13.63	13.15	12.91	13.81	13.27	13.14	13.49	13.15	13.25	13.35	13.5	13.37	13.56	12.54	13.81	13.07	13.21	14.04	13.8	12.37	12.96	13.22	13.34	13.6	13.52	12.89	13.08	13.26	13.05	15.13	12.94	14.3	13.24	11.49	13.59
2	EDF1	sp|O60869|EDF1_HUMAN	29813_INEKPQVIADYESGR_3	13.85	13.88	13.43	12.93	12.73	12.98	13.3	13.44	14.17	13.81	13	13.46	13.41	13.38	13.45	13.17	12.18	13.6	13.38	12.95	13.6	13.3	12.53	13.56	13.65	13.82	13.79	13.38	13.16	14.34	14.82	12.11	13.18	14.24	14.23	12.97	14.13	13.43	13.32	13.92	12.92	13.08	13.87	13.29	13.46	13.62
2	DIAPH2	sp|O60879|DIAP2_HUMAN	37938_LLGAITTAAER_2	11.41	12.16	12.29	11.44	10.92	13.24	11.47	12.05	12.76	11.75	13.11	11.43	13.34	12.46	11.79	11.67	11.71	12.07	11.67	11.98	12.17	12.65	12.31	11.21	11.24	11.68	11.92	12.07	12.49	12.44	13.29	11.03	11.77	12.89	11.5	11.84	11.87	12.05	11.81	12.58	13.63	12.62	11.26	13.02	12.6	14.62
4	DNAJA2	sp|O60884|DNJA2_HUMAN	28384_IGLVEALC(UniMod:4)GFQFTFK_2	11.23	10.5	13.63	12.54	12.62	12.87	14.04	13.4	14.2	12.96	13.2	9.96	13.82	10.76	13.71	14.15	12.5	13.71	10.84	14.03	13.74	14.21	10.17	15.19	11.9	13.77	13.9	11.32	13.31	12.76	14.17	13.51	12.4	10.26	11.67	16.23	11.86	12.79	12.73	14.26	13.63	10.91	12.04	15.15	12.95	12.89
4	CUTA	sp|O60888|CUTA_HUMAN	22342_GKIEEDSEVLMMIK_3	14.01	13.97	12.14	13.65	13.47	14.09	13.7	12.93	12.71	14.37	13.28	13.65	13.77	13.56	14.09	13.36	13.24	13.23	13.61	13.75	13.59	13.29	12.94	13.88	12.22	13.3	13.39	13.82	11.99	13.24	14.72	13.25	13.9	11.96	13.06	12.5	15.08	13.44	13.38	13.98	14.17	13.12	13.29	13.75	13.9	12.84
2	OPHN1	sp|O60890|OPHN1_HUMAN	630_AATPQKPEPKPDIVAGNAGEITSSVVASR_4	12.34	12.44	12.4	13.06	12.53	12.89	11.4	12.98	12.48	12.73	12.14	14.48	12.56	12.47	11.74	12.08	12.25	12.79	11.58	12.02	13.64	13.15	12.75	12.78	12.1	12.06	11.63	12.49	11.93	11.82	11.76	12.67	12.62	12.85	12.56	13.12	13.75	12.21	12.91	12.53	12.64	12.46	11.75	12.1	12.54	12.51
1	PFDN1	sp|O60925|PFD1_HUMAN	34307_LADIQIEQLNR_2	12.96	13.19	12.89	13.43	12.61	13.32	12.4	11.84	13.07	13.58	12.72	13.05	12.5	10.9	12.54	11.23	10.96	12.7	10.44	12.84	11.23	12.84	13.13	12.91	12.93	13.17	12.65	12.78	12.22	12.35	12.38	12.37	11.93	12.85	12.96	13.18	13.3	12.52	12.78	12.29	12.96	12.76	12.31	13.01	12.91	12.29
1	PPP1R11	sp|O60927|PP1RB_HUMAN	33894_KVEWTSDTVDNEHMGR_3	15.19	14.6	12.86	14.58	13.26	13.81	13.79	12.32	13.8	12.43	13.92	14.6	13.61	14.42	13.96	13	14.1	13.4	13.19	14.78	11.53	12.97	14.09	14.71	9.57	12.72	13.56	14.47	14.81	14.79	13.94	14.46	12.5	14.35	14.36	13.79	12.95	14.8	14.86	14.52	13.67	13.04	14.7	12.89	12.25	14.22
1	NBN	sp|O60934|NBN_HUMAN	12729_EESLADDLFR_2	13	12.7	12.2	12.37	12.82	12.13	10.94	13.12	13.31	13.27	11.58	13.19	11.8	12.2	11.9	12.39	13.81	12.22	12.71	12.22	12.5	11.99	13.95	13.43	12.4	12.08	12.6	13.37	13.17	13.93	12.57	12.04	12.17	12.81	13.29	12.36	12.59	12.54	11.44	12.57	11.78	12.33	12.4	12.05	13.32	12.38
3	NOL3	sp|O60936|NOL3_HUMAN	24624_GVLTGPEYEALDALPDAERR_3	11.87	11.95	11.59	12.3	12.84	13.15	12.61	13	12.21	13.27	12.4	12.33	11.78	12.61	11.5	12.53	12.54	12.08	12.31	12.77	12.34	13.3	12.37	11.74	11.9	13.73	12.13	12.57	12.69	12.83	12.29	12.93	12.74	12.63	12.31	13.27	13.09	13.07	12.32	12.4	13.22	12.41	12.53	12.76	12.91	12.58
2	DTNB	sp|O60941|DTNB_HUMAN	39297_LPTAVFEGPSFGYTEHSVR_3	14.44	14.75	14.44	15.84	15.2	16.18	13.78	14.52	14.45	17.34	15.02	14.87	14.41	14.77	15.07	14.42	15.19	14.4	14.42	14.43	15.27	14.47	14.39	14.52	14.35	14.72	14.88	14.39	14.9	14.68	14.87	14.08	14.95	14.59	14.17	17.67	17.51	14.53	14.75	15.2	16.62	14.11	14.78	15.64	15.72	14.89
1	PLCH2	sp|O75038|PLCH2_HUMAN	24350_GTPEGAC(UniMod:4)SVGHEGSVDAPAPSK_4	15.37	15.08	15.25	12.26	12.07	12.44	14.15	11.5	12.24	11.83	14.31	15.37	14.65	15.18	15.44	15.19	10.98	15.01	13.24	15.46	12.98	13.94	14.05	15.31	14.19	12.79	14.24	15.38	15.65	15.88	14.68	14.8	12.16	15.67	13.5	13.15	11	15.15	13.08	14.08	14.4	14.81	16.41	13.87	12.93	14.57
26	WDR1	sp|O75083|WDR1_HUMAN	63658_VFASLPQVER_2	16.81	16.93	16.58	17.27	17.02	17.4	16.97	16.95	17.02	16.76	17.07	16.82	16.96	16.77	16.69	16.72	16.87	16.84	16.42	16.8	16.78	16.47	16.61	16.78	16.95	16.83	16.61	16.79	16.51	16.51	16.7	16.76	16.79	16.62	16.23	15.88	16.08	16.82	16.85	16.68	16.18	16.53	16.86	16.99	16.89	16.99
3	ATP9A	sp|O75110|ATP9A_HUMAN	47822_QASLAADFSITQFK_2	12.76	12.72	10.27	12.5	12.62	13.66	12.8	12.7	12.93	13.39	12.28	13.84	13.66	13.94	12.32	12.06	13.62	12.15	13.36	12.75	12.43	12.4	13.71	15.32	12.71	13.28	13.33	12.82	13.57	12.23	12.98	14.91	12.85	13.09	12.15	13.49	12.62	12.44	15.25	12.72	12.45	13.28	11.79	12.75	13.8	12.89
17	LDB3	sp|O75112|LDB3_HUMAN	8030_DFNMPLTISR_2	14.69	14.45	13.57	13.74	13.66	14.16	13.5	14.58	13.7	14.03	17.96	14.61	13.4	14.5	14.51	11.63	15.77	14.15	14.49	13.56	13.43	12.79	13.6	14.35	11.98	14.12	14.02	14.64	14.84	14.71	14.23	12.99	14.06	14.04	13.63	11.76	14.9	14.35	15.03	15.77	16.65	14.77	15.68	14.62	14.66	14.31
5	ROCK2	sp|O75116|ROCK2_HUMAN	28119_IFQILYANEGESK_2	13.34	13.91	13.24	13.5	14	13.6	13.25	13.5	12.58	14.14	13.71	13.55	13.76	13.26	13.72	12.7	13.8	13.5	13.08	14.28	13.05	13.97	12.94	12	11.62	14.28	13.46	12.07	13.22	13.18	13.84	13.54	13.68	13.48	12.84	14.75	13.74	13.94	13.23	13.58	14.87	13.44	13.01	13.61	11.73	13.79
1	CLASP2	sp|O75122|CLAP2_HUMAN	2038_AGGDATDSSQTALDNK_2	14.08	14.93	14.82	15.72	16.47	13.51	16.69	13.96	14.67	12.68	15.03	12.85	16.24	13.75	14.73	14.91	14.15	15.47	15.17	15.22	14.66	14.46	11.91	13.07	15.63	14.77	14.64	11.67	13.72	14.43	15	14.7	15.39	12.42	12.96	16.27	11.43	14.82	14.63	14.67	12.46	12.5	15.69	16.04	16.11	15.14
1	COBL	sp|O75128|COBL_HUMAN	27557_IDELGNLVSPHATGIR_3	13.54	13.98	14.33	14.27	13.5	13.99	13.17	13.01	13.17	13.99	14.17	13.22	14.06	13.22	14	13.32	13.68	13.78	13.68	13.73	13.17	12.5	14.01	13.16	14.01	12.2	12.57	13.51	13.37	12.88	13.4	13.81	13.8	13.43	13.23	12.63	13.59	13.49	13.68	13.67	13.37	13.37	13.48	13.27	12.69	13.44
10	CPNE3	sp|O75131|CPNE3_HUMAN	62616_VALNVSC(UniMod:4)ANLLDK_2	12.1	11.95	11.81	13.44	12.54	11.04	12.4	13.55	11.64	13.7	13.67	12.13	11.29	12.06	11.77	12.93	12.31	13.58	13.77	13.2	12.72	12.91	12.7	12.7	12.18	13.33	11.38	13.22	12.69	13.53	12.23	13.51	12.74	12.34	12.78	14.12	14.16	11.69	13.17	12.13	14.01	12.57	11.65	13.35	12.96	14.31
1	HIP1R	sp|O75146|HIP1R_HUMAN	37665_LLDEQFAVLR_2	14.39	14.36	13.75	14.05	13.96	14.3	13.45	13.17	13.94	13.19	14.46	14.26	14.48	14.25	14.27	14.08	14.72	13.68	13.95	13.5	13.18	13.51	14.1	13.76	13.64	14.25	14.29	13.32	14.05	13.41	13.96	13.31	13.74	13.09	13.75	14.07	13.91	13.76	14.49	14.26	14.35	14.74	13.14	14.34	13.06	14.19
3	RNF40	sp|O75150|BRE1B_HUMAN	5922_AVEAAQLAEDLK_2	14.04	14.47	13.06	13.93	14.91	13.94	13.33	12.81	13.63	14.01	13.04	13.15	14	13.45	14.55	12.97	14.71	12.54	13.65	12.62	13.16	13.28	13.71	14.6	13.54	12.91	13.12	14.94	15.07	14.39	12.63	12.62	13.44	12.62	14.88	13.63	14.63	14.57	12.65	14.97	13.42	14.43	14.54	14.19	13.63	12.62
1	ZC3H11A	sp|O75152|ZC11A_HUMAN	59981_TLEEILLER_2	12.23	12.51	13.38	14.03	12.79	14.15	13.74	13.14	13.28	13.01	13.69	13.91	14.28	13.53	14.44	13.1	12.93	13.12	13.85	11.92	14	13.73	14.78	15.41	12.6	13.06	13.04	14.34	13.74	13.14	15.54	15.86	13.35	13.73	13.65	12.4	11.72	13.37	12.75	12.63	12.59	14.23	12.57	15.31	13.39	13.45
5	CLUH	sp|O75153|CLU_HUMAN	57458_SVEGLQEGSVLR_2	11.52	11.63	11.22	11.54	11.89	14.42	12.04	12.89	11.5	12.7	10.92	11.78	11.93	10.66	12.09	11.96	12.12	11.77	11.21	11.52	11.89	11.78	12.14	12.33	12.05	12.98	11.94	10.92	11.76	11.33	12.97	10.99	10.5	10.87	11.99	12.98	11.21	11.18	12.28	11.54	12.1	12.38	11.61	13.43	11.41	11.92
1	DNAJC13	sp|O75165|DJC13_HUMAN	34833_LAVASVTEILK_2	14.89	15.38	15.2	15.92	15.6	15.45	16.42	15.56	15.47	14.83	16.74	15.44	16.33	15.47	15.24	15.27	15.75	16.38	15.52	16.57	15.94	15.15	15.87	15.77	15.77	15.66	15.04	15.92	15.9	15.14	14.74	16.28	15.86	15.38	15.66	12.83	14.65	15.26	15.93	14.92	15.79	16.05	16.31	15.41	15.25	16.26
2	PPP6R2	sp|O75170|PP6R2_HUMAN	27310_IANAVVQNLER_2	12.71	12.33	12.5	12.09	12.16	11.39	11.98	12.48	12.39	11.02	12.6	12.14	11.71	12.47	12.98	12.4	10.27	11.8	12.02	11.6	11.52	11.1	12.34	11.86	10.77	11.29	12.36	11.99	11.75	12.13	12.97	13.14	12.54	12.46	12.03	10.32	11.34	12.19	11.26	10.33	13.44	12.33	10.57	12.36	11.95	10.71
1	CNOT3	sp|O75175|CNOT3_HUMAN	317_AAISSGIEDPVPTLHLTER_3	12.51	12.26	12.51	12.53	12.51	12.59	11.94	12.26	12.4	12.61	12.01	12.79	12.8	13.06	12.26	12.7	12.93	12.1	12.26	11.83	12.47	12.98	11.92	12.58	12.41	11.81	12	13.42	12.28	12.83	12.74	12.56	11.72	12.26	12.68	12.94	12.9	11.42	11.78	12.58	13.67	12.85	12.43	13.52	12.42	12.45
2	XYLB	sp|O75191|XYLB_HUMAN	1702_AFHGLAGGTDVPFSEVVK_3	12.93	13.52	12.66	12.93	12.67	12.39	12.14	13.2	12.33	12.15	11.41	12.7	11.81	13.29	13.58	13.29	13.1	12.46	12.86	13.45	12.21	13.11	12.26	13.08	12.85	12.77	13	13.19	13.35	13.09	13.06	12.51	12.87	13.04	12.68	12.66	14.37	12.52	11.62	12.64	11	13.39	12.63	13.49	12.42	12.83
1	COQ9	sp|O75208|COQ9_HUMAN	57157_STGEALVQGLMGAAVTLK_3	9.14	9.48	10.49	11.93	10.78	10.55	10.44	12.52	11.49	11.1	10.72	11.7	9.9	10.54	10.92	11.02	11.41	9.26	11.93	10.25	10.89	11.94	10.75	11.84	11.16	10.82	9.54	11.3	11.23	11.3	11.29	10.34	11.24	10.72	10.4	10.2	9.18	10.11	11.74	9.99	12.47	12.23	10.02	10.43	10.15	9.74
10	GGCT	sp|O75223|GGCT_HUMAN	46433_NPSAAFFC(UniMod:4)VAR_2	12.26	13.64	13.5	13.08	12.79	12.99	11.2	12.44	13.58	13.53	11.8	12.79	12.99	13.37	12	13.45	13.22	14.28	14.39	13.56	13.22	13.12	13.26	12.24	13.31	13.09	13.04	12.31	12.76	12.84	13.22	13.23	13.57	12.07	13.15	13.32	13.52	12.78	12.28	14.03	13.63	13.42	12.45	12.85	13.19	13.47
2	NDUFS7	sp|O75251|NDUS7_HUMAN	49971_QSDVMIVAGTLTNK_2	12.16	10.44	12.33	12.39	11.66	12.24	12.25	12.98	10.66	12.07	12.01	12.05	10.87	12.75	12.51	11.68	12.67	12.92	11.72	11.85	12.57	11.57	13.06	11.14	12.28	11.25	12.02	11.78	11.55	12.29	11.77	11.38	12.36	11.43	11.66	12.22	12.03	12.6	11.31	10.41	11.23	12.84	11.99	12.73	13.31	12.19
9	NDUFS2	sp|O75306|NDUS2_HUMAN	23962_GSGIQWDLR_2	13.92	13.7	13.23	13.27	14.41	12.64	12.83	14.61	14.02	12.69	13.48	12.4	13.41	13.27	13.68	14.03	13.56	12.8	13.43	12.84	13.88	12.39	13.63	12.76	14.33	14.54	13.68	12.7	14.33	13.4	13.78	13.5	13.1	13.72	14.51	13.63	12.72	13.55	12.86	13.42	14.03	13.29	13.8	12.88	12.69	13.32
8	NIPSNAP2	sp|O75323|NIPS2_HUMAN	54340_SGPNIYELR_2	14.97	14.95	15.47	14.19	15.26	12.9	15.69	15.54	16.18	13.24	15.02	14.92	15.5	15.32	15.57	15.33	14.84	15.61	15.23	15.14	16.93	17.02	16.57	15.35	15.72	15.51	15.46	14.43	14.57	15.06	14.84	15.19	15	15.65	15.5	12.26	13.53	15.86	15.31	14.82	12.97	15.7	15.72	14.98	14.82	14.7
7	PDCD6	sp|O75340|PDCD6_HUMAN	40296_LSDQFHDILIR_3	14.35	14.83	14.79	13.55	14.6	13.71	14.43	14.85	14.94	10.9	13.87	14.46	14.08	14.36	14.58	14.42	14.18	14.01	14.09	13.75	15.05	14.75	14.28	14.21	15.67	15.39	15.16	14.28	14.18	14.55	14.33	14.2	14.29	14.75	15	10.63	10.58	14.63	14.52	14.36	12.95	14.92	14.28	13.86	13.84	13.72
6	TBCA	sp|O75347|TBCA_HUMAN	51644_RLEAAYLDLQR_3	16.03	16.2	16.35	16.67	15.95	14.52	15.83	15.32	15.11	15.42	15.39	15.19	15.64	15.67	16.07	15.97	15.08	15.92	15.56	16.02	16.98	16.67	16.27	16.23	15.57	14.93	15	15.12	15.15	14.69	13.52	15.06	15.2	15.52	14.78	15.74	16.06	15.56	15.7	15.09	14.28	15.74	16.07	16.22	16.12	15.64
1	ATP6V1G1	sp|O75348|VATG1_HUMAN	12463_EEAQAEIEQYR_2	13.6	13.66	14.09	15.09	12.9	12.91	13.01	13.01	11.81	12.27	12.83	13.43	13.34	13.5	13.47	13.45	12.82	12.95	12.82	13.01	13.28	13.56	13.45	13.08	11.3	12.9	12.86	13.45	12.85	11.89	12.86	13.24	12.85	13.85	13.87	13.22	13.9	13.25	13.03	13.05	16.32	13.05	13.05	11.14	12.64	13.08
3	VPS4B	sp|O75351|VPS4B_HUMAN	37867_LLEPVVSMSDMLR_2	13.48	14.53	13.18	15.13	15.03	15.62	14.16	14.91	14.79	15.29	12.75	14.78	14.19	14.93	12.53	14.55	14.67	13.83	14.09	13.85	14.6	14.51	15.1	14.9	13.96	15.06	13.35	14.66	14.66	14.39	14.79	14.29	14.92	14.32	14.77	14.74	15.24	14.08	14.7	14.35	14.1	15.15	12.62	14.62	14.83	14.7
1	MPDU1	sp|O75352|MPU1_HUMAN	22606_GLGLGIVAGSLLVK_2	9.83	9.65	8.99	9.34	9.22	9.4	10.01	9.07	9.04	10.54	10.83	13.08	9.37	9.65	8.75	9.05	10.46	9.02	10.04	12.19	10.02	9.39	10.85	10.82	10.78	11.83	9.7	10.13	9.32	9.3	8.72	10.62	10.15	10.5	10.99	10.37	11.43	9.31	9.08	9.87	9.16	10.86	9.47	9.72	10.21	9.76
12	ENTPD5	sp|O75356|ENTP5_HUMAN	34808_LATLGALETEGTDGHTFR_3	14.47	14.7	14.84	15.41	14.82	15.68	14.84	14.69	15.28	13.09	15.09	14.34	15.31	15.05	15.82	15.24	14.51	15.5	15.21	15.94	14.06	14.13	14.47	13.39	14.03	13.38	14.09	13.34	13.56	13.7	12.93	13.86	13.57	15.1	15.13	13.85	14.51	15.8	14.49	13.57	14.7	13.13	14.44	14.56	14.22	13.76
6	BCAS1	sp|O75363|BCAS1_HUMAN	59072_TGDQAADSSLGSVK_2	13.22	12.73	12.81	11.76	11.9	12.65	12.17	11.23	11.39	11.66	11.1	12.62	12.72	13.1	13.31	13.36	11.73	12.19	12.03	12.41	11.61	10.71	12.38	10.22	11.17	11.88	10.94	11.87	11.62	11.08	12.04	12.59	11.16	11.67	11.38	9.71	8.68	12.66	11.79	12.95	12.67	11.54	10.92	10.19	11.8	10.64
12	H2AFY	sp|O75367|H2AY_HUMAN	24730_GVTIASGGVLPNIHPELLAK_3	17.06	17.37	17.35	17.54	18.05	17.89	17.34	17.37	17.24	17.38	17.01	16.83	16.61	16.51	16.17	16.38	16.48	16.48	16.78	16.91	16.84	17.24	17.1	16.56	16.67	16.82	16.81	17.13	16.97	17.52	16.61	16.44	16.84	17.55	18.27	16.73	17.29	16.25	16.42	16.87	19.04	17.87	17.1	16.85	16.94	16.09
7	SH3BGRL	sp|O75368|SH3L1_HUMAN	15317_ENNAVYAFLGLTAPPGSK_2	13.89	14.14	14.64	14.7	15.73	16.11	14.45	15.64	13.9	16.74	15.66	16.1	14.65	16.22	15.46	15.87	16.43	14.02	15.97	15.16	14.5	15.34	15.45	15.67	14.92	16.13	15.55	16.33	16.45	15.83	15.72	14.92	15.95	14.63	14.92	15.11	16.38	15.33	15.96	16.07	15.63	15.63	15.35	14.32	15.84	16.04
120	FLNB	sp|O75369|FLNB_HUMAN	23605_GQHVTGSPFQFTVGPLGEGGAHK_4	17.7	17.72	17.42	17.7	17.66	17.94	17.63	17.62	16.93	17.15	17.48	17.01	17.42	17.16	17.47	17.41	18.16	17.83	17.87	17.41	17.06	15.35	16.49	16.57	17.3	17.08	17.87	17.46	16.79	16.13	17.98	17.43	17.73	17.57	16.71	16.18	16.82	17.46	17.89	16.42	16.85	16.73	16.49	17.64	17.66	17.49
1	VAMP4	sp|O75379|VAMP4_HUMAN	53818_SESLSDNATAFSNR_2	11.02	10.52	10.27	9.41	11.36	9.69	9.45	8.9	8.92	8.77	9.59	10.16	9.94	10.78	10.53	10.95	11.65	10.46	NA	9.27	10.16	9.88	9	9.84	9.73	10	9.95	11.32	11.02	12.05	9.05	9	10.33	10.24	10.53	7.51	9.24	11.57	11.27	11.33	6.81	10.9	13.11	9.85	9.46	9.27
3	NDUFS6	sp|O75380|NDUS6_HUMAN	64453_VIAC(UniMod:4)DGGGGALGHPK_3	12.31	11.94	12.67	11.41	12.45	12	13.32	12.51	12.5	12.91	11.67	11.38	12.08	10.81	12.27	11.72	11.06	12.08	12.46	11.84	11.55	11.95	11.06	11.14	12.41	11.65	11.4	11.22	11.58	12.15	11.48	10.98	11.7	10.91	12.02	12.88	13.53	11.53	11.8	11.47	11.55	11.78	14.63	14.1	11.59	11.96
1	PEX14	sp|O75381|PEX14_HUMAN	21512_GGDGQINEQVEK_2	11.52	12.01	12.03	11.27	12.35	12.18	10.99	13.31	12.07	11.44	11.2	12.92	12.51	11.89	11.93	10.93	13.06	11.16	11.51	11.75	11.09	10.79	10.65	12.62	10.9	11.34	11.66	11.76	15.77	12.31	12.75	11.49	11.58	12.62	10.48	11.89	10.28	11.21	13.63	13.55	12.5	14.97	10.91	12.26	13.15	12.35
2	TRIM3	sp|O75382|TRIM3_HUMAN	65561_VLQSQLDTLR_2	10.34	11.07	13.3	12.96	13.46	11.71	13.85	14.08	13.61	10.74	13.29	12.83	13.11	13.25	13.13	13.11	10.64	10.29	11.04	13.11	13.87	13.79	11.69	13.16	11.99	12.26	13.31	13.08	13.12	11.56	10.87	11.64	13.08	12.46	12.66	8.57	10.9	11.15	13.22	10.67	10.88	11.24	13.93	13.07	12.78	12.85
9	CS	sp|O75390|CISY_HUMAN	22921_GLVYETSVLDPDEGIR_3	14.55	14.34	14.76	13.71	14.51	13.85	14.2	14.77	14.74	13.02	13.59	13.92	13.58	13.87	14.52	14.47	14.01	13.83	14.13	13.56	15.21	15.27	14.54	13.97	14.42	14.4	14.62	13.88	13.57	13.65	14.04	13.64	14.09	14.44	14.48	12.26	13.21	14.45	13.98	14.23	13.56	14.39	13.91	13.68	13.72	13.3
1	SPAG7	sp|O75391|SPAG7_HUMAN	17108_EVSDFIQDSGQIK_2	14.19	13.75	14.08	13.92	14.05	14.62	13.93	14.24	14.02	13.59	14.01	14.46	13.42	14.17	13.47	13.04	14.2	14.1	14.04	14.47	14.06	13.29	14	13.99	14.6	14.26	13.99	14.2	14.39	12.99	14.28	14.15	14.09	14.18	14.26	14.1	13.51	13.63	14.76	14.61	14.18	13.83	14.54	13.65	14.34	14.22
2	SEC22B	sp|O75396|SC22B_HUMAN	29766_IMVANIEEVLQR_2	15.32	15.03	15.94	14.35	16.03	14.75	15.18	16.07	15.63	13.88	14.53	15.94	14.83	16.76	15.36	15.81	15.41	15.42	15.93	14.38	15.66	16.01	15.39	15.39	15.52	16.37	15.39	15.16	14.83	15.33	15.32	15.55	16.05	15.61	16.5	13.62	12.41	15.16	15.28	15.02	13.54	15.92	14.76	14.98	15.18	15
8	PRPF40A	sp|O75400|PR40A_HUMAN	52487_RSTTLDAGNIK_2	12.33	12.01	12.36	11.92	11.5	13.16	11.19	10.3	10.03	10.38	10.17	10.37	13.11	11.25	11.79	12.01	10.14	12.95	10.98	10.73	11.71	10.93	11.9	11.11	11.05	12.14	11.29	11.56	10.64	12.46	11.73	10.13	10.37	11.1	12.06	13.87	12.29	11.3	10.71	11.22	14.62	11.83	10.86	11.42	11.41	11.08
6	VPS26A	sp|O75436|VP26A_HUMAN	69282_YFLNLVLVDEEDRR_3	11.51	13.18	11.58	10.65	10.5	12.1	10.15	12.64	12.24	11.72	11.13	10.71	12.5	12.13	10.49	12.74	10.59	11.17	11.86	10.91	13.19	13.07	12.94	12.41	12.62	11.77	12.96	12.49	11.47	12.28	12.67	12.67	12.61	12.76	13.46	10.99	13.48	12.14	12.53	11.43	10.7	12.76	12.48	11.59	11.29	12.69
1	NDUFB1	sp|O75438|NDUB1_HUMAN	14777_ELQPSEEVTWK_2	15.78	15.51	13.35	14.26	14.39	13.3	15.44	13.8	12.89	15.03	14.08	15.8	14.47	13.58	14.03	13.83	14.96	14.76	17.46	14.23	13.6	16.45	14.86	15.14	14.11	13.68	12.6	13.72	13.36	15.33	14.87	15.09	14.03	15.48	14.1	16.18	13.05	14.38	15.28	14.07	15.34	13.48	14.29	14.43	14.08	14.55
6	PMPCB	sp|O75439|MPPB_HUMAN	9699_DLVDYITTHYK_2	12.52	12.6	13.16	13.83	13.28	13.02	13.42	12.62	12.51	13.59	13.66	13	13.02	13	12.37	13.4	12.62	12.73	12.94	12.49	12.94	13.04	13.55	12.29	13.3	13.65	12.66	13.71	12.77	12.84	12.53	12.39	13.03	13.41	12.85	12.65	13.48	13.71	12.83	12.59	13.85	13.49	12.57	13.91	13.74	12.81
3	PSIP1	sp|O75475|PSIP1_HUMAN	39170_LPIFFFGTHETAFLGPK_3	12.58	12.79	12.94	13.23	13.36	13.2	12.73	13.43	12.97	12.32	10.47	13.38	12.44	12.99	10.73	12.4	11.28	15.16	12.51	12.45	11.31	13.69	13.29	13.08	10.72	13.02	12.69	13.56	13.79	13.5	12.89	12.26	12.25	12.76	11.87	11.69	9.46	11.96	12.77	13.45	11.22	13.52	12.45	12.28	11.9	11.52
1	ERLIN1	sp|O75477|ERLN1_HUMAN	11848_EALEPSGENVIQNK_2	13.35	12.54	13.25	12.43	12.75	12.59	11.85	13	13.6	13.29	13.57	13.1	12.63	14.35	14.07	12.04	14.49	13.84	13.47	14.17	12.43	11.55	13.21	14.91	13.67	14.85	13.15	12.14	14.91	13.97	13.5	12.48	13.21	14.55	14.97	13.06	12.48	14.38	15.37	14.32	13.3	14.29	14.74	12.53	12.69	12.53
1	GPC4	sp|O75487|GPC4_HUMAN	58815_TFAQGLAVAGDVVSK_2	15.51	15.28	15.76	15.83	15.87	15.89	15.77	15.84	15.67	14.73	15.58	15.25	15.2	15.88	15.84	15.74	13.35	15.01	15.32	15.1	15.34	15.25	15.52	15.1	15	15.54	15.09	15.27	15.01	15.1	15.59	15.28	15.34	15.55	15.86	12.52	14.73	15.42	15.38	13.93	16.05	15.69	15.9	15.42	15.41	15.27
16	NDUFS3	sp|O75489|NDUS3_HUMAN	55679_SLVDLTAVDVPTR_2	12.79	13.89	13.99	13.57	14.88	14.73	14.33	15.37	14.71	15.35	13.47	14.27	12.76	15.1	14.99	14.88	14.21	13.9	14.44	13.35	15.17	14.99	14.93	14.15	14.65	15.07	14.96	14.2	14.03	14.48	14.64	14.52	14.45	14.55	15.44	14.26	15.42	14.17	14.18	11.9	16.08	15.03	13.73	13.41	14.25	13.37
3	SRSF10	sp|O75494|SRS10_HUMAN	69485_YGPIVDVYVPLDFYTR_2	12.36	13.13	11.98	12.67	13.36	13	12.14	13.32	13.13	13.54	12.24	15.31	11.7	13.58	12.51	12.34	13.09	12.72	14.67	12.3	13.22	13.43	14.75	12.95	11.83	12.9	12.37	12.53	11.91	13.21	12.47	12.49	12.74	11.49	13.84	15.63	14	12.21	12.76	12.59	12.41	13.04	12.59	11.51	13.55	13.51
1	HSBP1	sp|O75506|HSBP1_HUMAN	62015_TVQDLTSVVQTLLQQMQDK_3	NA	NA	NA	12.89	11.59	13.83	NA	11.51	10.15	13.31	NA	NA	NA	NA	NA	NA	9.77	NA	NA	NA	NA	NA	NA	NA	NA	10.88	NA	NA	NA	NA	NA	NA	11.66	NA	NA	NA	13.52	9.9	11.57	8.05	14.63	NA	NA	13.12	12.03	NA
9	ECI2	sp|O75521|ECI2_HUMAN	44294_NAINTEMYHEIMR_3	13.37	12.49	11.56	14.47	13.64	13.72	13.84	13.99	13.99	12.41	13.12	12.73	12.66	13.64	14.08	13.35	12.11	12.9	11.41	13.28	13.92	11.97	13.84	12.68	13.71	13.13	13.41	11.78	12.43	13.04	12.34	12.7	11.28	14.07	13.63	13.68	11.4	13.84	13.37	12.26	13.29	13.4	13.46	13.37	12.88	11.92
2	KHDRBS3	sp|O75525|KHDR3_HUMAN	51833_RLQEETLTK_2	12.29	11.48	12.25	12.53	9.75	10.55	10.69	10.34	10.63	8.63	10.92	9.03	10.57	10.39	10.17	9.8	10.09	10.26	10.62	11.21	10.89	9.72	9.91	9.72	8.22	10.65	13.07	10.48	10.67	10.3	14.31	12.62	10.46	11.36	11.1	9.51	10.39	11.98	11.46	10.91	12.03	11.41	11.42	13.31	11.04	9.75
9	BANF1	sp|O75531|BAF_HUMAN	6636_AYVVLGQFLVLK_2	15.28	14.93	15.55	16.89	16.82	13.44	16.14	16.59	15.53	15.96	16.37	15.91	15.91	15.97	14.54	15.51	15.84	15.99	16.54	16.21	15.69	16.15	16.12	15.75	15.5	16.27	16	16.17	15.76	15.74	15.79	16.05	16.12	16.14	16.64	16.24	15.91	14.93	16.01	15.68	13.91	16.61	15.82	16.17	16.05	15.67
17	SF3B1	sp|O75533|SF3B1_HUMAN	38496_LLVDVDESTLSPEEQK_2	14.56	14.3	15.53	15.54	15.5	16.11	15.68	15.87	15.57	14.46	13.92	15.65	15.6	14.84	15.96	15.64	14.99	15.36	15.2	15.7	15.7	15.76	14.31	15.68	14.19	15.88	15.59	15.47	15.33	15.27	15.6	15.31	15.29	15.54	15.84	15.16	16.07	14.86	15.22	15.49	17.25	15.75	15.63	14.85	15.75	13.81
4	CSDE1	sp|O75534|CSDE1_HUMAN	59414_THSVNGITEEADPTIYSGK_3	13.74	13.32	12.63	11.71	12.9	12.48	11.03	11.69	12.97	12.62	11.96	14.73	12.09	13.12	13.03	12.47	13.33	11.8	11.82	12.4	12.25	12.55	12.69	12.77	12.55	12.31	11.64	13.63	15.06	13.22	12.35	13.37	10.77	13.07	12.74	12.82	12.59	11.85	14.9	13.33	12.94	12.89	12.2	12.49	12.75	13.18
3	PRKRA	sp|O75569|PRKRA_HUMAN	53537_SDVQIHVPTFTFR_3	12.86	13.39	13.53	14.4	13.24	12.88	14.23	13.58	13.22	13.87	13.64	13.11	12.67	13.35	14.35	13.33	14.08	11.98	13.06	13.19	15.25	14.93	10.92	13.99	13.86	13.58	14.11	14.11	13.66	14.9	13.56	13.32	13.74	13.07	12.98	13.57	13.39	13.7	12.85	14.12	13.53	13.37	13.52	13.71	13.82	13.67
1	MYCBP2	sp|O75592|MYCB2_HUMAN	23135_GNLFGEMAQLAVGGPEK_2	11.19	11.96	12.14	12.25	11.35	13.3	11.01	12.89	11.78	11.41	11.1	12.19	11.21	12.59	11.44	12.35	12.62	11.87	12.75	10.8	10.65	12.54	12.87	11.91	12.05	12.82	13.43	12.3	12.12	11.69	14.49	11.56	12.77	11.56	12.71	13.04	12.13	11.52	11.71	13.22	12.79	12.21	12.18	12.72	12.03	12.33
6	LYPLA1	sp|O75608|LYPA1_HUMAN	60431_TLVNPANVTFK_2	13.88	14.88	14.71	15.76	15.36	15.89	15.31	15.21	16.12	15.67	15.55	14.61	15.37	15.71	16.25	15.69	14.96	15.41	15.04	15.82	15.88	15.76	16.03	15.19	15.61	15.64	15.41	14.25	14.67	14.42	14.64	14.38	14.26	14.99	15.01	15.5	15.85	15.3	15.28	14.75	16.28	15.05	14.99	16.31	16.33	14.66
2	CREG1	sp|O75629|CREG1_HUMAN	20049_FVTHVSDWGALATISTLEAVR_3	14.13	13.15	13.41	15.25	15.32	15.13	14.46	14.99	13.51	13.46	13.89	15.04	13.31	15.16	14.59	15	14.33	14.24	14.75	13.99	15.36	16.01	16.13	15.83	13.91	14.38	14.7	14.43	12.84	14.58	13.19	14.84	15.02	13.85	14.07	13.79	13.91	13.99	14.6	14.11	12.52	14.08	12.4	15.05	14.99	14.99
24	SNRNP200	sp|O75643|U520_HUMAN	12553_EEGWWVVIGDAK_2	13.17	13.9	12.88	14.78	13.87	15.04	14.43	13.77	14.38	14.12	13.88	12.85	14.55	14.52	13.76	14.27	13.67	14.12	12.81	14.18	12.71	13.36	15.04	16.55	12.97	13.39	13.85	13.75	14.11	14.98	13.8	12.97	16.73	13.67	14.24	13.72	14.08	13.8	14.03	15.21	13.94	14.51	11.43	13.84	14.29	14.25
1	TIPRL	sp|O75663|TIPRL_HUMAN	34293_LADELHMPSLPEMMFGDNVLR_3	15.05	12.23	12.79	12.88	15.58	13.39	14.58	15.28	14.58	13.19	14.35	11.75	12.22	10.79	14.77	14.68	14.57	14.38	14.92	14.54	15.02	14.95	12.41	11.25	12.45	15.31	14.74	14.86	10.56	14.49	14.93	14.76	15.32	14.02	14.73	16.28	12.29	14.97	13.36	15.3	12.99	10.34	14.62	13.44	13	14.24
1	OFD1	sp|O75665|OFD1_HUMAN	29020_IKKELEMENELEM(UniMod:35)SNQEIK_3	17.03	17.42	18.06	14.56	16.1	14.88	16.02	12.84	15.87	13.85	15.34	15.48	16.38	14.57	15.79	15.41	15.58	15.66	15.55	15.11	14.71	14.97	14.73	14.85	15.51	13.14	15.73	16.78	16.39	15.19	16.03	16.44	16.12	15.7	13.89	14.61	14.31	16.18	16.12	17.54	14.66	15.87	16.06	14.8	14.94	15.85
2	TOM1L1	sp|O75674|TM1L1_HUMAN	46914_NSTVTLVPEQIGK_2	11.9	12.57	12.22	12.14	12.35	12.22	12.81	12.42	10.9	12.1	12.09	11.78	11.8	13.3	13.47	13.46	13.21	13.18	11.6	12	13.86	12.18	12.32	13.47	13.87	13.59	11.89	12.89	11.69	12.51	12.39	13.27	11.83	11.86	12.25	12.7	13.11	11.46	11.33	12	12.14	11.69	11.81	11.6	11.55	11.3
1	SURF6	sp|O75683|SURF6_HUMAN	63620_VEVSEDEPASK_2	11.12	10.54	10.41	11.34	8.93	10.13	11.55	11.78	11.36	10.06	10.47	8.23	9.45	9.9	9.98	6.92	11.45	10.19	9.74	11.89	11.28	10.82	11.05	9.76	11.29	11.58	11.06	10.15	6.82	10.56	9.35	9.84	11.73	10.32	11.05	9.11	9.33	10.31	12.07	12.27	9.14	11.88	11.27	13.03	9.42	12.11
6	NUP155	sp|O75694|NU155_HUMAN	25490_HGEPEEDIVGLQAFQER_3	13.17	13.59	13.69	13.16	14.75	13.74	13.84	14.23	13.77	13.28	11.98	13.79	12.67	11.84	14.83	12.91	11.45	12.3	13.29	13.09	13.75	13.82	14.42	14	13.53	14.77	12.39	12.41	12.19	13.32	12.51	11.99	11.84	14.72	14.13	13.95	13.66	14.52	11.94	12.5	12.37	14.41	12.37	12.97	13.62	13.67
5	SLC25A12	sp|O75746|CMC1_HUMAN	27331_IAPLAEGALPYNLAELQR_3	13.09	13.62	13.7	13.48	14.24	14.04	13.81	13.77	14.25	14.31	13.28	14.48	13.92	14.17	13.65	12.42	14.75	13.77	14.31	13.73	13.89	13.01	14.36	14.18	13.9	14.45	14.24	14.58	14.31	14.29	14.71	14.47	14.86	14.07	14.06	14.18	14.49	13.94	14.37	14.61	13.61	14.21	13.72	14.01	13.61	13.08
1	TCEA3	sp|O75764|TCEA3_HUMAN	47257_NVLSGAISAGLIAK_2	14.66	13.9	14.47	15.07	15.91	15.49	14.33	15.11	15.3	15.57	15.3	15.14	15.1	15.5	14.05	14.81	14.88	15.05	14.99	15.14	15.29	14.67	14.72	14.47	15.5	15.33	14.68	15.82	15.12	14.89	15.03	15.28	14.75	14.94	15.37	14.46	16.1	13.46	14.27	14.61	16.15	14.81	14.69	14.93	16.3	14.92
2	PALM	sp|O75781|PALM_HUMAN	68559_WLLEGTPSSASEGDEDLRR_3	12.58	13.12	12.99	13.27	14.08	13.95	12.4	15.11	12.13	13	12.26	12.84	12.37	12.43	13.43	13.61	15.8	12.96	11.96	12.76	13.45	13.4	13.18	14.69	13.72	14.9	13.27	12.16	14.97	14.79	13.97	14.68	13.3	12.55	14.86	14.07	14.19	13.23	15.21	13.3	12.99	13.18	12.02	13.07	14.46	13
1	ATP6AP2	sp|O75787|RENR_HUMAN	8591_DHSPDLYSLELAGLDEIGK_3	14.81	13.43	15.04	14.39	16.56	16.6	15.71	15.11	15.76	15.2	16.04	13.88	15.21	16.02	15.28	15.71	15.29	12.6	15.43	15.63	14.59	15.64	15.59	13.56	14.81	15.99	15.23	15.21	15.45	15.04	15.54	15.13	15.24	15.2	14.76	13.85	15.34	12.98	15.44	15.32	16.46	16.23	15.59	14.87	12.59	13.66
1	RPP40	sp|O75818|RPP40_HUMAN	45869_NLPLHELITPEFISTFIK_3	13.78	13.19	13.44	11.14	13.38	11.78	12.85	13.56	13.18	11.11	12.62	9.9	11.94	9.38	13.24	12.94	14.05	12.65	9.06	12.47	13.35	13.27	9.59	8.96	13.85	13.57	12.85	9.67	9.81	12.72	13.13	11.11	13.41	8.83	10.67	10.15	10.01	13.61	13.23	13.1	11.95	8.14	12.5	13.55	10.75	12.67
4	EIF3G	sp|O75821|EIF3G_HUMAN	14060_EKLPGELEPVQATQNK_3	13.5	13.55	13.08	11.77	12.71	12.94	12.92	13.03	13.5	14.14	13.16	13.07	13	12.75	13.22	13.2	13.65	13.26	12.01	13.32	13.17	13	12.32	13.24	12.94	13.42	13.34	11.97	11.94	12.56	12.65	12.21	11.98	13.26	11.69	11.79	14.14	13.06	11.6	13.14	13.3	12.07	13.35	12.41	11.77	11.83
3	EIF3J	sp|O75822|EIF3J_HUMAN	51673_RLEEPEEPK_2	11.29	11.84	12	13.01	12.12	13.07	12.12	10.95	12.19	11.95	11.74	12.86	11.17	11.08	12.29	10.9	14.25	11.92	11.02	11.87	10.33	11.4	11.79	11.19	12.4	11.23	11.02	12.79	10.8	13.21	10.19	11.3	13.11	12.5	11.91	12.74	7.96	11.66	13.23	12.91	14.8	12.11	12.33	13.13	12.79	11.52
6	CBR3	sp|O75828|CBR3_HUMAN	18413_FHSETLTEGDLVDLMK_3	13.61	12.74	13.76	13.11	13.89	13.6	13.52	14.1	14.06	13.95	13.96	13.8	13.53	15.63	15.64	16.34	14.19	14.7	15.09	14.51	13.25	13.67	13.69	12.45	16.06	16.31	15.48	14.23	14.5	14.42	14.28	13.76	12.98	13.78	14.09	12.83	13.87	14.14	14.99	12.8	13.16	13.83	12.78	12.74	13.94	13.16
3	PSMD10	sp|O75832|PSD10_HUMAN	46675_NRHEIAVMLLEGGANPDAK_3	14.15	12.28	13.07	14.19	13.69	13.38	12.67	13.08	13.02	13.53	12.81	13.23	13.16	12.73	13.91	13.66	13.04	13.08	12.8	13.13	13.43	13.03	13.96	14.55	12.18	13.08	12.83	14.01	13.77	13.12	13.03	13.28	13.1	13.66	13.75	13.42	14.4	13.21	13.4	13.04	14.61	13.68	13.32	13.52	14.29	12.93
1	AP1G2	sp|O75843|AP1G2_HUMAN	39470_LQDLIEEIR_2	14.42	14.92	15.03	16.05	15.91	16.16	15.77	15.62	17.25	14.02	16.64	15.49	16.12	17.15	16.79	16.19	16.01	17.08	17.25	17.52	17.96	17.07	12.31	16.28	17	16.41	12.65	13.81	14.37	13.67	14.86	14.94	15.05	14.05	13.48	12.69	12.7	17.16	16.89	14.25	16.35	16.32	16.34	15.84	15.82	14.55
2	ZMPSTE24	sp|O75844|FACE1_HUMAN	61713_TTTHVPPELGQIMDSETFEK_3	13.37	14.35	12.54	13.43	13.59	14.83	12.94	14.41	13.24	13.99	14.01	14.19	13.35	14.46	13.92	13.86	14.37	13.42	14.51	13.62	14.22	14.27	13.73	14.05	13.19	14.05	13.96	14.21	13.84	14.21	13.98	14.21	12.74	14.42	14.63	13.89	14.57	13.9	14.09	13.77	15.27	14.36	13.23	13.55	13.97	13.18
21	IDH1	sp|O75874|IDHC_HUMAN	37043_LIDDMVAQAMK_2	16.98	17.01	17.51	18.22	18.06	18.14	17.78	17.59	17.19	15.82	17.39	16.87	17.4	17.78	14.82	12.69	16.89	17.79	17.99	18.1	19.06	18.66	18.4	17.9	19.3	18.8	18.26	16.22	16.46	17.06	16.93	17.03	17.04	15.89	15.82	15.14	15.48	17.24	17.12	13.57	18.27	18.12	17.62	17.97	17.83	17.04
1	SCO1	sp|O75880|SCO1_HUMAN	41422_LVGLTGTREEVDQVAR_3	13.5	13.38	13.57	13.84	13.01	13.12	13.44	12.92	13.41	13.14	13.45	12.97	13.64	13.3	13.35	13.33	12.63	13.06	12.98	13.09	13.38	13.31	12.9	12.8	13.73	12.99	13.45	13	13.16	13.66	13.46	13.74	13.12	13.6	13.55	13.86	12.35	12.2	13.66	14.31	14.8	13.43	13.31	12.97	13.12	13.77
1	ATRN	sp|O75882|ATRN_HUMAN	7246_C(UniMod:4)TWLIEGQPNR_2	8.62	15.27	13.91	14.93	15.01	10.85	13.81	14.73	13.85	16.18	9.63	14.73	9.73	13.91	13.16	14.54	14.81	14.16	9.84	14.69	9.27	14.3	10.93	9.92	14.65	14.53	10.02	14.11	13.49	14.38	13.61	14.49	14.7	13.38	9.77	11.64	15.74	13.51	15.5	8.63	14.92	13.84	14.21	14.36	14.78	13.39
1	STAM2	sp|O75886|STAM2_HUMAN	41560_LVNEAPVYSVYSK_2	13.17	13.25	12.01	13.14	12.68	12.92	12.84	13.47	12.04	13.24	13.03	13.11	13.32	11.84	13.72	12.62	12.77	13.14	12.85	13.51	12.09	12.28	12.27	12.42	11.54	12.15	12.28	13.2	12.88	12.97	12.44	13.17	12.35	12.89	12.59	13.93	12.46	12.75	13.08	12.26	14.18	11.97	12.71	13.52	12.4	11.79
7	ALDH1L1	sp|O75891|AL1L1_HUMAN	9281_DLGEAALNEYLR_2	13.61	13.63	15.11	13.81	13.81	14.59	13.28	14.3	13.32	14.03	13.26	14.16	13.04	13.46	13.02	13.01	14.43	13.39	13.18	13.01	13.82	14.58	13.17	13.29	12.55	14.14	12.89	13.59	12.7	14.27	14.2	12.99	13.55	14.01	13.61	13.68	13.77	13.59	13.83	13.27	13.71	13.45	12.87	14.03	13.48	12.84
1	MMP23A	sp|O75900|MMP23_HUMAN	65688_VLTTYSWR_2	12.47	12.22	12.55	13.89	12.38	12.97	11.76	12.74	14.63	13.47	12.81	15.17	15.02	11.97	11.58	11.77	13.14	12.46	12.41	12.5	13.14	12.36	11.92	11.11	13.56	12.06	11.11	13.43	13.21	12.54	13.29	13.83	14.09	11.39	12.05	11.92	14.49	12.03	12.69	14.06	12.27	11.85	12.83	12.73	12.12	12.25
1	CCNK	sp|O75909|CCNK_HUMAN	9096_DLAHTPSQLEGLDPATEAR_3	10.61	11.97	11.86	11.64	11.42	12.45	11.81	11.71	10.09	13.12	13.23	11.86	11.61	NA	11.76	12.77	11.33	10.75	12.53	12.27	11.62	11.51	11.27	12.01	11.05	12.24	12.62	12.18	13.41	10.85	11.89	11.15	13.42	11.56	11.64	9.3	12.29	11.09	11.27	12.32	13.55	11.68	12.14	12.19	13.25	12.22
2	ARL6IP5	sp|O75915|PRAF3_HUMAN	52586_RTPMGIVLDALEQQEEGINR_3	12.85	13.36	13.64	14.38	16.63	14.64	15.92	14.39	15.33	14.33	13.49	16.36	16.11	16.56	12.74	16	16.25	12.93	15.9	15.72	15.69	16.32	16.85	15.81	15.23	15.44	14.13	16.02	15.64	13.99	15.69	15.82	16.05	15.86	15.09	14.55	14.53	15.7	16.11	14.43	14.97	16.32	13.89	13.74	13.99	13.49
2	BCAS2	sp|O75934|SPF27_HUMAN	11529_EAAAALVEEETRR_3	13.94	13.58	13.58	12.06	13.49	12.2	13.83	12.66	13.92	12.3	13.66	11.6	13.68	13.15	12.49	13.3	12.5	13.19	13.08	13.5	14.09	14.16	13.32	13	14	12.57	13.57	12.6	12.86	11.52	13.15	12.43	12.64	14.15	11.72	12.85	11.53	12.95	12.52	12.44	11.4	13.52	13.99	11.42	13	12.08
1	DCTN3	sp|O75935|DCTN3_HUMAN	66666_VQVALGNISSK_2	13.38	12.85	13.02	13.18	12.7	11.4	12.95	12.92	13.73	12.35	13.09	13.08	13.35	12.83	12.45	12.57	13.06	12.8	13.4	13.09	12.93	12.78	12.94	12.8	13.27	13.33	12.97	13.13	12.84	13.3	12.68	13.52	12.78	13.28	13.43	12.22	12.39	12.75	12.88	13.26	13.88	13.02	13.26	13.39	12.45	12.91
6	DNAJC8	sp|O75937|DNJC8_HUMAN	41126_LTRPGSSYFNLNPFEVLQIDPEVTDEEIK_3	13.06	11.41	11.68	14.94	13.66	14.4	14.54	15.45	13.4	14.19	14.52	10.67	14.56	11.69	14.85	12.15	14.03	14.2	13.89	14.94	14.51	13.94	12.59	10.63	13.84	14.24	14.38	9.82	11.04	13.49	11.97	14.4	13.74	11.36	12.16	16.68	13.67	13.35	15.48	14.7	14.02	13.42	13.94	14.74	13.96	14.53
1	SMNDC1	sp|O75940|SPF30_HUMAN	9576_DLQEVIELTK_2	9.73	10.97	11.55	12.66	12.6	12.91	11.03	12.55	13.18	10.97	10.14	11.27	12.23	10.95	10.72	10.43	11.09	11.97	12.74	11	12.06	11.78	12.27	12.15	11.96	12.11	11.25	11.61	12.69	11.98	11.27	10.84	13.9	11.82	10.77	11.58	11.82	10.94	12.03	10.37	12	11.3	10.4	11.7	11.97	12.34
6	ATP5H	sp|O75947|ATP5H_HUMAN	2172_AGLVDDFEK_2	14.84	14.86	11.34	16.08	15.51	12.13	15.62	15.61	15.88	15.05	15.42	14.92	15.1	15.05	15.5	15.39	14.72	15.23	15.16	15.49	16.09	16.26	15.86	15.07	15.76	15.43	12.38	14.77	14.87	14.87	15.18	15.09	15.14	15.16	15.05	15.38	12.57	15.42	14.94	15.03	12.66	15.5	15.55	15.25	14.91	14.86
16	FLOT1	sp|O75955|FLOT1_HUMAN	67314_VTGEVLDILTR_2	14.87	14.51	14.75	14.08	15.32	14.25	14.53	15.51	14.78	12.29	13.73	15.21	14.42	14.49	13.81	14.05	14.17	13.03	13.12	12.73	15.3	15.4	14.86	15.06	11.6	12.27	14.72	14.35	14.48	14.45	15.11	14.82	15.64	14.15	14.2	12.92	12.93	13.84	14.04	14.06	13.83	14.99	13.73	13.4	13.94	14.39
4	ATP5L	sp|O75964|ATP5L_HUMAN	51237_RGIIGYDV_2	12.75	12.73	12.69	14.23	13.68	14.26	13.81	11.76	13.14	13.26	13.76	12.68	12.15	13.16	13.38	11.92	13.23	13.05	11.47	13.09	13.73	13.78	14.78	12.77	13.66	11.86	12.74	13.02	12.79	12.7	12.75	13.3	13.43	13.05	13.68	14.85	13.96	11.46	13.63	12.87	11.82	14.2	13.13	13.14	12.17	12.8
8	CPD	sp|O75976|CBPD_HUMAN	21457_GFVLDATDGR_2	16.28	16.18	15.9	14	15.18	13.99	15.16	15.14	14.78	13.94	15.65	15.36	15.88	15.1	15.67	15.38	16.33	15.96	15.17	15.92	14.77	14.87	14.33	15.19	13.67	14.48	14.58	15.41	15.39	15.42	15.58	16.29	15.75	15.57	14.76	14.75	14.13	14.27	15.9	16.13	13.19	15.05	15.77	14.22	15.01	16
3	GLRX3	sp|O76003|GLRX3_HUMAN	26197_HNIQFSSFDIFSDEEVR_3	14.67	14.41	14.71	16.11	15.47	16.21	15.15	15.24	14.25	14.58	14.04	14.62	14.74	16.07	15.74	16.25	14.48	14.64	14.82	15.1	13.37	14.46	15.15	15.66	13.65	14.74	14.55	15.22	14.02	14.68	16.26	14.21	16.18	14.46	15.42	15.01	14.61	14.42	14.99	14.51	14	15.34	13.67	15.01	15.39	14.68
3	RSL1D1	sp|O76021|RL1D1_HUMAN	58202_TASVLSKDDVAPESGDTTVK_3	12.89	13.45	12.04	15.82	16.12	15.72	13.55	12.33	14.64	14.56	13.41	11.44	13.47	13.26	14.12	13.74	13.56	14.56	13.45	14.72	13.53	14.72	11.97	13.7	11.18	14.65	14.09	14.44	11.08	13.71	15.1	15.38	14.94	12.81	14.14	14.72	14.17	11.21	14.75	14.82	17.06	14.4	13.71	15.95	15.6	13.19
2	WFS1	sp|O76024|WFS1_HUMAN	38752_LNATASLEQER_2	15.78	14.53	13.62	7.72	15.15	16.35	15.41	15.14	14.66	14.2	14.85	15.55	15.72	15.28	13.98	15.34	14.29	15.05	15.12	14.82	15.34	16.58	14.83	15.16	14.47	15.09	16.23	17.7	17.1	16.47	13.94	15.95	14.92	14.77	14.74	15.58	15	15.8	14.18	14.2	16.95	15.84	15.04	14.05	15.17	16.69
4	CLPX	sp|O76031|CLPX_HUMAN	4843_AQQGIVFLDEVDK_2	12.14	13.1	11.58	12.28	13.43	12.75	12.89	12.72	14.23	13.4	11.87	13.51	13.63	13.15	13.14	11.46	13.29	12.95	13.56	12.39	13.47	12.82	13.29	13.41	13.2	11.85	12.41	13.21	11.11	14.86	13.01	12.34	12.2	13.06	12.98	13.65	13.26	12.63	13.05	12.89	12.79	13.04	13.45	13.22	11.98	11.88
3	SCGN	sp|O76038|SEGN_HUMAN	59051_TGALEGPEVDGFVK_2	13.99	15.7	15.43	11.95	13.57	13.39	12.43	13.38	13.98	12.69	13.26	13.58	13.21	13.78	12.4	12.57	14.23	11.77	13.89	14.05	13.16	11.91	13.55	14.19	13.59	13.82	13.02	14.54	14.48	14.52	13.43	13.76	13.98	13.87	14.18	13	13.19	14.32	14.54	14.46	12.82	14.09	14.41	14.04	14.01	13.66
4	NEBL	sp|O76041|NEBL_HUMAN	23803_GRGFTPVVDDPVTER_3	14.45	14.51	14.01	14.17	14.02	13.35	14.06	14.39	14.34	14.18	13.86	13.27	13.98	13.77	13.95	13.94	13.11	13.4	12.44	13.4	13.92	13.79	13.72	13.34	12.55	13.75	14.66	13.07	13.36	14.13	13.99	14.56	14.45	13.56	12.87	12.28	13.72	13.88	13.36	14.42	14.19	13.73	13.09	14.07	14.08	15.26
6	SEC14L2	sp|O76054|S14L2_HUMAN	70197_YNSHLVPEDGTLTC(UniMod:4)SDPGIYVLR_3	12.95	12.17	11.29	12.11	12.33	12.53	13.08	13.04	11.9	12.41	11.91	12.42	12.17	13.47	15.14	12.75	11.51	12.1	12.7	12.32	11.64	12.97	12.28	11.86	12.76	12.29	11.76	13.01	11.72	11.64	12.72	12.21	13.05	13.13	12.4	13.13	13.42	13.12	11.88	12.34	13.14	12.09	11.92	13.1	12.02	12.03
1	TM7SF2	sp|O76062|ERG24_HUMAN	62539_VAGLETISTATGR_2	12.58	12.22	13.12	13.05	12.36	13.44	13.04	12.72	12.66	13.47	12.21	12.8	12.29	13.32	14.01	12.81	13	13.22	13.04	12.46	12.66	12.7	12.12	11.42	13.55	13.36	12.92	12.58	11.82	12.67	12.03	13.04	13.35	13.22	12.96	12.38	12.99	12.95	13.12	13.13	13.54	13.12	12.72	13.63	12.08	12.03
7	SNCG	sp|O76070|SYUG_HUMAN	15413_ENVVQSVTSVAEK_2	14.14	13.23	14.39	13.54	12.63	13.58	12.92	13.62	12.6	14.25	13.63	14.58	13.15	15.07	13.24	10.93	14.1	11.93	12.71	13.34	12.98	13.71	12.76	14.14	13.98	12.78	12.87	12.59	15.34	13.89	14.31	14.21	14.11	13.31	13.26	13.38	14.01	14.6	14.54	15.36	13.64	14.23	12.64	14.04	13.9	14.45
4	PDE5A	sp|O76074|PDE5A_HUMAN	29936_INYMYAQYVK_2	17.08	16	16.55	16.21	15.9	16.35	15.86	15.73	15.77	16.01	16.04	16.38	15.98	16.21	16.45	15.64	16.85	16.43	16.06	13.92	15.62	15.27	15.69	15.82	15.97	16.08	16.64	16.23	16.02	15.96	16.42	16.47	16.92	15.88	15.5	15.33	15.38	16.07	16.76	16.65	15.36	15.86	15.95	16.36	16.2	16.55
10	SRP72	sp|O76094|SRP72_HUMAN	8705_DIHTLAQLISAYSLVDPEK_2	14.36	15.45	15.48	14.3	14.38	14.56	15.11	15.67	15.52	14.05	14.91	16.09	14.73	10.95	15.74	15.56	14.74	14.84	14.35	15.01	15.07	14.52	11.77	14.1	12.82	14.3	13.82	11.17	13.16	15.37	15.57	11.53	16.12	12.79	13.18	18.45	14.2	14.5	13.74	14.27	14.36	12.71	12.82	16.76	14.98	14.08
18	DDAH1	sp|O94760|DDAH1_HUMAN	8554_DHMLIPVSMSELEK_3	16.1	16.2	16.12	16.8	16.15	17.04	15.51	16.41	15.47	15.66	15.09	15.04	15.58	16.5	14.01	17.14	15.63	16.09	16.22	16.55	17.15	16.93	17.07	16.19	16.76	16.9	16.43	15.59	15.85	15.38	15.33	15.23	15.76	14.91	15.01	15.51	16.14	15.77	16.2	15.98	17.04	15.73	15.22	15.9	16.16	15.21
1	URI1	sp|O94763|RMP_HUMAN	63380_VEFTEDLQK_2	11.55	11.99	12.39	12.06	11.48	11.42	11.24	12.56	11.59	12.11	11.89	11.79	11.63	10.88	11.57	11.94	11.12	12.49	11.57	11.1	12.21	11.24	11.51	11.23	10.57	10.97	11.01	11.54	12.95	12.22	11.35	11.25	12.12	12.27	12.25	11.5	10.78	11.36	12.04	12.83	11.97	12.35	11.87	11.72	11.48	10.68
1	B3GAT3	sp|O94766|B3GA3_HUMAN	24719_GVSVWPVGLVGGLR_2	12.24	12.67	14.01	14.36	14.53	13.81	11.31	12.73	13.62	14.79	11.74	14.55	15.18	14.54	12.22	14.38	13.81	13.09	14.57	11.78	13.19	12.2	13.88	13.72	12.33	12.73	14.41	14.87	14.59	13.96	12.81	14.97	13.99	14.34	14.28	13.7	14.52	13.35	14.49	13.89	15.13	14.27	12.09	14.06	13.8	13.4
1	ECM2	sp|O94769|ECM2_HUMAN	40125_LRKSSTSHK_2	15.07	15.87	14.96	16.19	15.44	16.36	15.6	15.43	15.93	17.09	16.2	15.78	15.42	14.93	15.11	14.93	14.49	14.73	14.67	15.01	15.04	14.72	14.79	16.06	16.08	15.17	15.35	16.08	16.29	15.94	15.21	15.27	15.38	15.98	15.77	16.75	17.53	15.29	15.6	15.63	17.06	14.86	15.25	15.14	15.02	15.28
2	MTA2	sp|O94776|MTA2_HUMAN	68146_VWDPDNPLTDR_2	10.91	10.86	12.24	10.71	10.54	9.76	10.4	10.84	10.65	11.46	10.62	10.82	11.31	10.94	11.19	10.97	10.35	9.98	10.9	10.37	10.71	11.18	10.9	11.09	10.14	11.11	11.27	10.85	10.9	10	11.32	11.24	10.51	11.17	10.67	12.04	11.91	11.99	11.41	11.29	12.32	11.52	10.77	10.61	10.95	10.76
7	ALDH1A2	sp|O94788|AL1A2_HUMAN	28091_IFINNEWQNSESGR_2	13.1	12.27	12.66	12.3	12.48	12.84	11.81	11.19	12.15	13.03	12.22	13.19	12.04	12.36	12.34	12.06	13.52	11.31	12.19	13	11.76	10.46	12.28	12.31	10.79	12.56	12.14	12.11	12.44	12.41	12.44	11.01	12.68	12.8	11.72	13.95	11.6	12.21	12.33	12.87	12.84	11.31	12.34	13.74	12.3	13.05
2	TPPP	sp|O94811|TPPP_HUMAN	4393_APIISGVTK_2	13.12	12.96	12.96	12.5	11.88	11.45	11.77	12.91	12.79	12.91	12.44	12.42	11.59	12.38	12.06	12.59	12	12.84	12.68	12.1	11.92	13.42	13.26	12.56	11.15	12.06	11.72	12.92	12.2	11.99	11.7	12.79	10.86	13.66	12.45	13.44	12.91	13.03	11.45	12.62	12.56	13.5	12.32	11.4	10.9	11.99
1	LTN1	sp|O94822|LTN1_HUMAN	44858_NFLTSLVAGLSTER_2	14.86	10.51	11.71	13.46	15.49	13.12	14.75	15.36	14.62	13.76	12.75	10.78	14.37	13.18	14.88	15.04	12.87	14.9	10.96	12.11	14.96	15.14	11.52	10.74	13.13	13.26	14.77	11.61	10.66	14.85	14.56	15.41	15.08	11.33	11.32	16.22	12.81	12.66	15.33	13.98	13.41	11.75	14.58	15.61	12.45	14.52
9	TOMM70	sp|O94826|TOM70_HUMAN	47138_NVDLSTFYQNR_2	14.29	13.77	14.27	14.89	14.64	15.13	14.54	14.83	14.75	13.96	14.28	14.28	13.76	14.65	14.49	14.28	14.36	14.2	14.36	14.41	14.87	14.78	14.75	14.3	14.93	14.73	14	13.86	13.85	13.74	13.88	14.04	14.11	14.55	14.61	12.89	14.24	14.82	14.44	14.41	14.77	14.61	14.47	14.44	14.45	14.61
16	MYO1D	sp|O94832|MYO1D_HUMAN	33691_KSPQIFDDER_2	15.62	14.81	14.84	14.95	14.77	14.65	15.2	13.25	14.26	13.1	14.15	13.13	12.08	13.05	14.57	14.43	12.35	14.04	14.78	14.66	14.32	13.69	14.33	13.74	13.59	14.47	13.91	14.5	13.2	15.06	14.73	13.97	14.07	14.5	13.97	14.99	14.88	14.33	15.24	15.18	15.58	12.93	14.96	15.43	15.11	14.63
2	SEC24D	sp|O94855|SC24D_HUMAN	43013_MIMGIIQQK_2	13.77	14.12	11.73	13.88	13.07	13.57	14.24	13.76	14.11	12.92	14.11	12.42	13.82	12.73	14.04	13.67	13.24	14.04	12.87	13.06	12.17	13.38	12.29	13.18	14.53	14.32	12.04	13.21	11.38	12.91	11.26	13.84	13.22	14.19	14.16	10.67	12.31	12.31	12.38	12.79	13.61	13.72	13.71	12.34	13.34	13.88
9	UFL1	sp|O94874|UFL1_HUMAN	36464_LGIPDAVSYIK_2	13.87	13.66	13.92	13.37	13.91	13.89	12.21	14.11	13.7	12.39	12.74	12.95	11.77	13.91	13.32	13.7	13.43	12.88	13.09	12.95	12.98	12.53	12.48	12.89	13.6	13.7	13.63	14.01	13.76	13.1	11.67	12.79	12.98	13.69	14.19	12.66	13.28	13.25	13.37	13.35	12.71	14.09	13.39	13.71	12.91	12.38
22	SORBS2	sp|O94875|SRBS2_HUMAN	4386_APHYPGIGPVDESGIPTAIR_3	15.59	15.13	15.15	14.6	14.7	15.09	14.8	14.89	14.84	14.78	14.67	15	13.87	14.91	15.31	15.43	15.91	15.16	15.11	15.01	14.7	14.86	14.29	14.38	15.27	15.39	14.34	15.07	14.97	14.6	14.26	14.43	14.09	14.38	14.52	15.05	15.76	15.03	15.14	15.55	16.18	14.04	14.65	15.72	14.66	14.09
1	SASH1	sp|O94885|SASH1_HUMAN	43039_MITIEEALAR_2	13.07	14.03	12.54	12.62	12.6	12.84	12.57	12.62	13.09	12.94	11.99	12.7	13.51	13.67	11.28	13.29	13.42	12.23	12.39	12.58	13.74	13.59	12.02	13.06	12.64	12.97	12.15	13.23	13.2	13.01	11.3	11.28	12.39	12.08	13.61	12.82	14.43	12.99	13.3	12.54	12.42	14.33	12.01	13.61	13.15	12.47
3	UBXN7	sp|O94888|UBXN7_HUMAN	17947_FELLTNFPR_2	12.66	13.32	13.16	16.1	13.86	13.83	13.09	16.19	16.61	12.49	12.83	12.12	12.21	13.39	11.6	13.62	15.76	12.51	13.47	12.07	13.97	13.91	13.41	13.32	12.44	12.45	12.56	12.74	12.38	12.51	12.43	13.12	15.59	12.84	13.91	11.91	13.03	11.47	15.79	15.46	16.22	13.93	12.67	15.7	12.77	12.04
4	PLPBP	sp|O94903|PROSC_HUMAN	9523_DLPAIQPR_2	14.31	14.42	14.21	13.85	13.41	13.35	14.42	13.67	13.9	14.1	14.22	12.91	13.57	12.75	13.7	13.23	13.78	14.56	14.06	14.69	12.41	13.64	13.13	13.37	13.91	13.88	12.73	14.2	12.98	13.17	12.26	13.74	14.39	13.86	13.92	15.23	15.02	14.43	13.77	12.85	12.67	13.43	13.78	14.26	13.86	13.78
12	ERLIN2	sp|O94905|ERLN2_HUMAN	40378_LSFGLEDEPLETATK_2	14.54	13.67	13.95	15.2	14.65	15.71	14.26	15.06	14.46	13.67	14.42	14.54	13.83	14.04	14.49	14.23	14.82	15.1	15.53	15.29	12.67	13.81	13.94	13.62	14.9	15.6	14.81	14.54	14.68	14.23	14.63	14.39	14.77	13.63	15.07	14.62	14.98	13.94	13.7	14.41	16.14	14.64	14.07	15.3	15.4	14.03
5	PRPF6	sp|O94906|PRP6_HUMAN	179_AAELETDIR_2	12.97	13.48	13.79	13.8	13.58	10.4	13.15	13.62	14.57	12.82	14.22	13.68	12.26	12.58	12.55	13.22	13.53	13.29	12.19	13.86	13.52	14.45	13.59	14.44	13.49	12.7	13.28	13.57	14.45	12.25	12.57	16.4	12.43	15.2	13.38	13.48	12.29	13.79	12.27	13.47	11.65	13.79	11.92	13.23	12.96	12.15
5	ENDOD1	sp|O94919|ENDD1_HUMAN	10354_DRIPVYSAFR_3	14.1	13.86	11.75	13.7	14.33	13.83	14.5	14.05	15.12	11.66	13.83	14.18	14.27	15.02	15.2	14.95	13.98	14.2	14.05	14.58	13.73	13.42	13.49	13.5	14.78	14.09	14.31	13.86	13.82	14	13.96	12.81	14.53	14.64	13.79	13.9	11.73	14	13.93	13.8	12.65	13.42	13.5	13.83	14.29	13.87
3	GLS	sp|O94925|GLSK_HUMAN	17875_FDYVMQFLNK_2	13.89	12.98	13.31	12.97	13.72	14.08	12.13	12.87	12.71	12.96	14.08	12.57	12.71	13	13.86	12.28	11.7	13.71	12.92	11.4	12.82	12.67	12.82	12.7	11.79	13.4	12.71	12.79	12.86	12.42	13.72	12.92	13.92	12.55	13.05	12.99	12.58	11.19	12.85	12.03	12.19	12.99	13.68	13.5	12.15	12.16
1	USP19	sp|O94966|UBP19_HUMAN	34686_LAQLLEGYAR_2	13.05	13.41	14.93	12.55	13.11	12.88	13.14	14.06	13.34	13.73	12.94	12.51	12.65	13.88	14.82	13.89	12.58	14.02	14.37	13.58	13.42	13.21	13.47	12.3	13.17	14.48	12.13	15.35	13.09	12.43	12.13	13.57	13.58	13.71	13.64	13.43	14.7	12.43	13.36	11.38	12.72	13.01	13.34	13.13	13.39	15.32
2	AP2A2	sp|O94973|AP2A2_HUMAN	23459_GPSTVTDLEDTK_2	10.08	9.43	11.45	9.84	11.67	10.79	11.49	12.99	11.55	10.29	11.7	10.85	11.09	10.96	10.25	10.59	11.33	10.91	11.28	10.89	8.48	11.41	12.1	11.54	11.58	10.39	10.52	11.64	11.91	10.7	9.77	10.44	10.84	12.1	11.48	11.53	10.18	10.02	10.46	12.23	13.55	10.37	11.84	9.82	11.4	10.75
17	SEC31A	sp|O94979|SC31A_HUMAN	46304_NPAVLSAASFDGR_2	14.11	13.79	14.36	12.72	14.36	14.06	14.45	13.94	14.38	11.22	14.39	13.37	14.2	14.37	14.34	14.36	13.46	14.23	14.67	14.08	14.39	14.23	14.06	12.34	14.95	14.35	14.36	13.53	13.36	13.89	14.19	13.97	14.13	14.2	14.17	13.92	13.14	14.01	13.82	14.7	11.85	13.74	14.15	14.21	13.86	15.88
1	TJP3	sp|O95049|ZO3_HUMAN	25075_HALLDVTPSAIER_3	15.97	15.85	15.22	16.4	14.59	15.73	13.12	14.8	15.96	15.85	15.63	15.23	15.77	14.8	16.45	12.03	14.83	16.35	13.41	15.02	17.06	16.12	14.23	14.78	15.18	13.91	15.82	14.93	15.3	9.51	16.5	15.43	15.38	15.75	14.76	15.03	15.47	10	14.42	14.41	15.62	14.81	14.4	15.06	17.04	15.35
1	RPP14	sp|O95059|RPP14_HUMAN	64727_VIQVSPFLLALSGNSR_2	14.13	13.45	13.49	14.33	14.34	14.16	14.47	14.63	13.35	14.78	14.95	15.39	14.24	14.89	13.29	13.86	15.1	13.6	13.69	14.34	13.59	14.26	14.61	15.11	13.45	15.18	13.69	14.44	14.01	16.09	14.11	14.16	14.56	15.12	16	14.62	14.51	14.23	14.82	13.78	13.95	14.39	14.18	14.14	14.38	14.64
1	UBR5	sp|O95071|UBR5_HUMAN	47113_NVAIFTAGQESPIILR_2	11.16	11.76	11.63	12.54	16.46	12.74	12.39	12.55	12.55	13.16	12.04	15.06	12.68	14.32	12.57	12.46	12.47	12.6	14.48	12.92	12.09	13.37	13.49	12.84	11.57	12.21	12.19	12.59	15.81	14.15	11.84	14.2	12.49	12.43	12.43	13.86	13.82	11.49	14.72	13.02	13.17	13.96	12.31	12.33	12.43	13.05
1	AGFG2	sp|O95081|AGFG2_HUMAN	31476_IWLGLFDAR_2	15.86	16.03	15.91	16.43	16.23	16.46	16.06	16.23	16.39	14.91	16.41	15.89	16.01	16.3	16.19	16.32	16.52	16.19	16.18	16.3	16.67	16.71	16.73	16.63	16.25	16.72	16.09	16.35	16.71	16.08	15.8	16.13	16.15	16	16.29	13.82	14.39	15.84	16.49	16.22	13.52	16.73	15.96	16.11	15.95	16.05
1	PRSS23	sp|O95084|PRS23_HUMAN	40718_LSTGC(UniMod:4)TGTLVAEK_2	10.65	12.26	11.58	12.5	11.22	13.34	11.11	11.99	12.59	12.42	11.18	11.8	11.39	12.63	11.58	12.01	11.66	11.65	12.02	10.96	11.39	11.14	11.46	11.77	11.17	11.91	11.57	11.68	11.77	13.04	11.35	11.17	11.42	12.21	12.54	14.91	11.44	12.58	12.59	12.56	9.63	10.26	12.18	11.18	12.24	11.31
1	MFN2	sp|O95140|MFN2_HUMAN	57374_STVINAMLWDK_2	11.57	11.51	11.96	11.81	12.68	12.73	11.81	12.82	11.51	12.33	11.1	12.12	12.01	12.69	11.47	11.26	11.71	11.83	12.57	11.19	10.88	11.16	12.54	12.43	11.68	11.68	12.23	12.51	11.64	12.06	12.05	11.62	11.78	11.81	11.74	11.75	12.63	11.24	11.86	12.58	11.94	12.84	11.25	12.25	12.22	11.5
1	ZFPL1	sp|O95159|ZFPL1_HUMAN	34925_LC(UniMod:4)NIPLASR_2	11.99	12.79	12.15	12.03	12.29	9.95	12.82	11.68	10.97	10.94	12.91	12.51	13.45	10.85	13.47	13.63	13.2	13.08	12.69	11.69	12.41	12.78	10.72	12.73	11.83	11.61	13.5	11.82	11.69	12.05	12.74	12.71	10.17	12.01	12.05	12.34	10.82	12.54	12.39	10.31	11.12	13.21	13.68	13.28	10.29	13.16
3	NDUFB4	sp|O95168|NDUB4_HUMAN	60236_TLPETLDPAEYNISPETR_3	14.75	14.32	13.98	14.38	14.21	14.92	14.61	15.04	14.14	13.54	13.38	14.5	14.59	14.39	14.82	15.29	14.88	14.53	14.21	14.28	14.28	13.7	14.18	14.54	13.7	14.94	14.64	14.78	14.74	14.64	14.17	13.48	15.2	14.3	15.03	15.15	14.87	14.6	13.93	14.28	14.83	14.6	13.62	14.79	15.08	13.88
1	NDUFB8	sp|O95169|NDUB8_HUMAN	50613_QYPYNNLYLER_2	10.11	10.62	9.86	10.98	10.98	10.24	10.52	10.1	10.35	11.46	10.28	10.73	10.37	10.41	9.76	10.39	10.74	10.39	10.2	10.46	9.69	13.25	11.73	10.56	9.77	10.96	10.94	11.5	9.9	11	10.3	11.05	10.2	10.61	11.85	11.57	11.13	10.34	10.88	10.39	11.35	9.99	10.77	9.97	10.14	10.36
3	NDUFA7	sp|O95182|NDUA7_HUMAN	52826_RWELSSDQPYL_2	14.34	14.01	13.56	13.7	14.4	15.02	13.79	14.85	13.88	15.34	15.1	14.5	12.98	13.79	14.36	13.5	13.21	13.48	14.3	15.52	13.82	12.06	14.2	13.58	14.18	13.83	13.66	14.06	14.18	13.35	14.18	13.41	13.5	11.79	13.56	14.95	12.97	13.92	14.12	14.43	16.47	13.91	12.72	14	14.52	13.68
1	RTN3	sp|O95197|RTN3_HUMAN	61037_TQIDHYVGIAR_3	13.27	13.34	13.54	15.14	13.8	12.99	14.14	13.9	13.99	13.97	15.03	12.01	14.03	14.05	14.14	14.1	12.71	14.34	13.94	14.03	13.62	13.61	14.06	12.88	14.61	14.09	14.26	13.91	13.48	12.46	13.69	12.49	13.88	13.1	13.39	13.13	14.61	13.78	13.61	13.59	13.59	13.8	13.88	14.3	13.04	13.54
9	LETM1	sp|O95202|LETM1_HUMAN	52771_RVQQMIGQIDGLISQLEMDQQAGK_3	13.73	14.92	12.2	15.38	16.97	15.44	14.94	17.56	16.77	15.5	15.38	13.85	15.91	11.24	16.27	14.5	15.32	16.32	16.83	15.06	16.32	16.6	13.78	16.88	14.44	17.39	16.13	16.58	11.8	16.27	16.19	16.26	16.72	16.37	17.23	18.48	14.39	16.87	14.52	16.57	15.83	12.37	16.22	17.29	15.45	16.18
1	EPN2	sp|O95208|EPN2_HUMAN	13507_EHGSLPQQTTLLDLMDALPSSGPAAQK_3	14.25	13.54	14.95	14.16	15.85	15	12.52	14.09	NA	15.19	14.82	14.6	13.85	13.75	13.21	14.67	14.7	13.04	14.59	14.89	14.18	15.23	15.31	14.31	13.99	14.55	14.63	14.6	14.54	14.07	14.58	14.3	14.78	14.15	13.99	14.88	15.24	14.85	14.46	15.72	15.15	14.98	14.83	14.33	13.84	15.09
1	SNX4	sp|O95219|SNX4_HUMAN	27119_HYSDELQSVISHLLR_3	9.36	11.05	9.18	11.15	10.59	9.99	11.61	11.98	8.98	10.8	12.85	9.88	10.01	10.64	10.04	9.91	13.26	10.06	6.89	9.25	11.43	11.15	11.18	12.02	9.41	12.13	9.81	11.74	10.39	12.6	11.75	9.38	12.83	10.36	10.5	9.46	9.95	11.21	11.74	13.04	11.36	9.97	11.49	11.16	11.84	9.05
3	LUC7L3	sp|O95232|LC7L3_HUMAN	69994_YLQSLLAEVER_2	16.34	16.5	16.66	16.95	17.42	17.4	16.87	17.74	16.86	16.16	16.8	16.44	16.31	16.39	16.12	16	16.58	16.27	16.51	16.61	16.9	16.03	17.79	13.75	15.98	16.96	16.18	17	17.05	16.25	16.14	16.68	17.22	16.83	17.99	15.58	16.71	15.96	16.61	16.6	15.29	17.52	16.56	16.35	16.62	16.19
5	VAPB	sp|O95292|VAPB_HUMAN	63565_VEQVLSLEPQHELK_3	14.26	12.97	14.48	14.57	13.65	14.59	13.88	13.87	14.07	14.02	11.91	13.55	13.53	13.88	14.01	11.43	12.59	13.82	13.75	14.08	14.42	12.74	13.85	13.77	14.25	13.74	13.71	13.69	13.39	13.83	13.4	13.76	13.47	14.03	13.93	14.23	13.92	13.77	13.49	13.08	15.61	12.92	13.93	12.76	13.13	11.88
1	NDUFC2	sp|O95298|NDUC2_HUMAN	62226_TYGEIFEK_2	12.41	12.55	12.42	13.25	13.65	13.66	13.62	13.76	14.95	12.51	12.54	12.05	10.47	12.73	13.16	13.53	12.24	13.01	11.96	12.52	13.47	13.74	13.48	12.61	13.67	13.66	13.41	12.46	13	13.14	12.9	13.39	14.47	13.88	12.4	12.42	11.91	13.44	12.72	12.16	12.88	12.02	12.78	13.66	13.11	11.41
7	NDUFA10	sp|O95299|NDUAA_HUMAN	31073_ITSAYLQDIENAYK_2	14.04	14.25	12.45	13.3	14.03	14.11	13.05	14.68	13.38	14.51	13.34	14.48	13.1	13.82	12.26	13.35	14.3	13.1	13.13	13.46	13.38	13.26	13.64	13.77	12.57	14.24	14	14.06	14	12.78	13.69	13.77	12.98	13.26	14.75	14.01	13.99	13.16	12.39	13.82	14.02	13.86	12.49	13.19	14.37	13.01
11	PGLS	sp|O95336|6PGL_HUMAN	67396_VTLTLPVLNAAR_2	15.38	15.87	12.85	16.39	16.57	16.58	16.02	16.53	16.27	14.94	16.03	15.77	15.84	16.6	14.58	16.9	15.77	16.13	16.51	16.36	16.17	16.34	16.57	16.58	16.29	17.03	15.9	16.21	16.67	16.41	11.25	15.3	15.61	15.35	16.16	12.87	11.4	16.13	16.73	15.8	15.02	16.45	15.69	16	16.06	15.67
1	PAPSS2	sp|O95340|PAPS2_HUMAN	65605_VLSMAPGLTSVEIIPFR_2	12.9	12.43	13.09	12.39	11.89	13.32	15.37	10.58	12.63	12.68	13.43	12.67	12.7	12.59	13.06	13.25	11.61	11.87	14.69	12.86	12.52	13.88	12.22	13.02	12.55	12.66	13.66	14.94	14.26	12.37	12.18	14	12.6	13.76	14.14	14.07	14.5	12.53	13.21	11.83	13.82	13.09	13.21	12.56	13.53	12.42
3	ATG7	sp|O95352|ATG7_HUMAN	27120_HYSDFFQGQR_2	12.21	11.6	11.76	13.74	14.06	11.21	14.18	11.74	12.49	12.37	12.22	12.56	13.42	12.27	9.89	11.17	12.31	13.31	13.21	13.59	11.75	12.78	10.99	10.93	13.21	11.32	12.01	10.98	11.48	11.92	12.44	10.17	11.63	10.89	11.75	9.26	13.28	10.6	12.05	12.33	13.95	10.31	13.22	14.28	13.08	11.36
2	TACC2	sp|O95359|TACC2_HUMAN	37981_LLGPAGLTWER_2	12.08	12.78	12.23	12.31	11.28	12.48	12.22	13.15	12.84	13.39	11.58	13.11	11.64	12.66	12.41	11.36	12.67	11.06	12.39	10.76	13.51	13.19	12.01	13.25	12.88	12.46	11.9	13.58	12.61	11.59	12.44	12.11	12.38	12.76	12.47	11.42	12	13.1	13.16	12.29	13.01	12.96	11.82	12.95	11.61	11.77
3	LYPLA2	sp|O95372|LYPA2_HUMAN	16401_ETAAVIFLHGLGDTGHSWADALSTIR_4	11.99	11.62	13.21	11.84	13.26	10.61	11.99	13.55	12.42	10.98	10.83	12.05	12	13.07	12.11	13.08	11.51	11.76	11.17	12.34	12.47	14.15	13.35	13.19	12.01	10.64	10.96	11.97	11.81	12.22	11	12.64	12.78	11.91	11.06	14.15	10.55	10.6	11	10.95	11.12	12.83	11.58	11.5	11.27	10.22
3	IPO7	sp|O95373|IPO7_HUMAN	1624_AFAVGVQQVLLK_2	9.44	10.79	8.78	7.94	11.73	8.36	8.99	11.21	8.77	9.73	9.25	9.97	9.66	9.54	10.83	9.74	9.34	11.96	10.71	10.85	10.29	9.79	10.76	9.06	10.6	11.9	9.64	12.18	10.92	11.26	9.62	13.13	9.7	10.52	12.28	10.31	10.36	9.13	9.77	10.86	7.06	12.26	8.67	8.51	9.74	9.85
1	TNFAIP8	sp|O95379|TFIP8_HUMAN	54614_SIATTLIDDTSSEVLDELYR_3	11.06	10.17	9.83	14.02	10.43	11.84	NA	10.57	11.35	11.88	6.7	7.97	NA	NA	NA	9.1	14.53	6.55	11.71	6.99	7.83	9.52	NA	11.03	NA	7.73	9.37	NA	10.49	6.1	11.87	NA	11.68	7.96	7.22	NA	12.16	10.47	11.21	14.65	12.77	6.86	NA	14.87	11.01	NA
9	PGM3	sp|O95394|AGM1_HUMAN	1855_AFVRPSGTEDVVR_3	15.08	15.13	15.31	13.53	14.18	14.15	15.56	13.96	15.64	13.19	15.44	14.21	14.94	14.7	15.25	15.27	13.1	14.54	13.91	14.79	15.11	14.84	14.58	14.73	14.61	13.25	14.37	13.68	13.91	14.07	14.17	14.31	14.2	15.26	14.71	14.13	13.39	15	13.68	13.28	14.58	14.48	15.03	13.16	13.15	14.9
1	CD2BP2	sp|O95400|CD2B2_HUMAN	23137_GNLGVYQETR_2	11.44	9.31	11.41	10.37	10.28	10.31	9.58	12.03	11.43	12	10.96	11.18	10.06	10.65	10.19	11.06	14	11.32	11.04	10.11	11.35	9.27	10.91	10.51	11.08	10.87	9.98	9.94	10.38	11.78	10.9	10.8	11.85	11.26	10.84	9.41	10.53	11.77	11.66	11.09	11.49	11.95	10.8	11.19	11.31	9.97
11	SVIL	sp|O95425|SVIL_HUMAN	5810_ATYIQTIEEGINTHTHAAK_4	15.75	15.64	15.05	15.31	15.46	15.69	15.5	14.67	15.96	16.06	14.49	14.11	14.91	15.06	15.09	14.96	15.4	15.26	14.53	15.88	14.26	15.61	14.96	14.84	15.24	14.72	16.08	15.11	15.6	14.49	16.19	15.57	15.32	14.9	15.04	15.58	16.19	15.46	15.43	16.06	16.36	15.63	15.34	15.7	15.67	15.51
7	AHSA1	sp|O95433|AHSA1_HUMAN	35082_LDGEASINNRK_3	15.53	15.85	15.11	14.63	15.81	14.02	15.95	13.73	15.78	10.45	15.38	12.59	16.17	13.07	14.44	14.65	15.96	14.04	15.21	12.86	16.18	15.59	13.99	12.29	15.61	14.09	16.16	11.96	11.95	16.13	15.01	11.72	13.29	11.16	11.6	14.86	15.6	15.27	15.85	14.24	13.97	15.35	15.03	17.03	15.47	15.11
3	SGPL1	sp|O95470|SGPL1_HUMAN	3659_ALPSQGLSSSAVLEK_2	10.19	11.56	11.7	12.18	12.3	12.51	11.51	12.42	11.42	11.74	11.54	11.33	11.5	11.58	10.09	12.11	10.83	11.37	10.68	11.48	10.96	12.1	11.95	11.42	10.76	11.25	12.73	12.29	11.46	11.47	8.24	10.99	11.58	10.91	12.63	11.64	11.97	10.4	10.7	9.47	12.37	12.29	12.12	12.26	11.61	10.75
2	H6PD	sp|O95479|G6PE_HUMAN	14764_ELQKPDSFHSLTPTFAAVLVHIDNLR_4	12.74	13.1	13.59	13.42	13.09	14.08	13.3	13.65	13.09	13.05	13.37	15.34	12.91	14.76	12.86	13.18	13.52	13.33	15.58	13.41	13.21	14.26	13.35	12.86	12.42	13.13	13.24	15.56	15.45	12.86	13.82	15.33	13.99	14.73	15.4	16.34	14.09	13.28	13.37	13.6	14.72	15.62	12.64	13.88	13.17	13.1
1	SEC24A	sp|O95486|SC24A_HUMAN	60019_TLETQSALGPALQAAFK_2	13.4	14.84	12.72	13.53	13.08	14.85	14.2	14.56	13.57	14.44	13.52	14.95	13.22	14.52	13.8	13.82	14.37	12.92	13.85	13.58	15.44	13.57	14.17	13.66	11.5	13.23	12.78	14.06	14.48	14.43	13.79	14.03	13.61	13.2	13.26	15.21	14.57	14.06	15.16	14.07	16.03	13.87	14.3	13.73	13.77	14.43
1	SEC24B	sp|O95487|SC24B_HUMAN	9454_DLLNALPNMFTNTR_2	14.25	12.49	14.2	12.92	13.43	14.31	12.12	11.87	12.6	13.74	14.42	14.8	13.84	12.55	12.32	13.3	13.51	12.71	13.41	12.98	12.9	13.22	14.06	12.98	11.97	15.02	14.24	15.22	13.64	13.8	12.45	13.15	12.33	12.96	12.01	14.4	12.93	13.11	14.68	14.11	12.89	14.85	14.31	13.85	12.38	13.94
1	ADGRL2	sp|O95490|LPHN2_HUMAN	46792_NSIDYIYNTR_2	12.77	11.52	12.44	13.7	14.12	14.86	14.38	9.45	13.23	15.69	13.96	14.75	14.71	13.26	14.52	11.53	14.23	13.59	12.57	8.76	12.97	14.03	13.84	10.06	13.93	14.81	15.07	12.31	12.42	15.24	15.24	15.9	15.79	14.47	14.12	13.4	10.73	14.32	11.96	14.63	15.49	15.2	15.66	15.28	14.77	13.18
1	SLC2A10	sp|O95528|GTR10_HUMAN	70488_YSFLDLFR_2	9.53	9.38	9.5	14.38	8.86	14.64	9.88	11.34	12.39	8.48	9.18	NA	9.47	8.91	10.45	11.07	11.93	10.67	11.94	8.51	9.98	9.11	9.26	10.56	8.79	8.61	10.64	9.34	9.61	8.36	9.49	10.29	9.05	9.57	10.06	10.36	10.82	11.06	12.59	8.11	8.76	9.87	10.38	12.99	12.63	8.55
1	TDP2	sp|O95551|TYDP2_HUMAN	3626_ALNSYFEPPVEESALER_2	11.35	10.66	10.4	10.15	NA	NA	NA	NA	9.2	11.84	9.69	10.96	NA	11.7	11.24	9.92	NA	9.88	10.2	10.21	10.04	NA	NA	NA	8.74	10.5	10.47	10.23	NA	10.52	11.5	10.68	9.66	10.18	NA	8.79	10.46	10.59	NA	10.24	NA	NA	10.15	8.66	10.5	9.79
1	SFT2D2	sp|O95562|SFT2B_HUMAN	65588_VLSGQDTEDR_2	9.99	9.66	9.94	9.96	9.57	12.52	9.89	9.85	9.89	11.34	10.99	10.07	10.39	11.76	10.13	9.58	9.51	9.38	9.73	9.48	9.85	11.56	10.65	8.3	8.87	9.92	10.19	11.61	10.43	9.11	11.08	10.57	10.04	10.21	10.5	10.72	7.74	10.5	10.45	10.63	13.85	10.82	10.86	9.84	9.79	9.59
3	ETHE1	sp|O95571|ETHE1_HUMAN	21749_GGSGAPILLR_2	14.49	13.82	14.56	13.38	14.3	12.91	14.26	14.22	14.07	11.93	13.76	12.19	13.92	14.63	14.77	14.15	14.25	14.47	14.16	13.25	13.73	13.78	13.39	13.15	14.39	14.61	14.08	13.6	13.46	14.39	10.61	14.38	13.51	14.75	14.65	12.37	12.6	14.52	14.19	15.58	11.85	14.02	14.05	13.47	12.84	14.08
12	ACSL3	sp|O95573|ACSL3_HUMAN	65579_VLSEAAISASLEK_2	13.45	13.13	12.98	14.6	13.63	14.45	13.49	13.97	13.1	12.87	13.47	13.16	12.59	14.26	13.46	13.76	13.76	13.26	13.62	14.02	13.69	13.11	11.57	13	15.2	15.25	14.03	12.98	12.6	12.38	13.37	13.74	14.03	12.97	13.44	13.21	13.33	14.03	13.82	13.39	17.22	15.53	15.24	14.37	14.21	13.65
1	PCNT	sp|O95613|PCNT_HUMAN	20758_GDLLQVVQEAFEK_2	10.54	14.2	10.75	13.83	13.89	11.7	13.37	14.48	13.57	11.18	12.43	9.97	12.89	10.08	13.19	13.82	14.55	11.55	10.68	13.76	13.92	14.07	8.49	10.65	NA	10.74	11.21	10.72	10.95	13.86	13.97	11.18	11.49	9.88	NA	10.57	10.82	14.47	14.1	14	12.68	10.93	13.46	14.42	12.24	13.36
2	STAMBP	sp|O95630|STABP_HUMAN	40852_LTDHGLEEISSC(UniMod:4)R_3	15.1	17.94	17.58	15.2	17.26	15.65	14.75	13.51	15.71	16.09	15.18	15.47	15.65	16.03	17.68	14.74	17.3	16.1	16.19	15.06	15.92	17.55	18.31	16.89	14.85	17.01	17.68	17.58	17.56	17.65	15.16	14.72	17.42	16.85	13.7	16.85	15.74	18.19	18.43	16.92	16.13	15.43	16.11	17.88	16.41	17.48
8	ASMTL	sp|O95671|ASML_HUMAN	62490_VAESC(UniMod:4)KPGAGLLLVETLLDEEK_3	15.11	12.62	15.37	12.57	13.01	13.5	14.42	12.92	12.31	14.33	14.23	13.63	14.25	12.76	14.97	12.66	12.94	14.66	15.1	14.68	14.39	13.3	15.28	14.8	12.01	12.81	12.84	14.34	15.08	13.34	12.89	14.91	13.46	14.6	10.31	16.78	12.46	15.19	12.61	12.66	12.16	14.95	14.45	13.61	12.79	14.25
2	PPP1R3D	sp|O95685|PPR3D_HUMAN	63804_VFNAGDDPSVPLHVLSR_3	12.28	9.92	12.13	11.23	11.23	12.07	11.04	10	11.75	10.83	11.05	11.96	10.89	11.49	11.45	11.96	12.71	10.32	10.54	10.99	10.67	11.51	11.76	9.91	11.37	9.53	12.1	11.2	10.08	9.43	11.26	11.84	10.09	12.37	11.13	11.85	12.33	12	11.36	11.6	9.35	11.05	11.5	11.8	11.06	9.16
4	RAB3D	sp|O95716|RAB3D_HUMAN	51591_RLADDLGFEFFEASAK_3	14.24	13.82	14.38	14.85	15	14.99	14.47	13.12	14.7	12.59	14	13.79	13.8	15.12	15	15.13	13.93	13.92	13.93	14.04	14.36	14.78	15.3	14.13	14.01	12.42	14.35	13.18	13.6	11.95	14.04	12.81	13.66	14.47	12.63	12.54	12.77	14.81	14.79	13.19	12.83	13.2	12.47	14.67	14.75	13.71
1	SNAP29	sp|O95721|SNP29_HUMAN	57480_SVFGGLVNYFK_2	10.37	10.39	11.11	10.1	10.07	10.91	10.13	11.82	11.55	10.39	9.67	10.47	10.71	9.96	9.85	10.46	11	10.73	11.14	11.18	11.08	11.2	10.59	11.02	10.58	11.85	10.55	10.5	11.09	10.45	9.61	10.17	10.44	10.02	11.12	10.74	10.97	10.58	10.42	10.26	10.9	11.94	10.21	10.24	9.93	10.11
1	CPNE6	sp|O95741|CPNE6_HUMAN	64988_VLALEYFFEEK_2	11.34	11.4	11.91	10.98	12.05	13.81	11.03	12.48	9.29	12.46	10.36	11.88	12	11.61	12.5	11.57	12.49	11.59	11.18	10.81	12.85	11.57	12.35	10.98	10.81	10.98	14.64	12.18	12.45	12.18	12	11	11.73	11.58	11.08	11.57	12.17	10.98	12.32	14.52	11.48	12.23	10.63	10.84	13.03	10.45
7	OXSR1	sp|O95747|OXSR1_HUMAN	54434_SGVLDESTIATILR_2	12.01	10.54	12.61	10.58	13.22	10.18	10.16	13.63	12.59	10.91	10.32	12.57	10.51	13.08	12.11	12.83	12.91	12.3	12.9	11.47	13.32	13.96	13.88	13.18	12.7	12.72	10.87	13	10.7	10.03	9.72	10.08	13.06	12.75	12.89	12.61	10.86	12.21	12.52	12.52	11.65	11.56	10.31	9.99	9.69	10.75
1	GGPS1	sp|O95749|GGPPS_HUMAN	21681_GGNPELVALVK_2	11.56	9.27	10.55	12.01	11.67	9.46	11.97	11.51	12.3	11.39	12.3	11.65	9.18	12.73	12.53	12.8	12.25	12.81	12.61	12.9	12.33	11.47	11.92	11.62	13.11	12.9	12.55	11.18	10.04	11.67	9.73	10.6	11.46	10.58	11.74	11.34	12.21	10.04	11.94	10.97	10.87	11.29	9.36	10.48	10.44	11.66
1	LSM8	sp|O95777|NAA38_HUMAN	21212_GFDQTINLILDESHER_3	13.49	14.41	14.08	14.31	14.13	14.63	12.43	15.02	14.22	13.86	13.79	13.38	15.02	13.92	13.9	14.48	13.56	13	13.94	12.76	14.02	13.13	15.22	14.95	13.72	14.34	13.76	14.21	14.19	13.99	13.07	12.5	14.14	13.98	14.75	13.94	13.6	13.72	14.08	13.61	13.31	15.07	14.57	14.55	13.49	13.34
5	AP2A1	sp|O95782|AP2A1_HUMAN	15040_EMGEAFAADIPR_2	13.99	13.79	12.66	11.76	12.49	12.62	12.86	13.21	11.8	13.18	11.38	13.71	12.97	11.35	12.26	13.13	13.85	13.58	13.9	12.66	13.72	10.2	13.16	12.89	13.04	12.79	13.27	12.93	13.11	12.1	13.43	11.08	13.99	11.86	14.35	14.18	12.88	13.29	13.13	13.12	12.46	13.19	15.46	11.84	12.72	12.57
3	DDX58	sp|O95786|DDX58_HUMAN	39964_LQTWDEAVFR_2	11.26	11.95	12.07	10.65	12.46	11.84	11.67	11.46	11.01	10.51	11.79	10.57	11.76	12	11.67	11.3	12.04	10.43	11.95	10.7	10.91	11.38	11.33	11.89	11.79	12.27	12.17	11.83	10.59	10.16	10.9	12.59	12.03	11.64	12.09	10.56	12.45	11.25	11.85	11.98	11.2	11.4	10.43	12.06	11.58	11.6
3	STAU1	sp|O95793|STAU1_HUMAN	66526_VQGFQVEYK_2	14.69	13.62	15.7	14.28	15.98	15.17	15.21	14.48	15.44	13.91	13.84	14.4	13.98	14.35	15.33	14.88	15.76	15.32	14.9	14.19	14.12	14.73	15.21	14.07	15.2	14.66	14.91	15.11	13.97	14.88	15.21	15.23	15.46	14.81	15.13	17.23	14.95	14.9	15.34	14.59	17.02	13.72	14.94	16.73	15.82	15.79
6	CAVIN2	sp|O95810|SDPR_HUMAN	49666_QPVSGAVEGKEELPDENK_3	14.3	13.34	15.24	16.25	16.58	15.12	16.74	12.58	13.55	12.19	14.98	13.23	15.83	14.21	14.34	13.47	14.47	15.34	12.74	15.39	13.99	14.48	12.44	13.17	15.75	11.23	14.67	12.46	12.57	12.36	15.53	15.03	12.99	14.29	13.46	14.19	15.41	15.44	14.11	14.42	13.48	12.54	14.08	16.47	15.49	13.61
4	BAG2	sp|O95816|BAG2_HUMAN	37883_LLESLDQLELR_2	14.64	14.59	14.53	14.12	14.9	14.36	14.24	14.74	14.22	13.37	13.61	14.49	13.51	14.94	14.07	14.29	14.76	13.81	14.29	12.96	14.42	13.78	13.87	14.6	11.6	14.43	14.21	14.19	14.61	14.4	14.05	14.11	14.41	15.59	16.28	11.69	12.84	14.45	14.54	14.29	12.7	13.74	11.8	14.2	14	14.13
2	BAG3	sp|O95817|BAG3_HUMAN	19481_FRTEAAAAAPQR_3	13.97	13.91	13.84	14	14.05	14.4	13.8	13.49	13.98	13.95	13.78	13.5	14.06	13.04	13.73	13	13.67	13.77	13	13.68	12.98	13.58	12.73	13.12	13.63	13.28	13.31	13.36	13.34	13.94	13.85	13.43	14.1	13.02	12.12	13.8	13.85	13.53	14.05	14.41	15.46	13.16	13.99	14.1	13.75	14.22
1	MLYCD	sp|O95822|DCMC_HUMAN	1006_ADLLEAQALK_2	11.88	12.47	12.53	11.93	13.46	13.78	12.57	11.75	13.82	11.34	12.35	12.16	11.15	12.11	11.65	12.01	11.93	11.64	11.94	12.19	12	12.44	12.72	11.88	12.86	11.87	12.19	12.35	11.86	12.73	12.3	12.02	11.63	12.01	12.19	12.84	12.31	11.11	12.43	10.57	12.36	11.62	11.48	11.32	12	12.02
1	CRYZL1	sp|O95825|QORL1_HUMAN	20527_GATLAFLNDEVWNLSNVQQGK_2	NA	NA	NA	NA	NA	NA	NA	NA	NA	NA	NA	NA	NA	NA	NA	NA	NA	NA	NA	NA	NA	NA	NA	NA	NA	NA	NA	NA	NA	NA	NA	NA	NA	NA	NA	NA	NA	NA	NA	NA	NA	NA	NA	NA	NA	NA
14	AIFM1	sp|O95831|AIFM1_HUMAN	3408_ALGTEVIQLFPEK_2	12.68	13.5	13.77	15.34	15.69	15.43	15.1	15.8	15.51	13.74	14.98	14.75	14.51	15.12	14.9	14.73	13.82	14.56	14.94	13.03	15.64	15.91	16.31	15.35	15.5	16.27	15.09	14.5	14.25	14.46	14.46	14.4	14.92	14.95	15.37	14.24	14.42	14.85	15.02	13.48	14.98	15.61	12.99	15.04	14.73	13.55
14	EML2	sp|O95834|EMAL2_HUMAN	53022_SAGFHPSGSVLAVGTVTGR_3	15.04	15.17	15.21	14.92	14.79	15.17	15.02	14.89	15.46	14.3	14.8	15.33	15.01	15.22	15.45	14.97	15.1	15.44	15.26	15.76	15.33	14.7	14.93	14.47	15.35	15.39	15.1	14.93	14.96	14.84	15.13	15.09	15.48	14.57	14.44	13.48	14.04	14.87	15.01	14.78	14.44	14.32	15.28	14.37	15.49	14.9
4	BPNT1	sp|O95861|BPNT1_HUMAN	26151_HMNSAGVLATLR_2	12.91	12.23	12.46	10.69	11.49	11.16	13.23	12.84	12.27	11.53	12.37	11.99	12.04	10.76	11.94	12.09	11.95	10.35	12.16	9.47	12.32	12.73	11.78	12.16	12.36	13.37	12.34	12.16	12.13	11.53	10.17	12.3	12.23	12.62	13.5	9.67	12.04	12.02	14.14	12.35	14.6	12.29	13.03	12.83	10.51	12.4
9	DDAH2	sp|O95865|DDAH2_HUMAN	20297_GAEIVADTFRDFAVSTVPVSGPSHLR_4	14.89	14.47	15.37	16.37	15.98	16.36	15.03	16.03	15.16	16.82	16.06	16.19	16.28	15.65	15.72	15.87	16.14	15.82	15.84	15.67	15.36	15.75	15.25	16.24	15.31	16.18	15.06	16.79	17.04	16.64	16.15	15.8	16.17	14.66	15.15	14.94	16.5	16.23	16.48	17.22	14.41	15.14	15.25	16.43	16.46	16.09
3	TXNDC12	sp|O95881|TXD12_HUMAN	69326_YFYVSAEQVVQGMK_2	12.96	11.67	11.59	11.81	12.5	13.3	12.6	12.83	12.19	13.09	11.69	12.84	12.07	12.43	11.71	12.59	14.5	11.61	12.53	11.3	12.69	11.47	12.61	12.2	11.71	12.02	12.96	12.43	13.5	13.58	12.07	13.73	12.77	11.71	12.14	12.2	14.14	12.07	14.29	11.85	12.25	12.48	12.08	11.83	13.14	11.87
1	EFEMP2	sp|O95967|FBLN4_HUMAN	2202_AGNSQGDFYIR_2	11.97	11.88	12.06	12.11	11.99	11.44	11.88	12.35	11.53	11.46	12.29	12.85	11.05	11.57	12.16	11.67	12.21	12.24	11.8	14.24	11.35	11.11	11.24	13.01	11.35	12.13	12.35	12.87	12.89	11.14	12.63	11.45	12.56	12.97	12.51	11.32	11.52	10.92	11.98	11.9	11.49	11.39	10.99	11.38	13.84	10.6
2	MBD3	sp|O95983|MBD3_HUMAN	33094_KLSGLNAFDIAEELVK_3	9.11	9.97	9.87	10.49	10.71	10.15	10.77	10.61	8.88	9.67	9.81	10.15	9.11	10.66	8.88	11.18	11.43	10.07	10.03	10.12	9.92	10.57	12.05	11.98	9.96	10.21	10.6	11.55	10.58	9.2	9.5	10.12	10.27	10.06	10.81	8.77	9.72	13.14	10.62	9.57	9.89	11.1	10	11.64	10.15	9.76
9	AGR2	sp|O95994|AGR2_HUMAN	41919_LYAYEPADTALLLDNMK_3	15.45	15.17	15.95	15.6	15.68	15.72	15.34	16.4	14.45	14.3	14.56	14.99	14.41	13.64	13.79	12.66	13.6	13.74	13.43	13.6	12.71	13.2	13.68	14.09	11.9	14.16	13.9	14.62	14.37	14.49	15.38	15.01	15.47	16.84	18.12	15.56	16.29	16.4	16.35	14.3	14.05	15.74	14.57	15.25	15.05	15.54
6	NDUFB10	sp|O96000|NDUBA_HUMAN	63181_VDQEIINIMQDR_2	13.86	14.51	14.27	13.85	14.74	13.97	14.28	14.26	14.03	13.82	13.71	14.09	13.16	14.32	14.46	14.41	13.79	14.15	14.11	13.76	14.93	14.92	15.01	13.67	14.54	14.95	14.57	14.07	14.44	14.5	14.43	14.48	14.93	14.03	15.31	13.4	14.35	13.88	14.02	14.7	13.97	14.94	13.55	14.08	13.94	13.6
7	TOMM40	sp|O96008|TOM40_HUMAN	52136_RPGEEGTVMSLAGK_3	12.9	12.95	13.38	12.48	13.19	12.65	13.36	12.9	13.36	12.8	13.31	12.68	12.92	12.54	12.94	13.01	13.2	13.36	12.64	12.88	14.14	14.23	13.57	12.77	12.69	12.02	13.44	12.88	12.89	13.27	12.59	12.56	11.77	13.7	11.96	13.37	12.62	13.04	13.22	13.45	13.07	13.84	13.33	12.55	12.67	12.5
2	PAK4	sp|O96013|PAK4_HUMAN	402_AALQLVVDPGDPR_2	13.23	13.32	11.42	12.74	11.93	12.09	13.07	11.95	12.87	11.96	12.06	12.24	12.31	12.89	12.38	11.66	11.31	11.68	12.92	12.86	13.34	13.14	13.04	12.79	11.49	12.05	11.62	12.23	12.39	12.07	11.55	12.63	12.79	11.69	13.31	12.54	12.72	11.85	12.65	11.6	12.96	12.65	12.17	12.47	11.55	12.42
1	WNT11	sp|O96014|WNT11_HUMAN	16077_ESAFVYALSAAAISHAIAR_3	10.5	10.43	12.26	11.43	10.39	12.29	11.99	11.67	11.35	11.27	11.02	11.57	11.67	10.86	11.14	10.68	11.25	9.59	11.2	10.64	11.03	11.23	11.12	10.81	10.8	11.41	11.44	11.42	11.11	10.03	12.05	10.35	11.28	11.22	10.6	12.53	12.62	10.26	10.76	10.39	12.77	11.14	11.71	11.75	10.94	10.12
5	ACTL6A	sp|O96019|ACL6A_HUMAN	53585_SEASLHPVLMSEAPWNTR_3	12.7	15.19	14.35	10.14	13.64	14.92	12.69	13.89	16	12.85	11.03	13.45	12.63	12.12	12.72	10.4	11.35	12.51	12.59	11.34	14.92	13.05	11.38	12.66	14.89	12.74	11.57	12.76	13.05	11.14	11.31	13.98	14.01	12.86	11.71	11.65	11.19	9.83	13.4	10.4	11.15	14.64	12.81	10.84	15.32	13.16
8	CYB5A	sp|P00167|CYB5_HUMAN	18681_FLEEHPGGEEVLR_3	14.14	13.95	14.25	15.43	14.13	13.36	14.36	15.61	14.01	12.48	12.71	13.54	13.65	15.05	15.3	15.31	13.38	14.19	13.29	13.02	14.7	14.59	14.2	13.2	13.97	14.77	13.81	13.39	13.74	13.83	13.62	14.12	13.98	13.29	13.4	14.52	13.22	14.07	13.39	14.02	13.64	14.5	13.49	12.68	12.91	13.42
3	ADH1B	sp|P00325|ADH1B_HUMAN	33360_KPFSIEDVEVAPPK_3	12.43	13.72	12.82	13.15	13.14	12.88	12.58	13.18	12.57	13.34	13.57	13.11	13.33	12.2	13.06	13.65	14.08	13.98	12.81	13.86	13.56	12.84	12.6	13.44	14.32	13.15	12.89	13.62	15.04	12.11	12.99	13.52	13.27	14	12.55	13.84	14.31	13.99	13.58	14.98	15.24	13.15	13.59	13.95	14.5	13.07
1	ADH1C	sp|P00326|ADH1G_HUMAN	53361_SDEHVVSGNLVTPLPVILGHEAAGIVESVGEGVTTVKPGDK_5	13.36	11.84	13.08	16.05	13.33	16.54	8.21	12.14	12.07	12.78	NA	10.48	7.83	9.3	NA	10.59	12.91	8.68	12.73	NA	8.63	9.78	8.01	10.03	NA	13.16	NA	NA	9.16	8.71	10.81	NA	12.96	NA	NA	NA	12.17	13.1	12.95	16.19	14.54	NA	NA	16.62	15.43	NA
19	LDHA	sp|P00338|LDHA_HUMAN	21039_GEMMDLQHGSLFLR_3	15.55	15.67	16.29	16.33	16.75	16.49	16.6	17.1	15.87	15.07	16.37	15.87	16.04	15.39	15.86	16.48	16.12	15.78	16	15.79	16.39	16.65	16.62	15.82	17.11	17.25	17.11	16.74	15.85	15.13	16.28	16.29	16.44	15.6	15.77	15.02	13.97	15.74	16.25	14.51	16.54	17.69	16.45	15.63	15.74	16.13
28	ALDH1A1	sp|P00352|AL1A1_HUMAN	50751_RANNTFYGLSAGVFTK_3	16.09	16.21	16.35	17.03	16.51	17.26	16.32	13.22	15.9	16.51	15.83	16.34	16	15	15.89	15.39	14.8	15.09	15.56	15.33	15.55	15.48	15.85	15.99	15.1	13.67	15.78	17.11	16.79	16.59	15.65	15.19	15.23	15.41	14.3	15.92	16.44	15.37	15.7	16.9	17.14	14.97	15.28	15.61	15.68	15.98
20	GLUD1	sp|P00367|DHE3_HUMAN	25528_HGGTIPIVPTAEFQDR_3	17.6	17.54	18.26	17.56	18.6	17.72	18.35	18.52	18.69	15.58	17.63	17.54	17.79	18.08	18.08	17.62	17.23	18.15	18.2	18.4	19.04	18.74	18.75	17.73	19.2	18.97	18.18	16.65	16.69	16.99	17.2	17.56	17.79	17.74	17.89	15.96	16.85	18.74	18.15	16.64	17.91	18.19	17.79	18.03	17.83	16.86
1	DHFR	sp|P00374|DYR_HUMAN	38234_LLPEYPGVLSDVQEEK_2	13.19	13.72	13.23	12.65	13.39	13.41	13	13.45	12.18	13.84	12.77	13.38	12.11	14.26	12.96	12.65	14.01	13.47	13.71	13.8	10.64	13.18	12.7	12.85	12.36	13.06	13.19	13.86	13.54	13.92	13.84	12.7	13.37	13.4	13.07	13.67	13.1	13.45	12.83	12.45	14.62	12.66	13.2	13.49	13.9	12.77
9	CYB5R3	sp|P00387|NB5R3_HUMAN	8770_DILLRPELEELR_3	16.02	15.67	16.21	15.07	16.35	15.42	15.98	16.23	15.95	14.79	15.61	15.78	15.7	16.17	16.1	13.98	15.85	15.87	16.22	15.37	16.52	16.33	15.41	15.36	16.41	16.38	16.63	16.12	15.77	16.3	16.32	16.09	16.42	16.37	16.11	13.74	14.56	16.07	16.06	16.58	15.33	15.96	15.65	15.55	15.41	15.58
14	GSR	sp|P00390|GSHR_HUMAN	21889_GHIIVDEFQNTNVK_3	15.02	15.1	15.02	15.78	15	13.67	15.12	15.28	14.6	14.79	14.89	15.26	14.99	14.46	14.8	14.59	14.49	14.84	14.7	15.18	14.33	14.34	14.48	14.08	15	14.95	14.63	14.58	14.16	13.98	14.59	14.86	14.81	14.93	14.6	14.86	14.93	14.25	14.44	14.39	13.77	14.69	14.69	15.21	15.16	14.86
3	MT-CO2	sp|P00403|COX2_HUMAN	43400_MMITSQDVLHSWAVPTLGLK_3	14.39	14.56	15.06	15.46	16.76	15.73	15.91	17.01	16.24	13.43	15.72	15.72	15.46	16.19	15.19	16.07	16.21	15.88	16.68	15.97	15.53	15.93	16.05	15.29	16.22	17.06	16.19	15.52	15.48	12.01	15.63	15.69	16.12	16	16.5	12.73	12.57	15.68	15.91	15.51	12.59	17.05	15.61	15.35	15.15	14.87
6	SOD1	sp|P00441|SODC_HUMAN	20720_GDGPVQGIINFEQK_2	15.19	15.56	14.09	17.1	15.6	17.25	15.63	16.31	14.87	16.03	15.13	15.05	14.02	15.86	16.47	16.28	14.87	15.84	15.8	15.93	16.01	13.72	16.18	15.92	15.19	15.64	14.16	15.99	15.58	15.33	15.26	15.17	15.31	13.45	14.76	14.75	16.01	15.58	15.82	15.55	16.63	15	14.89	16.58	16.48	14.26
14	CP	sp|P00450|CERU_HUMAN	26529_HRGVYSSDVFDIFPGTYQTLEMFPR_4	15	15.09	13.62	15.27	14.48	15.05	14.66	13.46	12.98	13.12	14.58	12.75	13.84	14.75	14.46	14.81	14.31	14.61	15.36	14.86	14.67	14.84	15.33	14.99	12.9	13.57	14.65	14.96	14.74	14.63	15.05	14.7	13.48	12.41	14.89	16.03	12.95	14.22	14.66	15.04	13.82	13.78	14.73	15.2	14.72	14.41
8	F13A1	sp|P00488|F13A_HUMAN	24649_GVNLQEFLNVTSVHLFK_3	13.05	13.64	13.44	13.97	13.89	12.6	13.22	13.53	13.31	15	11.82	14.11	13.5	12.78	12.45	11.5	13.43	11.64	12.58	12.4	12.81	13.45	13.86	14.58	13.06	14.13	14.22	14.68	14.75	14.25	13.81	12.28	13.71	13.6	13.58	12.61	12.17	13.64	13.94	15.1	11.34	13.66	10.78	13.66	13	12.87
9	PNP	sp|P00491|PNPH_HUMAN	63748_VFHLLGVDTLVVTNAAGGLNPK_3	13.11	13.52	13.46	14.34	14.08	14.48	13.6	14.6	13.6	14.49	13.99	13.47	13.41	13.52	13.79	13.88	14.27	13.56	15.11	14.39	13.17	13.93	13.63	14.44	13.33	14.84	13.92	14.49	14.25	13.39	13.78	14.72	14.73	13.55	13.41	14.42	14.51	13.39	14.21	14.55	14.67	14.38	13.72	14.73	13.92	14.27
4	HPRT1	sp|P00492|HPRT_HUMAN	57506_SVGYKPDFVGFEIPDK_3	13.35	13.19	13.25	13.77	13.08	13.47	12.17	13.32	13.42	14.39	13.06	12.94	12.67	13.32	13.09	13.53	11.36	13.26	13.83	13.74	13.77	13.72	13.8	14.19	13.53	13.74	14.41	13.32	14.86	12.83	13.16	14.66	15.09	11.06	13.07	12.2	13.58	14.74	13.26	13.35	12.71	12.84	10.36	14.07	11.86	14.34
22	GOT2	sp|P00505|AATM_HUMAN	27140_IAAAILNTPDLRK_3	15.72	15.73	15.9	16.64	16.15	13.62	16.3	11.92	16.4	14.72	16.16	15.77	16.27	16.72	17.22	16.78	15.8	17.08	16.68	17.76	16.78	16.18	16.59	15.54	17.74	11.9	16.02	14.97	15.01	14.95	15.34	15.43	15.37	15.36	14.55	14.75	13.5	15.81	15.65	14.91	11.87	16.03	15.99	15.95	15.78	15.3
2	EGFR	sp|P00533|EGFR_HUMAN	20820_GDSFTHTPPLDPQELDILK_3	13.05	12.07	13.14	13.45	12.48	11.87	13.3	12.53	12.88	12.89	12.87	13.13	12.51	12.16	12.68	13.55	13.1	12.63	12.65	12.28	13.56	13.35	13.07	11.8	12.55	13.2	13.41	12.47	13.53	12.52	13.24	13.42	13.1	13.69	13.66	13.25	13.12	13.37	12.86	13.57	12.19	13.3	12.79	13.16	13	13.33
29	PGK1	sp|P00558|PGK1_HUMAN	70519_YSLEPVAVELK_2	17.25	17.52	17.9	18.33	17.67	18.36	17.55	17.73	17.88	17.14	17.56	17.15	17.38	17.58	18.07	13.1	16.89	17.25	17.5	17.75	17.18	17.29	16.99	16.87	17.95	17.94	17.37	17.52	17.42	16.33	17.61	16.96	17.17	17.18	17.09	16.35	17.16	17.32	17.32	17.44	19.24	17.73	17.26	17.54	17.56	17.01
8	AK1	sp|P00568|KAD1_HUMAN	28742_IIFVVGGPGSGK_2	14.66	14.82	14.68	14.93	13.84	15	14.6	14.54	14.98	15.17	15.26	14.72	15.18	14.58	14.98	14.75	15.04	15.23	14.74	15.27	15.04	14.67	14.73	14.33	14.71	14.2	14.63	15.41	15.53	15.43	15.06	14.85	14.07	14.64	14.56	14.93	15.47	14.46	15.07	15.42	17.28	15.27	16.09	15.14	15.06	15.23
5	F2	sp|P00734|THRB_HUMAN	14545_ELLESYIDGR_2	14.07	13.81	13.53	13.12	12.9	14.41	12.59	13.75	13.33	13.05	12.87	14	13.62	13.28	13.58	13.19	13.9	13.58	13.37	13.13	13.21	13.35	12.93	13.67	13.4	13.94	14.04	14.17	14.6	14.25	14.01	13.84	14	14.22	14.23	12.78	13.89	14.51	13.42	15.07	14.79	13.84	12.6	13.72	13.26	13.26
3	C1R	sp|P00736|C1R_HUMAN	42832_MGNFPWQVFTNIHGR_3	12.4	13.19	12.65	12.19	13.25	14.27	12.91	12.26	12.85	14.98	13.08	13.21	13.73	12.67	12.56	13.89	13.97	12.76	13.37	13.27	12.66	13.25	12.93	11.96	12.22	14.01	13.28	14.2	14.74	14.54	14.17	15.54	13.63	12.81	13.32	13.66	13.21	13	12.17	14.76	13.53	13.55	12.91	13.45	13.49	12.22
10	HP	sp|P00738|HPT_HUMAN	40199_LRTEGDGVYTLNNEK_3	16.66	15.54	15.23	13.77	13.55	14.34	15.3	13.91	14.89	17.11	15.65	16.09	16.49	14.87	15.16	15.34	13.33	15.75	15.6	15.76	15.36	15.12	15.66	16.81	16.46	14.17	17.19	17.74	18.51	18.03	16.15	15.71	12.56	15.73	13.83	16.98	17.05	17.45	13.83	16.98	14.87	15.17	16.13	13.82	14.5	14.41
2	F9	sp|P00740|FA9_HUMAN	53107_SALVLQYLR_2	13.01	12.82	13.52	12.09	13.39	12.65	13.11	13.22	14	12.31	13.33	13.71	13.42	14.74	11.29	12.93	13.5	12.32	13.71	11.09	13.55	13.18	13.49	13.64	13.08	13.34	13.86	14.45	14.71	14.46	14.11	13.92	14.4	13.89	13.17	13.38	12.42	14.2	14.56	15.14	14.81	13.55	12.31	13.54	13.54	13.61
1	CFD	sp|P00746|CFAD_HUMAN	66671_VQVLLGAHSLSQPEPSK_3	12.82	12.03	12.46	13.67	11.94	12.23	12.39	11.65	11.09	12.24	13.24	11.5	14.19	11.99	12.99	9.99	11.84	11.37	12.79	12.49	NA	12.41	12.67	10.79	10.41	12.33	11.41	12.37	12.22	12.23	13.45	13.81	11.73	12.04	12.21	13.03	13.01	13.31	12.13	12.04	13.5	11.27	12.02	11.91	8.33	14.38
5	PLG	sp|P00747|PLMN_HUMAN	64620_VILGAHQEVNLEPHVQEIEVSR_4	13.93	13.9	13.78	13.91	13.85	13.93	13.75	13.61	14.29	13.96	12.58	14.42	14.24	13.5	13.79	13.38	14.42	12.92	13.36	14.79	13.94	13.77	14.03	14.11	14.41	14.2	14.2	14.46	14.53	14.41	13.52	14.46	14.58	14.43	13.6	13.88	14.4	14.47	14.41	14.12	14.59	13.51	13.92	14.04	13.97	13.69
2	F12	sp|P00748|FA12_HUMAN	36846_LHEAFSPVSYQHDLALLR_4	15.26	14.78	14.88	13.44	14.19	13.72	14.14	14.29	13.7	13.16	13.86	14.74	14.21	13.9	14.33	14.5	15.66	14.31	14.59	14.15	13.76	14.06	12.76	14.6	13.96	13.98	14.8	15.03	14.98	14.88	14.83	14.65	14.77	14.5	13.66	12.47	12.68	15.13	15.27	15.6	13.02	13.92	13.95	14.08	14.24	14.44
3	PLAT	sp|P00750|TPA_HUMAN	68301_VYTAQNPSAQALGLGK_2	11.46	10.8	11.71	13.47	12.87	11.68	11.87	12.17	10.7	12.37	13.02	12.61	11.75	12.58	11.73	11.55	12.61	11.55	11.41	11.26	12.05	10.78	11.63	10.84	11.82	11.48	10.54	12.21	12.45	11.96	11.57	11.48	11.66	11.52	11.98	13.28	13.28	11.49	11.91	10.7	12.88	12.01	13	12.1	11.67	11.74
16	CFB	sp|P00751|CFAB_HUMAN	2677_AIHC(UniMod:4)PRPHDFENGEYWPR_4	15.11	14.91	15.16	15.79	14.84	14.14	15.18	15.17	15.69	16.13	15.82	15.91	16.1	14.03	14.96	14.28	15.6	15.74	15.62	15.65	15.35	15.18	14.9	15.83	15.64	15.13	15.65	16.18	15.25	15.57	15.66	15.51	15.49	14.15	14.33	14.56	15.89	15.86	15.83	16.85	16.39	15.15	16.11	16.29	15.83	14.63
1	MT-ATP6	sp|P00846|ATP6_HUMAN	37361_LITTQQWLIK_2	11.13	12.24	NA	11.82	13.3	12.56	13.15	13.86	12.33	10.52	11.84	13.1	11.48	13.23	10.49	13.32	13.3	12.87	13.32	12.73	14.34	12.24	14.11	12.96	13.54	11.97	11.81	13.42	10.63	10.51	13.09	14.03	14.27	13.03	11.45	12.26	12.35	13.63	13.41	13.51	12.91	14.6	11.62	12.41	12.95	11.61
14	CA1	sp|P00915|CAH1_HUMAN	65034_VLDALQAIK_2	13.64	14.03	13.46	14.56	14.94	14.69	14.43	12.07	14.21	15.16	14.86	14.95	15.85	14.9	14.23	12.25	14.23	14.32	13.8	14.21	15.09	14.36	15.19	17.05	13.87	13.57	13.51	15.1	14.19	14.3	16.11	16.89	16.68	14.59	15.67	12.63	13.5	13.92	12.89	14.67	17.28	15.24	14.87	14.86	15	15.93
11	CA2	sp|P00918|CAH2_HUMAN	69059_YDPSLKPLSVSYDQATSLR_3	12.82	14.41	13.32	13.29	13.92	14.14	14.22	13.24	13.95	14.27	13.01	13.5	13.13	12.43	13.94	14.83	14.13	13.08	14.53	13.01	13.6	12.75	14.25	14.3	14.14	13.83	12.78	14.32	14.24	14.01	14.16	13.37	13.85	13.67	13.28	14.25	14.61	12.34	14.65	13.66	14.66	13.27	12.86	13.2	14.37	13.89
12	ASS1	sp|P00966|ASSY_HUMAN	23755_GQVYILGR_2	15.14	15.59	14.96	16.94	16.2	15.06	16.27	14.26	15.84	16.02	16.01	16	16.71	14.8	14.82	15.71	14.94	15.7	14.08	17.33	15.53	15.69	14.85	15.21	14.18	15.07	15.37	15.44	12.92	15.73	16.06	16.3	15.03	15.63	14.41	16.91	16.13	15.77	13.58	15.75	16.19	15.76	11.35	15.68	16.39	16.06
18	SERPINC1	sp|P01008|ANT3_HUMAN	17064_EVPLNTIIFMGR_2	14.76	14.72	15.23	15.79	15.98	16	15.09	16.15	16.6	16.3	16.58	16.37	16.27	15.16	14.55	15.36	16.17	15.15	15.76	15.04	14.61	15.18	15.66	16.2	15.06	16.1	16.02	16.98	18.02	17.39	16.43	16.08	16.68	14.96	15.6	13.54	15.19	16.36	17.14	17.66	13.52	16.17	15.72	16.32	16.44	16.41
28	SERPINA1	sp|P01009|A1AT_HUMAN	57572_SVLGQLGITK_2	16.85	16.96	16.95	18.03	16.66	18.09	16.66	17.26	17.66	18.86	17.95	17.68	17.97	17.07	14.13	17.05	17.34	17.4	17.61	17.7	17.51	16.92	17.25	18.62	17.08	16.87	17.45	18.52	19.11	18.42	17.22	16.96	17.06	16.95	16.9	18.51	18.83	18.52	18.21	18.83	19.63	16.68	17.48	19.02	18.92	17.99
21	SERPINA3	sp|P01011|AACT_HUMAN	1012_ADLSGITGAR_2	15.62	15.32	15.63	14.23	16.08	15.74	16.4	16.11	16.03	16.33	16.47	15.71	16.14	14.92	15.3	15.35	15.64	15.23	14.68	15.23	15.38	14.96	14.85	16.09	15.17	14.72	15.69	16.44	17.2	17.08	15.54	15.65	15.51	15.54	14.32	15.15	13.4	16.35	15.7	17.22	18.21	15.33	16.47	13.79	17.95	17.84
7	AGT	sp|P01019|ANGT_HUMAN	4120_ANAGKPKDPTFIPAPIQAK_4	14.11	12.79	12.73	13.93	11.99	12.92	12.95	13.37	13.59	14.32	12.77	12.75	12.83	12.52	12.91	12.76	13.69	13.53	12.64	14.14	13.01	13.28	13.35	13.62	13.37	11.89	12.85	12.62	12.91	13.19	13.84	12.18	13.11	13.05	12.65	14.95	14.12	12.51	13.26	12.66	13.69	12.86	13.02	13.38	13.75	13.29
41	A2M	sp|P01023|A2MG_HUMAN	58640_TEHPFTVEEFVLPK_3	13.69	13.43	13.7	14.2	15.08	14.66	13.61	14.93	14.65	13.73	13.7	15.15	14.85	14.37	14.38	15.05	14.77	14.56	14.69	13.98	14.44	13.82	14.6	15.6	14.58	14.61	15.24	16.7	16.73	16.52	16.6	14.89	15.73	15.16	14.44	11.59	13.16	16.08	15.85	17.42	12.08	14.82	14.06	14.7	14.64	14.37
70	C3	sp|P01024|CO3_HUMAN	58689_TELRPGETLNVNFLLR_3	15.4	15.03	15.44	15.47	15.91	15.87	15.64	15.87	16.11	14.75	15.96	16.39	16.28	15.85	14.88	15.57	16.01	15.57	15.61	15.58	15.28	15.79	15.63	17.38	15.68	15.94	16.09	16.98	17.59	17.43	16.67	16.09	16.34	15.7	15.64	14.08	14.17	16.3	16.55	17.63	14.25	15.44	15.35	16.57	16.84	16.36
3	C5	sp|P01031|CO5_HUMAN	38913_LNLVATPLFLKPGIPYPIK_3	16.28	16.49	15.15	14.25	13.96	16.73	13.89	16.34	14.33	16.01	13.54	16.84	15.04	14.78	14.55	15.84	17.99	13.74	NA	16.85	14.33	13.27	14.72	13.71	14.71	16.65	13.99	17.05	16.6	16.04	16.57	14.14	18.09	15.14	14.19	15.38	16.91	16.03	17.05	16.8	15.38	15.51	13.24	16.64	15.69	13.88
6	TIMP1	sp|P01033|TIMP1_HUMAN	62317_TYTVGC(UniMod:4)EEC(UniMod:4)TVFPC(UniMod:4)LSIPC(UniMod:4)K_3	15.65	15.1	15.47	15.3	15.44	15.16	14.91	15.91	15.13	14.13	15.19	15.6	14.78	15.8	15.55	15.86	16.6	15.27	15.87	14.92	14.73	15.74	15.84	15.34	14.5	15.76	16.16	15.89	15.52	14.87	15.71	16.16	16.57	14.51	15.03	13.24	14.18	15.61	16.37	16.38	13.21	15.28	14.15	15.47	15.56	15.39
4	CST3	sp|P01034|CYTC_HUMAN	41407_LVGGPMDASVEEEGVR_2	12.08	12.8	12.22	12.27	12.46	13.14	12.05	13.44	12.22	13.54	11.77	12.67	12.85	12.37	11.64	11.57	12.5	12.26	12.84	12.52	13.15	12.37	11.9	12.83	11.87	14.44	11.74	13.05	12.75	12.95	12.45	11.95	12.83	13.05	14.76	13.19	12.37	12.8	13.33	12.51	12.25	12.8	13.39	11.94	12.64	12.03
2	CSTA	sp|P01040|CYTA_HUMAN	61139_TQVVAGTNYYIK_2	14.61	16.98	14.34	14.3	12.94	12.51	13.05	12.43	12.24	12.76	12.54	12.89	13.56	13.62	10.9	13.63	11.71	13.66	12.46	18.11	13.48	13.15	13.6	13.59	12.5	12.7	13.87	13.42	13.49	13.5	12.09	14.47	12.66	13.62	14	13.29	13.04	11.06	16.04	13.19	12.1	13.31	13.87	12.54	13.25	12.71
7	KNG1	sp|P01042|KNG1_HUMAN	8826_DIPTNSPELEETLTHTITK_3	10.21	14.06	12.09	14.52	13.97	14.43	13.36	14.34	14.29	15.36	14.46	14.78	13.34	12.9	10.31	14.1	14.98	14.15	14.33	11.88	13.9	14.35	13.7	15.15	10.99	14.57	14.83	15.52	16.2	15.66	15.07	14.36	14.68	12.85	14.39	14.49	14.89	15.08	15.08	15.95	11.55	13.94	13.98	13.53	13.36	14.36
1	KRAS	sp|P01116|RASK_HUMAN	10469_DSEDVPMVLVGNK_2	13.05	13.15	13.48	14.17	13.56	14	13.5	13.59	12.68	13.44	13.61	12.84	13.93	13.2	13.29	13.05	12.18	13.43	13.49	13.82	13.92	13.54	11.9	11.73	13.98	13.22	12.7	12.9	12.2	13.05	12.67	12.75	13.34	11.69	13.39	13.76	14	12.33	13.16	12.17	13.33	13.05	13.44	14.01	11.96	13.27
3	NPY	sp|P01303|NPY_HUMAN	56932_SSPETLISDLLMR_2	14.98	15.25	14.62	13.88	13.56	13.97	14.44	13.78	16.28	13.7	14.15	15.18	14.06	15.32	14.68	13.34	14	14.4	15.33	14.41	14.44	13.83	13.65	15.05	18.31	14.05	17.24	14.36	14.98	14.3	13.44	14.4	14.41	13.97	15.09	15.46	13.68	16.66	13.83	13.6	14.7	13.66	14.02	13.79	13.85	14.44
2	JCHAIN	sp|P01591|IGJ_HUMAN	20072_FVYHLSDLC(UniMod:4)K_3	13.09	11.3	14.01	13.83	13.24	12	13.15	12.83	14.08	15.23	13.23	11.37	13.9	11.63	13.05	13.42	13.12	12.71	12.87	13.08	13.74	14.09	12.97	12.72	12.89	13	14.08	13.17	14.21	11.87	13.01	12.5	11.4	13.14	12.53	13.63	13.37	13.79	13.66	13.93	10.88	12.44	12.19	16.08	15.82	15.97
1		sp|P01604|KV112_HUMAN	38076_LLIYKASTLETGVPSR_2	12.61	13.13	13.7	12.12	14.25	14.16	12.44	13.48	12.65	11.52	11.79	13.57	13.41	12.94	12.95	12.23	12.02	12.35	13.65	13.53	13.05	12.35	13.47	13.81	13.6	13.97	12.99	14.4	16.74	13.26	12.51	11.99	13.15	13.41	13.28	14.19	12.43	12.85	13.8	13.65	11.96	14.99	12.58	14.45	12.78	12.64
2	IGKV1D-12	sp|P01611|KV119_HUMAN	8848_DIQM(UniMod:35)TQSPSSVSASVGDR_2	13.68	12.59	11.7	12.53	12.02	13.27	11.83	12.83	12.05	12.35	11.88	13.75	12.88	13.02	12.6	14.74	13.83	12.13	13.22	13.29	11.16	12.84	11.97	11.88	11.4	12.52	13.34	13.75	13.71	13.15	14.25	12.7	14.47	12.97	13.68	12.79	12.57	13.43	14.25	13.11	14.17	13.41	13.11	13.32	13.14	12.99
1		sp|P01612|KV120_HUMAN	11212_DVQMTQSPSSLSASVGDR_2	12.77	14.95	13.9	12.02	11.95	11.29	10.77	11.43	12.28	11.26	12.74	12.21	12.47	12.71	14.04	13.63	13.8	11.25	11.74	12.03	10.88	11.82	11.37	11.77	11.19	12.38	13.22	11.7	13.99	12.94	12.71	11.94	11.68	11.87	11.27	11.65	12.43	12.5	14.13	13	11.71	12.53	12.23	12.7	11.46	12.43
1		sp|P01613|KV121_HUMAN	8845_DIQMTQSPSSLSATVGDR_2	12.93	13.04	12.51	11.68	11.86	12.8	12.97	12.95	12.45	12.72	11.69	13.15	12.18	11.95	12.56	12.67	13.36	12.9	12.45	12.6	11.73	12.13	12.13	13.07	12.83	12.88	12.86	13.22	13.75	12.82	12.83	13.42	12.43	13.05	12.77	13.42	14.51	13.58	13.33	13.5	12.28	13.15	13.05	12.88	13.81	12.29
1		sp|P01617|KV204_HUMAN	8952_DIVMTQSPLSLPVTPGEPASISC(UniMod:4)R_3	13.39	15.54	15.26	13.87	15.54	15.81	15.28	13.62	14.35	16.08	14.83	15.46	15.82	14.79	14.27	15.19	14.6	15.38	14.32	14.3	13.25	15.68	15.64	15.98	15.24	14.3	15.68	14.29	14.97	14.77	14.61	14.53	15.52	13.89	15.36	14.97	14.51	15.18	14.52	15.51	14.96	15.22	15.25	14.49	16.12	15.69
1		sp|P01621|KV303_HUMAN	38075_LLIYGATSR_2	16.06	15.85	15.81	16.35	15.97	15.05	16.09	15.79	17.07	17.04	16.94	16.92	17.29	15.82	15.85	15.78	15.58	15.56	15.23	15.6	14.89	15.1	12.74	16.58	15.39	15.33	16.21	17.32	17.94	17.79	17.26	16.88	16.83	15.93	15.25	15.72	14.92	16.76	16.45	18.17	13.5	15.33	16.22	17.94	17.6	17.32
1		sp|P01622|KV304_HUMAN	38078_LLIYVASSR_2	NA	11.6	11.62	12.07	11.77	12.22	11.39	11.85	12.95	13.12	12.93	13.98	13.39	11.72	11.65	11.06	11.94	10.01	10.82	11.49	11.77	11.81	10.9	12.32	12.11	11.72	12.36	13.05	13.5	13.16	12.45	12.78	12.9	12.11	10.17	11.63	10.25	13.01	10.84	13.69	11.3	11.37	12.47	13.93	13.68	13.36
1		sp|P01625|KV402_HUMAN	8951_DIVMTQSPDSLAVSLGER_3	13.9	14.47	13.48	13.73	14.27	14.92	14.37	14.17	14.66	15.07	13.58	15.02	15.35	13.31	13.68	14.17	13.95	13.02	14.35	13.14	14.46	14.25	14.55	15.21	13.73	14.13	13.19	15.65	15.86	15.67	14.79	14.43	15.01	13.73	14.37	13.82	14.72	14.44	14.71	15.95	14.18	14.18	14.71	15.06	15.7	15.16
2	IGLV3-19	sp|P01714|LV301_HUMAN	30878_ITC(UniMod:4)QGDSLR_2	10.81	11.22	12.13	10.84	10.8	11.94	11.41	11.39	12.09	13.25	12.65	10.44	12.69	10.56	11.47	10.88	11.67	11.41	11.02	12.33	11.53	10.22	10.17	9.57	11.18	12.16	11.15	10.35	11.1	11.63	11.62	10.72	11.64	9.8	10.11	12.6	11.39	11.38	10.93	11.54	11.51	10.97	12.11	12.02	11.04	13.19
1	IGLV3-25	sp|P01717|LV403_HUMAN	57816_SYELTQPPSVSVSPGQTAR_3	12.41	12.73	11.92	13.72	12.32	12.82	11.85	11.82	12.9	14.04	12.49	13.68	13.42	12.35	13.71	13.88	12.97	13.71	12.6	12.83	12.19	12.46	11.4	13.4	13.38	11.17	12.66	13.41	13.85	13.99	11.63	12.77	12.91	13.1	11.74	13.08	13.18	13.35	12.33	14.36	12.95	11.8	13.89	13.81	14.02	13.01
1	IGHV3-11	sp|P01762|HV301_HUMAN	50448_QVQLVQSGGGLVKPGGSLR_2	12	12.06	11.62	13.04	11.51	13.56	12.46	12.66	12.88	12.34	12.86	14.05	14.02	11.74	11.95	11.42	12.87	12.72	12.56	11.2	12.34	10.92	12.36	13.83	11.59	13.11	11.58	14.55	14.5	13.78	13.44	12.87	13.88	12.72	11.62	11.79	12.61	13.5	11.63	14.11	10.98	11.37	12.39	14.28	13.95	13.6
1	IGHV3-48	sp|P01763|HV302_HUMAN	46857_NSLYLQMSSLR_2	12.81	13.59	13.26	13.28	12.66	13.52	13.97	12.55	12.53	13.49	13.53	14.16	14.3	11.98	12.4	13.66	12.41	12.92	13.95	12.95	13.5	12.18	13.26	12.96	14.13	13.27	12.63	14.26	13.2	14.57	12.46	14.2	14.11	12.88	13.03	13.02	12.82	16.36	15.79	15.08	13.8	12.1	12.88	13.53	13.67	14.38
1	IGHV3-23	sp|P01764|HV303_HUMAN	47027_NTLYLQMNSLR_2	14.47	14.38	14.77	14.7	15.3	15.31	15.03	13.52	15.19	14.36	14.78	16.07	16.41	14.11	14.09	13.94	14.9	14.54	14.62	14.15	14.48	13.9	14.14	15.67	14.61	13.68	15.34	16.14	16.15	13.52	15.9	16.02	16.1	14.92	12.38	13.14	12.2	15.21	13.14	13.93	13.25	14.12	14.14	16.2	16.29	16.18
1	IGHV3-53	sp|P01767|HV306_HUMAN_UNMAPPED	47103_NTVYLQMNSLR_2	12.03	11.24	12.34	14.09	14.29	14.36	12.45	11.89	15.09	11.97	12.97	14.27	14.34	12.39	10.68	12.35	14.24	12.26	11.39	11.46	13.98	13.72	11.48	13.26	12.2	12.49	14.58	14.17	14.32	14.52	13.52	13.78	15.3	12.97	11.64	12.63	11.66	14.97	14.17	15.01	12.65	12.59	12.62	15.71	15.57	13.79
2		sp|P01771|HV310_HUMAN	50387_QVKLVQAGGGVVQPGR_2	15.19	15.35	15.13	15.73	15.1	15.44	15.32	15.38	15.32	15.64	15.14	16.48	15.96	14.23	13.53	12.57	15.17	13.99	14.49	14.46	14.25	14.73	14.51	15.63	13.35	14.95	14.87	16.35	16.33	14.89	12.89	15.87	15.91	14.98	14.86	12.87	13.64	14.11	15.21	16.62	13.52	14.76	15.14	16.54	16.43	15.67
2		sp|P01781|HV320_HUMAN	46855_NSLYLQMNSLR_2	14.19	14.23	14.14	14.33	14.43	14.54	14.37	13.99	15.25	14.12	14.64	15.24	15.29	14.27	13.3	13.65	14.43	14.12	14.24	12.64	14.2	13.99	14.08	15.29	14.45	13.3	14.67	15.67	15.9	16.17	15.19	15.54	15.53	15.03	13.45	14.18	14.22	15.03	14.48	16.5	13.16	14.05	13.95	15.99	15.92	15.78
11	PIGR	sp|P01833|PIGR_HUMAN	28715_IIEGEPNLK_2	14.9	12.74	14.53	14.19	14.65	13.8	15.34	14.47	13.61	14.6	14.18	14.66	14.92	15.26	14.87	12.91	12.81	14.73	13.15	15.15	15.09	13.86	13.93	15.63	13.31	13.26	14.09	15.2	13.98	14.29	15.7	13.15	14.01	15.69	12.6	13.16	15.06	14.29	14.65	15.63	15.77	13.75	14.19	14.13	16.92	16.56
12	IGKC	sp|P01834|IGKC_HUMAN	61746_TVAAPSVFIFPPSDEQLK_3	18.8	18.85	18.58	19.15	19.31	19.32	18.93	19.9	20.15	20.23	19.32	20.14	19.6	19.24	18.97	19.13	18.95	18.27	18.26	18.54	18.57	19.02	18.59	20.05	18.45	19.83	19.41	20.26	20.84	20.84	20	19.69	19.98	18.89	19.29	16.05	18.7	19.87	19.66	20.96	17.03	19.15	19.47	20.85	20.69	20.17
11	IGHG1	sp|P01857|IGHG1_HUMAN	23463_GPSVFPLAPSSK_2	18.1	18.15	18.2	19.68	18.95	19.79	18.99	18.74	19.71	19.22	19.46	19.28	19.57	18.92	19.22	19.04	18.03	18.26	18.08	18.44	18.66	18.25	18.65	19.61	18.9	18.62	19.29	19.96	20.48	20.48	19.22	18.97	19.01	18.65	18.17	17.36	17.69	19.5	19.11	20.78	20.57	18.23	18.87	20.47	20.15	19.92
6	IGHG2	sp|P01859|IGHG2_HUMAN	68033_VVSVLTVVHQDWLNGK_3	15.94	15.8	11.71	16.42	16.24	17.05	15.77	14.68	17.03	16.57	17.2	17.71	17.52	15.51	15.19	15.02	16.9	16.32	16.74	16.36	15.48	15.67	15.76	17.3	15.33	12.97	16.04	17.25	17.55	17.09	17.65	17.06	17.49	15.95	13.64	9.16	14.36	15.94	15.8	17.88	11.81	15.95	15.89	17.63	17.7	17.48
7	IGHG3	sp|P01860|IGHG3_HUMAN	56698_SRWQQGNIFSC(UniMod:4)SVMHEALHNR_4	13.23	13.11	12.88	13.58	13.42	13.71	11.83	12.88	13.28	14.81	13.52	12.7	14.32	12.95	13.26	13.38	13.19	13.27	14.17	12.51	13.79	13.49	13.19	13.26	12.75	13.1	13.08	13.23	12.93	12.97	13.08	13.24	13.15	12.92	13.08	14.09	13.8	13.22	13.36	13.51	13.12	13.13	12.97	13.75	13.68	12.73
5	IGHG4	sp|P01861|IGHG4_HUMAN	61670_TTPPVLDSDGSFFLYSR_3	14.97	15.14	14.68	14.47	14.12	14.1	13.78	14.46	14.97	15.56	14.47	14.31	14.61	15.3	15.85	15.86	14.86	13.86	14.61	14.53	14.79	15.26	15.18	16.27	14.16	13.87	14.82	16.67	17.3	16.96	14.1	13.15	14.4	13.97	12.93	13.87	14.04	19.19	18.66	17.61	13.37	14.59	14.65	16.02	16.24	15.91
4	IGHM	sp|P01871|IGHM_HUMAN	68808_YAATSQVLLPSK_2	13.16	13.47	13.11	10.78	14.1	11.69	14.05	13.85	14.44	15.34	13.39	15.48	15.82	12.83	13.04	13.13	13.37	13.44	13.31	13.73	12.38	11.81	10.91	14	15.06	14.73	15.72	15.54	16.29	15.72	15.53	15.46	15.32	13.65	12.86	13.46	13.67	14.16	13.67	16.81	12.7	13.03	13.39	11.63	14.88	15.26
4	IGHA1	sp|P01876|IGHA1_HUMAN	7581_DASGVTFTWTPSSGK_2	15.88	15.96	16.04	17.92	17.95	17.84	17.98	17.28	17.68	16.82	17.18	17.93	18	17	16.83	16.81	15.98	16.14	16.2	16	16.12	16.18	16.08	17.28	16.59	16.27	16.88	17.6	18.07	17.74	18.16	17.96	18.02	16.49	15.95	15.02	16.44	18.12	17.39	18.19	18.13	16.8	17.54	18.96	18.64	18.69
1	IGHA2	sp|P01877|IGHA2_HUMAN	7579_DASGATFTWTPSSGK_2	14.18	14.05	14	13.88	13.5	13.93	13.93	13.69	14.44	13.28	14.26	15.39	15.05	15.01	15.02	15.18	14.35	13.85	13.78	13.85	12.66	13.81	13.86	15.02	12.53	13.41	14.11	15.22	15.55	15.69	15.59	15.29	15.13	13.58	14.38	14.44	14.26	16.22	15.56	16.34	15.01	13.94	14.64	16.15	15.82	16.08
1	IGHD	sp|P01880|IGHD_HUMAN	66416_VPTGGVEEGLLER_2	13.39	12.72	12.49	12.87	12.35	13.14	12.41	12.37	12.94	13.15	13.06	12.5	12.94	12.62	13.23	13.22	13.25	12.65	13.74	12.26	12.95	13.07	12.3	13.1	12.17	12.31	13.08	12.64	12.57	12.9	12.63	12.88	12.77	12.62	13.09	14.2	13.67	12.77	14.8	13.83	13.83	12.71	13.5	13.22	13.2	10.79
4	HLA-DRA	sp|P01903|DRA_HUMAN	17633_FASFEAQGALANIAVDK_3	14.14	14.56	14.22	14.1	14.51	14.56	13.94	14.35	14.54	14.68	12.79	12.71	14.01	14.15	14.12	14.14	14.19	14.16	14.07	13.14	14.29	14.32	14.15	14.61	14.24	14.32	14.86	15.69	14.92	15.43	15.35	14.33	14.91	14.71	14.77	12.94	15.36	14.65	14.78	15.51	12.93	13.48	14.02	14.63	14.89	14.53
8	HBD	sp|P02042|HBD_HUMAN	18044_FFESFGDLSSPDAVMGNPK_3	17.54	16.5	17.44	14.97	16.01	16.06	18.98	15.63	19.12	16.73	18.88	15.96	19.67	16.87	17.16	17.31	14.39	17.75	17.76	18.23	19.08	19.39	19.17	20.48	17.28	14.98	17.76	18.39	18.08	18.53	20.56	20.83	18.18	19.18	16.8	15.73	15.87	17.67	15.17	17.49	14.62	18.78	18.52	14.73	17	17.4
10	MB	sp|P02144|MYG_HUMAN	26307_HPGDFGADAQGAMNK_3	14.56	13.61	14.23	13.46	14.05	14.12	14.89	13.17	14.64	14.07	14.15	13.59	14.98	14.22	14.56	14.5	14.39	14.42	13.63	14.17	13.92	14.06	14.56	15.68	14.69	13.69	13.97	14.2	14.63	12.52	15.42	16.13	15.86	15.19	13.17	13.85	14.77	14.66	14.76	14.63	13.7	16.4	18.06	14.42	13.96	13.33
12	COL1A1	sp|P02452|CO1A1_HUMAN	23527_GQAGVM(UniMod:35)GFPGPK_2	20.65	20.96	20.71	19.04	19	13.93	19.18	18.64	20.25	16.44	19.12	20.87	20	19.96	20.7	20.41	20.06	19.75	19.3	20.26	15.91	19.42	20.01	20.67	18	19.43	18.51	21.13	21.23	21	19.95	19.43	19.36	20.26	20.48	17.34	17.27	20.21	20.72	20.72	14.75	20.06	21.13	19.99	19.56	19.81
5	COL2A1	sp|P02458|CO2A1_HUMAN	46788_NSIAYLDEAAGNLK_2	14.3	14.2	13.58	13.71	13.48	13.14	12.37	13.82	13.55	13.1	13.38	13.87	13.25	13.53	10.91	13.17	14.85	13.57	13.38	13.51	12.92	12.65	13.04	11.82	11.52	13.79	13.91	14.24	13.8	12.96	13.64	13.62	13.56	13.71	13.46	12.78	13.87	14.08	14.2	13.99	13.67	13.33	10.94	13.64	13.46	13.79
2	COL3A1	sp|P02461|CO3A1_HUMAN	44969_NGETGPQGPPGPTGPGGDK_2	14.53	14.25	15.69	13.86	13.52	12.63	14.11	14.03	12.72	12.06	13.8	14.85	13.62	14.97	14.66	14.89	13.91	14.7	14.01	13.87	13.9	14.17	14.91	14.95	13.42	15.01	14.14	15.86	15.68	13.26	14.23	14.79	11.56	15.11	15.76	12.79	11.43	15.84	14.73	15	14.67	14.88	14.53	12.93	13.55	14.65
5	COL4A1	sp|P02462|CO4A1_HUMAN	29627_ILYHGYSLLYVQGNER_3	17.48	16.77	17.41	17.07	18.1	17.6	17.8	17.03	17.08	16.26	17.75	17.61	17.18	17.41	17.26	14.82	18.01	17.81	17.95	17.56	17.7	17.63	17.02	17.81	18.49	17.48	18.03	18.16	17.25	17.67	17.52	17.8	18.18	18.36	17.16	14.44	16.07	18.28	18.55	18.11	16.5	17.3	17.3	17.52	17.35	17.53
13	CRYAB	sp|P02511|CRYAB_HUMAN	4514_APSWFDTGLSEMR_2	15.14	16.18	16.39	14.42	13.85	15.66	15.27	15.67	15.09	15.34	14.37	15.36	14.41	15.32	16.33	13.78	15.8	15.04	15.05	13.71	13.16	15.61	15.7	14.88	15.4	15.23	16.25	15.75	15.72	15.3	15.54	16.34	15.78	15.22	15.68	14.72	16.68	15.19	15.9	16.2	14.95	15.66	16.03	16.09	16.15	15
5	KRT14	sp|P02533|K1C14_HUMAN	37806_LLEGEDAHLSSSQFSSGSQSSR_3	16.1	15.31	15.98	12.92	13.44	13.94	14.42	13.54	13.64	12.81	13.32	14.36	14.1	14.43	15.68	15.54	14.18	14.52	13.16	15.04	13.65	14.43	12.9	16.18	12.32	14.35	14.95	13.92	14.8	15.41	14.98	15.1	13.26	14.64	15.42	13.98	13.73	15.26	13.9	16.27	14.67	14.75	16.15	14.41	13.77	14.67
1	KRT6A	sp|P02538|K2C6A_HUMAN	23001_GMQDLVEDFK_2	13.81	12.07	13.91	11.94	13.78	11.99	13.98	12.87	13.34	14.34	13.44	13.78	11.81	11.35	12.04	13.88	14.24	13.25	13.84	13.6	13.63	13.56	13.87	13.55	13.58	10.06	15.47	14.13	14.17	13.24	11.86	12.83	13.77	13.07	12.2	14.47	12.38	13.56	11	14.05	15.17	12.06	11.9	12.64	12.11	14.09
66	LMNA	sp|P02545|LMNA_HUMAN	58101_TALINSTGEEVAMRK_2	17.32	17.31	17.3	18.71	17.2	17.11	16.92	17	17.22	16.53	17.09	17.94	17.53	17.8	17.45	17.32	17.7	17.63	16.85	14.95	16.67	16.67	16.15	17.93	16.6	18.04	16.28	18.12	18.19	17.98	17.48	17.94	17.01	18.21	18.42	18.52	18.07	17.51	18.12	17.93	19.28	17.9	18.53	19.05	18.75	17.17
9	SPTA1	sp|P02549|SPTA1_HUMAN	52827_RWEQLLEASAVHR_3	12.46	12.27	13.11	12.91	12.7	13.26	12.06	12.65	12.9	13.69	12.79	12.2	13.09	12.27	12.55	12.7	12.77	13.13	12.58	12.92	12.71	13.39	12.83	12.37	12.81	12.12	12.46	12.7	12.15	12.65	12.35	13.17	12.98	12.34	12.81	12.38	13.37	13.17	12.43	12.78	12.84	12.63	12.87	13.23	12.41	12.24
39	APOA1	sp|P02647|APOA1_HUMAN	40065_LREQLGPVTQEFWDNLEK_3	17.7	17.8	17.71	18.25	17.61	18.45	17.08	16.08	18.31	19.84	18.41	19.03	18.99	17.42	17.08	17.58	18.1	18.15	18.6	18.61	17.36	17.55	17.7	19.25	17.86	16.01	18.91	19.43	19.73	19.4	18.14	17.66	18.25	17.37	14.02	17.77	18.76	19.17	19.04	19.96	15.25	17.66	17.86	18.06	17.97	17.88
13	APOE	sp|P02649|APOE_HUMAN	53723_SELEEQLTPVAEETR_3	13.31	14.65	14.77	13.33	12.69	14.51	13.19	13.64	14.59	14.63	14.1	13.37	13.9	14.66	13.82	13.79	13.46	13.92	14.91	13.12	12.6	14.01	14.27	15.09	15.48	13.49	14.99	16.19	14.53	14.1	14.15	14.23	14.02	13.89	14.25	14.49	14.61	15.4	14.29	14.35	14.45	14.43	13.04	14.36	14.75	14.27
7	APOA2	sp|P02652|APOA2_HUMAN	64932_VKSPELQAEAK_3	14.09	14.04	14.16	14.59	14.59	14.9	14.3	13.98	13.26	15.63	15.37	14.61	13.57	14.82	14.2	13.63	13.46	15.51	13.02	15.69	14.11	13.89	14.59	13.32	14.09	13.73	15.33	14.11	13.13	16.07	15	14.29	14.76	11.16	13.9	14.83	14.2	14.26	13.31	13.75	16.64	13.56	14.04	14.82	14.75	14.01
1	APOC2	sp|P02655|APOC2_HUMAN	57977_TAAQNLYEK_2	11.49	12.23	12.36	12.16	12.47	12.48	11.71	13.2	13.43	12.7	11.7	11.47	11.85	11.23	11.66	13.18	14.07	10.86	11.6	11.56	11.57	12.62	9.59	11.41	12.19	12.91	13.19	10.46	11.63	12.24	12.73	12.18	13.09	11.52	10.78	11.07	13.16	11.73	13.88	12.65	12.24	11.25	11.7	11.21	12.71	11.92
1	APOC3	sp|P02656|APOC3_HUMAN	7517_DALSSVQESQVAQQAR_2	12.1	12.06	11.66	12.8	11.99	12.89	12.24	12.77	12.17	13.59	11.37	13.64	11.76	12.85	11.87	11.92	13.44	12.63	11.95	11.94	12.21	11.63	11.39	12.61	11.33	13.38	11.48	13.43	13.57	13.11	13.55	13.8	13.73	13.17	12.11	11.71	12.83	12.16	13.45	13.14	13.3	12.52	12.75	12.84	12.08	12.27
19	FGA	sp|P02671|FIBA_HUMAN	22647_GLIDEVNQDFTNR_2	14.74	14.72	14.78	14.6	15.28	14.63	14.45	15.47	15.79	14.66	14.9	16.86	16.32	15.76	15.26	15.66	16.22	15.56	15.97	15.27	14.59	14.56	14.8	16.63	16.05	15.95	16.5	16.66	16.9	16.83	17.17	17	17.28	16.86	15.75	14.24	14.53	16.95	16.36	17.87	15.84	14.71	13.42	15.04	15.22	15.64
22	FGB	sp|P02675|FIBB_HUMAN	33618_KREEAPSLRPAPPPISGGGYR_3	18.92	18.63	18.79	16.55	16.92	15.96	17.62	16.86	18.02	14.86	18.04	18.78	18.25	18.43	18.7	18.55	18.33	18.13	17.67	18.55	17.14	17.35	17.74	18.6	16.69	17.68	17.39	18.74	19.01	18.57	18.35	18.32	18.14	18.48	18.67	16.06	15.89	18.16	18.82	18.74	17.27	18.28	19.54	17.86	17.66	18.05
14	FGG	sp|P02679|FIBG_HUMAN	18320_FGSYC(UniMod:4)PTTC(UniMod:4)GIADFLSTYQTK_3	13.28	13.55	12.89	14.01	13.97	15.33	13.72	12.61	12.79	16.85	14.49	13.76	16.41	14.64	13.61	13.96	14.29	15.61	15.65	12.85	13.74	14.1	12.84	13.79	12.88	13.91	13.65	13.15	13.98	13.38	14.74	13.91	14.23	14.01	12.8	15.68	14.44	13.72	13.98	14.28	13.75	14.06	14.57	14.11	14.5	15.61
8	SLC4A1	sp|P02730|B3AT_HUMAN	68315_VYVELQELVMDEK_2	12.9	12.92	12.51	12.53	14.58	14.75	13.92	14.03	13.67	13.1	12.71	13.31	12.84	13.43	12.54	13.03	15.19	13.06	13.76	12	11.86	14.02	13.1	11.99	12.13	14.1	11.84	13.57	14.05	14.32	13.69	12.69	13.06	14.2	13.9	13.54	13.2	13.48	13.16	14.68	11.11	13.5	13.5	11.74	14.77	12.45
5	APCS	sp|P02743|SAMP_HUMAN	64016_VGEYSLYIGR_2	15.56	15.65	14.32	15.36	15.81	15.21	15.97	15.75	18.95	17.16	16.45	18.2	18.24	15.8	15.36	15.62	15.69	14.96	14.23	14.82	15.63	15.08	14.81	15.65	15.96	15.75	16.22	16.6	16.9	16.46	16.77	16.69	16.64	15.6	14.58	15.57	15.46	15.45	15.14	17.23	15.08	15.13	15.86	16.93	16.3	16.35
2	C1QA	sp|P02745|C1QA_HUMAN	10264_DQPRPAFSAIR_3	13.58	13.59	14.09	13	13.33	12.4	13.85	12.79	14.37	13.03	12.99	13.8	13.94	13.23	13.35	13.4	11.52	13.91	12.82	13.85	13.25	14.36	13.27	13.61	13.96	12.41	14.26	13.81	14.42	14.17	15.62	13.76	13.6	14.25	12.88	14.53	12.06	14.16	11.54	14.42	13.46	13.36	13.56	11.93	12.06	16.12
1	C1QB	sp|P02746|C1QB_HUMAN	35708_LEQGENVFLQATDK_2	12.8	13.09	12.53	11.76	10.92	12.27	11.29	11.88	11.92	11.93	11.55	13.43	11.86	11.91	11.89	11.28	12.5	11.72	11.87	12.23	11.41	11.95	11.96	12.08	11.8	12.23	11.74	13.04	13.21	13.04	11.84	13.27	12.78	13	11.76	13.62	12.81	11.25	12.78	10.87	13.06	12.43	12.3	11.66	12.5	12.8
3	C1QC	sp|P02747|C1QC_HUMAN	50174_QTHQPPAPNSLIR_3	13.69	13.99	13.68	13.88	12.69	12.53	13.18	12.64	13.06	12.26	13.33	14.09	13.8	12.58	13	12.78	11.81	13.04	12.03	13.03	12.44	12.89	12.4	13.42	12.81	12.22	13.06	13.91	12.27	13.57	13.29	14.34	12.7	13.86	12.23	12.76	12.12	14.25	11.83	12.66	13.82	12.8	12.82	11.91	11.97	13.26
11	C9	sp|P02748|CO9_HUMAN	17925_FEGIAC(UniMod:4)EISK_2	11.93	14.19	14.42	14.99	14.07	13.34	14.24	14.27	14.81	15.42	15.17	15.02	15.29	13.94	15.25	12.16	14.74	14.94	14.56	14.65	14.04	13.88	13.77	14.83	12.83	14.34	15.02	15.55	13.54	15.25	15.16	14.31	15.02	12.5	13.77	14.14	12.22	15.39	14.98	16.31	13.24	14.17	14.81	15.25	13.41	15.2
11	APOH	sp|P02749|APOH_HUMAN	62927_VC(UniMod:4)PFAGILENGAVR_3	12.04	11.82	12.28	12.66	14.04	12.37	13.65	12.6	12.19	15.26	14.79	12.01	14.31	12.02	11.77	12.45	13.25	14.22	14.51	13.87	13.76	13.83	12.55	11.63	14.18	13.83	12.56	12.88	12.55	12.34	14.26	12.32	12.99	12.87	12.39	12.06	13.39	12.44	12.93	12.94	13.74	13.43	14.12	14.57	14.56	14.77
2	LRG1	sp|P02750|A2GL_HUMAN	15353_ENQLEVLEVSWLHGLK_3	10.07	9.9	10.03	12.42	11.95	12.24	10.78	12.36	10.72	12.68	11.05	10.78	11.71	12.94	12.98	13.72	10.81	10.68	11.25	11.85	10.56	11.65	10.35	11.35	11.09	12.94	13.21	12.79	12.99	12.69	11.85	11.89	10.77	10.7	11.07	11.02	9.27	12.74	12.21	13.53	11.67	10.03	10.27	11.08	10.96	12.02
44	FN1	sp|P02751|FINC_HUMAN	67357_VTIMWTPPESAVTGYRVDVIPVNLPGEHGQR_4	14.3	15.13	14.53	14.02	15.44	15.91	14.29	15.07	15.16	16.43	14.61	15.18	15.01	15.33	13.76	15.05	15.78	15.11	15.14	15.86	14.32	14.02	15.48	16.97	14.75	15.53	14.06	15.51	15.48	14.25	14.84	14.87	15.55	14.21	15.12	15.44	15.82	14.49	15.32	15.23	15.47	14.99	15.25	15.03	15.4	15.42
3	RBP4	sp|P02753|RET4_HUMAN	70878_YWGVASFLQK_2	13.47	12.22	13.06	13.87	12.75	14.24	12.65	13.66	13.84	15.14	13.66	13.73	13.83	13.27	12.49	12.87	13.83	13.41	14.09	12.48	13.16	13.23	13.03	14.01	13.64	14.16	14.43	14.49	14.89	12.42	14.6	14.18	14.37	13.21	12.21	12.43	14.32	14.34	14.28	15.03	12.27	13.1	13.14	13.8	14.25	13.62
6	AMBP	sp|P02760|AMBP_HUMAN	68778_WYNLAIGSTC(UniMod:4)PWLK_2	12.72	12.8	13.16	13.65	14.17	14.14	12.52	13.55	12.46	15.27	14.5	13.28	13.61	13.32	12.76	12.65	13.49	13.55	13.31	13.1	12.44	13.46	13.66	13.19	12.7	13.81	13.05	13.37	13.36	13.23	13.86	13.44	12.96	13.13	13.24	14.44	14.07	12.79	13.17	13.21	15.97	14.01	14.03	14.51	14.47	14.09
11	ORM1	sp|P02763|A1AG1_HUMAN	62271_TYMLAFDVNDEK_2	16.12	16.24	15.79	16.56	16.09	16.84	15.94	16.14	16.4	17.68	16.6	16.71	16.53	16.33	16.13	16.4	16.21	15.91	16.29	16.08	14.28	15.96	15.12	16.88	16.08	16.33	16.55	17.22	18.07	17.53	16.47	15.66	15.53	15.34	16.27	16.53	17.12	16.69	16.48	17.99	17.04	14.4	16	17.55	17.49	16.67
6	AHSG	sp|P02765|FETUA_HUMAN	26767_HTFMGVVSLGSPSGEVSHPR_4	16.03	16	15.87	15.62	14.78	15.19	15.27	15.33	16.91	16.65	16.58	16.67	17.05	14.88	15.09	14.93	16.38	15.94	15.62	15.64	15.9	15.7	15.18	16.67	15.55	15.17	15.58	17.02	18.03	17.58	16.14	15.88	15.85	15.58	14.99	15.38	15.5	17	15.98	18.16	15.03	15.58	16.46	15.8	15.76	15.85
15	TTR	sp|P02766|TTHY_HUMAN	96_AADDTWEPFASGK_2	15.54	15.36	15.24	16.52	14.99	16.6	14.93	15.56	16.33	17.06	16.26	16.53	16.64	15.32	15.62	15.36	15.92	16	16.07	16.23	15.02	14.92	14.92	16.09	16.22	16.21	16.38	17.07	17.58	17.02	16.2	15.94	16.05	15.43	15.05	16.83	16.4	16.76	16.62	17.69	17.86	15.34	16	16.37	16.22	16.25
110	ALB	sp|P02768|ALBU_HUMAN	63675_VFDEFKPLVEEPQNLIK_3	19.55	19.47	20.2	21.91	21.01	21.91	20.46	21.25	20.75	22.23	20.91	21.41	21.18	20.67	20.25	20.88	20.85	21.08	21.35	21.18	20.59	20.92	20.24	21.04	20.85	21.49	21.09	21.9	22	21.62	21	20.29	20.55	19.67	20.1	20.72	21.24	21.56	21.36	21.71	17.1	20.46	20.74	21.49	21.63	21.35
7	GC	sp|P02774|VTDB_HUMAN	26469_HQPQEFPTYVEPTNDEIC(UniMod:4)EAFRK_4	13.74	13.48	13.77	13.44	13.31	13.42	13.3	13.23	12.41	14.95	14.06	12.57	14.58	12.71	12.05	12.81	13.16	13.94	14.32	12.4	13.05	12.9	12.45	13.17	13.52	12.91	13.19	13.96	13.22	14.12	13.23	12.57	13.95	13.42	13.96	12.07	14.45	12.82	14.03	13.33	15.53	12.81	13.71	12.97	12.76	14.19
1	PPBP	sp|P02775|CXCL7_HUMAN	45427_NIQSLEVIGK_2	12.8	12.81	13.03	14.27	12.7	12.74	14.03	11.1	13.42	13.62	13.47	11.58	13.64	13.32	12.91	13.35	11.87	13.74	13.01	11.55	14.04	13.59	13.64	13.07	13.77	11.56	12.28	12.27	11.84	11.87	13.05	12.52	13.7	13.53	12.32	12.49	11.42	12.69	13.02	13.01	14.87	13.63	13.02	11.53	12	13.31
1	TFRC	sp|P02786|TFR1_HUMAN	29436_ILNIFGVIK_2	9.72	10.33	11.55	9.85	12.16	11.78	10.66	12.93	11.78	11.48	12.11	11.77	11.82	12.47	11.31	10.86	11.41	10.38	11.31	9.62	10.91	10.91	11.72	11.44	11.19	12.08	11.22	12.32	11.31	10.35	11.45	12.07	12.43	11.94	11.82	9.7	11.45	12.28	12.05	11.57	10.17	12.21	9.37	10.42	10.56	10.65
69	TF	sp|P02787|TRFE_HUMAN	44175_MYLGYEYVTAIR_2	17.06	16.68	16.24	17.56	17.04	17.9	16.58	17.4	17.89	17.63	17.97	18.63	18.08	17.29	16.7	16.75	17.68	17.15	17.82	17.15	17	16.94	17.08	18.63	16.83	17.18	17.45	18.67	18.81	18.61	17.73	17.36	17.65	16.46	16.86	16.28	16.43	17.93	17.96	18.88	17.32	16.98	17.36	18.58	18.67	18.09
82	LTF	sp|P02788|TRFL_HUMAN	19321_FQLFGSPSGQK_2	13.98	15.73	15.23	17.3	17.37	17.41	17.23	16.73	16.75	20.35	18.15	17.48	16.29	13.85	14.36	13.52	12.98	14.1	13.32	13	14.3	14.08	13.53	13.77	14.78	12.57	16.52	13.1	13.87	13.21	16.54	16.1	16.37	13.49	12.47	14.27	15.35	13.39	15.33	12.52	14.18	14.74	11.88	20.02	20.1	19.17
19	HPX	sp|P02790|HEMO_HUMAN	44874_NFPSPVDAAFR_2	16.64	16.74	16.97	17	16.58	17.3	16.32	16.77	17.64	16.87	17.32	17.49	17.6	16.44	16.89	16.91	17.02	16.82	16.79	16.83	16.71	16.46	16.24	17.59	16.81	16.84	17.49	18.12	18.75	18.66	17.23	16.6	16.88	16.6	16.53	15.91	15.9	18.1	17.85	18.86	16.95	16.23	16.59	17.59	17.52	16.98
10	FTL	sp|P02792|FRIL_HUMAN	36395_LGGPEAGLGEYLFER_3	16.18	16.47	16.33	16.54	16.65	16.96	16	16.35	15.95	15.87	15.71	15.38	15.01	14.84	15.37	15.46	16.42	16.7	17.3	16.98	18.67	18.83	17.2	19.07	16.49	16.81	16.21	17.72	16.65	17.46	16.03	14.91	15.61	15.56	16.11	14.94	15.92	15.48	13.94	17.55	13.28	15.71	14.77	16.07	16.26	16.75
14	FTH1	sp|P02794|FRIH_HUMAN	42756_M(UniMod:35)GAPESGLAEYLFDK_2	13.57	12.75	14.31	13.54	14.14	14.04	13.77	15.11	13.09	17.26	13.63	16.27	14.08	16.35	14.02	13.37	14.81	13.81	14.81	13.43	13.75	14.01	17.39	17.84	14.08	15.18	14	17.12	17.28	13.73	13.66	16.12	15.08	15.83	17.01	14.99	17.74	13.88	15.48	13.63	14.33	16.74	13.61	13.32	15.03	14.74
1	MT-ND1	sp|P03886|NU1M_HUMAN	32323_KGPNVVGPYGLLQPFADAMK_3	11.46	11.67	10.97	10.27	12.2	13.01	11.42	12.35	13.34	12.58	12.51	12.65	11.84	12.99	12.37	12.94	11.6	12.01	12.55	11.26	10.96	11.27	12.1	11.89	11.45	12.72	13.15	12.72	12.03	12.82	11.85	12.14	13.21	13.2	12.52	11.65	12.97	12.58	11.46	10.93	11.82	13.76	10.95	12.15	13.24	11.98
2	ANG	sp|P03950|ANGI_HUMAN	8809_DINTFIHGNK_2	11.87	13.82	12.96	13.44	11.64	13.46	13	11.87	12.19	13.87	11.37	13.84	11.75	13.78	11.57	13.83	14.63	11.49	12.73	13.31	12.82	11.83	13.13	13.69	12.81	13.31	13.47	13.96	11.82	13.17	12.01	11.87	13.72	13.29	13.03	13.92	11.48	13.27	12.21	13.74	13.24	12.37	12.61	13.27	12.93	11.7
1	SLPI	sp|P03973|SLPI_HUMAN	6956_C(UniMod:4)LDPVDTPNPTR_2	14.04	14	13.89	11.59	12.02	11.76	11.63	11.62	12.16	11.66	12.39	12.07	13.65	12.69	12.37	11.9	13.76	13.4	11.81	13.71	11.97	12.34	12.35	12.59	14.25	12.53	12.57	13.92	14.06	12.27	12.77	12.23	12.18	13.74	14.24	12.09	12.26	11.48	12.28	13.05	11.99	13.56	14.32	12.07	13.17	12.39
1	C4BPA	sp|P04003|C4BPA_HUMAN	12430_EDVYVVGTVLR_2	12.82	13.24	13.21	13.49	13.5	14.14	12.07	13.35	11.67	12.81	11.25	13.11	11.27	13.76	7.25	13.39	13.22	12.86	13.56	12.65	11.37	13.21	13.68	12.22	13.14	13.65	12.33	13.06	14.45	13.51	13.81	14.93	14.19	13.14	11.92	11.48	12.25	13	13.92	12.03	14.11	11.86	11.93	13.15	12.41	12.69
15	VTN	sp|P04004|VTNC_HUMAN	11313_DWHGVPGQVDAAMAGR_3	15.93	16.17	15.51	16.33	16.44	16.19	16.49	15.5	19.15	17.99	17.35	18.81	19.12	15.2	15.83	15.66	16.61	15.9	15.74	15.67	16.33	15.79	16.17	17.16	16.08	15.35	16.44	17.66	17.71	17.37	17.8	17.76	17.78	16.98	15.61	15.25	15.52	14.14	16.06	18.06	15.8	15.95	16.85	16.35	16.1	16.83
18	CAT	sp|P04040|CATA_HUMAN	39025_LNVITVGPR_2	15.5	15.61	15.47	15.88	15.24	12.17	15.37	15.08	15.16	14.17	14.99	15.17	15.08	15.2	15.55	15.26	14.16	14.24	13.76	14.32	15.4	15.12	15.42	15.19	15.37	15.32	15.16	14.91	15.03	14.83	15.28	15.77	15.66	15.42	14.9	14.21	14.25	15.24	14.95	15.06	15.96	14.9	15.13	15.19	15.11	15.65
4	GBA	sp|P04062|GLCM_HUMAN	57824_SYFSEEGIGYNIIR_2	13.96	15.58	16.09	15.03	15.08	15.61	14.8	13.79	14.76	14.53	14.74	15.11	15.13	15.16	16.76	14.77	15.2	15.56	12.99	14.47	14.14	14.37	13.64	14.46	13.23	15.12	14.44	14.61	14.78	14.82	14.42	14.82	14.67	15.19	13.8	15.85	15.33	15.3	15.79	14.69	15.59	15.94	15.18	15.09	15.14	12.85
10	FUCA1	sp|P04066|FUCO_HUMAN	52910_RYTPDWPSLDSRPLPAWFDEAK_4	12.98	12.82	12.82	13.93	14.53	14.75	13.14	13.51	12.96	13.67	13.91	13.06	13.94	12.68	14.44	14.78	13.34	12.75	14.24	13.17	14.03	14.27	13.47	13.37	13.44	13	13.96	13.91	12.26	13.16	13.54	13.63	14.28	12.73	13.36	12.46	12.52	13.08	13.92	13.49	14.97	13.12	11.48	13.92	13.9	12.61
33	ALDOA	sp|P04075|ALDOA_HUMAN	28281_IGEHTPSALAIMENANVLAR_3	18.71	18.5	18.85	19.52	18.87	19.56	18.53	18.72	19.14	19.39	18.96	18.9	18.74	18.94	18.49	18.97	18.72	18.95	19.34	19.12	18.6	19.26	18.89	18.69	19.55	20.02	19.14	18.65	18.59	18.9	18.85	18.43	18.58	18.27	18.47	19.05	19.44	18.44	18.64	18.52	15.23	19.31	18.92	19.11	18.89	18.22
4	CSTB	sp|P04080|CYTB_HUMAN	64431_VHVGDEDFVHLR_3	15.38	15.74	15.89	13.17	15.19	11.96	15.48	15.73	15.92	15.59	16.13	15.51	15.82	15.73	16.2	16.08	15.05	15.92	15.49	15.98	15.42	15.38	15.31	15.44	15.38	15.88	15.39	16.39	15.75	15.65	15.52	15.43	15.14	14.87	14.83	15.4	14.98	15.28	15.81	15.98	11.84	14.97	15.52	12.93	15.25	16.24
30	ANXA1	sp|P04083|ANXA1_HUMAN	24207_GTDVNVFNTILTTR_2	16.48	16.43	16.55	17.11	16.77	17.24	16.23	17.03	16.59	16.77	16.41	17.79	17.07	17.05	16.16	16.31	15.98	15.8	16.32	15.8	14.67	14.99	15.41	16.33	15.57	16.39	16.34	17.16	17.15	16.74	16.85	17.19	17.41	16.68	16.99	15.58	16.28	15.42	15.75	16.59	12.34	15.99	15.29	16.36	16.45	16.49
1	PDGFA	sp|P04085|PDGFA_HUMAN	61936_TVIYEIPR_2	14.85	14.91	11.14	14.6	14.88	15.04	12.85	13.86	12.36	14.78	15.74	14.31	13.89	16.53	13.43	14.74	15.78	15.94	14.91	12.22	15.82	15.78	16.38	13.63	14.28	15.31	15.42	14.68	12.2	15.88	16.22	14.63	16.03	13.24	16.73	12.81	12.74	14.02	15.53	12.34	19.15	14.26	13	14.54	14.23	15.09
41	APOB	sp|P04114|APOB_HUMAN	37366_LIVAMSSWLQK_2	18.39	17.07	18.27	19.2	19.67	19.04	19.08	19.1	18.13	17.57	19.06	19.71	19.9	18.21	17.7	17.9	18.54	18.27	18.75	18.51	19.64	19.77	19.93	20.8	17.82	17.85	18.12	19.34	18.66	19.31	20.51	20.73	20.92	19.26	17.65	16.21	16.98	18.51	17.53	19.03	19.59	19.8	18.83	18.71	18.63	18.56
1	PRNP	sp|P04156|PRIO_HUMAN	16279_ESQAYYQR_2	11.59	11.36	10.96	11.07	9.53	12.43	10.61	11.34	9.24	10.75	11.87	10.4	11.51	9.29	11.11	11.29	10.56	11.52	9.64	11.28	10.82	10.77	10.14	9.72	11.96	11.18	10.94	10	9.23	10.92	11.09	10.16	8.71	11.26	12.28	11.05	12.22	11.38	10.24	12.21	11.94	9.11	11.5	11.62	9.74	11.44
14	SOD2	sp|P04179|SODM_HUMAN	20876_GDVTAQIALQPALK_2	15.14	16.77	15.26	18.66	18.11	18.63	18.22	18.47	17.03	18.39	17.44	16.35	16.17	16.63	16.45	16.23	15.8	16.28	16.16	16.28	16.99	17.15	16.68	17.29	17.75	18.33	17.46	17.45	16.62	16.4	17.66	17.44	17.42	15.84	15.89	16.03	15.66	16.24	16.3	16.19	18.15	15.93	16.07	17.09	16.77	17.35
13	HRG	sp|P04196|HRG_HUMAN	54193_SGFPQVSMFFTHTFPK_3	11.98	14.05	13.28	14.51	13.46	13.85	12.11	9.82	13.8	13.69	13.58	10.93	13.37	10.12	10.81	13.92	13.86	12.02	11.77	13.41	13.43	14.22	12.71	12.94	13.52	12.79	13.61	14.16	14.9	14.64	13.3	12.64	13.42	12.59	12.73	12.41	12.98	12.7	13.37	15.07	9.49	11.96	13.99	13.65	10.37	12.97
4	THY1	sp|P04216|THY1_HUMAN	65780_VLYLSAFTSK_2	13.77	13.61	14.31	15.05	14.91	15.26	14.53	14.16	14.88	14.61	15.65	12.02	14.14	13.98	14.21	14.22	14.33	14.49	14.77	14.55	14.3	11.98	14	13.79	14.81	14.07	14.57	14.31	14.28	11.9	14.08	14.06	14.3	15.09	14.72	13.66	12.21	14.62	14.43	14.99	15.8	14.53	14.25	14.29	14.43	14.26
7	A1BG	sp|P04217|A1BG_HUMAN	60807_TPGAAANLELIFVGPQHAGNYR_3	14.51	13.12	13.83	14.57	14.37	14.5	13.82	14.07	14	15	13.85	14.54	14.26	13.72	13.92	14.38	14.36	13.27	13.91	13.95	14.29	14.13	14.42	14.98	14.28	14.28	13.53	15.17	15.36	14.88	14.53	14.42	14.96	13.5	13.92	13.65	14.8	13.59	14.77	15.07	14.62	13.84	13.8	14.11	14.7	14.42
2	CD74	sp|P04233|HG2A_HUMAN	47032_NTMETIDWK_2	15.36	15.68	15.89	14.08	13.72	14.13	16.73	13.66	14.18	14.66	14.4	15.75	14.81	13.56	14.19	14.01	14.18	14.21	13.84	13.91	14.19	13.02	13.73	14.44	15.7	13.79	14.03	14.77	15.21	14	14.46	13.02	14.51	16.81	16.25	11.71	11.62	14.5	14.5	14.66	12.99	12.33	14.13	14.43	14.39	14.37
24	KRT1	sp|P04264|K2C1_HUMAN	59386_THNLEPYFESFINNLR_3	17.27	15.96	17.02	17.07	18	17.07	17.44	17.53	16.35	16.73	15.89	17.44	16.75	16.9	16.04	16.06	16.41	16.35	16.54	16.52	16.29	17	17.34	16.07	15.49	16.7	15.87	16.36	16.72	17.01	16.41	16.68	17.08	15.9	17.38	17.17	17.5	15.44	16.74	16.75	13.44	16.62	16.45	16.7	16.46	16.38
2	S100B	sp|P04271|S100B_HUMAN	4093_AMVALIDVFHQYSGR_3	12.14	11.42	11.77	12.53	13.12	12.23	11.8	12.25	12.19	13.59	12.29	13.06	12.11	13.19	12.86	12.74	13.86	12.5	13.06	12.14	11.76	12.09	13.62	11.53	12.16	12.33	13.11	13.49	13.81	12.6	13.41	12.29	14.09	13.01	13.32	11.78	11.34	12.53	12.22	14.72	12.07	12.33	12.71	12.95	12.56	13.64
11	VWF	sp|P04275|VWF_HUMAN	25454_HGAGVAMDGQDVQLPLLK_3	16.09	15.84	15.66	15.57	15.58	15.35	15.65	15.8	15.88	15.66	15.96	16	15.51	15.87	15.99	14.34	16.5	16.1	15.73	15.57	15.51	15.48	15.37	15.7	15.36	15.51	16.08	15.96	15.74	15.93	15.96	16.39	16.29	16.25	15.35	14.91	16.15	15.78	16.1	16.18	14.27	15.45	15.28	16.06	14.94	16.18
7	SEMG1	sp|P04279|SEMG1_HUMAN	48171_QEPWHGENAK_2	13.74	13.56	11.57	9.3	10.6	8.49	12.6	13.58	10.37	14	12.8	9.92	12.87	10.32	13.61	13.35	11.67	13	13.14	13.07	12.57	12.84	13.01	12.44	12.89	11.91	13.71	12.86	11.31	12.88	13.54	13.52	9.55	11.9	13.05	14.56	14.4	13.45	10.31	13.84	11.04	12.46	12.44	9.29	13.23	13.5
2	TUBB4A	sp|P04350|TBB4A_HUMAN	42184_MAATFIGNSTAIQELFK_2	15.69	15.03	16.04	17.08	17.17	17.14	16.34	16.66	15.94	15.66	16.79	15.44	16.32	15.92	15.83	16.77	16.59	16.56	16.83	16.41	16.65	17.47	17.8	15.58	16.16	17.39	16.57	16.09	15.39	15.56	16.24	16.32	16.66	15.39	16	16.85	15.82	15.79	16.5	15.6	15.23	16.28	16.44	16.58	16.6	16.03
61	GAPDH	sp|P04406|G3P_HUMAN	20410_GALQNIIPASTGAAK_2	19.19	19.63	19.38	19.86	19.49	20.06	19.62	19.55	19.17	18.36	19	19.13	19.37	19.03	19.15	18.97	18.68	19.17	18.8	19.18	19.27	19.24	19.09	19.01	19.41	19.4	18.84	18.95	18.69	18.89	18.66	18.71	18.63	18.86	19.05	18.24	18.48	19.1	18.95	18.77	19.8	19.43	19.48	19.01	18.83	18.92
10	ASL	sp|P04424|ARLY_HUMAN	57047_SSVDWQIR_2	14.08	13.83	12.33	13.91	13.64	11.28	13.83	13.7	13.93	13.06	13.88	12.9	12.58	13.7	14.09	13.78	13.35	14	13.2	14.02	13.24	13.44	13.33	13.38	13.45	13.76	13.52	15.83	11.59	13.69	13.25	13.45	13.34	13.65	14.29	16.06	14.18	13.34	13.47	13.9	12.42	13.68	14.75	13.33	13.08	13.2
1	IGKV1-16	sp|P04430|KV122_HUMAN	8839_DIQLTQSPSSLSASVGDR_2	11.87	11.33	11.88	10.2	10.82	12.65	10.72	11.97	12.04	11.43	11.7	11.61	11.93	11.85	11.59	11.43	10.95	10.82	10.77	10.39	11.84	11.77	12.67	11.82	11.89	12.37	10.99	11.04	12.36	12.27	12.86	12.43	12.1	11.64	12.09	13.16	11.59	11.85	11.77	12.08	13.3	12.6	12.84	11.89	11.91	13.57
1	IGKV3-11	sp|P04433|KV309_HUMAN	38069_LLIYDASNR_2	15.14	15.21	15	15.39	15.25	11.93	15.46	15.01	16.26	15.41	16.08	16.31	16.56	14.46	14.18	14.31	15.16	14.94	14.53	14.91	14.43	14.44	14.34	15.92	14.98	14.69	15.62	16.49	17.06	16.9	16.14	15.99	15.98	16.1	15.28	14.6	14.34	15.76	15.35	17.44	14.56	14.65	15.5	17.3	16.98	16.9
1	HLA-DPB1	sp|P04440|DPB1_HUMAN	26252_HNYELGGPMTLQR_3	12.67	12.61	12.22	12.97	12.58	13.59	11.71	12.23	13.39	13.02	13.19	11.96	11.65	12.41	12.49	13.03	12.25	12.49	13.29	12.01	12.43	13.35	12.19	12.97	12.28	12.52	12.6	13.4	12.84	13.54	13.11	12.82	13.26	12.63	11.91	13.16	12.72	12.68	11.91	13.25	12.9	12.39	12.8	13.14	12.31	12.9
8	CAPNS1	sp|P04632|CPNS1_HUMAN	29282_ILGGVISAISEAAAQYNPEPPPPR_3	16.5	16.72	16.93	15.74	14.56	14.31	16.12	13.5	15.59	14.38	15.92	16.25	15.87	16.78	13.53	16.27	14.66	15.44	15.72	15.39	13.43	16.13	16.34	16.41	15.77	14.05	15.84	16.26	16.2	16.18	16.28	15.95	14.88	14.9	16.02	15.21	15.11	15.54	14.52	13.84	13.79	16.36	13.98	14.69	15.57	16.07
28	HSPB1	sp|P04792|HSPB1_HUMAN	66988_VSLDVNHFAPDELTVK_3	18.19	18.59	17.49	18.59	17.98	18.81	17.79	18.46	18.62	18.58	18.15	18.86	17.95	17.98	18.57	18.26	18.39	17.62	17.83	17.62	18.81	14.34	18.19	18.26	17.83	17.41	13.63	18.13	18.37	18.38	18.56	18.28	18.56	18.4	18.06	18.31	18.65	18.48	18.69	18.21	16.22	16.99	17.05	17.95	17.99	17.68
1	RLN1	sp|P04808|REL1_HUMAN	49972_QSEAADSNPSELK_2	11.4	11.73	10.82	9.93	10.66	11.79	11.48	10.47	9.52	10.81	11.91	9.64	12.83	11.55	10.72	10.75	9.54	12.32	12.22	9.93	10.04	10.09	9.77	11.07	11.94	10.99	11.19	10.04	11.63	10.69	10.26	12.01	11.64	11.39	11.16	10.12	10.3	7.88	11.42	12.4	12.23	11.45	12.32	11.62	11.38	10.58
1	CYBB	sp|P04839|CY24B_HUMAN	37997_LLGSALALAR_2	11.51	12.08	11.24	11.49	13.3	10.58	13.69	11.51	11.71	13.17	12.79	14.09	11.68	11.91	11.4	11.77	11.94	12.81	12.84	13.1	12.25	11.97	11.35	11.28	12.74	12.54	11.94	13.17	12.66	13.55	12.92	13.77	12.06	12.39	12.38	13.37	10.83	14.2	12.37	12.97	13.84	11.47	12.95	12.68	13.19	13.08
17	RPN1	sp|P04843|RPN1_HUMAN	5730_ATSFLLALEPELEAR_2	15.6	15.81	15.74	14.25	16.71	14.51	16.24	16.58	16.44	15.34	16.13	16.32	16.03	16.48	15.33	16.51	15.85	15.71	15.95	15.67	15.46	16.31	16.25	16.16	15.96	17.24	16.41	15.83	16.42	16.09	16.39	16.14	16.18	16.08	16.9	14.13	14.95	15.48	16	15.78	14.09	16.73	15.92	15.32	15.59	16.02
16	RPN2	sp|P04844|RPN2_HUMAN	69619_YHVPVVVVPEGSASDTHEQAILR_4	16.27	16.71	16.86	15.66	16.21	15.82	16.17	16.14	16.48	13.95	15.95	16.19	16.04	16.15	16.74	15.99	15.4	15.62	15.62	15.75	16.52	12.61	16.14	15.71	16.84	16.59	16.56	15.95	15.84	16.48	16.25	16.24	16.32	16.45	16.35	13.97	13.96	16.29	15.86	15.48	16.04	16.4	16.06	15.51	15.28	15.59
8	GNAI2	sp|P04899|GNAI2_HUMAN	56638_SREYQLNDSAAYYLNDLER_3	15.44	15.41	15.32	15.57	15.66	15.75	15.25	13.85	15.25	15.86	15.35	15.61	15.2	14.97	14.98	14.91	14.29	14.7	15.37	14.95	14.88	15.12	14.95	15.25	14.38	14.05	15.06	16.07	15.69	16.19	16.08	15.23	15.58	15.43	14.31	14.21	14.49	15.38	15.61	15.79	14.93	14.32	14.97	15.33	15.41	15.35
12	ATP1A1	sp|P05023|AT1A1_HUMAN	61225_TSATWLALSR_2	15.36	15.47	13.69	16.18	15.76	16.04	15.97	15.48	15.29	15.4	15.27	15.76	15.86	15.89	16.23	15.5	14.49	15.2	14.92	15.58	16.17	15.51	15.16	14.66	15.58	14.87	14.43	14.6	14.84	15.08	15.64	15.93	15.66	15.81	15.58	15.19	15.64	15.51	15.16	14.78	16.51	15.91	15.82	15.59	15.29	15.34
3	ATP1B1	sp|P05026|AT1B1_HUMAN	6526_AYGENIGYSEK_2	17.48	15.11	15.07	13.77	14.69	12.91	14.72	13.17	14.06	15.28	13.85	14.28	17.31	13.5	14.66	12.25	13.82	13.64	13.96	13.22	13.55	12.66	14.6	11.78	13.88	13.65	13.99	14.56	15.02	13.57	14.19	14.61	13.29	14.13	14.59	12.47	10.02	13.36	15.92	15.47	14.26	13.77	13.5	13.21	14.04	13.91
1	CHGB	sp|P05060|SCG1_HUMAN	20903_GEAGAPGEEDIQGPTK_2	13.1	12.76	12.65	12.13	11.59	12.64	12.71	13.28	12.27	12.43	11.94	13.73	13.5	12.67	12.46	11.78	13.4	12.69	12.41	12.53	12.54	11.02	11.8	13.9	12.23	12.69	12.61	12.81	13.83	13.34	11.84	12	12.42	12.34	13.15	13.65	13.74	12.01	12.28	12.93	13.59	12.46	12.94	13.04	12.14	13.02
2	APP	sp|P05067|A4_HUMAN	63572_VESLEQEAANER_2	14.03	13.93	13.48	12.26	13.44	14.11	12.92	13.1	13.9	13.34	13.61	13.86	13.46	13.9	14.1	13.81	12.72	13	12.25	14.05	13.55	13.57	12.46	13.92	13.92	12.63	12.98	13.95	13.88	13.63	13.84	13.07	13.91	13.03	13.21	12.64	13.41	13.6	13.71	16.61	13.86	12.48	15.01	13.21	13.69	14.06
5	APOD	sp|P05090|APOD_HUMAN	46402_NPNLPPETVDSLK_2	16.16	16.17	15.85	15.45	15.65	14.92	15.53	14.74	15.68	14.92	16.3	15.74	16.61	16	14.96	16.27	17.09	15.84	15.95	14.41	16.08	13.98	15.35	15.94	15.18	16.54	14.93	15.79	16.33	16.37	16.54	16.53	17	16.28	17.11	14.42	16.82	16.16	16.56	17.13	16.76	17.34	17.77	15.66	16.6	15.28
21	ALDH2	sp|P05091|ALDH2_HUMAN	58949_TFPTVNPSTGEVIC(UniMod:4)QVAEGDKEDVDK_3	14.74	13.71	13.37	15.17	15.08	15.61	14.38	14.82	14.9	15.32	13.36	15.3	14.51	14.84	13.89	14.37	16.33	14.92	15.28	15.03	13.11	14.34	14.37	16.18	14.38	16.14	14.59	15.15	14.8	15.45	14.98	14.54	14.54	14.36	14.84	15.33	18.22	14.81	14.09	14.03	15.58	15.14	14.02	13.99	15.85	14.92
12	S100A8	sp|P05109|S10A8_HUMAN	37887_LLETEC(UniMod:4)PQYIR_2	14.89	14.86	15.35	15.6	15.47	14.54	15.65	14.2	15.08	15.49	14.66	14.94	15.24	13.87	14.39	12.62	13.44	13.12	14.36	14.48	14.26	14.01	14.16	14.23	12.79	13.6	14.13	15.04	14.18	15.13	14.01	14.61	15.1	15.14	15.29	14.54	14.57	14.94	14.03	12.94	15.66	14.42	14.93	17.17	16.88	16.27
3	HMGN1	sp|P05114|HMGN1_HUMAN	58602_TEESPASDEAGEK_2	11.17	12.86	10.33	11.24	11.01	11.54	10.73	10.47	11.81	11.69	10.97	11.65	11.29	11.45	11.03	11.81	13.22	12.16	11.08	11.9	11.03	10.91	10.44	11.88	10.74	11.29	10.18	11.72	12.59	13.28	12.39	11.79	9.73	12	10.95	11.18	10.33	10.79	11.95	10.9	11.95	13.15	12.39	10.92	13.1	12.18
2	SLC25A5	sp|P05141|ADT2_HUMAN	7979_DFLAGGVAAAISK_2	15.34	15.26	15.39	16.39	15.74	16.7	15.39	15.98	16.28	15.55	15.62	15.47	14.98	15.66	15.42	15.61	15.15	14.98	15.34	14.88	15.36	15.08	15	14.98	15.29	15.64	15.55	15.13	15.27	15.6	15.62	16.13	15.57	16.28	16.58	16.09	16.41	15.28	15.17	14.55	17.35	16.02	15.18	15.72	15.69	14.55
1	SERPINA5	sp|P05154|IPSP_HUMAN	6363_AVVEVDESGTR_2	15.87	15.58	14.09	11.29	11.69	10.98	13.08	11.68	12.55	11.68	12.82	15.45	14.5	15.08	15.37	12.42	11.42	14.05	11.2	14.28	12.24	13.09	13.25	15.55	12.38	12.04	12.68	15.2	16.25	16.04	12.29	12.43	11.04	11.72	12.66	12.7	11.83	14.6	16.22	11.32	13.76	13.84	16.32	10.38	11.54	14.19
10	SERPING1	sp|P05155|IC1_HUMAN	37715_LLDSLPSDTR_2	14.7	14.42	14.72	14.85	14.75	12.89	14.95	15.23	15.52	14.31	15.36	15.06	15.25	13.5	14.79	14.33	14.92	14.82	14.49	14.74	14.47	14.44	14.35	14.95	15.11	15.11	15.58	15.9	16.32	16.4	15.57	15.67	15.25	15.18	14.79	14.4	14.45	15.47	15.2	16.8	15.82	14.39	14.81	16.35	16.09	16.1
3	CFI	sp|P05156|CFAI_HUMAN	4767_AQLGDLPWQVAIK_2	10.58	11.43	10.81	11.67	10.71	10.6	11.09	9.97	11.47	11.29	10.78	12.01	11.36	11.93	10.34	9.62	12.23	11.12	11.58	11.88	9.82	10.53	11.81	12.17	10.61	12.48	10.16	11.13	11.98	12.52	11.79	11.83	11.33	11.43	12.67	12.39	12.09	9.64	11.77	12.66	11.38	11.78	11.25	11.67	10.84	9.76
2	ISG15	sp|P05161|ISG15_HUMAN	34845_LAVHPSGVALQDR_3	13.6	13.94	12.98	13.22	13.27	13.49	14.71	12.78	13.44	14.56	13.41	12.8	13.13	13.05	13.17	13.78	13.11	13.37	13.93	14.03	13.82	13.47	13.58	13.42	13.81	14.41	13.46	13.3	13.45	13.61	13.62	14.29	13.36	13.18	13.64	13.36	13.33	13.41	13.01	13.46	16.28	14.15	14.72	13.96	12.81	13.94
24	MPO	sp|P05164|PERM_HUMAN	19231_FPTDQLTPDQER_2	15.82	15.48	13.95	14.22	14.05	14.31	14.39	14.75	13.93	13.62	14.53	14.77	15.11	14.81	15.8	13.66	15.37	15.07	15.03	15.55	12.86	13.73	14.44	15.32	14.2	14.82	15.16	15.77	14.51	16.11	14.34	14.79	14.62	15.65	15.09	14.54	14.2	15.26	14.32	15.16	15.69	15.18	16.08	14.72	14.85	14.98
17	PCCA	sp|P05165|PCCA_HUMAN	42190_MADALDNYVIR_2	12.97	11.51	13	12.1	13.17	13.61	13.26	14.71	15.02	12.06	12.67	12.99	12.28	14.04	14.3	13.59	13.55	13.04	13.64	11.31	14.15	13.65	13.74	13.13	14.6	15.17	14.25	12.88	12.92	13.17	13.72	11.78	13.46	13	13.25	12.57	12.69	14.13	13.7	11.42	12.47	13.82	12.77	13.92	13.78	14.57
21	PCCB	sp|P05166|PCCB_HUMAN	21446_GFVDDIIQPSSTR_2	14.82	14.71	14.59	15.57	15.41	16.2	15.1	15.58	15.98	14.85	15.19	13.28	14.71	15.32	15.44	15.25	15.35	14.83	15.23	15.15	15.78	13.42	15.69	14.86	16.05	16.13	15.05	14.11	14.74	12.96	15.21	14.01	15.14	14.17	13.32	13.91	14.56	15.67	15.37	13.86	15.68	15.45	14.86	15.64	15.7	14.5
11	EIF2S1	sp|P05198|IF2A_HUMAN	52140_RPGYGAYDAFK_3	15.21	14.67	16.04	15.09	15.53	15.28	16.32	14.69	14.75	15.43	15.97	15.3	15.97	15.88	14.52	16.22	14.75	15.63	16.05	14.69	14.05	15.27	15.82	16.11	16.27	14.42	16.12	13.99	16.43	16.67	15.2	14.25	14.87	16.21	15.28	14.39	14.89	15.8	14.54	15.67	14.34	14.56	15.94	14.53	15.5	13.8
2	HMGN2	sp|P05204|HMGN2_HUMAN	836_ADAGKEGNNPAENGDAKTDQAQK_4	10.85	9.83	10.56	13.07	14.27	13.23	11.44	13.12	13.98	10.16	10.98	7.98	10.62	8.76	10.05	10.38	12.68	11.18	8.44	11.75	12.31	9.97	9.63	8.67	8.97	13.55	10.34	NA	8.32	12.14	11.14	9.32	13.83	9.23	9.29	NA	11.13	12.17	14.23	14.69	12.21	8.69	9.85	12.92	9.39	11.48
1	ICAM1	sp|P05362|ICAM1_HUMAN	8388_DGTFPLPIGESVTVTR_2	15.76	16	16.19	16.04	15.92	15.96	15.79	16.28	16.11	14.22	15.52	16.21	16.03	15.94	15.35	15.48	14.69	15.34	15.7	15.57	15.84	16.1	15.79	16.29	15.46	16.49	15.49	15.54	15.93	16.13	15.68	15.7	15.53	15.76	16.5	14.47	14.77	15.56	15.85	15.8	14.56	16.05	15.63	15.52	15.44	15.5
3	RPLP1	sp|P05386|RLA1_HUMAN	281_AAGVNVEPFWPGLFAK_2	16.88	17.31	17.17	15.49	17.85	16.78	17.09	18.08	17.8	18.06	17.71	17.37	17.2	17.75	17.23	17.89	16.88	17.01	17.53	17.32	17.48	18.48	18.19	17.69	17.44	18.92	17.86	16.85	17.23	17.04	17.21	16.55	17.06	17.12	17.82	18.75	18.91	17.16	17.08	16.89	16.32	18.35	17.03	17.58	17.47	16.6
12	RPLP2	sp|P05387|RLA2_HUMAN	34781_LASVPAGGAVAVSAAPGSAAPAAGSAPAAAEEK_3	16.15	16.34	16.27	17.31	16.04	17.15	16.12	16.49	16.93	16.4	16.55	15.96	16.05	16.63	16.86	16.76	15.82	16.34	16.06	16.51	17.02	17.03	16.47	16.32	16.77	16.92	16.52	15.9	16.09	15.96	15.84	15.88	15.64	16.41	16.2	16.9	17.05	16.19	16.09	16.03	18.5	16.57	16.41	16.44	16.15	15.88
5	RPLP0	sp|P05388|RLA0_HUMAN	1728_AFLADPSAFVAAAPVAAATTAAPAAAAAPAK_4	13.71	14.45	14.89	14.17	15.4	15.55	14.86	15.38	15.05	13.68	15.01	13.53	14.09	14.6	13.61	15.09	14.59	13.57	14.9	14.69	14.99	15.42	15.63	14.65	14.99	15.83	14.39	14.73	14.67	14.86	14.78	13.57	14.53	14.55	15.1	13.54	14.58	14.5	14.68	14.79	13.99	15.6	14.38	14.57	14.5	14.42
3	FABP3	sp|P05413|FABPH_HUMAN	37230_LILTLTHGTAVC(UniMod:4)TR_3	12.24	13.08	12.44	13.4	12.92	11.83	12.52	12.22	12.98	13.87	11.39	12.63	11.64	12.6	13.26	11.86	11.6	12.86	12.81	11.46	11.64	11.73	11.75	11.55	12.95	12.19	13.06	12.28	12.53	12.4	12.25	12.35	12.22	12.05	11.85	12.47	13.68	11.8	11.71	13.24	12.93	12.79	13.6	13.31	13.17	13.91
3	CLEC3B	sp|P05452|TETN_HUMAN	56650_SRLDTLAQEVALLK_3	14	13.6	14.07	14.15	14.15	14.46	13.37	12.64	14.22	15.46	14.44	14.21	13.95	13.87	14.08	14.12	14.06	13.46	13.86	13.79	13.93	13.78	14.17	15.05	14.16	13.41	14.22	15.12	15.41	14.12	14.24	13.42	13.87	14.23	12.58	14.78	15.34	14.5	15.02	14.94	15.79	13.88	14.05	14.08	14.07	13.76
26	SSB	sp|P05455|LA_HUMAN	23981_GSIFVVFDSIESAK_2	14.86	13.22	15.15	16.32	16.32	14.71	15.81	14.04	15.29	15.1	15.51	15.42	15.05	15.53	14.74	15.28	15.38	15.31	15.84	15.42	15.46	16.29	16.24	15.82	15.19	14.81	15.57	15.05	14.98	14.98	15.08	15.87	15.49	15.03	15.66	15.75	14.14	14.71	15.14	15.06	13.93	16.61	15.51	15.81	15.41	14.9
2	SERPIND1	sp|P05546|HEP2_HUMAN	45040_NGNMAGISDQR_2	12.17	13.38	12.02	14.02	13.6	15.51	13.68	11.74	13.53	12.27	13.25	16.71	13.09	11.17	13.24	14.49	12.26	14.1	12.09	12.92	14.02	12.97	12.43	13	14.32	13.24	11.7	12.93	13.67	14.68	16.68	12.69	13.03	15.93	12.46	13.63	14.1	15.52	12.56	13.6	12.97	15.42	13.73	11.52	13.16	12.37
15	ITGB1	sp|P05556|ITB1_HUMAN	37502_LKPEDITQIQPQQLVLR_3	17.15	17.24	16.66	17.19	16.95	17.36	16.44	17.04	16.14	17.75	16.45	16.9	16.25	16.81	16.18	16.44	17.52	16.36	16.33	16.21	16.17	16.23	16.25	16.77	16.29	16.55	16.74	17.31	16.51	14.48	16.96	16.88	17.21	16.71	16.78	16.97	17.62	16.6	17.34	16.89	16.75	16.65	15.83	16.87	16.59	16.64
1	PRKCB	sp|P05771|KPCB_HUMAN	15278_ENIWDGVTTK_2	15.4	15.2	15.41	14.68	13.36	11.85	14.52	14.27	14.17	14.82	15.16	11.67	15.92	13.63	11.76	13.63	12.54	13.93	14.59	14.89	14.25	13.63	14.06	12.83	14.05	13.77	14.59	15.01	14.02	15.8	11.81	14.53	11.91	15.27	15.68	12.08	11.21	14.91	15.71	15.65	11.67	15.24	15.78	13.05	13.74	15.76
62	KRT18	sp|P05783|K1C18_HUMAN	64893_VKLEAEIATYR_3	17.52	16.84	18.09	12.57	17.6	14.07	17.52	17.65	17.21	13.86	16.4	16.63	16.93	18.27	17.96	17.76	16.23	18.36	18.38	18.46	16.06	16.29	15.73	15.58	18.35	18.82	17.83	14.96	14.55	15.42	16.43	16.78	16.93	17.72	18.29	16.39	15.76	17.55	16.37	15.2	15.33	16.64	17.42	14.37	17.52	16.11
80	KRT8	sp|P05787|K2C8_HUMAN	40334_LSELEAALQR_2	20.04	19.2	20.07	19.56	19.92	19.45	20	19.54	19.17	16.12	19.1	18.85	19.35	20.32	20.23	19.83	18.25	20.34	20.07	20.77	18.26	17.99	18.61	17.54	21.16	20.6	19.77	17.48	16.52	17.18	18.6	19.4	19.38	19.77	19.9	17.84	17.99	19.82	19.33	15.44	16.42	19.47	19.57	19.67	19.52	18.62
7	MYL1	sp|P05976|MYL1_HUMAN	11702_EAFLLFDR_2	14.69	13.48	12.39	15.18	14.41	15.23	14.42	14.12	14.33	14.3	13.06	13.2	11.34	13.93	14.06	13.64	11.58	13.63	13.48	14.67	14.62	15.47	14.02	13.7	13.68	15.38	13.11	12.26	14.16	13.17	12.49	13.89	12.06	13.54	13.57	14.14	13.83	12.1	14.33	14.78	17.63	15.59	17.43	14.38	14.11	11.8
2	COL5A2	sp|P05997|CO5A2_HUMAN	54285_SGLGSQVGLM(UniMod:35)PGSVGPVGPR_3	14.57	14.16	14.52	12.93	13.18	14.21	12.9	13.22	13.91	13.08	12.86	13.24	13.28	13.74	14.47	13.99	14.32	13.66	13.9	13.48	14.06	13.85	14.08	15.25	13.14	13.86	13.04	14.58	14.64	14.69	13.37	13.97	13.52	13.84	14.4	12.87	13.92	13.8	14.68	14.75	13.2	13.9	13.74	12.68	12.3	12.95
1	UROD	sp|P06132|DCUP_HUMAN	40029_LREAGLAPVPMIIFAK_3	9.62	8.17	10.11	10.98	11.32	11.41	9.48	9.83	11.46	10.3	11.42	11.83	NA	11.82	9.1	9.19	10.44	9.34	11.16	10.8	12.14	9.99	11.19	11.63	8.59	10.86	11.2	NA	10.76	10	11.29	11.01	11.29	10.51	11.61	9.14	8.05	10.69	11.98	10.27	8.67	11.27	11.76	9.24	8.78	10.83
2	GLA	sp|P06280|AGAL_HUMAN	11075_DVIAINQDPLGK_2	12.73	14.15	13.81	14.41	13.73	14.41	13.73	13.67	13.11	13.03	13.01	13.1	13.55	12.86	13.55	13.2	13.46	13.13	13.06	11.95	13.08	11.18	13.24	13.13	13.83	13.8	13.7	11.93	12.81	12.61	12.98	13.4	12.92	13.72	14.21	13.2	13.89	13.49	13.81	13.57	13.2	12.39	12.54	12.63	13.68	11.86
1	IGKV2-30	sp|P06310|KV206_HUMAN	10521_DSGVPDRFSGSGSGTDFTLK_3	13.5	13.12	13.49	13.06	12.48	12.73	11.61	13.3	12.32	13.08	13.29	13.38	12.82	12.45	13.07	12.59	13.52	13.3	13.11	12.02	12.36	12.26	13.01	13.54	13.26	13.28	11.64	13.93	17.01	14.2	13.33	13.08	13.7	13.07	13.3	13.32	13.84	17.21	12.06	13.68	14.67	12.78	13.24	14.46	13.05	12.5
1	IGHV4-34	sp|P06331|HV209_HUMAN	67361_VTISLDTSK_2	12.64	12.81	12.64	13.74	12.62	10.89	12.26	13.3	13.52	12.26	12.91	13.78	13.68	12.91	13.15	12.06	10.24	12.55	12.83	12.02	12.56	12.04	12.6	13.65	11.4	12.08	11.9	14.39	14.91	14.75	13.23	13.48	13.26	12.49	12.34	12.66	9.69	13.23	13.04	15.3	9.56	12.43	12.58	11.72	13.97	14.29
37	GSN	sp|P06396|GELS_HUMAN	47394_NWRDPDQTDGLGLSYLSSHIANVER_3	16.73	17.1	17.4	18.87	16.99	18.88	18.55	17.41	17.9	17.58	17.76	16.63	16.68	17.84	16.76	16.85	17.69	17.22	17.47	17.68	16.45	17.07	16.78	17.63	16.82	17.39	16.87	17.73	17.89	18.06	17.69	17.2	17.56	17.17	18.21	17.32	18.24	17.41	17.7	17.19	18.34	16.89	17.54	19.03	18.84	17.31
4	PTMA	sp|P06454|PTMA_HUMAN	32051_KEVVEEAENGR_2	15.69	14.36	14.05	15.44	15.39	15.26	13.87	8.89	14.41	13.63	16.34	13.51	15.45	13.39	14.92	13.68	16.64	14.4	9.68	15.46	14.05	13.37	12.4	13.65	15.5	14.63	14.67	12.5	14.22	14.49	15.51	7.47	14.82	13.25	11.99	14.84	14.8	15.05	16.75	12.97	16.86	13.13	15.65	14.96	15.19	14.99
56	ATP5F1B	sp|P06576|ATPB_HUMAN	30075_IPSAVGYQPTLATDMGTMQER_3	17.75	17.66	17.62	17.16	18.16	17.3	17.88	18.19	18.3	15.82	17.35	17.74	17.56	17.44	17.58	17.46	17.42	17.61	17.68	17.53	19.11	19.2	18.66	17.88	18.33	18.38	17.87	17.4	17.12	17.68	17.67	17.69	17.95	17.69	17.71	15.48	15.61	18.21	17.69	17.28	17.57	18.66	17.95	17.22	17.02	16.97
2	C2	sp|P06681|CO2_HUMAN	7060_C(UniMod:4)PAPVSFENGIYTPR_2	12.92	10.45	12.37	12.03	11.48	10.77	12.33	11.6	11.92	12.18	11.98	12.74	13.16	12.36	9.2	11.88	13.9	10.58	12.11	12.43	11.98	10.5	12.13	12.01	11.05	11.79	12.17	12.05	12.16	13.07	12.71	11.91	11.48	11.87	11.25	12.66	12.63	12.57	12.74	11.41	11.79	11.13	11.47	12.77	12.71	12.27
18	S100A9	sp|P06702|S10A9_HUMAN	64513_VIEHIMEDLDTNADK_3	14.93	15.06	14.6	19.33	18.14	19.17	18.19	17.98	15.29	18.31	16.55	16.82	17.04	14.51	15.68	14.35	15.59	15.11	14.7	15.46	14.88	14.41	14.31	14.55	14.76	13.97	14.94	15.57	16.33	16.32	16.29	15.51	15.75	14.86	14.33	16.32	16.35	15.63	15.07	16.75	15.79	14.74	14.33	19.7	19.58	17.74
2	S100A6	sp|P06703|S10A6_HUMAN	38608_LM(UniMod:35)EDLDR_2	13.37	12.8	11.15	11.89	12.4	15.83	12.11	12.63	12.69	13.3	10.54	12.84	12.89	12.24	11.05	12.76	11.87	13.83	10.71	11.35	12.3	12.77	13.35	11.92	13.44	13.6	12.66	13.02	13.77	14.34	14.53	11.89	13.15	13.3	13.51	12.51	13.81	13.36	12.49	15.13	17.07	14.55	15.13	12.88	12.77	11.03
27	APOA4	sp|P06727|APOA4_HUMAN	52671_RVEPYGENFNK_3	13.76	13.49	12.5	13.98	12.92	13.61	12.48	13.64	13.29	14.57	13.46	13.41	13.35	12.57	13.06	13.15	13.15	12.93	12.12	13.17	12.21	12.12	12.19	13.03	12.27	13.75	13.5	13.55	13.96	13.96	13.92	13.45	12.88	12.82	12.52	13.28	13.05	13.43	13.2	13.81	13.31	12.63	14.23	12.89	14.31	13.04
3	EIF4E	sp|P06730|IF4E_HUMAN	31274_IVIGYQSHADTATK_3	12.79	14.06	14.12	14.62	12.45	13.32	12.94	11.72	11.45	14.25	14.17	13.51	13.92	13.82	13.9	13.9	11.94	13.87	13.38	13.95	14.62	14.45	12.8	14.05	14.06	12.75	13.58	13.51	12.59	14.01	13.54	14.65	13.2	13.58	12.86	14.29	12.71	14.32	11.79	13.35	12.69	13.61	14.1	12.87	14.85	14.09
14	CKM	sp|P06732|KCRM_HUMAN	54007_SFLVWVNEEDHLR_3	18	17.54	18.01	17.16	17.51	17.58	17.28	17.69	17.36	15.51	16.73	17.96	17.5	18.16	18	17.86	18	17.49	17.95	17.57	18.51	18.8	18.71	17.92	15.82	15.38	17.14	16.73	16.88	12.37	17.66	17.64	17.92	16.55	16.75	15.95	15.3	17.22	17.44	17.14	16.01	17.5	16.27	17.92	18.1	17.43
39	ENO1	sp|P06733|ENOA_HUMAN	69713_YISPDQLADLYK_2	17.59	17.85	17.7	18.52	19.12	18.83	18.7	19.2	18.43	17.24	17.84	17.95	17.93	18.12	14.96	18.24	17.74	17.68	17.99	17.78	18.79	18.97	18.58	18.7	18.62	18.89	18.15	18.19	17.97	18.06	17.96	17.38	17.78	17.58	18.03	16.47	17.3	17.64	17.74	17.89	18.43	19.36	18.28	17.59	17.69	17.62
5	PYGL	sp|P06737|PYGL_HUMAN	17437_EYYEALPELK_2	12.79	13.2	13.34	14.01	13.58	14.32	13.08	13.82	13.35	13.68	13.25	12.8	11.91	12.54	14.26	12.76	13.45	12.88	12.61	12.13	13.85	12.86	13.53	13.53	13.43	13.61	11.93	11.92	13.58	13.73	13.04	12.48	13.79	13.07	13.35	14.49	13.88	12.74	12.97	13.74	13.77	12.79	12.51	12.73	13.34	12.59
28	GPI	sp|P06744|G6PI_HUMAN	59911_TLAQLNPESSLFIIASK_2	14.81	15	15.3	16.24	16.15	16.24	15.71	16.39	15.41	15.19	15.6	15.86	15.69	16.4	15.42	15.69	16.33	15.74	13.17	16.03	14.72	15.56	15.59	15.66	15.17	16.75	15.79	15.67	15.96	15.09	13.4	15.24	15.77	14.94	15.87	14.34	15.68	13.11	16.06	14.1	13.59	16.08	12.68	13.74	15.6	15.35
1	POLB	sp|P06746|DPOLB_HUMAN	30447_IRQDDTSSSINFLTR_3	12.99	13.12	12.99	13.84	13.35	13.28	13.33	13.39	13.27	12.69	12.78	12.78	12.44	12.22	12.57	12.66	11.68	11.94	13.01	12.84	12.88	12.43	12.25	11.74	12.56	12.18	12.36	12.5	12.96	11.14	12.65	12.2	12.16	12.69	12.05	12.01	13.5	12.41	11.94	13.53	13.42	13.16	12.31	12.59	11.45	13.17
24	NPM1	sp|P06748|NPM_HUMAN	62062_TVSLGAGAKDELHIVEAEAM(UniMod:35)NYEGSPIK_4	17.21	17.47	17.45	17.3	16.7	17.56	16.71	16.02	14.73	18.1	18.09	17.35	16.32	17.17	17.75	16.98	17.7	17.88	17.21	18.19	16.88	16.22	18.2	16.83	16.5	17.22	17.12	17.27	17.83	16.97	17.53	17.41	17.58	16.98	16.13	19.16	17.94	16.93	18.03	17.1	17.66	18.81	16.09	17.68	17.57	17.15
11	TPM3	sp|P06753|TPM3_HUMAN	93_AADAEAEVASLNRR_3	15.01	15.17	14.68	12.69	11.06	12.09	14.72	11.86	11.56	14.6	15.18	14.32	14.68	13.66	13.92	13.64	11.22	14.05	13.42	14.49	14.41	14.31	13.93	14.43	14.35	11.45	14.27	14.48	14.46	14.82	14.27	14.37	13.62	14.71	12.47	14.34	13.85	14.59	12.81	12.38	13.48	13.72	14.94	11.79	12.13	14.58
3	ITGAV	sp|P06756|ITAV_HUMAN	45128_NGYPDLIVGAFGVDR_2	13.1	12.31	13.3	15.89	14.33	16.45	13.87	16.76	14.47	14.11	13.24	13.09	12.54	14.05	12.97	13.05	17.32	12.37	13.96	11.59	13.02	13.78	14.24	13.76	13.26	16.68	14.09	14.37	13.8	13.39	14.43	14.37	17.41	14.69	13.66	15.15	13.78	13.85	16.93	15.33	13.32	12.41	14.13	16.21	16.49	13.88
13	HEXA	sp|P06865|HEXA_HUMAN	25013_GYVVWQEVFDNK_2	14.85	15.66	15.2	14.85	15.17	14.67	14.05	14.77	15.51	14.66	14.3	14.38	13.27	14.14	14.16	13.63	15.18	15.11	13.75	13.43	13.89	14.75	15.31	14.72	14.76	14.73	14.14	14.26	15.59	15	14	15.83	16.41	14.23	14.59	14.39	14.58	15.62	16.47	15.68	13.34	14.1	14.55	15.77	14.44	15.56
8	EPHX1	sp|P07099|HYEP_HUMAN	21601_GGHFAAFEEPELLAQDIR_3	13.89	11.77	14.3	13.5	14.51	13.89	13.84	15.94	14.52	13.24	13.47	15.03	14.44	14.8	13.8	14.62	14.99	14.85	13.9	14.29	13.88	13.52	13.78	12.94	15.13	16.18	15.28	14.84	14.83	15.61	14.68	15.4	15.92	14.81	16.21	12.06	13.69	14.92	14.61	15.34	12.65	14.17	13.4	14.78	14.66	14.07
11	DBI	sp|P07108|ACBP_HUMAN	59836_TKPSDEEMLFIYGHYK_3	14.59	15.13	15.1	17.31	15.56	17.06	15.66	16.53	15.62	15.93	15.6	15.85	15.85	18.18	18.39	18.3	15.29	16.32	16.28	16.54	17.26	16.99	17.49	17.2	16.99	17.35	15.71	15.42	15.44	14.83	15.75	16.27	16.25	15.08	15.09	16.2	16.49	15.91	16.43	15.09	16.87	14.69	14.79	17.41	13.07	16.06
19	LDHB	sp|P07195|LDHB_HUMAN	31433_IVVVTAGVR_2	15.9	16.45	15.69	13.42	17.31	12.55	17.4	17.42	16.97	14.8	16.81	17.18	17.4	15.79	15.61	15.84	16.74	16.11	15.71	15.64	15.41	15.41	15.37	16.15	15.63	15.72	16.19	17.23	17.32	17.3	16.99	17.1	17.04	16.36	16.16	14.06	13.95	16.11	16.68	13.6	13.02	17.51	17.59	11.9	16.27	17.12
1	NEFL	sp|P07196|NFL_HUMAN	65097_VLEAELLVLR_2	10.78	10.91	12.16	11.04	12.17	10.78	10.11	11.92	11.7	10.43	11.92	11.46	11.67	11.77	9.65	12.55	11.01	11.35	12.16	11.37	11.06	11.87	12.47	11.17	11.95	10.84	12.2	11.82	11.84	10.22	12.28	12.1	13.04	10.75	12.06	9.85	11.72	9.51	11.81	12.27	9.71	12.01	11.25	10.21	10.89	9.01
1	NEFM	sp|P07197|NFM_HUMAN	33991_KVQSLQDEVAFLR_3	13.42	12.84	12.66	11.78	12.13	15.01	11.96	12.34	12.16	14.09	11.89	13.06	12.14	13.05	12.02	12.4	13.33	12.91	12.48	12.04	12.31	11.71	12.32	11.66	12.53	12.51	12.9	13.31	12.69	13.5	11.62	12.03	12.49	12.73	13.27	13.22	12.7	13.34	12.73	11.1	14.5	11.83	12.09	12.23	13.21	12.56
4	GPX1	sp|P07203|GPX1_HUMAN	44613_NDVAWNFEK_2	13.45	13.63	13.58	14.22	14.05	14.3	13.77	13.98	14.16	13.95	14.22	13.58	14.24	13.47	14.17	13.84	13.84	14.13	13.97	14.29	14.63	14.38	14.02	13.85	14.37	14.26	14.1	14.06	13.9	14	14.12	13.55	13.67	13.71	13.92	14.17	12.02	13.88	13.98	14.11	13.16	13.96	13.91	14.28	13.38	13.83
1	PROS1	sp|P07225|PROS_HUMAN	46219_NNLELSTPLK_2	11.57	11.99	14.46	10.79	11.38	13.19	13.63	11.47	11.5	11.25	11.84	11.13	11.67	11.44	10.87	13.19	11.1	14.11	11.46	11.91	12.18	12.61	11.32	10.99	11.46	10.74	11.33	12.14	12.02	11.53	13.31	11.82	12.01	11.68	12.32	10.5	11.07	10.56	11.48	11.8	11.63	11.86	11.66	13.42	11.25	11.49
47	P4HB	sp|P07237|PDIA1_HUMAN	26226_HNQLPLVIEFTEQTAPK_3	17.71	15.57	18.19	18.95	18.7	19.2	18.21	18.45	18	17.86	18.17	17.27	17.98	19.14	18.93	18.96	17	17.32	17.41	17.71	17.68	18.12	18.21	17.73	18.89	19.45	15.2	17.21	16.8	17.08	17.46	17.45	17.8	17.99	18.4	18.26	19.07	18.45	18.04	16.91	20.42	18.91	18.68	17.96	17.86	17.05
33	KLK3	sp|P07288|KLK3_HUMAN	40351_LSEPAELTDAVK_2	19.56	19.62	19.91	21.8	20.92	17.53	20.95	20.49	19.66	17.58	18.9	19.99	20.03	21.79	22.36	21.79	17.89	19.87	19.65	20.18	18.76	18.61	19.4	17.86	19.86	19.33	19.32	14.22	15.48	15.69	18.83	19.39	19.32	20.16	20.53	20.24	19.98	19.85	19.8	14.78	15.25	17.71	18.81	20.75	20.23	20.32
9	H1F0	sp|P07305|H10_HUMAN	51913_RLVTTGVLK_2	16.74	16.78	16.94	13.2	13.01	12.95	17.26	12.96	10.66	17.18	17.81	16.72	17.13	16.83	16.8	16.73	13.34	16.53	16.36	16.62	17.6	17.6	17.86	17.09	16.48	13.21	16.37	16.15	16.79	15.97	16.27	16.66	11.51	16.89	15.42	17.38	17.63	16.44	11.17	12.19	13.94	17.22	17.38	13.75	13.74	16.63
2	ACYP1	sp|P07311|ACYP1_HUMAN	35328_LDYSDFQIVK_2	12.5	12.69	12.56	12.82	12.05	13.09	12.47	13.02	12.6	12.42	11.91	12.41	11.92	12.31	12.15	13.06	12.84	11.52	12.94	12.5	12.44	12.2	12.38	12.18	12.79	12.08	13.24	12.42	12.39	12.59	11.79	11.55	12.24	11.22	12.2	12.96	12.94	11.53	13	12.91	9.75	12.36	12.34	12.37	12.68	12.16
15	CTSD	sp|P07339|CATD_HUMAN	17779_FDGILGMAYPR_2	15.57	16.23	15.94	17.54	17.38	17.89	16.71	16.98	17.27	16.59	16.99	16.38	16.57	17.1	17.58	13.93	16.15	16.89	17.21	16.99	17.34	17.39	17.49	17.67	17.29	17.53	17.04	17.92	16.47	17.11	17.11	16.69	17.02	16.69	17.47	16.06	17.18	17.13	17.35	17.27	16.76	16.33	16.19	17.03	17.17	17
13	ANXA2	sp|P07355|ANXA2_HUMAN	24501_GVDEVTIVNILTNR_2	16.91	17.5	16.52	13.25	18.33	18.17	17.67	17.79	18.23	18.18	18.19	19	18.37	17.67	16.72	17.14	17.71	17.04	17.41	17.09	16.32	17.04	16.78	18.5	16.85	17.59	17.71	18.68	18.78	18.59	18.27	18.17	18.64	18.01	18.03	16.66	16.93	17.05	18.53	18.66	13.95	17.44	16.94	14.08	17.42	18.03
2	C8A	sp|P07357|CO8A_HUMAN	70191_YNPVVIDFEMQPIHEVLR_3	11.31	12.48	12.96	12.79	12.66	13.15	12.74	14.08	12.61	13.57	14.8	12.28	12.94	11.65	12.9	13.53	13.51	13.15	13.74	12.91	12.87	13.01	13.13	14.21	12.56	13.06	13.01	14.07	14.28	13.34	13.14	13.01	12.77	12.98	12.94	12.93	12.73	12.84	11.55	14.33	13.15	13.35	11.84	12.92	13.3	12.62
4	C8B	sp|P07358|CO8B_HUMAN	64941_VKVEPLYELVTATDFAYSSTVR_3	15.16	15.7	12.98	12.59	13.33	13.26	14.82	14.56	13.14	13.17	13.36	14.94	14.67	15	14.93	14	13.71	14.58	14.2	14.81	15.01	15.22	15.54	13.09	12.74	13.22	14.76	15.19	11.89	14.84	13.83	14.74	13.36	14.41	15.72	16.93	14.15	13.08	13.9	12.68	13.8	15.61	14.72	13.63	13.3	14.66
3	C8G	sp|P07360|CO8G_HUMAN	1188_AEATTLHVAPQGTAMAVSTFR_3	13.06	12.76	12.98	13.03	12.01	12.71	12.44	12.64	13.31	13.65	12.01	12.63	12.95	12.81	12.88	13.23	12.83	12.07	12.46	12.44	12.27	12.34	12.64	12.58	12.56	12.92	12.91	13.42	12.46	13.72	13.02	12.89	13.35	12.85	12.75	13.22	13.78	12.84	13.09	13.77	14.22	13.05	12.33	13.76	12.69	12.3
17	CAPN1	sp|P07384|CAN1_HUMAN	9793_DMETIGFAVYEVPPELVGQPAVHLK_3	14.86	13.79	16.17	15.59	14.3	14.3	15.95	14.65	15.43	16.3	19.41	16.3	15.28	16.1	12.19	16.36	15.92	15.84	16.27	16.64	13.01	16.63	16.63	16.36	15.34	15.98	14.79	16.21	15.89	15.88	16.19	15.56	15.58	15.53	17.07	16.75	16.02	14.51	15.9	17.1	16.75	16.86	16.17	14.58	15.19	15.22
8	TUBB	sp|P07437|TBB5_HUMAN	20088_FWEVISDEHGIDPTGTYHGDSDLQLDR_4	17.27	17.14	17.33	16.86	17	16.94	16.51	17.35	16.78	16.01	16.4	16.94	16.31	16.98	16.38	16.71	17.19	16.22	16.96	16.3	17.17	17.32	17.01	16.98	16.62	17.47	17.11	17.53	16.92	17.45	16.88	17.19	16.8	16.87	17.57	14.89	15.35	15.17	17.23	17.2	16.24	17.18	16.42	16.57	16.39	16.37
13	CA3	sp|P07451|CAH3_HUMAN	21711_GGPLPGPYR_2	16.3	16.36	16.15	17.44	14.29	16.22	16.88	15.41	15.94	14.26	16.13	15.28	16.12	15.57	17.04	15.94	15.34	16.21	15.38	15.25	15.27	16.11	15.55	13.71	14.72	14.91	15.55	14.34	15.32	16.3	16.65	15.08	16.33	15.71	15.28	17.75	15.49	16.32	16.03	15.98	17.67	17.25	18.98	16.91	15.93	14.54
25	DCN	sp|P07585|PGS2_HUMAN	67035_VSPGAFTPLVK_2	18.12	18.01	18.05	17.21	16.56	17.26	16.55	16.46	17.28	16.71	15.77	17.85	17.01	17.88	18.24	18.11	17.98	17.28	17.23	17.67	16.22	16.06	16.35	17.59	16.59	17.1	16.64	18.62	19.21	19.55	16.67	16.68	16.7	17.92	18.04	17.55	17.73	17.69	18.62	18.81	19.84	17.49	18.41	17.44	17.45	17.27
11	PSAP	sp|P07602|SAP_HUMAN	11285_DVVTAAGDM(UniMod:35)LK_2	13.07	12.31	12.87	13.85	13.48	13.78	13.65	12.8	13.22	12.63	12.56	12.47	12.95	13.91	12.61	12.62	12.4	12.11	13.66	13.03	12.72	12.77	13.03	12.96	13.69	13.33	13.49	13.98	14.07	12.65	12.93	12.29	12.3	13.15	13.69	12.08	12.74	12.66	12.82	13.42	15.52	13.11	13.58	13.73	13.56	13.58
16	HEXB	sp|P07686|HEXB_HUMAN	65481_VLPEFDTPGHTLSWGK_3	16.36	15.84	16.08	16.62	16.07	16.71	15.95	16.13	14.83	15.08	14.97	16.09	15.79	15.95	16.6	16.12	15.21	15.62	15.49	16.05	15.52	15.32	15.48	15.13	15.08	14.65	15.27	15.42	14.74	15.01	14.81	15.47	15.57	15.76	15.98	13.97	15.81	15.47	15.15	15.42	15.4	15.12	15.26	17	16.68	15.71
3	CTSL	sp|P07711|CATL1_HUMAN	46931_NSWGEEWGMGGYVK_2	13.23	12.55	13.26	14.34	13.13	13.04	13.1	12.57	12.9	13.35	12.86	13.01	12.52	13.31	13.44	12.94	13.76	10.44	13.19	12.15	12.35	12.88	12.82	13.09	12.99	13.17	12.66	13.22	12.7	13.12	12.68	12.35	13.18	12.72	12.89	14.22	13.87	12.24	13.04	13.58	12.61	13.12	12.1	12.68	13.65	12.94
19	PFN1	sp|P07737|PROF1_HUMAN	10622_DSPSVWAAVPGK_2	17.8	18.31	18.3	19.26	18.15	18.96	18.38	18.51	18.65	18.97	18.51	17.96	18.08	18	18.02	18	18.11	18.2	17.91	18.32	18.35	18.17	17.93	17.89	18.51	18.54	18	18.46	18.27	17.78	17.99	17.79	17.66	17.51	17.32	19.03	18.74	18.02	18.1	18.28	19.67	17.87	17.64	18.38	18.05	18
1	BPGM	sp|P07738|PMGE_HUMAN	6040_AVGPHQFLGDQEAIQAAIK_3	11.71	12.33	13.39	13.57	12.73	13.64	12	12.21	12.83	14.18	12.23	13.36	12.95	13	13.35	13.56	12.78	12.03	12.27	12.31	12.68	11.96	12.59	13.37	12.68	12.25	12.79	13.24	11.72	12.12	12.27	13.49	12.48	12.08	13.33	13.11	12.83	13.92	13.13	13.48	13.05	12.93	12.71	12.66	12.49	13.1
11	APRT	sp|P07741|APT_HUMAN	27731_IDYIAGLDSR_2	14.68	15	15.08	15.63	16.11	15.69	16.18	16.55	16.2	13.78	15.02	15.29	15.93	15.83	16.5	16.36	15.3	16.27	16.19	15.77	17.17	16.6	16.97	16.32	16.73	16.98	16.29	15.32	15.53	15.69	15.09	15.27	15.33	15.42	15.19	14.33	14.28	16.18	15.71	15.43	15.19	16.35	15.8	15.42	15.34	15.15
21	EPRS	sp|P07814|SYEP_HUMAN	19925_FVELPGAEMGK_2	14.16	14.27	14.32	15.06	14.27	14.95	14.43	14.45	14.6	13.68	14.24	13.99	14.43	14.05	14.57	14.17	13.73	14.13	14.03	14.41	14.79	13.17	14.29	13.93	14.93	14.87	14.31	13.61	13.9	13.95	13.96	13.96	13.68	14.09	14.18	13.48	12.86	13.99	13.6	13.77	15.74	14.39	14.33	14.11	14.07	14.04
7	CTSB	sp|P07858|CATB_HUMAN	15893_EQWPQC(UniMod:4)PTIK_2	12.62	12.18	13.57	14.5	14.37	14.42	14.43	12.34	13.12	15.7	15.19	13.51	14.83	11.96	14.33	13.41	13.24	14.65	14.36	14.7	14	14.05	12.46	13.43	13.99	13.99	12.65	13.09	13.9	13.19	13.69	12.69	12.97	12.33	13.38	15.1	14.74	12.98	13.68	12.76	12.42	12.96	14.11	14.74	14.24	15.88
22	HSP90AA1	sp|P07900|HS90A_HUMAN	36515_LGLGIDEDDPTADDTSAAVTEEMPPLEGDDDTSR_3	16.17	16.35	15.81	15.15	16.09	16.17	14.43	16.8	15.51	16.75	15.87	16.13	15.5	16.06	15.7	15.69	15.59	15.73	15.56	15.45	14.46	15.35	16.9	15.73	15.44	15.7	16.18	15.07	16.22	16.04	16.21	14.94	14.62	15.15	16.97	15.96	16.71	15.48	16.34	16.7	16.66	16.6	15.85	17.06	16.05	15.7
2	GALT	sp|P07902|GALT_HUMAN	70188_YNPLQDEWVLVSAHR_3	13.16	12.41	12.02	14.07	11.38	10.71	11.86	13.65	11.8	12.2	10.28	12.41	11.04	11.86	11.59	13.18	11.86	10.99	13.26	11.44	11.98	12.15	12.45	13.44	11.17	8.38	12.13	12.57	12.2	12.27	10.78	10.98	11.82	12.8	13.78	8.98	12.24	13.39	13.77	12.67	12.23	13.64	11.13	7.64	13.48	12.27
6	HNRNPC	sp|P07910|HNRPC_HUMAN	42953_MIAGQVLDINLAAEPK_3	16.19	16	16.41	16.77	17.41	17.27	16.66	17.3	16.97	15.98	16.57	16.15	15.95	16.37	15.94	15.79	15.8	15.75	16.26	16.13	17.29	16.96	17.11	16.68	16.35	16.99	16.29	16.12	16.31	16.56	16.23	16.31	16.33	16.76	17.28	15.56	16	15.64	16	15.51	14.27	17.52	16.45	16.25	16.41	15.81
3	UQCRH	sp|P07919|QCR6_HUMAN	54572_SHTEEDC(UniMod:4)TEELFDFLHAR_4	12.95	12.43	12.81	13.4	13.95	12.09	12.94	12.41	12.66	12.78	12.71	12.07	13.15	12.05	11.92	13.08	12.26	11.78	13.55	12.46	14.57	14.66	12.86	12.34	12.6	12.64	12.56	12.37	12.28	12.2	12.91	12.1	12.55	12.39	12.32	12.89	12.51	12.33	12.54	13.1	14.35	12.23	13.3	12.14	12.43	13
17	LAMB1	sp|P07942|LAMB1_HUMAN	14123_ELAEQLEFIK_2	12.98	13.21	14.35	13.63	13.15	12.26	13.46	13.81	14.16	12.37	14.15	14.02	13.55	12.7	12.44	13.71	14.97	14.23	14.36	14.09	13.81	12.49	13.93	14.65	13.53	12.57	12.48	15.13	15.39	15.08	14.12	14.1	14.36	15.24	14.63	15.52	16.41	15.21	15.78	14.85	15.89	14.46	13.76	13.77	12.95	13.07
1	YES1	sp|P07947|YES_HUMAN	38150_LLLNPGNQR_2	13.54	12.62	13.68	13.09	12.62	13.53	12.7	13.43	13.43	13.37	13.15	14.98	12.79	12.91	13.05	12.94	13.85	13.07	12.28	12.77	12.6	12.47	13.2	13.19	13.06	12.67	13.42	13.22	13.27	13.81	13.61	13.57	14.75	11.26	13.32	13.6	13.17	12.7	12.73	13.47	13.34	12.74	13.13	11.93	11.34	13.03
1	LYN	sp|P07948|LYN_HUMAN	38997_LNTLETEEWFFK_2	13.01	9.76	12.64	13.73	13.98	13.21	11.3	13.73	12.49	13.08	10.88	11.9	12.24	12.4	12.62	12.62	14.4	12.36	12.82	12.86	12.18	13.44	12.59	13.41	12.55	13.44	12.28	13.17	12.87	13.4	13.29	12.51	12.32	11.99	13.07	13.26	13.1	11.99	13.32	12.67	12	13.07	13.33	13.77	12.88	12.36
20	TPM2	sp|P07951|TPM2_HUMAN	25697_HIAEDSDRKYEEVAR_4	16.29	16.45	15.13	15.81	14.93	13.46	15.11	12.2	15.49	15.93	14.64	15.45	15.17	15.78	16.28	16.22	16.89	16.18	15.65	15.34	14.96	14.81	14.41	15.34	14.65	12.86	15.43	15.91	15.85	16.31	15.58	15.9	15.13	15.5	12.24	15.68	15.62	13.42	16.15	12.79	13.03	14.09	15.16	13.27	15.53	16.1
16	FH	sp|P07954|FUMH_HUMAN	59421_THTQDAVPLTLGQEFSGYVQQVK_3	14.77	14.92	15.09	15.68	15.97	15.91	15.56	16.11	15.1	15.37	15.34	15.57	15.23	16.07	14.17	15.59	15.81	15.58	15.84	15.36	16.07	16.51	16.27	15.86	15.88	17.05	15.96	15.37	15.66	15.73	15.21	15.26	15.71	15.6	16.15	15.18	15.66	15.8	15.91	15.02	15.17	16.4	15.78	14.86	15.69	15.93
7	THBS1	sp|P07996|TSP1_HUMAN	19331_FQMIPLDPK_2	13.24	13.61	13.36	13.36	13.3	12.88	10.98	14.27	12.57	14.55	13.07	12.79	12.89	12.79	12.45	11.69	11.5	12.15	13.43	13.05	13.15	13.64	13.1	12.98	12.75	13.21	13.07	13.51	13.59	13.18	13.21	12.75	13.51	13.34	13.28	13.64	15.11	12.63	13.46	11.15	11.94	13.16	12.4	14.06	13.7	13.32
28		sp|P08107|HSP71_HUMAN	46599_NQVALNPQNTVFDAK_2	17.25	17.66	17.42	17.91	17.24	18.07	17.34	17.58	17.2	17.89	17.33	17.85	17.49	17.43	17.44	17.14	17.32	17.52	17.49	17.8	16.75	16.58	16.48	16.53	17.26	17.35	17.1	17.09	16.87	17.32	17.29	17.57	17.45	17.95	18.02	18.68	19.02	17.17	17.12	16.76	18.58	16.53	16.5	17.4	17.24	17.09
1	MSMB	sp|P08118|MSMB_HUMAN	58316_TC(UniMod:4)SVSEWII_2	11.74	12.3	11.44	12.61	12.67	9.97	15.2	11.53	13.14	16.18	16.29	14.05	16.93	12.63	12.71	12.63	10.5	12.81	13.22	12.61	13.44	13.64	12.94	11.17	11.51	11.54	12.74	11.17	13.16	13.69	15.22	12.16	13.05	10.92	11.5	15.72	16.5	12.58	12.03	11.63	10.86	11.93	12.97	12.25	11.77	17.21
11	COL1A2	sp|P08123|CO1A2_HUMAN	25574_HGNRGETGPSGPVGPAGAVGPR_4	20.96	20.6	20.81	15.4	14.25	14.47	19.56	14.08	16.03	16.61	19.3	20.7	19.98	20.5	21.29	16.4	14.21	20.1	19.74	20.64	15.6	15.86	20	20.84	19.37	13.41	15.63	20.99	21.13	21.35	16.58	19.55	13.92	20.74	14.84	18.02	18.05	16.29	14.22	15.07	15.7	20.26	21.23	14.87	15.64	19.75
48	ANXA6	sp|P08133|ANXA6_HUMAN	41383_LVFDEYLK_2	16.53	16.59	16.34	16.67	16.42	16.8	16.21	16.41	16.75	16.18	16.15	16.71	16.19	16.11	16.17	16.23	17.09	15.81	15.97	15.73	15.92	15.85	15.5	16.08	16.01	16.26	16.86	17.18	17.45	15.42	17.05	16.59	16.88	16.85	16.33	14.63	14.97	16.63	16.92	17.62	14.43	15.87	15.59	16.2	16.12	16.36
1	RHOC	sp|P08134|RHOC_HUMAN	30475_ISAFGYLEC(UniMod:4)SAK_2	13.4	10.98	12.79	13.37	13.7	13.79	13.11	12.68	12.58	13.73	13.92	12.31	14.17	12.61	13.01	12.91	13.07	14.58	14.88	12.25	12.16	12.56	11.51	12.21	13.34	13.19	12.26	12.19	12.03	12.43	13.39	12.93	12.49	12.6	12.75	13.69	13.03	13.1	12.61	13.75	13.25	12.18	12.13	14.17	14.2	14.02
1	SERPINA6	sp|P08185|CBG_HUMAN	24444_GTWTQPFDLASTR_2	11.82	11.47	11.07	11.23	11.31	11.49	10.1	11.12	7.6	11.64	10.29	10.15	10.6	11.27	10.54	9.96	12.14	10.7	10.37	10.79	10.8	11.82	11.08	10.95	9.77	12.04	11.22	10.17	11.39	11.83	9.78	10.16	11.15	11.51	10.83	11.45	11.55	10.82	10.93	11	10.26	11.73	9.9	11.66	10.41	10.23
2	SLC3A2	sp|P08195|4F2_HUMAN	38475_LLTSFLPAQLLR_2	12.52	11.69	10.26	11.76	11.71	12.33	8.83	10.69	12.3	11.4	11.29	11.03	9.95	10.88	11.94	11.76	12.57	10.62	12.76	8.85	11.47	9.17	12.72	11.22	11.56	11.15	11.33	11.96	11.41	9.83	10.84	10.32	11.96	12.09	11.52	13.9	13.28	11.78	11.56	10.42	9	11.81	11.36	12.01	10.75	10.92
10	GUSB	sp|P08236|BGLR_HUMAN	45197_NHPAVVM(UniMod:35)WSVANEPASHLESAGYYLK_4	13.55	13.74	14.72	13.81	14.07	16.52	14.65	14.36	14.4	15.16	15.3	14.74	13.99	14.48	14.05	14.41	14.57	14.15	15.04	14.24	14.35	14.06	15	14.75	14.11	14.23	14.78	14.91	14.21	14.42	14.11	13.79	14.71	15.6	15.98	15.19	15.54	13.91	14.94	15.1	15.57	14.33	13.72	14.67	15.31	14.64
7	PFKM	sp|P08237|K6PF_HUMAN	47236_NVLGHMQQGGSPTPFDR_3	14.35	14.05	14.23	13.55	13.49	13.02	13.79	12.37	14.06	12.07	13.59	14.08	13.79	13.55	13.57	13.09	13.72	13.53	13.22	13.9	14.29	14.18	13.83	13.83	13.29	13.86	13.93	14.03	13.74	14.46	14.08	14.09	13.99	13.91	13.76	13.25	13.86	13.58	13.75	14.13	15.68	14.05	14.12	13.04	13.58	13.91
20	HSP90AB1	sp|P08238|HS90B_HUMAN	69611_YHTSQSGDEMTSLSEYVSR_3	16.84	17.11	17.42	17.58	17.01	17.43	16.95	17.04	17.39	16.18	17.06	16.7	16.66	16.72	16.97	16.65	15.81	16.5	16.48	16.68	17.86	17.31	17.59	17.15	16.65	17.2	13.84	16.26	16.18	17.01	16.13	16.9	16.4	17.28	17.48	16.5	14.03	16.9	16.63	16.27	17.36	17.31	16.93	16.98	16.72	16.17
5	SRPRA	sp|P08240|SRPR_HUMAN	7333_DAAGIAMEAIAFAR_2	10.17	10	12.77	11.62	11.44	11.82	11.45	10.8	10.71	10.33	11.35	11.89	11.3	11.16	10.42	10.91	12.49	10.82	12.1	10.71	10.52	10.68	12.23	11.87	11.19	11.71	11.88	11.94	11.79	10.1	10.98	11.24	11.22	10.95	12.87	11.49	12.07	10.71	12.38	12.19	10.64	13.3	12.14	10.87	11.46	10.32
10	SOD3	sp|P08294|SODE_HUMAN	67332_VTGVVLFR_2	14.82	16.15	15.12	16.51	15.37	16.5	15.57	15.7	16.39	16.81	15.85	15.78	15.49	14.45	14.77	14.18	15.88	15.86	15.54	15.55	13.41	13.88	13.64	14.8	16.33	16.41	15.49	16.5	16.78	16.37	15.52	14.92	14.79	15.61	15.26	15.92	16.5	15.69	16.18	16.7	13.95	14.85	16.02	16.05	16	15.72
5	CTSG	sp|P08311|CATG_HUMAN	67085_VSSFLPWIR_2	12.56	12.33	13.19	15.21	14.97	15.36	14.55	14.94	17.18	18.23	16.67	17.69	17.36	13.81	12.87	12.77	16.93	16.25	16.5	15.99	13.31	13.26	14.01	13.8	11.36	12.14	13.34	15.04	16.51	15.17	17.37	16.71	17.12	14.51	13.71	14.29	15.21	14.53	14.17	16.78	12	14.64	12.91	16.73	16.75	16.1
1	HMBS	sp|P08397|HEM3_HUMAN	23415_GPQLAAQNLGISLANLLLSK_3	10.58	9.24	9.85	11.51	12.82	10.68	NA	14.17	10.44	9.62	7.62	NA	NA	8.9	NA	11.17	13.48	7.08	10.97	NA	7.79	11.67	NA	9.7	NA	13.86	12.13	NA	9.96	7.66	10.96	NA	13.43	10.42	10.09	NA	9.63	11.47	10.2	13.08	12.04	NA	NA	13.88	10.86	7.95
15	MME	sp|P08473|NEP_HUMAN	18496_FIMDLVSSLSR_2	13.17	12.57	12.71	14.44	13.12	14.6	12.56	13.62	13.62	12.89	13.13	13.64	12.8	15.85	15.33	15.39	12.5	12.63	13.28	12.94	16.01	16.24	15.95	15.45	14.66	15.25	14.58	12.27	14.07	12.79	14.21	14.15	14.51	11.76	12.11	12.69	10.88	14.31	15.44	12.91	12.26	12.81	11.83	12.49	14.81	14.33
1	MGP	sp|P08493|MGP_HUMAN	68900_YAMVYGYNAAYNR_2	13.64	13.36	12.16	12.69	11.97	12.14	11.72	12.3	11.97	13.01	12.03	13.82	13.12	12.49	13.35	13.45	13.66	11.97	13.03	11.57	10.56	11.73	12.55	14.08	12.35	12.76	11.89	14.11	13.73	13.49	14.05	13.95	12.1	13.11	13.14	12.87	11.97	12.68	13.67	12.82	12.54	13.42	12.75	12.83	12.6	13.12
1	LPA	sp|P08519|APOA_HUMAN	24453_GTYSTTVTGR_2	13.82	13.28	10.59	11.12	11.62	12.24	12.27	11.61	10.91	11.1	11.96	10.33	12.32	10.84	10.52	11.86	11.39	13.3	10.35	12.61	11.25	10.47	10.98	10.35	12.96	9.8	13.25	9.09	10.77	13.34	10.6	9.99	10.49	10.66	10.88	13.5	13.03	13.17	11.14	12.44	11.78	10.84	12.4	10.75	11.14	11.01
4	PDHA1	sp|P08559|ODPA_HUMAN	44034_M(UniMod:35)VNSNLASVEELK_2	13.15	12.75	11.56	13.9	14.2	13.45	12.39	14.55	13.48	14.4	12.29	13.5	14.06	12.67	11.72	12.79	12.99	12.42	12.57	11.66	13.27	13.04	12.81	13.26	11.07	14.13	12.45	11.85	12.72	13.04	13.11	13.83	11.75	12.61	12.68	13.72	12.76	12.73	13.64	13.38	14.26	13.08	13.15	14.77	14.23	14.6
3	CD14	sp|P08571|CD14_HUMAN	1780_AFPALTSLDLSDNPGLGER_2	12.82	11.7	12.26	12.04	12.53	12.24	11.65	12.29	12.64	12.75	12.13	12.99	12.67	12.44	11.3	12.21	11.68	11.34	10.81	11.88	11.98	12.04	12.31	12.66	12.04	12.46	11.58	11.95	12.41	12.12	11.2	13.42	11.93	12.35	14.39	12.36	13.5	11.16	11.97	12.58	11.08	12.59	11.85	12.57	11.97	11.62
6	COL4A2	sp|P08572|CO4A2_HUMAN	27439_IAVQPGTVGPQGR_2	16.47	16.5	16.53	13.57	12.66	15.39	16.5	12.65	16.3	16.37	16.71	16.22	15.51	16.14	16.14	15.77	13.85	16.4	15.87	16.25	16.15	16.12	16.02	16.99	17	13.03	16.71	17.25	16.57	16.63	16.6	16.82	12.26	17.29	16.74	16.2	16.25	17.12	15.15	15.2	14.92	15.99	16.5	14.14	14.46	16.42
4	CYC1	sp|P08574|CY1_HUMAN	22716_GLLSSLDHTSIR_2	14.56	14.58	14.61	14.16	14.53	15.56	13.35	14.49	13.74	13.29	14.86	15.62	14.51	14.55	14.25	14.69	15.37	13.17	13.61	13.27	14.52	13.46	14.22	14.06	13.74	16.06	13.22	14.47	14.24	12.94	14.34	14.99	13.67	13.91	14.1	14.91	14.3	14.42	14.58	14.68	13.61	14.01	13.69	14.21	14.72	14.48
2	PTPRC	sp|P08575|PTPRC_HUMAN	9607_DLQYSTDYTFK_2	12.88	11.81	11.97	11.6	11.64	12.32	12.28	12.29	12.67	13.26	11.31	12.55	11.06	12.46	11.2	12.28	11.29	12.79	12.48	12.76	13.23	12.35	12.56	12.35	13.01	12.79	12.68	13.24	12.66	12.22	11.73	12.45	12.48	13	12.66	13	13.18	12.69	12.55	12.11	10.41	12.11	12.69	12.61	10.52	11.4
2	SNRPB2	sp|P08579|RU2B_HUMAN	52458_RSLYALFSQFGHVVDIVALK_3	15.57	15.76	15.58	14.98	15.77	13.31	14.97	15.84	15.1	12.38	12.94	10.81	14.34	11.6	14.71	15.13	15.56	14.57	11.32	15.04	15.15	14.96	11.74	12.43	12.83	15.43	14.91	11.5	10.56	14.71	14.76	13	15.58	11.04	10.01	16.05	12.48	15.26	15.78	15.06	14.26	11.51	14.67	15.44	13.95	14.53
7	MYL3	sp|P08590|MYL3_HUMAN	43379_MMDFETFLPMLQHISK_3	11.34	13.96	13.87	13.43	13.12	12.54	13.27	13	12.94	12.89	12.94	12.48	13.27	13.6	13.89	13.7	13.29	13.14	14.35	13.42	13.62	13.58	12.01	11.62	12	13	13.39	13.07	11.58	13.5	13.8	13.58	14.37	11.92	13.51	15.17	11.68	13.48	12.51	13.5	13.94	10.86	14.06	14.45	12.28	13.06
13	CFH	sp|P08603|CFAH_HUMAN	56919_SSNLIILEEHLK_3	12.66	12.5	13.1	13.14	12.66	13.16	12.46	11.7	13.25	14.56	12.64	13.22	13.05	12.78	13.39	13.73	10.98	14.41	13.05	10.91	12.99	13.04	12.32	13.62	11.31	11.29	13.75	13.83	14.15	14.54	12.76	13.17	13.42	13.58	12.55	10.55	13.89	13.94	13.01	14.5	13.68	13.37	13.81	13.3	12.93	12.96
6	SNRNP70	sp|P08621|RU17_HUMAN	24835_GYAFIEYEHER_2	13.01	13.1	13.04	12.83	12.6	12.83	12.36	13.48	13	11.05	12.45	12.66	12.22	12.95	12.63	12.07	11.77	10.85	11.79	11.79	12.94	13.34	12.5	12.92	12.67	13.21	12.87	12.13	12.8	12.88	12.51	12.5	10.86	13.54	13.77	12.39	11.76	12.83	14.01	12.5	11.06	13.13	12.34	12.29	11.19	11.31
1	FCGR3A	sp|P08637|FCG3A_HUMAN	6364_AVVFLEPQWYR_2	11.91	11.12	10.91	11.17	14.41	11.43	11.29	11.79	12.81	12.97	12.26	13.24	11.22	13.55	11.14	12.6	11.65	10.5	12.85	10.44	11.13	12.48	11.91	12.48	13.69	13.09	12.31	12.81	13.49	11.65	14.09	13.15	11.13	11.97	12.98	12.71	13.21	11.51	13.14	12.92	11.18	11.3	11.99	13.4	13.26	9.81
8	ITGA5	sp|P08648|ITA5_HUMAN	1920_AGASLWGGLR_2	14	13.41	13.16	13.89	14.07	13.94	14.64	13.65	14.62	13.08	12.96	13.22	15.9	13.93	14.25	13.74	8.96	15.42	13.21	13.1	13.27	12.7	14	13.27	13.73	14.3	14.64	14.34	14.05	13.62	13.23	15.53	15.15	13.75	11.81	13.65	13.17	15.45	13.41	15	13.76	14.43	14.84	13.96	14.66	14.36
1	NFIC	sp|P08651|NFIC_HUMAN	56143_SPFNSPSPQDSPR_2	10.57	11.11	10.07	9.92	9.91	10.1	10.28	10.58	10.03	10.49	13.81	10.04	8.41	10.83	10.74	10.86	10.14	10.02	10.56	8.96	8.62	9.55	10.43	9.33	11.32	11.09	10.82	11.83	10.33	10.38	9.73	9.79	9.21	10.6	11.58	10.89	9.72	10.68	10.3	10.96	11.24	NA	9.08	10.31	9.68	9.51
89	VIM	sp|P08670|VIME_HUMAN	16608_ETNLDSLPLVDTHSK_3	19.37	19.85	20.31	17.72	18.34	17.78	18.64	18.03	18.56	17.19	18.05	18.49	18.51	17.32	17.82	18.08	17.3	17.7	17.22	17.74	17.6	17.06	17.19	18.14	17.98	17.68	17.68	18.79	19.27	19.03	17.94	18.01	18.2	18.45	18.46	16.87	17.23	18.28	18.31	19.07	17.76	18.32	18.55	17.15	17.1	18.13
2	SERPINF2	sp|P08697|A2AP_HUMAN	10493_DSFHLDEQFTVPVEMMQAR_3	14.21	11.75	13.3	14.44	13.23	14.32	13.73	13.47	12.84	14.06	13.94	13.62	13.97	13.47	13.51	15.05	14.21	12.87	14.16	13.61	13.31	14.2	13.38	14.4	13.14	14.69	14.11	14.8	15.3	14.93	14.54	14.47	14.19	13.5	13.72	14.24	14.59	14.13	14.36	15.34	14.28	13.5	14.22	14.08	13.53	13.97
32	KRT19	sp|P08727|K1C19_HUMAN	50066_QSSATSSFGGLGGGSVR_2	17.13	16.4	15.81	16.54	15.87	16.73	16.44	15.87	14.19	15.73	16.01	17.54	17.29	16.46	15.9	15.29	14.5	13.95	13.4	12.95	13.99	13.99	14.02	13.34	11.66	13.36	13.86	15.49	14.61	14.74	16.01	17.29	16.85	15.7	15.48	13.91	14.69	17.35	16.75	13.94	14.87	14.73	15.8	15.27	14.17	16.24
28	KRT7	sp|P08729|K2C7_HUMAN	55823_SMQDVVEDFK_2	13.9	14.54	13.93	14.5	14.63	14.69	14.73	13.86	15.17	15.15	14.93	15.66	15.48	13.13	13.96	14.12	14.57	14.07	13.33	14.86	13.4	13.07	13.73	14.05	14.33	13.89	13.27	14.08	13.39	14.45	15.08	15.59	15.6	12.94	13.76	13.54	14.08	14.26	14.19	14.6	13.93	12.91	13.71	14.47	13.92	14.66
2	GNAI3	sp|P08754|GNAI3_HUMAN	56639_SREYQLNDSASYYLNDLDR_3	14.25	13.69	13.37	13.8	14.67	14.88	13.42	13.06	14.14	14.17	13.17	14.52	13.71	14.55	14.04	14.43	14.34	14.11	13.07	13.54	13.43	14.38	13.95	14.27	13.94	12.77	14.09	12.91	13.82	14.48	13.88	13.22	14.49	13.26	13.42	13.78	14.1	14.2	13.86	14.05	13.84	14.22	13.49	13.8	13.45	14.11
36	ANXA5	sp|P08758|ANXA5_HUMAN	18549_FITIFGTR_2	19.12	19.13	19.42	18.66	18.71	18.85	18.56	18.49	18.84	17.62	18.32	18.34	18.35	18.7	18.63	18.5	18.11	18.61	18.99	18.88	18.27	18.34	17.95	18.06	18.98	18.67	18.53	18.53	18.77	18.73	18.25	17.68	17.96	18.7	19.14	16.76	17.38	18.72	18.32	18.75	17.01	18.08	17.51	18.44	18.39	17.8
3	KRT16	sp|P08779|K1C16_HUMAN	4505_APSTYGGGLSVSSR_2	12.43	12.15	11.85	12.61	12.28	12.28	11.8	13.08	11.63	11.07	10.77	13.49	10.56	11.86	11.63	10.88	12.82	12.98	13.18	11.92	11.8	11.82	11.51	11.61	11.74	10.65	12.68	12.45	11.41	12.11	9.87	12.43	12.86	11.39	11.5	12.89	12.21	13	12.31	12.59	13.75	11.77	13.61	13.47	10.45	11.57
16	RPSA	sp|P08865|RSSA_HUMAN	2895_AIVAIENPADVSVISSR_3	16	16.24	16.53	16.17	16.64	16.6	16.15	16.58	16.71	14.94	15.9	15.5	15.48	15.79	16.54	16.57	15.56	15.46	15.72	15.79	16.77	16.84	16.69	15.78	16.5	16.67	16.73	15.72	15.87	16.08	16.15	15.31	15.78	16.29	16.54	14.8	15.66	16.14	15.83	15.59	16.05	17.01	16.05	15.64	15.87	15.33
1	CD63	sp|P08962|CD63_HUMAN	65897_VMSEFNNNFR_2	12.93	13.46	13.49	12.72	13.95	13.07	14.04	13.21	12.61	13.8	13.37	11.95	13.38	13.49	13.85	13.92	12.41	13.25	12.63	13.1	13.66	13.73	13.86	12.05	13.94	12.49	13.73	13.38	12.99	12.56	13.7	13.75	13.69	12.43	12.59	12.41	12.81	13.77	13.57	13.51	12.85	13.48	13.63	14.51	14.05	13.99
2	MRPL3	sp|P09001|RM03_HUMAN	5736_ATSILEFYR_2	11.25	12.64	11.94	12.47	13.37	13.43	13	13.63	13.67	12.91	12.64	13.11	12.03	13.04	13.02	12.97	12.99	12.63	13.13	12.5	13.46	13.15	13.21	12.96	13.53	13.69	13.37	12.51	12.51	12.97	13.48	11.44	12.68	13.41	13.45	12.45	13.26	12.16	12.59	10.13	12.79	13.13	12.39	11.6	13.01	11.84
2	SNRPA	sp|P09012|SNRPA_HUMAN	6235_AVQGGGATPVVGAVQGPVPGMPPMTQAPR_3	12	11.95	11.32	12.73	12.32	13.75	12.08	12.9	11.81	13.72	11.46	12.16	12.34	12.35	10.58	11.24	12.36	11.47	12.28	11.66	11.89	12	11.58	12.14	11.15	14.61	12.41	12.61	16.13	13.3	14.26	12.13	13.33	12.66	14.44	11.83	14.44	12.69	14.43	13.96	13.67	14.33	11.81	12.55	12.36	11.82
6	ENO2	sp|P09104|ENOG_HUMAN	25710_HIAQLAGNSDLILPVPAFNVINGGSHAGNK_4	13.57	13.81	14.14	17.6	17.17	17.87	14.77	14.45	17.04	15.13	14.06	14.64	15.19	13.42	13.07	15.17	16.91	14.02	14.61	14.25	15.05	17.31	14.76	16.37	14.44	15.59	15.2	14.02	14.24	14.34	14.93	15.74	16.21	13.26	14.42	14.76	13.16	14.27	16.36	16.3	17.41	15.07	14.71	16.64	16.82	14.76
10	ACAA1	sp|P09110|THIK_HUMAN	52449_RSITVTQDEGIRPSTTMEGLAK_4	13.32	13.18	14	15.15	13.81	12.1	14.09	13.81	12.98	13.48	14.27	13.85	13.9	14.02	14.2	14.03	12.79	13.46	13	14.26	13.83	13.28	13.2	13.12	15.05	13.92	13.85	13.6	14.07	12.44	13.54	14.17	13.9	14.49	13.4	15.56	14.9	14.18	13.34	12.89	14.19	13.49	13.88	14.37	14.02	13.74
1	SRP19	sp|P09132|SRP19_HUMAN	57592_SVMLYAAEMIPK_2	12.96	13.22	12.14	14.5	13.84	15.11	13.21	14.17	12.75	15.05	12.18	13.9	13.26	13.87	13.35	14.69	13.43	11.29	13.23	12.84	13.69	14.08	12.91	13.72	11.85	13.92	11.46	13.73	14.15	13.31	13.59	14.35	13.54	12.88	13.24	13.81	14.75	15.05	12.5	13.69	14	14.13	11.04	13.31	11.48	13.36
12	GSTP1	sp|P09211|GSTP1_HUMAN	3646_ALPGQLKPFETLLSQNQGGK_3	15.78	16.67	14.1	17.51	15.73	17.74	15.42	17.23	16.41	18.16	15.9	17.54	16.87	16.02	15.67	15.58	16.06	15.35	15.87	15.5	14.88	14.94	13.9	16.74	15.13	16.73	15.87	16.87	17.35	18.35	16.77	14.58	15.56	15.67	16.39	16.6	17.41	15.65	15.98	17.34	17.26	14.26	15.17	17.01	16.91	15.97
1	SNRPC	sp|P09234|RU1C_HUMAN	68601_WMEEQAQSLIDK_2	12.84	13.31	13.27	14.28	13.54	14.26	13.37	13.85	13.36	13.67	13.36	13.36	12.84	13.12	13.2	11.27	12.63	11.41	13.27	13.15	13.71	13.31	13.64	13.24	13.16	13.73	11.9	13.13	12.95	11.34	12.46	11.74	12.96	13.48	13.8	14.22	14.57	12.97	12.91	12.64	14.93	14.05	13.27	13.29	13.06	11.98
3	MMP7	sp|P09237|MMP7_HUMAN	9542_DLPHITVDR_2	12.82	12.31	12.51	13.51	14.82	13.02	15.35	13.75	12.51	12.49	12.74	13.35	12.72	12.63	12.92	12.71	11.65	12.24	11.43	12.8	13.09	12.85	11.53	12.04	11.6	11.64	13.31	11.88	12.95	12.38	11.39	13.5	11.22	12.56	12.86	12.14	12.01	12.91	13.36	14.42	13.51	11.97	12.29	12.73	12.58	13.36
1	VIL1	sp|P09327|VILI_HUMAN	20434_GAM(UniMod:35)SHALNFIK_2	17.21	17.84	17.31	12.86	14.41	13.31	17.77	11.66	11.68	19.19	18.03	18.16	17.71	19.09	18.71	19.43	11.98	18.32	18.71	18.37	18.13	18.7	17.53	19.06	18.29	11.78	19.73	18.07	18.83	18.12	19.06	16.41	14.41	17.98	18.11	19.29	19.74	17.46	13.5	14.07	14.79	17.26	16.54	11.62	14.35	18.57
12	LGALS1	sp|P09382|LEG1_HUMAN	38888_LNLEAINYMAADGDFK_2	16.12	15.7	14.11	14.7	15	16.55	15.18	17.21	17.03	16.58	14.72	16.99	15.33	16.72	16.14	16.55	17.45	16.26	15.69	14.95	15.71	16.35	15.97	16.86	15.97	17.26	15.14	17.67	17.79	17.33	17.13	16.87	17.28	16.39	17.12	15.49	16.67	16.12	16.18	17.25	15.62	16.55	15.02	14.95	16.31	15.53
10	QDPR	sp|P09417|DHPR_HUMAN	46715_NRPSSGSLIQVVTTEGR_3	15.71	15.93	16.39	15.15	15.29	14.78	15.43	15.41	15.78	14.41	14.97	15.85	15.97	15.46	15.83	15.57	15.31	15.71	15.54	15.71	16.23	15.97	15.78	15.61	15.37	15.03	15.1	15.09	15.09	15.16	15.14	15.78	15.72	15.07	14.98	15.06	15.64	15.89	15.39	15.21	13.82	16.04	16.48	15.44	15.46	15.29
9	HMGB1	sp|P09429|HMGB1_HUMAN	32917_KLGEMWNNTAADDKQPYEK_4	14.73	15.69	13.78	14.29	14.72	13.47	14.59	13.9	15.2	15.45	15.05	14.94	15.32	14.62	14.73	13.71	13.94	14.63	14.23	14.85	15	13.82	14.19	15.07	14.44	13.52	13.56	14.72	15.04	15.7	14.86	14.12	14.09	15.18	13.84	15.8	15.66	14.54	14.5	14.98	14.96	13.71	15.04	13.72	14.65	14.53
3	RBP1	sp|P09455|RET1_HUMAN	12819_EFEEDLTGIDDRK_3	14.59	14.43	13.7	13.42	12.98	12.76	12.73	12.44	13.29	13.52	12.76	13.66	13.05	13.2	13.97	13.03	13.56	13.45	13.51	13.11	13.53	13.96	12.73	11.81	13.64	12.47	13.32	13.93	14.42	13.21	13.91	13.2	13.29	13.96	12.97	12.51	12.82	13.48	13.57	14.52	14.37	12.71	13.18	13.47	12.69	13.86
14	FBP1	sp|P09467|F16P1_HUMAN	12104_EAVLDVIPTDIHQR_3	15.59	16.02	16.24	16.3	16.11	16.59	15.82	15.84	16.08	14.96	15.58	15.17	15.76	14.11	14.33	12.98	12.99	13.94	13.27	13.06	17.01	13.89	16.72	16.41	16.63	16.15	12.29	15.73	14.96	15.15	14.86	14.71	14.98	14.64	14.9	15.73	13.77	14.35	13.21	15.28	16.75	16.1	16.08	16.01	15.9	15.48
4	GNAO1	sp|P09471|GNAO_HUMAN	70939_YYLDSLDR_2	14.25	14.21	14.14	13.69	13.32	13.2	13.36	13.86	13.55	13.18	13.07	13.82	12.19	13.09	13	13.82	13.66	13.24	13.21	12.97	12.91	13.23	13	13.12	14.39	12.98	13.25	14.07	14.29	13.56	13.66	13.86	13.01	13.6	13.64	13.03	13.55	13.34	13.67	14.47	14.67	13.59	12.41	13.44	12.31	13.5
1	SPARC	sp|P09486|SPRC_HUMAN	51651_RLEAGDHPVELLAR_3	11.85	11.38	13.41	11.98	12.56	12.72	12.22	11.89	12.78	12.87	13.14	12.76	12.51	12.54	11.86	11.64	12.91	11.47	12.49	12.87	12.01	12.45	11.7	13.25	12.87	12.76	13.55	10.88	11.6	13.09	11.25	12.67	13.08	12.12	12.32	13.27	12.5	11.88	12.77	14.22	12.7	12.91	12.97	11.94	11.69	12.44
1	GSTM1	sp|P09488|GSTM1_HUMAN	47566_PMILGYWDIR_2	11.4	10.83	10.92	12.66	12.47	12.36	9.56	11.96	12.29	12.56	12.11	11.31	10.59	11.47	10.57	11.52	12.12	10.6	11.33	10.14	11.83	10	11.87	12.68	12.13	12.5	11.25	13.13	13.55	13.54	14.35	13.42	15.06	11.6	12.27	10.7	10.82	14.76	12.8	13.64	12.8	11.75	10.66	12.6	11.68	11.96
27	TPM1	sp|P09493|TPM1_HUMAN	41462_LVIIESDLER_2	19.18	19.17	19.3	18.32	18.61	18.67	18.15	20.25	18.21	18.72	17.68	19.19	17.46	19.46	18.5	18.79	19.14	18.42	18.45	17.69	18.76	18.25	17.74	19.07	18.13	19.55	19.06	18.3	18.05	16.87	18.72	19.06	19.64	19.9	18.72	20.14	20.18	19.2	18.86	18.59	17.05	18.01	16.62	18.36	18.55	18.66
2	CLTA	sp|P09496|CLCA_HUMAN	39898_LQSEPESIR_2	13.04	13.63	13.82	13.03	12.61	15.58	11.9	13.4	13.15	13.24	12.42	13.24	12.3	13.13	12.86	15.45	10.66	12.76	12.33	13.48	13.67	13.45	13.1	12.74	12.44	13.48	13.15	13.1	11.62	13.67	11.1	13.18	13.04	13.37	15.82	11.64	13.56	12.97	14.36	12.73	11.97	13.24	12.85	13.98	12.52	13.74
4	CLTB	sp|P09497|CLCB_HUMAN	51835_RLQELDAASK_2	13.56	13.54	13.62	11.98	11.52	11.19	12.75	12.58	11.47	13.87	13.48	11.8	13.19	10.81	13.15	13.04	11.72	12.89	11.72	13.18	13.09	13.08	12.25	10.49	13.55	9.86	13.26	11.92	10.33	12.74	12.93	11.58	12.62	10.7	9.63	14.26	13.99	13.15	11.24	11.06	14.45	12.55	13.22	11.06	9.61	12.7
22	ANXA4	sp|P09525|ANXA4_HUMAN	1327_AEIDMLDIR_2	15.3	15.55	15.6	15.37	15.62	15.49	15.47	15.98	16.54	13.56	15.37	16.04	15.87	15.96	16.06	16.12	15.76	15.37	15.64	15.2	15.83	15.39	15.5	15.23	16.4	16.05	16.17	16.1	16.31	16.27	16.36	16.26	16.39	15.89	15.36	13.67	13.22	16.15	16.39	13.21	14.93	15.31	14.19	15.55	15.87	15.76
1	INHBB	sp|P09529|INHBB_HUMAN	66886_VSEIISFAETDGLASSR_2	15.87	14.05	15.5	15.61	15.24	16.18	15.2	14.86	15.02	15.66	15.53	15.68	14.12	15.68	13.5	15.21	16.55	15.39	15.93	13.29	15.17	14.09	15.42	14.18	15.07	15.46	13.39	16.08	15.82	15.83	15.91	16.22	16.36	15.56	15.66	12.24	15.61	15.6	16.11	16.22	14.62	15.25	15.02	15.11	15.8	15.2
11	CNP	sp|P09543|CN37_HUMAN	40600_LSPTDNLPR_2	14.91	14.59	15.08	14.99	15	14.3	15.28	14.91	15.01	14.53	14.89	14.51	15.08	14.67	15.04	14.82	14.2	14.35	14.34	14.63	15.87	15.85	15.46	14.87	14.79	14.58	14.62	14.23	14.73	13.81	14.4	14.6	14.57	15.06	14.69	13.33	12.44	14.59	14.24	14.52	14.02	14.96	15.15	14.98	14.79	14.75
1	PDGFRB	sp|P09619|PGFRB_HUMAN	41362_LVEPVTDFLLDMPYHIR_3	10.41	11.63	11.12	13.68	13.02	12	13.43	13.74	12.65	10.08	11.44	9.68	12.61	10.78	13.58	13.65	11.61	13.12	10.75	13.41	13.39	14.11	9.34	10.15	NA	14.71	13.54	9.54	9.39	13.54	13.63	10.16	11.76	10.37	10.27	11.19	9.79	14	12.35	14.19	13.17	11.05	12.8	14.42	11.49	12.64
11	DLD	sp|P09622|DLDH_HUMAN	45697_NLGLEELGIELDPR_2	13.41	14.59	14.5	13.94	15.52	15.25	15.02	15.79	15.35	14.57	15.13	14.83	14.49	14.92	13.62	14.66	15.42	14.73	15.26	14.64	15.24	15.67	15.8	14.88	14.39	15.75	14.82	14.71	14.53	13.81	14.64	14.75	14.83	14.42	15.18	14.16	14.7	14.51	15.33	14.47	14.32	15.59	14.71	14.28	14.94	14.48
8	HNRNPA1	sp|P09651|ROA1_HUMAN	21301_GFGFVTYATVEEVDAAMNARPHKVDGR_5	14.66	15.08	13.09	15.88	13.85	16.01	12.59	13.71	14.24	16.14	14.36	12.83	12.42	12.76	14.08	12.83	13.56	12.39	12.8	14.4	13.68	14.1	13.42	14.78	13.16	13.42	13.76	12.33	14.24	14.62	14	12.61	13.5	14.15	11.79	12.04	15.62	13.36	13.49	13.4	14.12	13.14	14.06	15.1	14.67	12.86
5	SNRPA1	sp|P09661|RU2A_HUMAN	22708_GLLQSGQIPGR_2	14.12	14.3	14.55	14.35	14.43	14.44	14.53	14.49	14.61	14.3	13.97	14.11	14.32	13.39	14.04	13.86	13.57	14.07	13.55	13.97	14.81	14.62	14.42	14.18	14.15	14.07	14.06	13.8	14.06	14.07	13.68	14.02	13.75	14.56	14.45	14.88	15.07	14.06	13.79	12.41	14.35	14.71	14.68	13.38	14.47	14.14
7	CTSH	sp|P09668|CATH_HUMAN	66010_VNHAVLAVGYGEK_3	13.97	14.07	13.95	13.05	13.87	13.87	15.08	12.71	13.33	14.66	15.06	14.22	14.25	15.03	15.53	15.5	14.59	15.9	15.64	16.04	15.81	15.85	15.92	14.59	15.1	13.22	14.48	14.38	13.99	13.73	15	14.91	14.24	14.8	14.32	13.84	14.78	14.97	15.48	15.62	13.67	12.93	15.21	14.81	13.51	15.12
1	COX6C	sp|P09669|COX6C_HUMAN	2096_AGIFQSVK_2	15.4	15.44	15.62	10.62	16.24	11.32	16.47	16.23	16.48	15.3	16.15	15.36	15.6	15.81	15.98	15.77	15.44	16.19	15.8	16.31	15.5	15.37	15.33	14.82	16.24	16.03	15.71	15.22	15.08	15.35	15.7	15.6	15.66	16.24	16.06	15.66	15.82	15.8	15.56	9.8	14.59	16.31	16.35	11.31	15.48	15.18
6	TACSTD2	sp|P09758|TACD2_HUMAN	247_AAGDVDIGDAAYYFER_2	17.19	16.51	16.8	15.86	16.33	16.33	15.82	15.76	15.26	15.36	13.81	15.67	15.14	15.58	15.19	15.48	14.99	13.61	14.41	14.64	15	14.99	15.44	15.48	14.41	15.91	13.92	14.73	15.02	14.62	15.63	14.64	15.6	14.85	15.42	14.85	15.2	14.92	15.06	15.6	15.68	15.01	14.73	15.51	15.61	14.66
3	C1S	sp|P09871|C1S_HUMAN	48276_QFGPYC(UniMod:4)GHGFPGPLNIETK_3	11.97	11.48	12.32	12.03	13.58	12.31	11.14	11.95	13.63	12.57	11.83	11.94	11.4	12.46	11.44	12.03	14.16	10.88	11.83	11.89	11.51	11.97	11.76	12.3	11.9	12.12	12.41	13.94	15.38	11.82	12.08	12.75	13.57	11.93	11.83	14.18	13.61	11.52	11.73	11.92	12.09	12.95	12.5	12.48	11.18	12.06
20	PARP1	sp|P09874|PARP1_HUMAN	61644_TTNFAGILSQGLR_2	15.6	15.77	15.62	15.75	15.94	16.18	15.38	15.9	15.41	14.97	14.97	15.22	14.95	15.02	14.2	14.52	14.58	14.29	14.79	14.43	15.82	16.01	16.08	15.63	14.25	13.14	14.51	14.79	14.96	14.68	14.59	14.71	13.53	15	15.74	14.4	14.7	14.75	14.73	14.53	14.56	15.39	14.5	15.07	14.63	14.61
3	UCHL1	sp|P09936|UCHL1_HUMAN	36354_LGFEDGSVLK_2	13	12.59	13.1	14.03	13.26	14.11	13.53	13.56	13.59	14.23	13.62	13.88	12.77	12.55	13.22	13.36	14.05	13.31	13.45	13.33	12.98	12.68	12.57	13.36	13.9	13.62	13.46	14.13	14.44	13.41	12.99	13.66	13.92	12.07	12.13	13.34	14.03	14.41	14.36	14.44	14.71	13.1	13.52	12.86	13.15	13.76
25	LTA4H	sp|P09960|LKHA4_HUMAN	9647_DLSSHQLNEFLAQTLQR_3	15.35	15.78	15.34	16.36	16.13	16.44	15.65	16.44	15.39	15.2	15.81	15.99	15.47	15.69	15.08	15.34	15.94	15.54	16.39	16	15.69	16.14	16.32	16.57	15.34	16.36	15.48	16.44	15.6	16.02	15.5	15.15	16.01	15.26	16.02	13.58	14.78	12.05	15.92	15.69	13.55	12.14	15.58	15.69	15.81	15.5
5	ALDOC	sp|P09972|ALDOC_HUMAN	22114_GILAADESVGSMAK_2	13.98	12.55	13.2	13.99	13.03	12.57	13.17	12.47	13.8	14.09	13.14	14.15	13.81	12.75	13.18	12.19	13.63	13.24	13.33	12.84	13.66	13.55	13.6	13.75	13.18	12.48	12.39	14.02	14.45	14.56	13.17	12.05	13.4	13.45	13.2	14.48	14.28	11.98	13.05	13.23	13.73	13.27	12.78	14.86	12.93	13.1
1	C4A	sp|P0C0L4|CO4A_HUMAN	10671_DSSTWLTAFVLK_2	11.4	11.54	10.22	11.36	9.79	11.64	14.28	11.57	13.66	13.89	13.56	14.28	14.29	14.01	14.23	14.8	11.3	12.64	12.63	12.88	11.14	13.55	13.62	15.01	14.1	11.89	15.34	14.89	15.66	14.91	14.48	14.09	10.94	11.08	11.65	12.57	10.47	14.72	11.6	10.66	10.4	13.7	13.25	11.69	10.62	13.66
2	JMJD7	sp|P0C870|JMJD7_HUMAN	43508_MPDAVNFWLGEAAAVTSLHK_3	9.93	11.56	14.78	14.19	15.04	13.39	14.02	15.22	10.55	11.83	13.65	11.64	14.12	11.33	14.66	14.61	12.23	13.58	15.12	13.81	14.33	14.42	11.39	10.52	12.64	15	14.27	10.68	11.27	14	14.76	14.08	14.81	11.58	10.97	15.76	11.21	14.84	12.2	14.64	12.19	11.33	13.63	14.8	11.25	13.74
5	MYZAP	sp|P0CAP1|MYZAP_HUMAN	35325_LDYLTETQAK_2	13.31	12.27	12.32	13.21	12.95	12.81	13.39	13.18	12.3	12.71	12.34	13.56	12.97	12.75	13.03	11.71	12.56	11.83	11.67	12.87	12.61	12.1	12.04	12.89	12.27	12.56	13.86	13.32	12.58	12.45	13.52	12.64	12.74	13.77	12.73	12.08	13.63	12.15	13.72	13.77	12.8	11.93	13.76	13.18	13.43	12.34
2		sp|P0CG05|LAC2_HUMAN	1084_ADSSPVKAGVETTTPSK_3	12.02	11.54	11.47	12.55	11.51	12.65	10.87	10.79	12.31	13.78	12.93	12.49	13.06	12.08	11.27	11.49	13.34	12.35	10.53	12.07	11.96	11.96	11.48	12.44	11.49	11.93	10.63	12.7	13.98	14.11	13.58	13.16	10.6	10.52	11.25	11.3	12.32	13.85	12.28	10.32	10.07	11.87	11.61	12.49	10.94	13.2
1	CHTF8	sp|P0CG12|CTF8A_HUMAN	54189_SGFLGTNPAPR_2	13.95	14.92	15.42	11.9	12.77	12.2	14.58	12.46	13.16	12.76	13.4	14.17	12.69	13.72	11.36	13.16	12.43	12.54	15.01	12.65	12.3	12.12	12.04	13.93	12.38	11.46	12.14	14.12	12.99	13.88	14.5	15.74	10.78	13.49	11.13	12.25	11.85	14.62	12.65	13.2	11.49	13.32	14.23	11.07	11.5	15.41
1	SP9	sp|P0CG40|SP9_HUMAN	42368_MATSILGEEPR_3	12.2	12.94	12.85	13.16	12.76	11.96	12.43	13.62	12.98	13.58	13.94	13.21	13.76	12.67	12.94	12.3	12.99	12.93	12.6	13.21	12.85	12.7	12.66	12.92	13.54	15.18	13.36	14.24	13.97	12.9	12.59	13.38	12.84	13.61	12.26	14.4	12.64	13.82	13.75	14.24	13.69	13.2	12.77	13.31	13.62	13.56
1	PET100	sp|P0DJ07|PT100_HUMAN	38362_LLRDAQQNS_2	9.22	12.22	12.32	10.66	10.16	12.53	12.11	9	11.26	9.28	12.32	8.86	12.73	NA	12.19	11.31	10.63	13.33	8.74	12.72	9	10.97	8.99	9.17	11.17	9.89	11.04	9.11	7.82	10.45	11.44	8.03	10.06	7.15	8.3	11.79	6.51	12.57	10.71	11.91	13.73	9.23	12.05	9.25	12.23	13.06
1	FDX1	sp|P10109|ADX_HUMAN	66262_VPETVADAR_2	13.9	13.09	12.04	11.55	12.34	13.44	12.5	12.33	12.89	10.75	12.76	10.9	12.86	10.98	13.43	12.19	10.83	11.97	11.4	12.55	12.78	12.89	11.72	12.46	13.07	12.47	12.95	12.24	12.68	11.31	12.71	12.4	10.63	10.46	11.37	12.57	12.36	13.08	12.4	12.67	12.55	10.74	13.34	14.25	14.1	12.8
10	TROVE2	sp|P10155|RO60_HUMAN	3542_ALLQEMPLTALLR_2	14.93	15.35	15.71	14.87	15.95	13.98	15.2	16.53	15.49	14.12	15.32	15.09	14.78	15	13.44	14.93	15.38	14.87	15.7	13.89	15.84	16.44	16.6	16.28	15.1	15.97	15.4	14.86	15.71	13.18	13.32	14.48	15.11	14.48	15.24	15.28	13.15	14.24	15.26	14.89	12.25	15.99	14.85	12.88	14.97	14.27
18	GAA	sp|P10253|LYAG_HUMAN	2411_AHFPLDVQWNDLDYMDSR_3	14.6	14.81	13.13	14.66	15.85	15.07	15.17	16.58	15.6	14.04	14.59	15.96	16.25	15.4	15.41	15.93	15.26	15.55	15.99	15.13	16.81	17.24	17.32	16.44	15.01	16.39	15.53	15.09	14.91	15.6	15.59	15.89	16.26	16.75	18.25	14.27	13.83	15.13	14.78	13.89	13.03	14.82	13.87	15.8	16.01	15.25
1	AR	sp|P10275|ANDR_HUMAN	31871_KC(UniMod:4)YEAGM(UniMod:35)TLGARK_2	11.33	11.49	11.29	12.46	11.49	12.18	12.94	13.28	11.82	12.29	11.47	12.46	12.06	12.33	11.24	10.57	12.09	11.3	11.22	13.27	10.48	11.02	11.07	11.19	10.94	11.74	10.74	11.2	14.15	15.77	12	11.71	12.45	11.88	12	11.93	11.87	11.79	11.52	13.02	11.64	11.75	13.72	11.74	11.78	12.34
5	RRAS	sp|P10301|RRAS_HUMAN	10302_DRDDFPVVLVGNK_3	15.67	15.35	15.26	15.34	15.39	15.55	15.25	15.42	15.51	13.7	15	15.35	15.23	14.86	15.62	15.37	16.36	15.13	15.24	14.96	14.96	14.41	14.62	14.57	15.19	15.13	15.98	15.74	15.63	14.63	15.8	15.9	15.99	15.4	14.69	13.63	13.49	15.8	15.75	16.01	14.36	14.68	14.04	15.41	15.55	15.52
1	HIST1H1E	sp|P10412|H14_HUMAN	53830_SETAPAAPAAPAPAEK_2	15.84	14.21	15.73	14.47	14.45	14.49	14.67	14.13	15.74	15.32	14.78	15.73	14.9	14.23	14.32	14.64	16.34	14.89	14.33	15.36	14.3	14.21	15.15	13.99	14.03	15.75	15.71	15.74	16.07	15.81	14.96	16.4	15.95	15.06	15.34	15.42	15.54	15.95	12.93	13.93	13.63	14.38	15.41	13.12	15.21	15.69
7	DLAT	sp|P10515|ODP2_HUMAN	62692_VAPAPAAVVPPTGPGMAPVPTGVFTDIPISNIR_4	12.58	12.28	12.48	12.48	13.72	13.55	13.09	13.51	12.7	14.98	13.77	15.32	12.79	13.04	12.1	13.25	14.64	13.06	15.45	12.08	11.95	12.42	14.62	15.03	12.71	14.04	12.46	15.1	15.08	13.27	12.74	13.54	13.37	15.18	15.56	13.24	15.27	12.15	13.13	13.76	12.16	15.47	12.93	12.75	12.6	13
10	PTPRF	sp|P10586|PTPRF_HUMAN	70512_YSIGGLSPFSEYAFR_2	13.29	13.37	13.14	14.18	14.4	14.39	14.11	14.42	13.07	14.18	13.79	14.29	13.73	13.86	14.3	13.43	14.92	14.13	14.54	13.55	12.89	14.2	14.35	14.24	13.79	14.89	13.75	14.07	13.51	13.63	13.49	13.75	14.12	13.18	14.02	13.93	15.18	13.59	14.2	13.52	15.02	14.03	13.57	14.17	14.77	13.96
7	TXN	sp|P10599|THIO_HUMAN	58042_TAFQEALDAAGDK_2	17.03	17.19	17.5	18.88	18.03	18.87	17.96	18.37	18.08	17.87	17.98	16.85	17.08	18.13	18.43	18.36	17.12	17.82	17.63	18.07	19.19	18.77	18.74	17.91	18.77	18.44	17.8	16.93	16.96	16.46	17.02	17.02	17.14	17.8	17.78	18.72	18.96	17.74	17.52	17.11	19.86	18.54	18.19	18.01	17.74	17.31
6	COX5B	sp|P10606|COX5B_HUMAN	22480_GLDPYNVLAPK_2	16.02	16.22	16.26	17.23	16.77	17.34	16.7	16.68	16.53	16.13	16.31	15.71	15.92	16.05	16.79	16.62	15.9	16.34	16.35	16.69	16.52	16.4	16.33	15.47	16.62	16.72	15.89	15.74	15.22	14.99	15.62	15.83	15.89	16.27	16.53	16.66	17.32	16.53	15.97	12.66	18.34	16.81	16.46	16.08	16.12	15.49
2	CTSA	sp|P10619|PPGB_HUMAN	9190_DLEC(UniMod:4)VTNLQEVAR_2	15.11	13.71	15.33	14.93	15.58	15.79	13.53	15.5	14.3	15.86	13.78	15.09	14.29	16.28	12.86	15.71	16.24	11.86	13.99	15.56	15.65	15.35	15.45	14.19	15.31	15.96	15.6	16.06	15.97	15.26	16.5	12.1	16.71	16.04	15.9	15.42	16.28	15.58	16.11	16.19	14.91	15.39	14.62	15.81	14.1	15.65
2	MGST1	sp|P10620|MGST1_HUMAN	31563_IYHTIAYLTPLPQPNR_3	14.48	12.64	12.7	12.86	12.85	14.39	14.06	13.61	14.17	12.52	12.42	12.38	13.02	13	13.03	13.87	12.87	13.11	13.77	13.04	13.36	13.62	14.56	13.64	13.69	13.38	13.28	12.97	13.06	13.2	13.81	13.62	13.62	12.25	13.35	13.22	14.17	13.9	14.47	12.99	13.68	13.14	12.77	13.6	13.38	12.34
1	MAPT	sp|P10636|TAU_HUMAN	12070_EATSIPGFPAEGAIPLPVDFLSK_3	5.32	7.17	7.22	8.52	20.65	9.31	8.96	10.08	10.68	19.35	9.27	9.18	7.75	8.02	8.03	8.56	9.14	7.73	8.4	8.95	9.37	8.1	8.14	6.33	NA	7.45	9.08	7.31	NA	10.26	11.82	7.75	20.15	9.56	6.46	9.17	8.74	6.5	9.09	9.68	7.03	9.47	9.2	8.07	22.56	8.93
3	C7	sp|P10643|CO7_HUMAN	40419_LSGNVLSYTFQVK_2	13.87	13.07	13.14	13.57	13.7	13.21	12.8	12.91	12.99	13.98	13.83	13.96	12.96	13.39	13.99	13.3	13.83	13.53	13.95	13.07	12.96	13.23	12.48	13.39	13.41	13.53	13.59	13.76	14.44	14.5	13.88	13.55	14.09	13.57	15.73	14.26	13.9	13.31	13.43	12.96	13.56	13.12	12.62	14.24	13.91	13.71
6	PRKAR1A	sp|P10644|KAP0_HUMAN	66975_VSILESLDKWER_3	12.44	11.53	11.82	10.87	11.96	12.78	11.14	11.71	12.7	12.75	11.29	12.6	11.21	12.91	12.84	10.47	12.96	11.84	10.47	11.95	11.88	12.24	11.89	12.4	10.69	11.65	12.42	12.67	13.15	14.47	11.79	10.9	11.45	12.52	11.2	11.98	11.89	10.52	12.15	13.16	11	11.54	9.91	12.48	12.22	11.08
5	CHGA	sp|P10645|CMGA_HUMAN	51682_RLEGQEEEEDNRDSSMK_3	10.68	10.55	9.79	9.19	10.66	10.7	12.66	9.99	10.3	8.91	9.9	10.05	9.54	10.43	11.3	11.27	8.66	10.05	10.19	9.24	9.36	9.1	9.39	10.55	10.28	10.51	7.26	12.95	8.53	12.5	10.44	9.13	11.6	10.6	10.2	10.95	9.44	11.57	9.42	12.06	12.12	9.91	10.88	11.46	10.55	9.34
1	UROS	sp|P10746|HEM4_HUMAN	40449_LSHPEDYGGLIFTSPR_3	11.88	10.42	11.68	9.96	9.75	11.54	10.41	10.83	9.96	11.65	10.7	10.24	12.03	11.65	10.55	10.79	10.94	11.28	11.1	10.33	12.2	11.48	11.22	10.7	9.38	11.21	10.01	10.7	10.59	10.28	11.01	10.39	14.27	11.45	10.77	11.08	11.71	9.31	10.76	11.29	8.49	11.71	9.29	10.59	10.29	10.28
13	ESD	sp|P10768|ESTD_HUMAN	44188_MYSYVTEELPQLINANFPVDPQR_3	16.32	16.64	16.72	15.29	15.18	15.37	16.36	15.41	15.72	15.44	15.87	16.66	16.03	16.28	16.54	15.92	15.55	15.85	17.02	15.82	16.37	17.09	17.19	16.82	15.58	14.82	16.03	16.87	16.21	16.36	16.16	16.16	15.35	16.08	16.65	17.73	16.88	16.21	15.16	15.54	15.62	16.96	15.93	15.05	15.71	15.95
60	HSPD1	sp|P10809|CH60_HUMAN	41654_LVQDVANNTNEEAGDGTTTATVLAR_3	16.06	16.3	16.41	17.68	16.77	17.61	17.02	17.26	17.15	16.44	16.89	16.01	16.32	16.69	16.79	16.43	15.76	16.7	16.38	16.82	18.78	18.81	18.11	17.24	18.01	17.82	17.13	15.48	13.56	16.1	15.96	16.12	15.81	16.76	16.81	17.52	17.6	16.75	16.21	15.15	18.29	17.58	16.91	17.05	16.56	15.66
15	CLU	sp|P10909|CLUS_HUMAN	67504_VTTVASHTSDSDVPSGVTEVVVK_3	15.53	15.53	14.93	16.01	15.3	12.74	15.26	15.03	18.24	18.01	16.77	18.15	18.39	14.77	14.95	14.76	16.01	15.36	14.96	15.08	15.07	15.03	15.2	16.56	15.95	15.79	15.85	16.48	17.09	16.79	17.27	17.23	17.1	16.3	15.15	15.38	15.5	15.83	15.61	17.22	13.03	15.22	16.22	15.76	15.6	16.22
11	MYL2	sp|P10916|MLRV_HUMAN	20267_GADPEETILNAFK_2	13.53	14.33	14.64	13.46	13.75	14.93	12.83	14.82	12.96	13.8	15.12	12.95	13.59	13.36	13.1	14.8	13.29	13.16	15.2	14.69	12.75	13.21	14.02	15.31	14.97	14.27	14.24	13.15	12.47	14.38	14.79	13.6	13.63	12.84	14.25	14.15	14.4	13.01	12.93	12.6	13.91	14.79	16.19	13.56	13.19	12.97
51	HSPA5	sp|P11021|GRP78_HUMAN	14286_ELEEIVQPIISK_2	17.79	18.15	18.13	19.31	18.71	19.43	18.46	18.58	18.31	18.7	18.25	17.72	17.82	18.72	18.88	18.73	17.08	17.54	18.01	17.9	18.42	18.22	18.34	17.95	18.54	18.31	18.2	17.84	17.76	17.79	17.89	17.75	18.03	18.03	18.62	19.44	19.53	18.56	18.12	17.5	20.33	18.73	18.35	18.24	18.01	17.47
47	LAMC1	sp|P11047|LAMC1_HUMAN	36849_LHEATDYPWRPALTPFEFQK_4	16.13	15.74	15.69	15.35	15.32	15.54	14.85	15.54	15.48	14.99	15.34	15.4	14.52	15.1	15.3	15.54	16.87	15.75	15.84	15.53	14.94	15.15	15.22	15.8	15.44	15.55	16.2	16.32	16.22	16.36	16.02	15.81	16.24	16.35	15.96	14.33	14.74	16.38	16.55	16.55	14.76	15.44	14.92	15.53	15.52	15.4
4	MYH3	sp|P11055|MYH3_HUMAN	61851_TVETMQSALDAEVR_2	12.66	13.04	11.73	13.3	13.76	12.91	12.89	14.53	13.36	13.9	13.26	12.67	12.06	12.32	13.14	12.29	13.27	13.54	12.7	12.92	13.16	13.01	13.53	12.96	13.44	12.34	12.73	11.4	12.47	13.16	12.64	12.17	13.69	12.57	14.29	13.41	14.69	12.62	13.86	11.53	15.62	12.37	13.81	13.61	13.37	12.27
2	ACP2	sp|P11117|PPAL_HUMAN	13279_EGMLQHWELGQALR_3	13.68	12.72	12.72	12.75	13.56	12.9	13.03	11.91	13.41	12.88	12.53	13.86	13	14.19	13.18	13.51	11.28	13.47	13.08	11.96	13.17	12.4	13.82	13.8	12.87	13.31	13.01	12.39	13.96	13.3	11.64	13.7	13.93	13.75	13.9	11.89	12.35	12.56	12.21	13.16	13.92	13.56	13.42	13.77	12.9	12.05
9	MAP2	sp|P11137|MTAP2_HUMAN	4385_APHWTSAPLTEASAHSHPPEIK_4	13.65	11.86	13.43	13.13	13.08	12.86	13.19	11.85	12.46	12.58	12.91	12.6	12.87	12.24	13.98	13.88	11.41	13.2	11.88	13.59	13.6	12.86	13.34	13.44	13.13	13.3	12.97	13.27	13.31	12.44	13.35	12.87	13.6	13.66	14.02	13.07	12.79	13.54	13.21	12.81	13.54	13.14	13.79	13.61	13.07	13.19
37	HSPA8	sp|P11142|HSP7C_HUMAN	62107_TVTNAVVTVPAYFNDSQR_3	17.82	17.86	17.9	18.09	17.69	17.94	17.49	17.45	17.96	17.35	17.53	17.39	17.25	17.7	18	17.71	16.91	17.12	16.92	17.3	18.16	18.21	18	17.66	17.74	17.49	17.7	17.19	17.03	17.51	17.17	16.95	17.27	17.29	17.27	16.77	17.56	17.89	17.48	17.29	18.21	17.84	17.38	17.79	17.66	17.09
1	SLC2A1	sp|P11166|GTR1_HUMAN	34011_KVTILELFR_2	13.53	13.42	14.94	16.16	13.31	14.87	13.93	14.1	14.29	13.78	15.86	14.76	16.06	15.71	14.76	14.82	12.94	15.01	14.56	14.3	15.85	13.86	15.61	16.16	15.39	14.1	15.2	13.4	13.74	13.54	16.35	16.79	16.72	14.5	12.53	14.06	13.54	14.03	14.14	14.81	15.97	14.9	15.58	15.46	14.99	13.49
2	EPB41	sp|P11171|41_HUMAN	61126_TQTVTISDNANAVK_2	14.53	13.24	15.58	13.15	12.68	14.18	14.24	13.11	10.65	13.34	14.28	15.1	12.23	12.93	15.5	12.96	11.62	11.78	13.61	14.42	14.28	13.13	13.99	13.53	10.28	13.54	14.7	14.69	14.58	15.71	14.13	12.3	15.93	14.91	15.08	13.14	15.08	14.88	16	14.42	13.5	14.44	13.53	15.05	13.9	14.65
8	UMPS	sp|P11172|UMPS_HUMAN	67224_VTDAIVLLDR_2	12.03	12.07	12.78	12.87	12.64	14.68	11.53	13.87	12.79	14.4	12.35	12.73	12.68	13.27	12.26	12.74	12.51	12.61	12.45	10.72	13.98	13.58	12.65	13.47	14.15	13.94	12.36	11.97	11.36	13.25	11.52	12.4	12.33	13.01	13.95	12.02	14.28	13.03	12.34	12.19	11.28	13.08	12.64	12.14	11.23	13.43
14	PDHB	sp|P11177|ODPB_HUMAN	67301_VTGADVPMPYAK_2	13.8	14.91	12.57	14.14	15.16	13.12	15.28	15.17	15.73	14.66	15.17	13.66	14.99	14.62	14.85	14.68	14.15	14.62	13.77	14.62	15.97	15.84	15.45	15.08	14.79	14.78	13.63	14.57	14.82	14.94	13.2	14.77	14.56	15.19	14.83	12.63	14.16	12.55	14.5	13.3	13.54	15.56	15.9	15.55	14.75	14.71
14	DBT	sp|P11182|ODB2_HUMAN	12271_EDILNYLEK_2	13.29	13.41	13.49	14.29	14.59	14.45	13.74	14.34	13.81	11.61	13.22	13.49	12.99	14.62	14.75	14.18	14.06	12.28	14.23	13.97	14.5	12.03	14.76	13.5	15.04	14.9	14.57	13.26	13.42	12.46	12.25	13.12	13.65	13.6	13.81	13.56	14.22	14.51	14.1	10.26	14.19	14.05	12.96	12.75	13.75	12.98
1	ITGAM	sp|P11215|ITAM_HUMAN	36123_LFTALFPFEK_2	9.72	9.89	10.56	10.58	12.31	12.78	10.37	9.2	10.63	11.4	10.48	11.24	10.53	10.81	9.09	10.99	10.38	9.8	10.68	10.24	10.78	10.11	10.66	10.57	10.05	11.85	11.09	9.42	10.16	10.76	10.32	10.41	10.02	10.38	11.52	10.02	10.02	10.05	12.53	10.28	13.18	10.7	9.38	10.48	10.84	10.95
34	PYGB	sp|P11216|PYGB_HUMAN	41780_LVTSIGDVVNHDPVVGDR_3	15.05	15.11	14.55	14.58	14.82	14.08	14.88	15.29	14.54	13.41	14.41	15.15	15.07	14.98	15.18	14.93	15.1	14.86	14.83	14.22	13.95	13.89	13.33	13.39	13.61	14.43	15.02	15.16	14.39	14.93	14.88	15.26	15.35	14.92	14.82	14.63	14.21	15.5	14.95	15.27	14.66	14.69	14.37	14.83	13.04	14.63
6	PYGM	sp|P11217|PYGM_HUMAN	63641_VFADYEDYIK_2	12.66	11.1	11.83	11.49	10.43	13.35	11.35	8.79	9.25	12.08	11.05	11.06	11.43	12.06	11.12	11.14	11.81	11.74	11.68	11.47	10.4	12.12	11.13	11.48	10.05	11.61	11.1	11.87	11.74	12.06	10.12	11.63	10.85	11.54	11.67	11.86	14.19	11.14	11.87	11.84	10.01	11.52	11.46	10.39	11.36	10.62
3	RALA	sp|P11233|RALA_HUMAN	64831_VKEDENVPFLLVGNK_3	15.39	14.95	15.29	14.25	14.34	14.3	14.46	14.59	14.96	13	14.3	14.26	14.2	14.79	15.3	14.72	14.35	14.43	14.33	14.28	15.1	14.78	14.42	14.36	14.66	14.41	14.71	14.31	14.4	14.85	14.37	13.97	14.08	14.87	14.95	12.56	13.49	14.52	14.18	14.64	13.77	14.5	14.05	14.32	14.37	14.18
4	RALB	sp|P11234|RALB_HUMAN	1229_AEEDKIPLLVVGNK_3	11.44	12.47	12.21	11.39	12.15	13.12	10.74	12.44	12.02	12.4	11.68	12.18	12.08	10.44	12.85	11.28	10.97	10.89	11.91	11.12	12.82	11.6	12.39	11.15	11.83	11.47	11.81	12.23	11.9	13.02	11.53	11.97	11.92	11.47	12.68	11.6	12.62	12.58	11.56	11.58	11.57	11.4	11.81	11.63	13.14	12.17
1	BCR	sp|P11274|BCR_HUMAN	30758_ISQNFLSSINEEITPR_2	13.55	14.69	14.52	14.9	14.86	15.03	13.74	NA	14.83	14.29	12.82	14.57	14.13	14.27	13.34	15.12	13.58	13.42	13.88	14.64	14.08	15.07	13.91	14.8	12.83	13.21	14.42	14.52	14.18	14.49	13.09	14.15	13.44	13.94	13.75	14.35	13.45	14.42	15.36	16.7	13.99	15	12.96	13.64	14.16	13.52
9	SPTB	sp|P11277|SPTB1_HUMAN	14458_ELHLLGVQVQQFQDVATR_3	12.52	12.45	12.52	12.46	13.58	13.59	12.82	13.18	12.23	13.87	13.34	12.76	12.48	13.13	12.57	13.05	13.13	12.08	12.55	12.75	12.78	12.71	12.45	13.13	11.95	12.61	12.58	12.97	12.81	12.06	12.11	11.99	12.82	13.21	13.71	13.38	13.63	12.64	12.74	12.47	13.61	12.61	12.03	13.1	13.61	12.38
9	LAMP1	sp|P11279|LAMP1_HUMAN	3670_ALQATVGNSYK_2	14.62	14.29	15.03	14.36	12.36	14.3	15.53	12.68	13.78	13.8	15.49	14.19	14.86	15.1	15.49	15.55	12.65	15.69	15.38	15.82	15.53	15.56	15.51	13.98	15.43	12.65	14.65	14.3	13.66	13.91	14.57	14.64	12.34	15.49	14.8	12.38	11.6	14.36	13.36	13.78	13.98	14	14.91	14.62	13.93	15.12
12	ACADM	sp|P11310|ACADM_HUMAN	15399_ENVLIGDGAGFK_2	11.19	11.91	11.14	14.72	13.78	14.77	13.56	14.32	14.24	13.33	13.39	12.69	11.64	12.38	13.67	13.59	11.69	12.58	11.48	11.62	14.63	14.42	14.39	13.61	13.44	12.24	13.4	12.63	12.97	12.7	11.86	12.71	12.72	12.93	12.89	12.17	13.79	12.28	12.39	12.21	14.76	13.68	11.7	12.91	12.8	12.75
4	TOP1	sp|P11387|TOP1_HUMAN	1246_AEEVATFFAK_2	12.95	13.81	13.99	14.52	14.02	14.59	14.11	14.12	14.32	13.41	13.88	14.33	13.1	13.51	13.92	13.51	13.8	13.42	13.34	13.26	13.92	13.81	13.85	13.73	13.97	13.83	13.34	15.04	13.29	15.48	13.32	13.47	13.56	14.26	14.35	13.74	12.35	14.46	15.17	15.08	16.5	14.17	13.88	13.64	13.63	14.11
8	G6PD	sp|P11413|G6PD_HUMAN	40541_LSNHISSLFR_2	14.37	12.76	13.75	13.81	14.43	15.01	13.6	13.26	15.54	13.47	14.42	15.25	15.56	14.81	15.32	14.65	15.12	15.18	14.73	14.72	15.65	15.83	15.44	14.75	15.13	13.96	15.06	14.77	15.08	14.86	15.09	10.81	14.25	15.01	11.77	13.66	14.26	14.95	14.18	11.09	13.04	15.62	15.46	14.24	14.98	15.51
21	PC	sp|P11498|PYC_HUMAN	57705_SVVEFLQGYIGVPHGGFPEPFR_3	16.35	16.07	16.26	13.22	14.75	15.12	15.34	13.57	13.48	14.72	15	16.32	15.42	15.54	15.45	15.74	14.37	15.04	16.13	15.5	15.16	15.81	13.69	15.96	13.33	13.85	15.6	15.67	15.91	15.72	13.07	15.79	13.8	15.93	16.68	17.31	15.25	16.06	13.89	13.89	14.88	16.04	13.57	15.4	14.02	15.37
9	DMD	sp|P11532|DMD_HUMAN	55342_SLHLIQESLTFIDK_3	13	12.48	13.12	11.59	13.02	12.66	12.14	12.2	12.48	11.5	12.85	12.81	12.41	12.97	12.22	12.65	13.29	12.07	12.66	12.57	11.84	12.4	11.86	12.97	12.5	13.19	12.11	12.6	12.76	12.92	13.04	12.63	11.78	12.27	12.12	9.86	11.94	12.74	12.67	12.5	12.78	12.08	12.46	12.63	13.13	12.67
24	MTHFD1	sp|P11586|C1TC_HUMAN	20388_GALALAQAVQR_2	14.45	14.45	14.65	15.63	15.02	15.98	15.08	15.12	14.89	16.16	14.88	16.11	14.9	14.94	15.07	14.76	14.42	14.96	14.42	15.1	14.7	14.76	14.7	14.54	15.42	15.21	14.81	14.42	16.83	16.86	15.74	14.57	14.37	14.77	14.5	14.81	14.91	14.59	14.34	14.2	13.84	15.19	15.09	16.19	14.64	14.72
1	EPX	sp|P11678|PERE_HUMAN	28364_IGLDLAALNMQR_2	12.69	12.79	12.52	12.73	13.26	12.88	13.44	13.44	13.32	13.18	12.48	12.87	12.04	13.99	13.44	13.58	12.77	12.76	13.48	12.83	13.68	13.08	13.25	12.87	13.29	12.52	11.83	13.34	13.55	12.63	13.36	12.87	12.92	12.52	13.49	12.57	13.51	12.5	12.27	13.44	12.72	13.6	13.11	14.9	13.65	12.95
4	IGF2R	sp|P11717|MPRI_HUMAN	66306_VPIDGPPIDIGR_2	12.63	12.9	11.55	13.68	13.26	13.91	12.6	11.75	13.12	12.78	12.62	12.75	11.46	13.26	11.5	12.87	11.91	10.86	11.73	12.16	13.38	11.83	13.36	13.26	13.24	12.99	10.69	11.92	11.9	12.78	12.05	12.6	13.26	12.55	13.03	12.73	12.75	11.94	12.17	11.08	12.74	13.06	11.68	12.21	13.3	11.88
10	ADH5	sp|P11766|ADHX_HUMAN	658_AAVAWEAGKPLSIEEIEVAPPK_3	13.48	14.93	14.43	16.17	13.74	16.4	12.83	15.87	15.77	16.54	12.94	15.59	15.74	16.76	16.64	16.32	15.54	15.34	15.74	15.43	14.93	15.43	13.67	15.64	15.6	16.86	15.62	15.36	15.93	16.46	15.71	14.66	15.36	15.12	15.24	14.93	16.59	15.52	15.91	15.99	15.93	13.9	14.3	15.92	15.84	14.64
2	PRPS2	sp|P11908|PRPS2_HUMAN	47569_PNIVLFSGSSHQDLSQR_3	11.9	10.51	12.01	12.86	9.39	11.49	12	11.67	11.46	11.86	11.57	12.75	12.59	12.8	12.81	11.76	11.76	12.93	13.17	12.44	12.67	10.02	12.12	12.09	11.74	11.85	12.27	13.25	11.01	12.44	11.18	12.04	12.23	12.56	11.24	13.01	13.76	12.5	11.32	12.7	12.24	10.95	12.69	12.31	11.66	11.71
4	PABPC1	sp|P11940|PABP1_HUMAN	12968_EFSPFGTITSAK_2	15.61	15.91	15.98	16.34	15.81	16.63	15.76	15.66	16.03	16.21	15.66	15.22	15.27	15.57	15.94	15.6	14.99	15.17	15.49	15.71	16.27	16.19	15.79	15.59	15.89	15.84	15.6	14.98	15.18	14.83	13.04	14.98	15.1	16.04	16.22	16.41	17.21	15.65	15.33	14.94	17.24	15.79	15.29	15.32	15.58	15
5	PCNA	sp|P12004|PCNA_HUMAN	1216_AEDNADTLALVFEAPNQEK_3	13.49	14.02	13.41	13.63	14.5	13.39	14.14	13.88	13.65	15.48	13.23	13.98	14.31	14.03	13.02	13.01	13.34	12.41	13.33	13.6	13	13.53	14.25	15.34	12.97	13.77	13.52	13.91	13.39	13.89	13.99	15.06	15.39	12.6	13.61	13.22	13.79	13.48	13.04	14.26	14.47	14.42	13.2	14.45	14.67	14.18
9	NEFH	sp|P12036|NFH_HUMAN	26369_HQADIASYQEAIQQLDAELR_3	14.89	15.25	15.59	13.86	13.69	13.64	14.32	13.98	13.11	13.89	13.73	14.87	14.13	13.64	13.04	13.84	14.15	13	13.75	12.94	13.21	13.89	13.71	13.83	13.43	13.92	13.83	14.49	13.91	13.95	14.15	13.74	14.02	14.86	15.84	14.59	14.21	13.15	13.64	13.54	13.5	14.13	13.52	13.64	14.03	14.12
1	COX6A1	sp|P12074|CX6A1_HUMAN	59818_TKPFPWGDGNHTLFHNPHVNPLPTGYEDE_5	12.19	10.65	12.62	10.43	12.59	12.77	12.55	13.27	11.23	12.36	10.55	10.23	11.21	13.05	12.92	10.25	12.62	12.35	12.5	12.35	12.95	11.96	11.66	11.67	12.99	12.62	13.21	12.28	12.67	11.03	12.79	12.11	10.84	13.1	11.59	11.27	9.7	12.93	11.3	11.03	12.71	11.34	11.67	12.75	11.73	NA
5	HARS	sp|P12081|SYHC_HUMAN	50934_REDLVEEIK_2	13.5	14.07	13.88	15.31	13.08	17.03	14.6	13.58	14.35	14.61	14.99	14.21	14.65	13.75	13.44	13.09	13.14	13.92	13.27	14.92	14.09	12.65	13.87	13.64	13.93	13.81	13.43	13.61	14.3	14.55	13.01	14.05	13.1	14	12.69	14.8	14.18	12.22	12.95	14.46	15.84	14	14.72	14.79	13.8	14.17
52	COL6A1	sp|P12109|CO6A1_HUMAN	63869_VFSVAITPDHLEPR_3	18.59	19.22	18.61	19.55	18.6	19.42	18.77	18.71	19.28	19.06	19.03	18.7	17.6	17.84	18.51	15.1	18.85	18.24	18.18	18.24	19.01	18.54	18.6	19.13	18.49	18.14	18.28	19.24	19.12	19.08	18.78	18.36	18.45	19.5	19.02	19.27	19.48	19.25	19.21	19	19.13	18.55	19.34	18.86	18.74	18.7
46	COL6A2	sp|P12110|CO6A2_HUMAN	69396_YGGLHFSDQVEVFSPPGSDR_3	19.44	19.67	19.23	18.92	19.07	19.18	19.12	19.21	19.46	17.74	19.36	19.25	17.99	18.59	18.65	18.79	19.4	18.57	18.52	18.56	18.74	19.25	18.78	19.48	18.59	19.02	19.49	19.61	19.14	19.7	19.5	18.96	18.98	19.75	19.62	15.84	17.82	19.43	19.51	19.13	18.87	19.26	19.64	18.98	18.91	19.21
202	COL6A3	sp|P12111|CO6A3_HUMAN	40259_LSDAGITPLFLTR_2	19.48	19.76	19.51	19.61	20.15	19.87	19.55	19.84	20.1	18.5	19.68	19.83	18.31	19.43	19	19.16	20.08	18.78	19.18	18.81	19.25	19.35	19.43	20.06	19.08	19.81	19.62	19.95	19.95	19.79	19.7	19.19	19.72	20	20.21	18.01	18.63	19.6	20.15	14.52	12.32	20.19	20.04	19.48	19.43	19.6
1	SLC25A4	sp|P12235|ADT1_HUMAN	7980_DFLAGGVAAAVSK_2	14.65	14.09	14.19	14.08	13.85	15.36	13.3	14.26	14.77	14.18	13.46	14.5	13.95	15.01	13.93	14.55	14.78	14.08	14.31	14.3	15.37	15	14.89	14.16	14.69	14.98	14.52	13.94	12.24	12.27	14.23	14.6	14.67	14.65	14.44	14.39	13.44	14.31	14.61	13.58	15.99	13.99	12.5	14.05	14.38	12.91
1	SLC25A6	sp|P12236|ADT3_HUMAN	7978_DFLAGGIAAAISK_2	15.18	13.74	15.19	15.49	15.65	15.87	15.06	15.81	15.66	14.88	15.06	14.95	14.83	15.66	15.16	15.3	15.07	14.71	15.52	15.09	16.67	17.14	16.63	15.98	14.98	15.76	15.25	14.79	15.17	15.11	13.18	15.38	15.46	16.25	17.02	12.59	15.84	14.96	15.34	14.47	14.17	16.04	14.99	13.83	15.16	14.42
7	F5	sp|P12259|FA5_HUMAN	1564_AEVDDVIQVR_2	12.72	12.59	13.56	12.38	13.15	13.23	12.62	11.64	10.81	12.2	12.93	12.75	12.43	12.77	12.68	11.58	11.4	12.28	12.32	12.91	12.23	11.04	13.35	11.47	12.52	11.93	12.3	13.27	13.26	12.92	11.13	12.38	13.11	12.84	12.38	11.76	11.91	12.95	13.07	12.6	13.69	12.18	13.19	13.46	11.98	12.23
13	IMPDH2	sp|P12268|IMDH2_HUMAN	45727_NLIDAGVDALR_2	15.28	15.2	15.22	15.5	15.58	15.51	15.55	15.6	15.66	14.85	14.99	14.96	14.96	15.06	15.44	15.17	15.08	15.32	15.77	15.34	16.61	16.39	15.94	15.69	16.04	15.86	16.05	14.85	15.24	15.27	14.91	14.59	14.95	14.94	15.17	15.55	15.31	15.39	14.86	15.31	15.99	16	15.08	15.31	15.31	14.65
25	TPR	sp|P12270|TPR_HUMAN	14747_ELQELQDSLNAER_2	17.27	17.28	17.97	14.41	16.24	14.65	16.5	16.15	16.98	12.45	15.38	18.11	17.04	17	17.37	17.48	17.45	17.03	16.55	16.66	17	16.86	16.97	18.24	15.31	16.64	16.07	18.21	17.76	18.29	17.08	17.26	17.21	17.03	17.86	13.79	14.71	17.52	17.92	17.84	15.44	17.49	17.82	16.37	16.43	16.38
1	PIP	sp|P12273|PIP_HUMAN	62258_TYLISSIPLQGAFNYK_2	12.83	12.68	12.44	14.39	14.37	13.79	14.36	14.78	14.05	15.16	13.67	14.26	14.3	14.84	13.92	13.94	13.41	14.34	14.44	14.35	12.53	14.04	14.57	14.52	13.82	14.91	14.03	14.27	14.25	14.04	14.37	14.17	14.72	14.62	13.97	14.89	14.87	14.13	14.51	14.22	14.44	14	14.94	14.28	14.9	14.15
35	CKB	sp|P12277|KCRB_HUMAN	65669_VLTPELYAELR_2	19.65	14.4	19.32	19.17	18.45	19.4	18.48	18.89	18.67	17.98	18.07	18.89	18.88	19.33	19.35	19.31	18.78	18.48	18.79	18.85	19.84	19.82	19.84	18.97	16.6	16.85	18.08	17.76	17.95	18.31	18.83	18.53	18.8	17.49	17.67	18.09	18.39	18.37	18.75	18.5	18.82	18.51	18.13	19.3	19.32	18.88
21	ANXA3	sp|P12429|ANXA3_HUMAN	43225_MLISILTER_2	12.65	16.96	17	17.31	17.22	17.64	16.54	17.29	16.38	15.36	16.52	16.83	16.74	17.51	16.74	17.07	16.47	17.17	17.73	17.51	16.71	13.97	17.28	16.17	14	13.4	14.85	16.27	16.22	16.1	16.27	16.46	16.86	15.46	16.65	14.86	15.91	16.03	15.87	15.31	14.72	14.96	14.21	16.87	17.14	15.62
6	CKMT1A	sp|P12532|KCRU_HUMAN	51306_RGTGGVDTAATGGVFDISNLDR_3	13.46	13.79	14.39	14	14.03	15.22	12.69	14.1	14.08	13.73	13.96	14.54	13.54	14.52	13.82	13.72	15.97	13.57	14.21	13.67	15.69	15.85	15.6	14.54	15.18	15.03	15.23	14.57	13.44	12.68	13.01	13.41	14.22	13.38	13.43	14.52	14.59	13.28	14.41	14.2	14.06	14.54	14.1	14	14.37	13.49
12	BCKDHA	sp|P12694|ODBA_HUMAN	27098_HYLLSQGWWDEEQEK_3	17	17.16	16.37	17.51	17.33	17.89	17.12	17.38	16.95	17.94	17.38	16.74	16.88	16.71	16.68	17.09	16.34	16.13	17.19	16.91	17.74	17.72	17.55	16.8	17.3	17.52	17.08	17.66	16.29	16.79	15.43	16.6	16.88	16.84	17.43	17.08	16.85	17.26	17.73	16.88	16.93	17.37	16.68	17.2	18	16.77
1	RNASE3	sp|P12724|ECP_HUMAN	70279_YPVVPVHLDTTI_2	12.49	12.82	13.66	13.56	14.12	14.26	12	13.46	13.32	14.22	12.26	14.46	12.18	12.36	12.67	12.51	13.26	11.35	13.59	12.43	12.97	12.52	12.91	13.69	13.8	13.09	13.52	13.72	14.44	12.75	12.25	13.57	13.94	13.15	13.86	13.09	14.18	12.82	11.27	13.47	13.47	14.44	12.58	14.23	12.76	13.26
67	ACTN1	sp|P12814|ACTN1_HUMAN	27659_IDQLEGDHQLIQEALIFDNK_3	17.58	17.52	16.88	17.57	17.52	17.99	17	17.87	16.67	17.17	16.88	17.76	16.61	17.82	16.9	17.5	18.58	17.22	17.75	17.22	16.36	17.04	17.06	17.52	17.12	18.04	17.99	17.65	17.23	17.37	17.33	17.26	17.62	17.67	17.41	16.67	17.22	17.17	17.83	17.74	15.54	17.02	16.29	17.21	17.26	17.05
3	ACE	sp|P12821|ACE_HUMAN	52259_RQEEAALLSQEFAEAWGQK_3	13.2	15.39	14.12	14.83	14.95	15.31	14.41	14.68	14.76	15.19	13.9	14.82	14.24	13.78	13.04	15.06	15.17	15.04	14.34	14.31	13.73	14.18	13.86	13.73	13.85	13.88	13.77	14.54	13.86	13	14.93	13.03	16	13.34	14.23	14.36	13.58	15.13	15.96	15.35	13.79	13.97	13.84	14.61	15.06	15.11
12	CDH1	sp|P12830|CADH1_HUMAN	42276_MALEVGDYK_2	14.46	14.44	14.35	15.29	14.45	11.06	14.49	14.6	14.21	13.65	14.33	14.44	14.55	14.54	14.89	14.6	13.76	14.74	14.4	15.02	14.85	14.34	14.92	14.37	14.35	14.57	14.04	13.63	13.66	13.37	13.88	14.2	14.5	13.86	13.92	15.04	14.84	14.17	14.1	14.99	13.48	14.31	14.63	14.72	14.34	14.24
2	MYH1	sp|P12882|MYH1_HUMAN	50337_QVEQEKSELQAALEEAEASLEHEEGK_3	15.69	15.96	13.88	14.17	14.35	14.04	15.87	15.62	15.99	14.24	14.84	12.43	15.19	15.52	15.9	15.33	14.68	14.71	14.27	15.68	14.65	14.49	13.54	13.97	13.3	15.01	15.76	15.67	11.24	16.37	15.59	15.48	14.61	10.77	15.96	17.59	13.91	15.72	14.46	15.52	14.9	14.08	13.71	14.71	14.35	14.64
37	MYH7	sp|P12883|MYH7_HUMAN	29442_ILNPAAIPEGQFIDSR_2	14.08	13.99	13.02	14.63	14.39	14.48	13.56	15.2	13.78	14.29	14.01	14.17	14.05	14.34	14.55	13.95	13.3	12.24	14.27	14.65	14.41	12.64	14.12	14.77	14.52	13.69	13.02	14.6	14.63	14.81	13.55	13.96	14.65	15.28	14.11	14.65	14.97	12.57	15.33	12.83	15.83	16.23	17.89	13.03	14.41	13.89
2	SRC	sp|P12931|SRC_HUMAN	23430_GPSAAFAPAAAEPK_2	10.28	11.72	11.94	13.35	11.95	9.15	11.89	12.83	11.99	11.5	11.77	10.49	10.76	11.07	11.73	11.73	10.98	10.65	12.72	12.42	12.27	12.32	12.12	12.08	10.82	12.34	11.66	11.75	11.01	11.75	11.77	12.05	11.63	11.46	11.9	10.69	10.47	11.44	10.71	11.29	12.08	11.94	11.54	11.32	12.17	10.01
1	PEPD	sp|P12955|PEPD_HUMAN	66318_VPLALFALNR_2	13.41	13.82	14.04	14.54	14.42	14.71	13.92	14.27	13.83	13.74	13.75	13.74	13.69	14.71	14.7	14.81	14.31	14.21	14.69	14.48	13.97	14	14.32	14.39	12.16	14.77	14.19	14.6	14.51	14.26	13.83	13.17	13.79	13.44	14.22	13.08	12.27	13.98	14.45	14.57	11.89	14.52	13.94	14.28	14.15	14.11
38	XRCC6	sp|P12956|XRCC6_HUMAN	28908_IISSDRDLLAVVFYGTEK_3	15.61	15.79	15.95	17.23	17.41	17.22	16.56	14.96	16.13	16.02	16.36	16.11	15.97	16.16	15.65	16.1	15.83	15.94	16.3	16.18	16.18	13.87	16.71	16.53	15.82	13.81	16.35	15.89	16.18	16.22	15.98	16.06	16.06	16.19	14.58	16.09	16.01	15.41	15.96	16.04	16.69	17.47	16.37	16.31	16.1	15.59
27	XRCC5	sp|P13010|XRCC5_HUMAN	69506_YGSDIVPFSK_2	15.47	15.51	15.87	15.12	16.2	15.41	16.13	15.15	16.28	12.89	15.94	15.28	15.56	15.27	15.51	15.41	14.66	15.52	15.41	15.56	16.27	16.24	15.88	15.42	16.04	15.02	15.81	15.03	15.36	15.63	15.3	15.34	15.47	16.2	15.15	13.62	12.23	15.36	15.14	15.42	12.34	16.49	15.99	14.82	14.82	15.29
6	COX4I1	sp|P13073|COX41_HUMAN	53599_SEDFSLPAYMDR_2	14.83	14.88	15.26	13.95	15.57	14.42	15.43	16.68	15.71	15.24	12.92	15.53	14.78	15.61	15.4	15.9	14.59	15.56	15.13	13.59	14.36	15.72	15.01	15.03	15.68	16.51	13.82	15.22	15.39	15.04	15.25	13.95	14.02	15.39	16.51	14.73	14.97	15.32	12.97	13.98	15.26	15.76	13.26	15.03	15	14.35
1	GP1BB	sp|P13224|GP1BB_HUMAN	62_AAARLSLTDPLVAER_3	12.39	12.2	12.8	13.41	14.23	13.63	13.04	14.17	14.73	13.95	12.76	13.01	13.19	12.13	14.25	14.48	13.28	13.42	11.78	13.54	12.79	13.33	12.64	13.56	13.18	12.35	13.83	13.54	15.78	14.94	15.15	14.04	14.48	12.54	12.85	14.53	13.53	11.46	14.66	13.86	18.22	13.36	11.88	13.45	13.74	13.34
1	IFI30	sp|P13284|GILT_HUMAN	23003_GMQLMHANAQR_3	11.97	12.97	12.39	12.97	11.69	9.78	14.44	11.26	12.47	13.35	14.69	13.66	13.66	12.2	12.71	12.69	11.03	13.34	13.13	13.14	13.75	13.35	13.09	14.43	13.6	11.91	13.91	15.06	13.28	14.15	13.73	13.53	11.92	14.88	13.91	13.49	14.05	13.44	11.8	10.93	11.73	12.01	12.79	9.69	12.4	14
3	LAMP2	sp|P13473|LAMP2_HUMAN	30034_IPLNDLFR_2	16	15.73	16.73	16.84	17.19	17.04	16.83	16.68	16.61	13.68	15.49	16.17	16.82	17.44	17.83	17.93	15.73	16.87	17.33	16.47	16.43	16.27	15.82	14.67	16.94	15.84	16.79	15.11	14.5	14.82	16.48	16.08	16.43	16.44	16.71	15.14	15.62	17.02	16.53	14.69	14.94	15.23	14.86	17.64	17.67	17.02
15	RNH1	sp|P13489|RINI_HUMAN	66091_VNPALAELNLR_2	16.33	16.63	16.7	16.38	16.71	16.42	16.59	16.5	17.04	14.64	16.55	16.7	16.69	16.49	16.65	15.8	16.23	16.21	16.27	16.23	16.33	15.96	16.23	16.29	16.64	16.53	13.66	16.6	16.43	16.43	16.3	16.29	16.35	16.55	16.59	14.33	14.96	16.52	16.36	16.31	15.76	16.23	16.01	16.17	16.06	16.52
12	VCAN	sp|P13611|CSPG2_HUMAN	23868_GRVSVPTHPEAVGDASLTVVK_4	13.89	13.32	13.05	13.79	13.53	14.11	12.43	13.31	13.99	14.99	14.46	13.71	13.36	12.03	14.51	14.9	13.16	14.19	14.81	13.33	13.51	13.66	13.12	15.3	14.55	13.67	13.47	13.92	14.59	13.63	13.17	13.73	14.06	14.07	13.15	16	15.75	13.42	12.31	14.4	15.47	14.14	14.48	13.64	13.08	13.16
58	EEF2	sp|P13639|EF2_HUMAN	65996_VNFTVDQIR_2	15.22	15.23	15.49	16.53	15.42	11.7	15.6	15.69	15.8	15.22	15.33	15.22	15.29	15.5	16.09	15.79	14.47	15.27	15.13	15.33	15.86	15.62	15.4	15.26	15.76	15.66	15.69	15.04	15	15.45	14.86	14.67	14.81	15.34	15.29	15.01	14.85	15.23	15.16	15.37	12.88	15.68	15.7	15.7	15.43	14.69
19	KRT10	sp|P13645|K1C10_HUMAN	46538_NQILNLTTDNANILLQIDNAR_3	15.29	14.69	15.36	14.39	14.32	15.02	16.02	14.36	14.07	15.13	15.1	15.53	15.54	15.66	13.93	14.59	14.25	15	15.39	14.96	14.88	15.12	15.37	14.94	13.36	14.14	14.24	15.04	14.91	15.12	14.69	15.53	14.51	14.6	15.93	14.76	14.88	13.98	15.09	14.41	15.18	15.3	15.27	14.17	15.05	15.68
6	KRT13	sp|P13646|K1C13_HUMAN	39930_LQSSSASYGGGFGGGSC(UniMod:4)QLGGGR_3	13.92	13.8	13.72	13.86	12.86	14.66	13.05	12.99	13.54	14.2	13.63	13.64	13.94	13.24	14.02	11.77	13.8	13.45	14.18	13.89	12.82	12.52	13.49	14.16	11.93	13.64	14.14	13.39	14.04	15.32	13.58	13.82	12.88	13.37	13.44	14.3	13.36	13.7	14.31	14.6	13.4	13.92	14.06	14.41	12.94	12.96
24	KRT5	sp|P13647|K2C5_HUMAN	22633_GLGVGFGSGGGSSSSVK_2	15.78	15.17	15.26	14.06	15.49	13.02	15.66	14.78	14.98	15.17	15.53	17.01	15.99	15.38	15.95	15.49	15.75	15.02	13.3	15.6	14.35	13.28	13.55	15.76	14.57	14.18	14.95	15.72	16.31	16.45	16.4	16.04	16.06	15.54	15.25	14.82	14.13	15.44	15.71	16.37	14.1	15.05	14.51	13.1	14.77	15.31
39	PDIA4	sp|P13667|PDIA4_HUMAN	54535_SHMMDVQGSTQDSAIK_3	14.86	14.63	14.9	13.14	12.18	11.96	15.02	12.81	13.75	14.52	15.03	14.44	14.88	15.2	15.18	14.97	12.82	14.44	14.21	14.84	14.86	14.79	14.76	14.58	14.93	12.11	14.86	14.51	14.07	14.24	14.32	14.7	12.52	15.31	15.08	14.78	14.75	15.48	12.26	13.39	13.66	14.82	15.39	13.8	13.18	14.31
1	C6	sp|P13671|CO6_HUMAN	60214_TLNIC(UniMod:4)EVGTIR_2	13.51	14.74	15.08	16.19	16.98	16.42	12.6	15.83	12.25	13.92	13.36	12.65	14.52	11.77	14.77	15.48	12.39	14.08	12.49	16.93	13.3	13	12.93	12.8	13.17	12.71	13.04	14.18	13.04	13.48	NA	16.31	12.62	13.89	12.63	13.09	16.74	14.03	13.84	12.21	17.85	15.71	15.81	17.12	17.01	13.96
1	P4HA1	sp|P13674|P4HA1_HUMAN	51798_RLNTEWSELENLVLK_3	11.83	11.92	11.94	12.98	12.91	12.32	12.37	11.94	12.65	12.71	11.52	11.63	12.04	12.61	11.55	12.22	12.77	9.83	12.26	12.15	11.85	12.58	12.5	13.21	11.68	12.08	12.65	12.36	12.59	12.67	11.8	12.21	12.7	13.16	12.66	12.95	10.63	12.6	12.84	12.36	10.67	11.08	10.8	12.47	12.58	12.19
5	ACP5	sp|P13686|PPA5_HUMAN	49322_QLRPLLATYGVTAYLC(UniMod:4)GHDHNLQYLQDENGVGYVLSGAGNFMDPSK_5	13.16	12.18	15.22	13.39	13.47	12.6	14.63	13.58	12.39	13.66	14.17	13.93	14.28	14.43	14.65	14.13	13.51	13.63	12.3	13.2	14.4	14.42	14.43	14.22	13.36	13.82	12.8	13	12	12.49	14.47	14.02	13.1	14.75	15.68	16.95	14.12	14.76	14.57	13.52	13.73	14.41	11.96	13.36	13.33	14.13
4	TPT1	sp|P13693|TCTP_HUMAN	9371_DLISHDEMFSDIYK_3	15.31	15.54	15.78	15.58	15.42	15.71	15.03	15.55	15.35	14.66	14.75	11.55	14.67	14.7	15.38	15.68	14.78	14.47	15.15	14.49	16.72	16.53	16.07	16.12	15.07	14.92	15.24	15.35	15.21	15.51	15.39	14.88	15.28	14.63	12.22	14.38	14.94	14.73	14.72	15.46	16.25	16.05	15.77	15.04	15.02	14.86
4	ALAD	sp|P13716|HEM2_HUMAN	34417_LAEVALAYAK_2	13.17	13.16	13.19	14.42	13.77	11.68	10.84	13.92	13.99	13.5	13.9	14.2	12.36	13.61	13.96	13.91	13.55	14	13.48	14.08	13.89	13.62	13.79	13.59	13.62	13.66	13.59	13.55	13.93	13.95	14.32	14.32	14.35	13.69	13.77	11.67	12.71	13.93	14.08	13.61	12.53	13.54	13.23	14.44	14.25	14.19
1	HLA-DRB1	sp|P13760|2B14_HUMAN	68279_VYPEVTVYPAK_2	13.28	15.23	14.69	13.9	12.61	13.05	13.07	13.03	12.04	12.6	12.78	12.74	13.5	12.57	13.77	13.36	13.97	14.7	14.32	14.86	14.01	13.66	12.25	12.63	12.02	12.33	12.19	13.26	13.36	12.97	13.33	13.46	12.88	14.08	13.36	12.7	13.66	13.42	14.53	14.36	13.27	13.71	13.85	14.78	13.98	14.63
1	HLA-DRB4	sp|P13762|DRB4_HUMAN	69745_YIYNQEEYAR_2	13.4	12.71	13.35	12.07	12.36	11.22	12.11	12.33	12.87	12.26	11.4	13.57	12.98	12.55	12.89	13.06	13.34	13.13	9.64	11.9	9.7	12.67	12.5	13.14	12.59	12.5	11.67	12.72	13.78	14.01	13.41	13.63	13.59	12.58	13.82	11.22	10.28	12.38	13.65	13.88	11.66	12.23	13.79	12.59	12.27	11.81
32	LCP1	sp|P13796|PLSL_HUMAN	6647_AYYHLLEQVAPKGDEEGVPAVVIDMSGLR_4	15.67	15.8	15.91	16.46	16.82	16.8	16.43	15.52	16.01	15.3	15.36	16.2	15.94	16.25	15.33	16.05	16.1	16.03	16.1	15.56	16.53	17.2	16.94	17.41	15.84	15.39	16.36	16.91	17.44	17.8	16.49	14.3	15.52	15.9	15	15.36	14.24	14.97	16.65	17.21	15.49	15.51	15.27	15.63	15.92	15.81
8	PLS3	sp|P13797|PLST_HUMAN	27598_IDINMSGFNETDDLK_2	15.4	15.27	14.97	15.52	14.46	16.64	15.24	14.82	15.11	15.42	15.61	15.45	14.4	15.74	15.43	15.23	15.93	15.48	15.43	14.62	15.82	15.85	15.12	15.46	14.89	14.55	15.31	15.36	15.7	15.97	15.59	15.28	15.62	15.44	14.53	15.45	16.51	15.56	15.6	16.17	15.69	15.39	15.05	15.31	15.8	14.89
10	APEH	sp|P13798|ACPH_HUMAN	56675_SRQDLFAVDTQVGTVTSLTAGGSGGSWK_3	15.13	14.97	15.64	16.11	14.96	15.96	14.77	16.69	14.71	15.08	14.18	16.15	15.38	15.86	15.31	15.41	15.24	14.93	15.68	15.45	14.72	15.81	15.76	15.13	14.34	14.78	14.26	14.65	15.07	15.12	15.64	15.65	15.72	14.87	15.98	14.99	15.69	15.08	16.59	15.6	14.98	15.05	14.86	15.53	14.95	14.96
15	ETFA	sp|P13804|ETFA_HUMAN	67927_VVPEMTEILK_2	15.13	11.87	15.58	16.95	15.85	17.02	16.14	15.98	15.98	15.56	15.48	15.09	15.45	15.1	15.53	15.36	15.16	15.28	15.39	15.72	16.54	16.11	16.08	15.31	16.59	16.38	15.88	15.26	15.32	15.26	15.17	15.22	15.38	15.36	15.17	15.61	16.19	15.7	15.34	14.29	17.69	16.16	15.75	15.58	15.46	15.06
8	TNNT1	sp|P13805|TNNT1_HUMAN	65608_VLSNMGAHFGGYLVK_3	13.93	12.63	13.98	14.01	13.76	13.41	14.52	13.45	13.1	13.05	12.87	13.34	13.92	13.57	13.16	13.61	12.16	12.98	13.5	13.49	14.63	12.42	13.2	13.46	14.48	13.36	12.71	12.57	13.74	13.99	11.7	13.35	13.68	14.17	12.61	12.6	13.93	13.89	13.44	13	17.73	13.65	15.84	13.43	12.99	12.4
5	GYS1	sp|P13807|GYS1_HUMAN	20273_GADVFLEALAR_2	11.62	12.09	12.53	12.45	13.38	11.33	12.99	13.17	12.12	12.4	11.33	12.55	12.53	12.41	12.22	13.46	13.13	12.97	13.62	12.45	12.94	12.28	13.29	11.85	11.26	12.93	13.48	13.62	13.04	12.07	12.75	12.98	13.26	12.83	12.5	12.7	12.67	12.98	13	12.51	12.61	13.28	12.49	12.5	11.87	11.77
16	PRKAR2A	sp|P13861|KAP2_HUMAN	625_AATIVATSEGSLWGLDR_2	15.93	16.05	15.65	15.7	16.63	16.26	15.67	16.37	16.18	13.79	15.6	15.19	15.59	16.14	12.99	15.49	16.34	15.98	16.1	15.89	13.24	15.52	15.96	16.04	15.29	16.28	15.98	16.14	16.51	15.83	15.78	16.11	16.57	16.15	16.71	14.73	14.83	15.62	16.22	15.94	15.64	16.22	15.56	14.49	15.71	15.49
4	ENO3	sp|P13929|ENOB_HUMAN	25683_HIADLAGNPDLILPVPAFNVINGGSHAGNK_4	13.94	14.35	14.17	16.99	14.95	18.6	14.66	17.46	16.68	15.18	14.94	14.42	14.68	14.34	14.15	14.61	15.7	14.78	14.68	14.78	13.66	14.18	14.47	14.41	14.53	17.34	15.23	14.75	14.24	14.97	15.82	14.61	16.09	13.89	14.59	15.06	15.48	14.83	15.13	16.27	18.21	14.53	15.79	16.28	16.69	14.43
2	CD59	sp|P13987|CD59_HUMAN	2164_AGLQVYNK_2	14.42	14.32	14.5	12.82	13.05	12.16	14.5	13.53	14.06	15.99	15.06	14.42	14.95	13.64	14.26	14.03	12.7	14.77	14.37	14.85	13.72	13.94	13.89	13.85	14.4	13.71	14.35	14.54	13.48	14.72	14.92	14.77	12.21	14.17	14.22	15.6	16.14	14.6	12.44	13.47	14.75	14	14.67	12.88	12.77	14.75
1	MTHFD2	sp|P13995|MTDC_HUMAN	48210_QEVEEWVASGNK_2	13.95	13.97	12.46	12.85	12.91	13.29	14.71	13.15	13.14	12.55	13.84	13.82	14.09	12.77	12.77	13.8	13.44	13	13.89	12.53	13.61	13.03	NA	14.34	14.24	13.32	13.46	13.76	13.63	13.45	12.86	13.27	12.85	13.27	13.68	12.68	12.77	14.23	14.06	14.06	14.54	13.61	13.19	14.18	13.29	14.23
6	MIF	sp|P14174|MIF_HUMAN	47564_PM(UniMod:35)FIVNTNVPR_2	13.67	13.94	12.33	13.03	13.53	16.49	13.34	13.11	12.25	12.29	12.63	12.4	11.22	13.91	14	12.39	13.24	13.47	13.63	13.44	12.91	12.38	12.84	12.93	12.68	12.68	13.31	11.84	11.92	12.76	12.33	13.37	12.84	12.32	12.51	12.61	13.02	12.39	13.1	12.59	14.02	12.64	11.93	14.04	14	13.82
2	CD99	sp|P14209|CD99_HUMAN	15165_ENAEQGEVDMESHR_3	12.04	11.68	12.24	12.37	11.99	11.7	10.92	12.51	12.71	9.98	12.24	12.26	12.24	11.11	11.86	12.16	12.84	12.1	11.56	10.72	10.77	10.78	11.79	10.22	12.88	13.1	11.79	12.12	11.5	13.27	11.43	10.55	12.74	11.9	11.46	11.36	10.53	11.86	12.04	13.09	10.71	11.73	12.43	10.69	11.98	9.72
12	PRKCSH	sp|P14314|GLU2B_HUMAN	41862_LWEEQLAAAK_2	15.35	15.37	15.45	15.89	15.13	14.39	15.31	15.2	15.43	15.54	15.54	15.05	15.39	15.08	14.94	14.84	14.45	15.39	14.91	15.41	14.84	12.92	14.57	14.59	15.48	15.46	15.11	14.89	15	15.05	14.85	14.99	14.74	15.64	15.62	16.5	16.3	14.88	14.73	15.04	14.57	15.4	15.71	15.13	14.94	14.69
5	HCLS1	sp|P14317|HCLS1_HUMAN	53212_SAVGHEYVAEVEK_3	11.96	12.8	11.12	10.8	10.59	11.4	12.36	10.21	12.11	14.5	12.77	11.31	12.2	11.69	11.72	11.45	10.08	11.45	11.3	11.78	12.03	11.73	11.59	10.8	12.4	11.26	12.2	13.49	13.28	13.56	12.8	11.91	10.54	11.32	12.34	13.21	13.63	12.43	10.92	10.9	12.57	11.7	12.04	11.34	11.47	10.13
3	FDPS	sp|P14324|FPPS_HUMAN	65643_VLTEDEMGHPEIGDAIAR_3	13.23	13.45	13.49	13.79	12.94	13.64	12.12	13.54	11.75	12.45	12.91	13.15	13.13	12.92	13.38	10.73	13	13.15	12.63	13.76	13.72	13.59	13.35	13.46	13.62	13.6	13.03	13.26	13.58	13.76	12.67	13.13	13.22	11.09	13.09	12.9	12.85	13.39	11.93	14.15	13.66	13.79	13.82	13.42	12.88	12.89
1	COX7A2	sp|P14406|CX7A2_HUMAN	21785_GGVADALLYR_2	14.17	14.61	14.87	15.8	15.62	15.88	15.65	16.02	15.46	13.63	15.12	14.37	14.67	15.23	15.63	15.39	14.62	15.46	15.16	15.37	15.11	14.61	15.28	14.07	15.46	15.71	14.74	14.49	14.3	14.45	14.46	14.79	15.16	15.14	15.1	14.22	15.2	14.89	14.8	14.66	15.49	15.77	14.99	14.88	14.85	13.99
34	NID1	sp|P14543|NID1_HUMAN	3255_ALEGLQYPFAVTSYGK_2	15.31	15.09	14.91	15.61	15.57	15.74	12.96	15.07	15.45	16.42	15.36	15.61	15.4	15.55	14.45	15.06	16.86	15.53	16.27	15.4	13.96	13.35	14.75	15.84	14.69	15.36	15.27	16.28	16.27	15.61	15.61	15.21	16.17	15.86	15.94	14.7	17.08	16.19	16.68	15.78	12.78	15.4	15.1	14.99	15.5	15.37
15	AKR1A1	sp|P14550|AK1A1_HUMAN	63681_VFDFTFSPEEMK_2	15.62	15.89	16.05	17.35	16.92	17.53	16.42	16.86	16.62	16.61	16.19	16.1	16.46	16.92	16.86	17.21	16.07	16.25	16.46	16.58	16.18	16.25	16.35	16.26	16.26	16.99	16.27	16.02	16.2	16.02	15.79	15.59	15.97	15.61	16.21	15.86	16.57	16.2	16.34	16.27	15.35	16.13	15.66	16.76	16.67	15.87
4	PLA2G2A	sp|P14555|PA2GA_HUMAN	11575_EAALSYGFYGC(UniMod:4)HC(UniMod:4)GVGGR_3	13.31	13.06	12.37	12.65	11.27	12.79	12.22	12.82	12.53	13.2	13.72	11.99	13.98	12.39	12.25	13.14	12.08	16.91	16.67	15.04	10.85	12.28	13.09	13.43	11.21	13.95	14.66	12.77	11.69	13.71	12.53	13.45	11.74	13.19	11.73	14.4	14.61	13.12	12.69	14.9	11.72	12.36	14.4	13.62	14.35	13.68
44	PKM	sp|P14618|KPYM_HUMAN	24646_GVNLPGAAVDLPAVSEK_2	17.38	17.82	13.27	18.61	17.95	18.77	17.61	18.2	17.32	18.46	17.49	17.73	17.73	17.23	17.26	17.4	17.53	17.52	17.69	18	17.43	17.47	17.33	17.55	17.63	18.01	17.74	17.64	17.66	17.37	17.76	17.24	17.66	16.72	17.38	18.05	18.55	17.47	17.71	17.73	19.17	17.94	17.16	17.8	17.6	17.34
2	ACYP2	sp|P14621|ACYP2_HUMAN	24430_GTVTGQVQGPEDK_2	8.9	9.98	11.75	10.92	11.39	12.03	11.46	11.12	11.36	9.86	10.63	11.21	10.62	11.19	11.08	10.96	10.19	11.6	10.8	11.04	11.12	11	11.19	10.87	11.4	10.17	10.76	11.2	11.2	11.03	11.96	10.84	9.76	11.19	11.01	9.86	9.9	9.07	12.68	13.54	13.07	11.65	11.86	10.63	10.53	10.34
45	HSP90B1	sp|P14625|ENPL_HUMAN	54465_SGYLLPDTK_2	17.29	17.2	17.48	15.46	17.55	12.9	17.7	17.21	17.74	16.94	17.45	16.69	17.33	17.47	17.84	17.43	16.12	17.22	16.87	17.82	16.8	17.02	16.73	16.47	17.58	17.4	17.26	16.5	16.51	16.99	17.02	17.08	16.83	17.56	17.47	16.9	17.06	17.58	16.88	16.81	14.36	17.62	18.22	15.33	16.84	16.81
12	MYL6B	sp|P14649|MYL6B_HUMAN	46673_NRGQGTYEDYLEGFR_3	13.82	13.61	13.67	13.63	13.87	14.22	13.89	13.91	14.02	14.17	13.91	13.15	13.29	13.22	13.33	13.19	14.01	13.01	14.72	13.63	14.36	14.5	13.86	13.53	14.02	14.43	14.01	13.43	13.26	13.15	14.18	13.32	13.55	13.64	13.99	13.06	13.73	14.41	13.65	13.76	16.24	14.23	16.33	13.94	13.74	13.85
2	MMP9	sp|P14780|MMP9_HUMAN	1612_AFALWSAVTPLTFTR_2	13	14.85	14.91	13.42	13.73	13.33	14.8	11.84	12.6	12.83	14.61	14.84	14.74	15.71	15.08	12.6	13.39	14.82	13.47	15.05	15	13.55	15.63	15.4	12.98	13.99	13.13	13.62	14.63	14.81	12.74	14.85	13.53	10.7	13.78	16.65	13.1	12.71	13.43	13.43	13.91	14.18	14.85	12.99	13.15	14.97
3	COX6B1	sp|P14854|CX6B1_HUMAN	21516_GGDISVC(UniMod:4)EWYQR_2	13.4	12.44	12.27	13.93	13.41	13.12	13.34	12.81	13.49	14.5	12.85	13.43	13.48	13.24	11.98	11.67	13.71	13.95	14.05	14.12	12.92	11.73	12.16	12.77	13.9	13.31	12.96	11.99	12.82	11.62	12.51	12.64	12.69	11.82	11.74	13.45	14.48	12.61	13.83	11.54	15.11	13.35	13.75	13.8	12.8	13.48
16	HNRNPL	sp|P14866|HNRPL_HUMAN	54966_SKPGAAMVEMADGYAVDR_3	16.18	16.39	16.24	16.43	15.74	12.41	15.81	15.9	16.27	14.82	15.89	15.5	15.63	15.23	15.85	15.4	14.85	15.66	15.52	15.94	16.5	15.96	16.02	15.42	15.94	15.8	15.74	15.12	15.63	15.98	15.58	15.22	14.94	16.1	16.12	15.02	15.17	15.44	14.9	15.44	15.97	15.83	15.92	15.59	15.44	15.05
16	DARS	sp|P14868|SYDC_HUMAN	31648_IYVISLAEPR_2	15.47	15.56	15.77	15.11	15.51	15.66	15.66	15.58	16.33	14.45	15.46	15.31	15.3	15.67	15.91	15.84	14.62	15.27	15.53	15.17	16.14	15.87	15.89	15.33	15.86	15.68	15.38	15.38	15.3	15.69	15.2	15.08	15.16	15.4	15.45	14.74	15.29	15.07	14.84	15.15	15.8	15.34	15.29	15.07	15.34	15.1
19	JUP	sp|P14923|PLAK_HUMAN	48097_QEGLESVLK_2	17.03	17.27	16.85	16.17	16.19	15.82	16.56	15.89	16.58	14.17	16.42	12.57	16.69	13.76	16.34	16.18	15.88	16.82	16.51	16.97	15.85	15.63	15.41	12.47	16.63	16.17	16.07	11.77	15.58	16.54	15.83	16.02	15.84	13.36	16.55	14.47	14.37	16.18	16.06	16.25	15.87	11.95	15.88	16.07	15.77	16.28
8	UQCRB	sp|P14927|QCR7_HUMAN	51809_RLPENLYNDR_3	14.73	14.79	15.37	14.99	14.35	13.7	14.59	13.92	14.43	13.8	15.51	13.65	14.39	13.85	13.96	13.76	14.03	13.74	14.45	15.23	12.89	14.84	13.02	16.37	12.1	14.43	13.09	14.29	15.6	14.5	12.11	17.61	13.97	14.7	13.59	13.67	13.38	13.28	14.19	13.71	15.12	14.62	14.92	14.65	14.21	16.15
1	CPB1	sp|P15086|CBPB1_HUMAN	69379_YGFLLPESQIR_2	14.57	13.75	11.99	14.24	14.41	13.58	13.87	13.54	12.21	13.77	12.05	12.83	13.37	13.1	12.71	12.77	15.29	11.56	13.14	14.11	14.52	13.99	13.36	13.34	14.88	13.01	12.36	11.62	14.19	14.32	15.15	12.22	13.96	12.11	12.52	14.51	13.49	14.3	14.79	13	12.68	13.89	12.82	11.26	14.12	13.72
1	FABP4	sp|P15090|FABP4_HUMAN	16917_EVGVGFATR_2	13.95	12.7	9.73	13.09	10.56	13.08	14.69	14.53	14.79	12.45	13.67	11.78	15	14.72	14.1	13.35	13.93	14.43	10.92	13.06	11.17	14.76	12.98	11.88	10.29	12.36	13.11	12.35	12.55	13.15	14.03	13.85	13.16	13.59	13.08	13.71	12.61	11.29	14.02	10.49	13.71	11.06	13.63	11.16	12.82	11.79
3	GLUL	sp|P15104|GLNA_HUMAN	40944_LTGFHETSNINDFSAGVANR_3	13.99	14.14	14.6	14.69	13.69	14.51	13.58	13.74	13.55	14	14.41	13.2	13.58	13.42	14.38	13.38	13.89	14.83	13.16	14.14	13.15	13.71	13.51	13.95	13.24	12.86	13.93	13.78	13.31	14.2	14.04	13.25	13.19	13.12	13.24	14.25	14.11	14.11	14.39	14.54	14.13	13.18	14.36	13.55	13.4	14.12
7	AKR1B1	sp|P15121|ALDR_HUMAN	25723_HIDC(UniMod:4)AHVYQNENEVGVAIQEK_4	12.03	11.55	12.04	12.02	12.43	11.56	12.48	11.81	12.51	12.45	12.46	12.49	12.45	11.97	12.21	13.25	12.17	12.49	12.38	12.86	12.19	11.62	12.14	11.92	12.7	12.18	12.29	12.25	12.68	12.26	13.11	12.58	12.15	12.43	12.34	11.25	11.4	12.45	11.88	12.74	13.18	12.13	12.98	13.38	12.42	12.31
61	ANPEP	sp|P15144|AMPN_HUMAN	17196_EVVLQWFTENSK_2	13.8	15.38	15.45	15.74	13.47	16.43	14.84	15.9	15.28	16.09	14.25	13.94	15.01	16.13	15.76	15.79	16.78	15.58	15.68	15.39	15.27	15.03	15.58	14.35	14.7	14.6	14.75	16.17	16.15	15.5	15.73	13.71	16.34	13.3	12.92	15.57	15.52	14.77	14.92	15.91	13.71	15.78	13.04	17.41	17.32	16.21
1	RAC2	sp|P15153|RAC2_HUMAN	32724_KLAPITYPQGLALAK_3	12.84	13.2	12.18	14.4	13.24	14.49	13.32	12.51	14.11	15.58	11.56	12.24	13.05	12.6	13.11	12.29	13.66	13.19	12.99	11.74	13.93	12.41	13.37	12.59	13.06	13.97	12.33	13.86	13.79	13.74	12.99	12.77	12.6	15.33	13.37	13.29	13.93	12.84	12.79	14.26	12.82	12.7	12.17	13.23	11.79	12.58
2	GSPT1	sp|P15170|ERF3A_HUMAN	57198_STIGGQIMYLTGMVDK_2	13.15	12.78	13.31	14.67	13.53	13.1	13.29	14.35	13.08	14.4	13.01	14.31	12.19	12.76	12.88	12.05	14.18	12.67	13.44	12.64	13.1	13.69	13.29	14.05	14.06	14.77	12.99	13.02	13.42	13.4	13	12.63	14.25	12.89	12.92	13.76	13.31	12.52	14.16	12.37	12.44	13.35	13.3	13.05	12.97	13.18
5	ARSA	sp|P15289|ARSA_HUMAN	42831_MGMYPGVLVPSSR_2	13.66	13.78	14.6	14.8	14.58	14.95	14.43	14.46	14.91	14.87	14.64	13.43	14.77	14.78	15.01	15.11	15.21	15.99	15.9	16.31	13.27	13.6	13.28	14.1	15.19	15.51	14.5	14.88	13.27	14.59	13.92	13.59	14.24	14.9	14.9	15.15	14.65	14.68	14.65	13.82	12.9	14.61	12.92	15.9	16.23	14.42
49	ACPP	sp|P15309|PPAP_HUMAN	40416_LSGLHGQDLFGIWSK_3	18.02	18.38	18.68	19.76	18.97	19.86	18.31	19.07	17.8	17.21	18.35	19.5	18.86	20.01	20.3	19.82	19.52	20.77	21.24	21.08	17.64	17.45	18.31	16.48	18.83	18.91	18.86	15.39	15.73	15.66	18.43	19.13	19.4	18.19	19.22	18.6	18.76	18.75	18.85	15.3	19.18	17.12	17.77	20.13	20.19	18.25
23	EZR	sp|P15311|EZRI_HUMAN	56421_SQEQLAAELAEYTAK_3	15.63	15.89	16.02	15.82	15.51	16.06	15.28	15.4	15.77	16.29	15.7	15.51	15.39	15.56	16.12	16.07	15.48	15.52	15.59	15.92	15.71	14.55	15.35	15.34	16.12	16.26	15.77	15.24	15.11	15.61	15.54	14.9	15.23	15.49	15.59	15.88	16.85	15.94	15.68	15.4	17.2	15.33	15.24	15.91	16.01	15.22
6	UCHL3	sp|P15374|UCHL3_HUMAN	69866_YLENYDAIR_2	13.26	10.24	13.19	13.83	13.87	12.17	13.85	13.53	13.64	13.07	11.86	13.17	14.03	12.8	13.39	14.6	12.58	13.8	12.04	12.58	14.06	13.84	13.54	12.9	14.13	12.35	12.51	12.92	13.43	10.83	13.32	13.43	12.83	12.62	12.22	13.23	11.68	13.96	12.69	17.03	12.91	13.52	13.12	11.82	12.44	11.61
2	HPGD	sp|P15428|PGDH_HUMAN	62634_VALVTGAAQGIGR_2	13.19	12.3	12.44	12.26	13.55	15.51	13.25	13.96	14.82	13.84	15.08	12.56	13.23	12.19	12.86	12.45	12.79	12.43	12.96	12.83	12.63	13.09	13.44	13.07	14.64	14.14	14.41	12.32	11.75	12.68	12.53	12.74	13.09	13.51	12.1	11.94	13.24	10.9	13.16	12.38	13.15	12.38	12.89	14.9	14.39	13.21
6	ELN	sp|P15502|ELN_HUMAN	69331_YGAAVPGVLGGLGALGGVGIPGGVVGAGPAAAAAAAK_3	12.79	13.26	13.73	13.87	14.12	13.32	13.08	13.03	13.57	13.4	13	14.7	12.76	15.57	14.87	13.74	13.71	14.64	14.87	14.32	14.15	13.61	12.34	14.49	12.25	14.12	13.79	13.55	12.95	13.43	13.55	14.71	14.46	12.93	15.48	16.52	13.82	13.68	13.72	14.28	13.55	15.21	13.14	13.25	13.3	13.82
7	NME1	sp|P15531|NDKA_HUMAN	19013_FMQASEDLLK_2	14.44	14.72	14.91	16.34	15.34	16.11	15.48	15.64	15.72	14.73	15.42	14.07	14.95	15.26	15.66	15.38	14.82	15.76	15.63	15.88	16.53	15.99	16.01	15.32	15.98	15.89	15.51	14.2	14.17	12.92	14.07	14.38	14.07	14.94	14.75	14.32	15.09	14.73	14.27	13.22	16.35	15.3	14.94	15.32	15.12	14.83
1	NQO1	sp|P15559|NQO1_HUMAN	3465_ALIVLAHSER_2	14.69	14.99	14.86	15.9	7.23	14.97	15.68	15.28	12.23	15.24	15.82	15.32	15.12	14.33	14.24	15.39	15.36	14.5	14.42	15.22	12.84	8.98	14.73	14.12	14.59	14.2	8.99	15.33	15.4	15.23	13.18	15.64	15.2	15.15	15.53	15.33	15.35	15.07	10.54	15.11	14.39	14.74	15.53	12.9	14.88	15.4
7	GNS	sp|P15586|GNS_HUMAN	1790_AFQNVFAPR_2	14.2	14.43	13.8	14.55	14.21	14.78	14.23	13.82	14.58	13.79	14.4	13.65	14.04	14.15	14.52	14.32	13.88	14.58	14.3	14.5	14.98	14.95	15.07	14.38	14.18	14.42	14.06	14.01	13.32	14.02	14.31	14.18	13.44	14.68	14.52	13.58	14.06	13.98	13.69	14.62	14.42	13.32	13.83	15	15.16	13.78
7	RPS2	sp|P15880|RS2_HUMAN	62305_TYSYLTPDLWK_2	15.85	16.05	16.06	16.94	16.61	17.09	16.05	16.67	16.54	15.97	16.05	15.86	15.61	16.29	16.16	16.24	15.37	15.77	16.01	15.61	16.49	16.69	16.65	15.96	16.4	16.71	16.1	15.56	15.81	15.95	15.82	15.48	15.72	16.18	16.71	15.26	16.51	15.7	15.68	15.54	17.73	16.53	15.79	16	16.12	15.38
2	ST6GAL1	sp|P15907|SIAT1_HUMAN	38694_LMNSQLVTTEK_2	13.89	13.04	13.4	12.84	14.31	12.89	11.5	13.59	13.7	14.41	13.43	14.4	13.32	12.62	13.71	13.59	13.44	13.09	12.42	13.63	12.61	12.61	12.97	14.22	12.79	13.63	13.54	12.19	12.83	13.66	14.39	13.17	13.83	13.88	12.29	13.69	13.08	12.3	12.71	12.45	14.61	13.81	13.59	13.65	13.39	13.28
67	DSP	sp|P15924|DESP_HUMAN	60511_TMIQSPSGVILQEAADVHAR_3	16.14	16.07	16.41	14.47	14.31	14.59	14.16	15.08	14.46	14.58	14.5	15.98	14.01	15.95	16.3	16.19	16.08	13.16	15.23	15.09	14.84	15	14.71	16	15.16	15.47	15.32	16.17	16.31	16.23	15.83	15.2	15.73	16.05	15.22	13.55	14.57	14.38	16.22	16.38	15.51	15.77	15.74	14.93	14.98	15.26
4	RPA2	sp|P15927|RFA2_HUMAN	810_AC(UniMod:4)PRPEGLNFQDLK_3	15.38	15.32	15.42	14.53	14.96	14.41	15.09	15.18	15.64	16.04	16.08	16.14	16.56	14.9	15.74	15.22	15.43	15.48	15.3	15.94	14.89	14.76	14.31	16.24	15.18	15.32	16.08	16.38	15.52	16.8	15.93	15.47	15.13	14.56	14.29	14.77	14.58	16.48	16.04	15.67	14.72	14.48	15.94	13.56	16.11	16.21
2	MUC1	sp|P15941|MUC1_HUMAN	8874_DISEMFLQIYK_2	10.95	11.93	11.31	11.9	13.27	12.66	11.96	13.46	13.73	12.07	13.12	11.82	11.81	11.6	12.79	11.89	11.94	12.59	13.5	12.85	11.77	11.97	12.6	12.44	11.74	12.63	13.33	11.99	12.22	12.69	12.28	11.97	13.41	11.68	11.79	11.44	12.29	10.87	13.12	13.06	12.25	11.4	12.48	15.58	12.74	12.19
1	COX7C	sp|P15954|COX7C_HUMAN	45858_NLPFSVENK_2	14.07	13.66	13.47	14.8	14.25	11.99	14.51	14.26	14.03	12.94	13.78	12.28	13.02	12.51	13.66	13.95	11.71	13.83	13.75	14.03	13.11	13.36	13.12	12.64	11.6	13.7	13.47	13.87	10.74	13.24	13.42	10.44	13.04	13.61	13.47	14.47	12.8	13.5	13.13	14.38	11.11	14.14	14.05	13.8	12.8	12.83
1	TIMP2	sp|P16035|TIMP2_HUMAN	16802_EVDSGNDIYGNPIK_2	11.16	11.82	11.27	11.12	10.26	11.32	11.44	10.78	11.58	11.05	11.39	11.51	10.71	12.66	10.32	11.51	12.12	10.79	11.07	11.25	13.11	12.44	11.14	13.74	13.08	10.92	12.36	11.55	12.57	12.33	11.07	11.29	11.37	11.87	13.56	11.36	11.82	13.13	12.12	11.42	11.57	12.25	10.97	11.67	11.26	11.13
4	CD44	sp|P16070|CD44_HUMAN	45916_NLQNVDMK_2	12.07	12.79	12.12	13.23	11.88	12.94	13.15	11.38	11.36	11.38	13.17	11.84	13.3	11.5	12.4	12.59	11.96	16.66	12.75	11.61	11.12	12.1	11.89	12.18	13	12.95	13.21	13.11	14.26	13.56	11.47	12.7	10.76	12.21	12.76	12.24	12.36	12.71	11.56	13.29	12.37	12.37	12.92	12.87	12.34	10.52
2	NQO2	sp|P16083|NQO2_HUMAN	55046_SLASDITDEQK_2	12.45	12.93	13.1	11.52	12.59	11.57	11.9	12.86	12.44	11.09	11.23	11.96	10.46	11.57	11.67	12.7	11.57	10.31	11.15	13.08	12.85	13.05	12.7	13.11	11.22	12.12	12.41	12.6	12.27	13.32	11.08	12.41	12.41	11.87	12.34	11.5	11.19	12.2	11.24	12.37	13.09	9.79	13.25	12.3	11.43	11.97
2	ITGB4	sp|P16144|ITB4_HUMAN	37836_LLELQEVDSLLR_2	12.11	11.67	12.11	13.02	12.51	11.9	11.87	12.69	12.13	13.19	12.35	13.95	13.17	12.51	11.82	12.35	12.53	11.87	12.66	12.08	10.44	12.5	13.88	13.05	11.67	12.38	12.11	12.28	12.05	11.85	12.6	13.07	14.04	11.85	12.63	12.45	12.64	12.17	12.31	12.93	12.2	12.56	12.23	12.06	12.52	12.58
12	CBR1	sp|P16152|CBR1_HUMAN	19476_FRSETITEEELVGLMNK_3	16.41	16.61	16.65	17.57	17.16	17.79	16.58	14.22	16.91	17.15	16.68	16.73	16.7	17.11	16.92	17.49	16.43	16.54	16.88	16.86	16.26	16.74	16.46	16.4	16.81	14.69	16.62	16.71	16.78	16.7	16.74	16.24	16.84	16.2	14.38	16.96	17.19	13.75	16.79	13.94	17.3	16.12	15.78	16.98	16.84	16.24
6	ANK1	sp|P16157|ANK1_HUMAN	38112_LLLENNANPNLATTAGHTPLHIAAR_4	11.72	12.78	10.55	12.02	12.52	12.26	12.1	12.08	12.33	12.27	11.33	12.72	11.04	10.99	12.13	11.81	11.29	12.2	12.08	11.75	11.49	12.26	12.96	12.18	11.46	11.74	12.22	11.88	12.17	11.37	10.99	12.31	12.89	11.83	11.75	13.2	13.66	12.16	12.19	11.63	10.04	12.42	11.47	13.36	12.33	12.08
5	ACADS	sp|P16219|ACADS_HUMAN	34314_LADMALALESAR_2	13.11	13.63	13.56	14	14.01	14.37	13.66	14.03	13.96	13.31	13.18	13.37	12.95	14.06	12.93	13.01	13.42	11.41	13.54	12.63	15.16	15.09	15.27	14.25	13.45	13.9	13.51	13.8	14.02	13.83	12.76	13.26	13.51	13.97	13.93	13.72	12.94	13.2	13.43	12.26	15.11	13.56	14.31	13.38	13.65	13.11
1	CREB1	sp|P16220|CREB1_HUMAN	29431_ILNDLSSDAPGVPR_2	16.78	16.6	17.62	15.71	14.57	15.42	16.07	15.02	16.03	15.61	15.54	16.71	15.92	16.51	16.99	17.16	15.36	16.16	15.8	16.35	16.04	15.95	16.45	16.66	15.8	14.92	16.28	17.5	17.15	15.66	16.65	17.33	15.08	16.96	17.69	16.16	15.69	16.83	15.72	15.38	16.99	17.2	17.11	15.96	15.96	16.59
6	GLB1	sp|P16278|BGAL_HUMAN	66188_VNYGAYINDFK_2	14.01	13.78	13.63	14.52	12.94	14.85	13.83	13.92	14.19	14.11	13.63	13.38	13.62	12.45	13.97	14.03	13.75	13.46	14.01	13.48	14.66	14.5	14.73	13.98	13.02	13.11	13.53	12.98	13.52	13.4	13.36	13.06	13.02	13.92	13.96	13.1	14.16	13.5	13.51	13.6	13.87	13.15	10.85	13.6	13.39	13.13
1	GCFC2	sp|P16383|GCFC2_HUMAN	25326_HESTYLQQLSR_2	10.95	11.02	11.47	10.18	10.69	10.34	10.18	11.21	11.35	12.59	9.61	10.52	10.74	11.25	10.52	11.84	10.04	10.12	10.5	10.18	10.2	11.44	10.15	10.86	11.01	9.89	NA	11.36	11.89	10.34	11.44	11.6	11.24	10.1	9.98	10.56	9.82	10.4	11	10.59	8.64	10.49	8.38	11.56	10.57	10.32
2	HIST1H1B	sp|P16401|H15_HUMAN	5609_ATGPPVSELITK_2	15.22	16.28	16.21	18.78	17.83	12.42	17.97	17.67	17.35	18	16.96	16.19	16.85	15.09	15.48	15.1	16.17	16.8	16.2	16.76	15.68	15.28	15.14	16.37	17.55	17.13	17.26	17.23	17.31	17	16.84	16.31	16.18	17.86	17.76	18.51	18.45	16.46	16.09	17.22	13.28	18.16	18.1	16.88	16.66	16.47
1	HIST1H1C	sp|P16403|H12_HUMAN	53829_SETAPAAPAAAPPAEK_2	13.66	14.12	13.94	14.13	14.67	14.2	14.67	14.72	15.64	15.19	14.77	16.3	14.71	14.08	14.34	15.66	16.11	14.91	14.43	15.35	13.98	14	15.1	13.91	14	15.92	15.78	14.18	16.08	15.74	15.03	16.18	15.95	14.99	15.33	15.55	15.55	16.84	12.58	13.37	14.55	16.22	15.35	11.25	15.65	15.78
4	EPCAM	sp|P16422|EPCAM_HUMAN	61075_TQNDVDIADVAYYFEK_2	14.69	14.19	15.45	14.91	15.51	15.78	14.63	15	14.51	15.3	14.94	14.38	14.72	15.18	14.61	15	15.06	14.98	14.96	14.31	14.23	16.99	16.63	15.26	14.71	15.17	15.07	14.6	14.58	15.17	14.95	14.77	14.65	14.12	15.5	14.5	15.48	14.76	15.22	15.4	15.6	15.03	14.96	14.33	14.88	15.11
3	POR	sp|P16435|NCPR_HUMAN	30465_IRYESGDHVAVYPANDSALVNQLGK_4	13.71	14.09	13.35	14.12	13.59	14.22	12.74	13.54	13.78	14.18	13.58	13.78	13.64	13.8	13.76	12.61	13.37	13.36	12.9	13.28	13.44	12.19	13.54	13.55	13.52	12.93	12.52	13.59	12.84	13.39	13.47	13.19	13.37	14.02	12.43	13.77	13.74	13.73	13.07	12.18	14.68	12.69	13.18	13.62	13.63	12.66
1	MGMT	sp|P16455|MGMT_HUMAN	52598_RTTLDSPLGK_2	14.31	13.36	12.91	14.03	13.37	13.22	13.8	12.91	13.72	13.46	14.01	12.92	14.21	12.74	13.98	13.01	12.89	14.12	12.14	13.85	13.3	13.16	13.24	11.73	13.36	13.82	13.48	12.9	13.23	12.86	13.36	12.94	13.44	12.73	12.33	14.03	13.02	14.04	11.81	13.31	14.12	12.92	14.66	13.59	13.35	13.52
4	ATP2A2	sp|P16615|AT2A2_HUMAN	28344_IGIFGQDEDVTSK_2	13.79	13.47	13.96	13.9	13.64	14.03	13.76	14.04	13.75	13.6	12.98	13.84	13.48	13.83	13.99	13.76	13.75	13.46	13.56	12.19	13.79	13.73	13.47	13.57	13.82	14.11	14.09	13.85	13.47	13.52	13.55	14.09	14.11	14	14	14.48	13.19	13.63	12.85	13.94	12.15	13.9	13.94	13.59	13.49	13.44
18	CPE	sp|P16870|CBPE_HUMAN	54371_SGSAHEYSSSPDDAIFQSLAR_3	15.13	16.28	15.93	15.58	15.16	15.66	15.03	15.46	14.94	13.91	14.67	14.82	15.06	16.92	17.6	16.94	15.26	16.37	16.49	16.59	16.21	16.13	16.15	15.43	16.67	16.32	15.75	12.96	13.18	13.15	13.81	14.72	14.7	15.37	15.64	15.25	15.44	12.95	13.44	14.36	14.95	14.69	15.46	16.1	16.04	14.09
1	PLCG2	sp|P16885|PLCG2_HUMAN	59611_TILPLINFK_2	10.22	9.17	9.21	9.04	11.37	8.24	9.2	11.65	8.54	12.09	8.17	11.49	11.41	10.68	10.41	8.22	11.74	8.97	8.88	9.98	9.96	9.51	11.49	11.07	9.72	9.96	9.81	12.06	10.27	11.64	8.9	9.44	10.23	10.74	10.13	10.68	10.4	9.51	8.93	11.2	10.51	10	10.71	10.05	8.4	12.04
4	FAH	sp|P16930|FAAA_HUMAN	26390_HQDVFNQPTLNSFMGLGQAAWK_3	13.79	13.87	13.41	14.43	14.43	14.22	13.77	13.85	13.63	14.39	13.57	13.31	14.05	13.75	13.84	14.23	14.28	14.42	15.05	14.62	13.48	14.41	14.09	13.98	13.36	13.7	14.3	13.57	13.97	13.37	13.79	13.7	14.71	13.38	13.85	14.86	14.99	13.55	14.45	14.1	14.08	13.89	13.56	14.5	14.57	13.77
2	STMN1	sp|P16949|STMN1_HUMAN	50794_RASGQAFELILSPR_3	14.53	14.79	14.65	15.85	15.2	16.13	14.94	14.22	14.89	15.9	14.78	14.56	14.87	13.83	14.75	14.67	14.56	14.53	15.35	14.41	15.88	15.64	14.85	15.42	14.94	13.31	13.39	14.92	15.21	13.63	14.84	14.58	14.2	13.99	14.33	15.43	15.99	14.95	14.65	15.17	16.36	15.57	15.32	14.99	15.04	14.61
1	YBX3	sp|P16989|YBOX3_HUMAN	20276_GAEAANVTGPDGVPVEGSR_2	12.57	13	14.75	11.17	11.47	12.07	10.74	14.69	11.93	11.42	10.99	12.49	13.99	11.73	11.66	15.08	15.69	13.56	12.21	14.05	11.55	11.76	12.08	12.15	12.07	12.96	11.84	13.88	13.59	14.97	13	13.02	12.14	13.01	13.08	13.88	13.22	12.08	13.17	12.51	13.35	13.76	15.37	11.76	11.75	12.51
1	ZNF30	sp|P17039|ZNF30_HUMAN	70788_YVGLQYHGSVTFEDVAIAFSQQEWESLDSSQRGLYR_5	15.13	12.34	11.5	12.11	13.34	12.32	10.93	13.09	15.49	11.24	13.18	16.38	10.37	15.94	14.69	16.26	17.07	12.35	13.23	11.2	11.93	11.91	14.62	15.59	12.83	11.96	17.03	16.1	15.56	14.67	12.55	17.17	17.39	16.42	11.62	14	12.13	14.79	16.25	16.61	11.98	15.29	12.74	11.51	11.68	11.67
6	NAGA	sp|P17050|NAGAB_HUMAN	29890_INQDPLGIQGR_2	14.11	13.93	13.91	13.36	13.53	12.1	13.5	12.06	13.8	11.19	13.23	13.5	13.48	12.58	14.12	13.05	12.76	14.2	13.25	14.22	14.68	14.65	14.95	14.03	13.59	13.63	13.34	13.34	13.58	13.68	13.19	12.81	13.02	13.33	13.75	14.12	13.25	13.88	12.92	12.96	14.37	13.61	12.74	14.41	13.94	13.74
2	HMGA1	sp|P17096|HMGA1_HUMAN	33578_KQPPVSPGTALVGSQK_3	11.38	11.54	12.46	13.04	12.42	11.84	14	11.09	12.36	13.99	13.84	11.87	14.13	12.08	13.73	12.15	12.75	12.12	13.59	13.1	13.11	12.5	14.36	13.74	12.23	11.6	11.97	13.34	12.1	11.95	13.48	13.45	12.99	11.44	13.98	13.79	12.18	11.73	11.54	13.36	13.7	12.22	13.52	13.33	12.99	12.29
1	TMEM11	sp|P17152|TMM11_HUMAN	69732_YIVIEPTR_2	15.3	12.93	15.45	15.26	16.35	13.11	14.85	14.27	12.83	14.93	14.46	13.76	14.55	12.64	16.07	15.19	13.64	13.52	13.07	14.27	15.05	15.02	11.24	10.85	14.72	13.79	13.94	12.33	15.97	13.78	14.2	14.91	13.44	11.37	15.33	16.07	14.79	13.77	11.34	13.1	12.26	14.44	14.64	14.93	13.56	13.88
10	GOT1	sp|P17174|AATC_HUMAN	4463_APPSVFAEVPQAQPVLVFK_3	14.12	14.03	14.01	15.06	14.77	15.29	14.14	14.68	14.27	15	14.71	14.64	14.39	14.46	14	14.32	14.53	14.09	14.65	14.56	14.38	14.62	14.99	14.81	13.83	14.84	14.26	14.63	14.68	14.02	14.64	14.23	13.66	13.75	13.88	13.86	14.84	13.97	13.42	14.44	14.33	14.76	14.66	14.66	14.49	14.31
3	PRKCA	sp|P17252|KPCA_HUMAN	40744_LSVEIWDWDR_2	12.44	12.15	12.48	12.64	12.92	11.8	11.77	12.29	12.48	11.18	11.53	12.69	11.11	12.8	13.23	12.74	13.26	10.39	12.87	10.55	11.5	11.19	13.01	11.55	11.69	12.06	12.84	13.34	13.33	11.82	13.4	13.52	13.36	12.47	12.09	11.16	11.72	11.8	13.24	13.33	12.74	12.59	12.17	12.73	11.49	13.11
1	NPR3	sp|P17342|ANPRC_HUMAN	9156_DLDLEDIVR_2	14.14	14.48	13.53	14.34	14.06	15.71	14.76	13.9	14.03	14.61	14.1	13.63	11.6	14.08	13.93	13.73	14.06	13.31	12.59	14.51	12.61	14.39	15.27	14.18	14.05	14.04	13.89	14.9	14.64	13.67	13.82	12.18	11.84	13.61	11.84	12.9	12.47	13.69	14.15	14.12	14.47	14.5	13.73	14.18	14.34	12.55
1	SMPD1	sp|P17405|ASM_HUMAN	28312_IGGFYALSPYPGLR_2	12.77	14.02	13.38	15.97	15.84	15.14	15.29	13.33	15.01	15.88	14.67	15.71	14.65	15.82	12.23	14.34	14.91	14.72	15.85	12.63	12.77	12.59	14.88	15.67	15.61	15.49	13.86	15.72	15.68	12.72	15.58	15.48	15.35	15.18	13.38	13.99	14.15	14.65	15	14.43	12.85	15.02	12.85	14.59	15.05	13.22
4	UBTF	sp|P17480|UBF1_HUMAN	50669_RAEEIWQQSVIGDYLAR_3	14.54	14.9	14.79	15.32	15.07	15.4	14.94	15.14	14.39	15.71	15.06	15.47	15.16	14.62	14.6	15.01	15.31	14.98	15.54	15.17	14.61	14.85	14.61	15.67	14.73	15.59	14.79	15.9	15.27	15.61	15.37	15.2	14.64	15	14.54	13.87	15.5	15.1	15.54	16.15	14.36	15.16	14.69	14.63	15.45	14.06
4	CKMT2	sp|P17540|KCRS_HUMAN	51307_RGTGGVDTAAVADVYDISNIDR_3	14.51	14.39	14.15	14.23	14.93	14.96	14.44	14.52	14.84	14.96	14.03	14.99	14.68	13.37	15.01	14.86	15.18	13.76	14.57	14.72	14.11	13.49	13.7	15.12	14.49	15.39	14.72	14.67	13.64	14.15	14.85	15.45	14.68	14.68	15.09	15.03	14.86	14.55	14.99	14.05	15.38	15.61	15.17	14.97	15.44	14.65
2	PRKACA	sp|P17612|KAPCA_HUMAN	29477_ILQAVNFPFLVK_2	11.59	12.54	12.8	12.63	13.81	11.67	12.79	15.2	13.87	11.12	11.86	13.57	13.28	13.81	13.07	13.63	13.52	10.96	13.64	12.15	13.46	14.02	13.41	13.49	13.3	14.97	13.92	13.91	14.21	14.84	13.44	13.6	13.71	13.88	15.32	11.88	12.68	13.2	13.57	14.3	11.27	13.88	12.48	10.61	13.26	12.95
10	CAPN2	sp|P17655|CAN2_HUMAN	29769_IMVDMLDSDGSGK_2	14.74	14.53	14.79	14.39	14.11	14.23	14.27	13.71	13.65	12.58	12.91	13.61	13.85	13.95	14.41	14.38	13.4	13.53	13.01	13.6	14.1	13.4	13.54	13.58	13.98	14.18	14.23	14.03	13.87	13.44	14.06	14.02	13.68	13.66	13.82	13.17	13.13	13.81	13.71	14.17	14.79	14.11	13.86	13.64	13.74	13.83
100	DES	sp|P17661|DESM_HUMAN	51398_RIESLNEEIAFLK_3	21.3	14.49	20.54	19.41	19.89	19.51	19.52	19.56	19.41	18.03	19.13	20.12	19.52	20.03	20.48	20.49	21.63	20.08	20.54	19.47	18.89	18.98	18.93	18.68	19.11	18.95	20.62	20.36	19.69	19.57	20.09	20.11	20.35	20.32	18.73	18.13	18.47	20.69	21.01	20.37	17.27	19.86	19.1	19.98	20.01	20.46
4	CTPS1	sp|P17812|PYRG1_HUMAN	34937_LC(UniMod:4)SAHGVLVPGGFGVR_3	13.19	14.24	13.64	13.94	13.93	12.59	13.27	13.9	13.18	16.1	12.92	14.18	12.91	13.25	14.78	14.01	13.96	13.29	12.35	14.68	14.54	12.67	13.86	13.64	12.61	13.97	14.05	13.99	13.38	13.5	12.81	13.41	13.98	14.18	13.34	15.56	16.17	13.96	13.19	14.79	14.45	14.02	14.33	14.11	13.36	13.15
14	DDX5	sp|P17844|DDX5_HUMAN	61739_TTYLVLDEADR_2	14.9	12.76	15.26	14.29	14.92	14.42	14.65	15.41	15.47	13.15	12.6	14.93	14.19	14.99	15.23	15.32	14.47	14.68	14.49	14.47	15.62	15.32	14.6	14.76	15.32	15.52	15.15	14.33	14.71	14.43	13.21	14.38	14.07	15.25	15.77	13.45	14.34	14.78	14.05	14.25	15.45	15.34	14.86	13.39	13.44	14.58
15	PFKL	sp|P17858|K6PL_HUMAN	4056_AMLWLSEK_2	14.39	12.04	14.69	14.42	13.95	15.02	11.81	14.05	14.4	13.32	14.22	13.95	13.8	13.93	14.13	12.48	13.55	13.63	14.25	13.83	13.63	11.73	13.57	13.65	14.21	14.14	13.57	14.17	13.98	13.01	13.44	13.62	14.1	13.93	13.89	11.76	13.03	13.95	13.99	13.46	15.09	14.67	14.05	13.91	13.56	11.47
3	GM2A	sp|P17900|SAP3_HUMAN	63142_VDLVLEK_2	13.55	13.36	13.88	14.38	13.66	15.05	13.28	13.61	13.71	12.94	13.82	13.27	13.6	13.62	13.89	13.59	12.75	12.23	13.32	13.75	14.11	14.18	14.59	13.32	13.27	12.94	12.54	13.66	11.91	13.59	12.55	13.46	13.01	13.32	13.54	9.92	10.72	13.2	12.42	13.12	14.09	13.26	12.7	13.84	13.79	14.35
10	LGALS3	sp|P17931|LEG3_HUMAN	27287_IALDFQR_2	16.43	16.64	16.1	16.58	16.3	12.9	16.39	16.64	16.77	15.7	16.74	16.8	16.71	16.67	17.13	16.92	15.42	15.63	15.4	15.73	16.12	15.71	15.51	16.33	16.08	15.85	15.91	17.01	16.66	17.09	16.48	16.63	16.65	16.61	16.41	15.8	15.99	15.91	15.88	17.15	9.42	15.48	15.66	16.62	16.31	17.11
16	PSMC3	sp|P17980|PRS6A_HUMAN	24617_GVLMYGPPGTGK_2	14.72	14.76	14.78	15.32	14.66	17.3	14.71	15.08	15.16	14.46	14.9	14.13	14.71	14.32	14.89	14.75	14.08	14.96	14.04	14.77	14.86	14.86	14.74	14.45	14.93	15.01	14.68	14.34	14.62	14.71	14.38	14.43	14.22	14.94	14.93	15.19	13.11	14.7	14.25	14.98	17.11	14.64	15.02	14.52	14.64	14.52
23	TCP1	sp|P17987|TCPA_HUMAN	69318_YFVEAGAMAVR_2	14.71	14.8	14.91	15.22	15.12	15.13	15.15	15.26	15.61	13.69	14.02	14.92	14.88	15.12	14.96	13.4	14.51	15.05	14.82	14.81	15.62	15.09	15.21	14.91	15.34	15.29	14.91	14.64	14.87	14.49	14.48	14.89	14.7	15.23	14.95	14.07	14.74	14.79	13.35	14.57	15.13	15.07	15.01	14.88	14.75	14.81
4	PTPN1	sp|P18031|PTN1_HUMAN	42820_MGLIQTADQLR_2	13.2	13.13	13.33	13.47	12.3	13.44	13.09	13.64	13.45	12.99	12.98	13.02	12.95	13.16	12.84	12.95	13.14	12.99	12.42	13.33	13.74	13.52	13.72	13.15	13.45	13.2	13.94	12.77	12.49	11.79	11.74	13.03	13.02	13.81	13.65	13.36	13.2	12.77	12.95	12.6	13.15	13.16	12.77	13.32	13.14	13.2
1	IGFBP2	sp|P18065|IBP2_HUMAN	35528_LEGEAC(UniMod:4)GVYTPR_2	14.41	14.69	14.22	12.06	11.7	12.59	11.51	12.03	11.57	12.06	12.95	13.35	12.93	12.15	11.95	12.83	12.53	12.78	12.67	12.57	11.97	10.3	12.78	13.74	10.32	10.66	13.02	13.69	13.78	12.07	11.79	13.57	11.89	12.8	11.82	13.53	13.76	11.81	12.21	12.34	14.4	13.59	14.05	12.55	12.83	13.95
1	RPL35A	sp|P18077|RL35A_HUMAN	7874_DETEFYLGK_2	14.06	13.66	14.55	12.8	14.32	13.87	14.15	15.19	14.23	13.76	13.71	13.83	13.61	14.54	14.09	14.45	12.42	12.52	13.88	11.95	15.25	14.95	14.37	14.05	15.03	15.46	14.88	13.4	13.24	13.32	13.48	13.95	14.04	14.75	15.12	12.87	13.88	14.21	13.12	13.32	13.94	14.93	14.12	12.12	14.08	13.87
4	ARF4	sp|P18085|ARF4_HUMAN	45244_NIC(UniMod:4)FTVWDVGGQDR_2	16.13	16.01	15.5	16.04	16.66	16.02	16.35	11.82	14.68	15.84	15.64	16.05	15.68	15.14	15.07	15.06	14.63	15.41	15.32	15.59	14.68	14.92	12.39	15.56	15.16	14.92	15.37	15.08	14.97	15.14	15.34	15.71	15.76	15.76	12.31	16.73	16.97	15.28	14.76	15.81	12.62	15.55	15.82	16.57	15.99	15.66
11	RPL7	sp|P18124|RL7_HUMAN	31219_IVEPYIAWGYPNLK_2	15.5	15.97	15.6	16.5	16.74	16.69	16.23	16.69	16.88	13.95	16.1	16.13	15.79	16.65	15.97	15.91	15.98	15.95	16.45	15.87	16.36	16.55	17.17	16.43	16.58	16.91	16.48	15.8	15.94	15.53	15.85	15.69	15.74	16.27	16.41	14.26	14.37	15.94	15.9	15.23	15.47	17.29	16.15	15.68	15.67	15.62
98	VCL	sp|P18206|VINC_HUMAN	14578_ELLPVLISAMK_2	17.19	17.34	16.94	17.82	17.79	17.95	17.13	18.1	17.72	18.4	17.29	17.92	17.16	17.43	11.37	17.65	18.84	17.21	17.89	17.17	16.25	16.79	16.77	17.69	16.82	18.05	18.05	18.17	18.43	17.47	17.7	17.31	17.92	17.31	17.16	17.94	18.11	17	18.47	18.25	14.69	17.32	16.26	17.47	17.52	17.33
6	LBP	sp|P18428|LBP_HUMAN	56334_SPVTLLAAVMSLPEEHNK_3	13.02	13.51	14.16	12.16	14.39	13.48	12.53	12.88	12.42	13.68	13	13.35	12.42	12.83	13.8	13.27	12.47	13.02	14.48	12.37	14	13.88	14.43	11.76	11.81	12.58	13.34	13.97	13.61	12.37	12.24	13.37	13.24	12.83	13.89	14.85	13.25	13.58	14.57	13.23	15.09	13.32	13.49	12.85	12.05	13.07
1	PTPRA	sp|P18433|PTPRA_HUMAN	1285_AEGILDVFQTVK_2	11.05	11.58	11.29	12.21	11.24	NA	10.75	11.28	11.23	10.58	11.13	11.92	9.94	12.29	10.62	8.41	12.71	11.38	11.24	10.5	13.22	12.14	12.54	10.85	11.08	11.89	11.1	12.69	12.66	11.21	11.66	10.84	11.53	11.02	12.91	12.7	9.89	10.54	11.28	11.86	16.17	12.13	10.42	11.56	11.8	10.68
6	NAT1	sp|P18440|ARY1_HUMAN	57891_SYQMWQPLELISGK_2	11.83	12.33	12.99	13.3	12.49	13.12	13.17	12.58	12.02	14.3	13.11	12.86	12.34	12.87	12.22	12.95	12.69	13.28	13.44	12.34	11.77	13.63	12.52	13.29	12.39	13.73	13.17	12.36	12.83	12.08	12.73	12.6	13.04	12.44	13.21	14.11	13.59	11.81	13	13.21	12.25	13.37	12.73	13.28	14.19	12.38
7	SON	sp|P18583|SON_HUMAN	2093_AGIEGPLLASDVGR_2	13.75	13.47	14.13	13.58	13.04	13.87	14.27	14.71	13.28	14.08	13.35	14.29	13.38	14.84	13.42	12.64	13.13	13.37	12.29	13.26	11.74	12.98	13.66	12.84	13.69	15.15	13.18	13.05	13.68	12.99	13.53	12.74	13.68	14.18	14.83	13.34	13.94	12.89	12.52	13.38	15.59	14.12	13.74	13.84	13.54	14.05
2	NELFE	sp|P18615|NELFE_HUMAN	23504_GPVPTFQPFQR_2	11.92	11.81	11.77	11.74	11.27	11.7	13.47	10.54	9.71	12.19	11.5	10.14	11.71	12.23	10.68	10.94	14.36	9.71	11.33	11.62	13.27	10.22	11.07	11.34	11.73	11.15	10.9	11.43	12	11.7	11.42	10.82	11.63	12.75	13.24	12.31	13.78	12.06	11.05	12.08	12.41	11.88	10.42	12.44	12.04	10.53
10	RPL17	sp|P18621|RL17_HUMAN	52985_SAEFLLHMLK_2	14.64	14.63	14.45	16.3	15.6	16.18	15.14	15.27	15.58	15.27	15.36	14.84	14.96	15.46	14.84	15.01	14.75	15.08	15.23	15.15	15.5	15.23	15.38	15.14	15.6	15.7	14.22	14.78	15.04	14.41	14.31	14.65	14.71	15.06	15.36	15.34	15.56	14.46	14.91	12.54	17.06	15.68	15.11	15.34	14.92	14.85
8	PGAM1	sp|P18669|PGAM1_HUMAN	19551_FSGWYDADLSPAGHEEAK_3	15.93	16.15	16.28	16.14	15.69	15.97	15.96	16.28	16.06	14.42	15.97	15.9	16.18	15.25	15.75	15.6	16.11	16.26	16.13	16.42	15.89	13.44	15.85	15.74	15.83	16.33	15.65	16.22	16.36	15.91	15.65	15.74	15.71	15.17	15.22	14.5	13.28	15.91	16.1	16.07	15.16	15.31	15.49	15.98	15.6	16.09
6	RCC1	sp|P18754|RCC1_HUMAN	66251_VPELFANR_2	12.9	12.81	13.24	9.64	13.67	11.18	13.75	13.31	13.81	10.96	13.15	12.64	12.76	13.14	13.47	13.33	12.49	13.44	13.03	12.9	13.99	13.9	12.99	10.57	13.85	13.37	13.58	12.54	12.64	9.73	12.65	12.9	12.34	13.71	13.28	10.99	11.82	12.56	11.97	12.4	11.14	13.86	13.55	12.58	12.08	12.58
5	ATP5J	sp|P18859|ATP5J_HUMAN	52346_RQTSGGPVDASSEYQQELER_3	15.19	14.33	14.52	13.79	14.22	13.46	14.15	13.21	14.51	13.86	14.23	15.02	14.32	14.71	14.63	14.36	14.38	14.19	13.74	14.12	14.94	15.1	14.25	14.74	14.35	12.96	14.54	14.59	14.6	14.04	14.76	13.84	14.56	14.83	13.99	15.17	15.13	14.49	14.57	14.62	13.72	14.85	14.65	13.41	14.13	13.07
2	XRCC1	sp|P18887|XRCC1_HUMAN	10614_DSPFGLSFVR_2	13.17	11.76	12.81	13.43	13.49	13.31	10.9	13.63	13.31	13.17	11.6	13.04	12.49	13.16	13.3	13.04	13.16	12.72	13.2	12.31	11.05	13.19	13.31	12.68	11.1	13.29	12.87	12.33	12.69	12.68	12.49	11.3	13.09	13.4	14.04	12.5	11.82	12.91	12.81	10.6	13.5	13.14	12.61	12.99	13.08	12.62
8	KRT15	sp|P19012|K1C15_HUMAN	21759_GGSLLAGGGGFGGGSLSGGGGSR_2	14.33	13.41	12.94	14.03	13.49	14.21	13.1	13.79	13.41	14.14	13.5	15.29	13.71	13.12	14.12	13.83	13.17	13.74	13.44	13.32	12.86	12.52	12.9	13.57	13.29	13.54	13.69	12.71	14.28	13.93	14.24	14.11	14.59	12.74	13.47	14.41	13.71	13.2	13.51	13.5	13.68	12.75	14.82	13.09	12.97	13.71
8	KRT4	sp|P19013|K2C4_HUMAN	66611_VQQLQISVDQHGDNLK_3	13.05	13.08	13.03	12.88	12.09	13.97	12.86	12.21	12.99	13.15	12.27	13.87	12.71	12.61	12.57	12.62	13.41	12.71	12.27	12.36	11.95	12.49	11.85	12.62	12.76	12.48	12.33	12.14	13.27	12.04	12.09	12.91	13.02	12.81	12.07	11.71	12.86	13.15	11.2	12.43	13.53	12.25	12.86	13.61	11.63	11.67
1	PAM	sp|P19021|AMD_HUMAN	2095_AGIEVQEIK_2	15.16	14.33	13.68	11.88	11.21	12.16	11.35	9.04	11.22	11.43	13.36	13.66	13.6	13.58	13.43	12	10.94	11.48	14.24	11.86	12.17	11.45	13.34	13.13	11.39	11.64	11.92	13.43	13.25	11.14	11.24	14.9	9.2	13.58	11.51	10.4	11.26	11.04	9.16	9.24	12.34	13.11	10.68	14.52	10.97	15.1
1	TSPAN8	sp|P19075|TSN8_HUMAN	38379_LLSATGESEK_2	13.66	13.65	13.47	15.07	10.9	13.18	13.61	13.89	14.6	12.32	14.7	11.27	13.93	14.25	13.83	13.36	12.17	15.65	11.93	15.57	12.91	13.16	11.44	10.4	15.05	12.81	14.3	12.68	12.73	14.12	14.09	13.9	14.26	12.49	12.27	12.59	13.37	13.8	14.17	13.2	14.82	13	15.73	14.46	13.74	13.74
1	MYL12A	sp|P19105|ML12A_HUMAN	46449_NPTDEYLDAM(UniMod:35)M(UniMod:35)NEAPGPINFTMFLTMFGEK_3	NA	7.66	NA	14.45	10.13	13.54	NA	12.64	12.52	13.18	NA	NA	NA	NA	NA	NA	14.22	NA	NA	NA	NA	NA	NA	NA	NA	12.17	NA	NA	NA	NA	NA	NA	10.87	NA	NA	NA	13.65	10.37	8.31	8.6	14.83	NA	NA	13.21	13.84	NA
1	PLCG1	sp|P19174|PLCG1_HUMAN	28467_IGTAEPDYGALYEGR_2	13.03	12.96	13.01	12.71	11.74	12.73	11.92	12.53	11.04	14.41	12.1	12.29	12.07	12.67	12.14	12.19	13.4	11.42	12.23	12.47	11.45	11.35	11.09	11.77	10.63	11.6	11.58	12.84	12.78	13.44	12.18	12.42	12.69	11.71	14.48	13.25	11.98	12.56	13.04	12.53	11.94	12.32	13.12	12.9	12.19	12.48
1	UGT1A6	sp|P19224|UD16_HUMAN	8936_DIVEVLSDR_2	13.08	12.42	12.55	13.16	12.55	13.12	13.15	12.49	13.77	11.93	13.34	11.68	13.53	14.31	15.01	14.82	11.74	13.3	11.11	13.84	11.16	11.88	12.36	12.41	15.26	14.84	14.16	12.83	11.98	10.9	11.38	13.17	13.12	14.02	14.26	11.06	12.64	14.09	13.69	12.73	12.19	11.63	10.06	13.86	11.42	11.82
6	TNNI1	sp|P19237|TNNI1_HUMAN	16022_ERPVEVGDWR_3	17.61	16.83	16.91	13.6	12.34	13.76	18.05	13.57	16.82	17.73	17.18	17.11	17.75	16.05	17.25	16.74	13.39	16.63	16.3	17.04	16.66	16.55	15.67	16.46	17.27	13.28	16.56	16.12	16.92	17.72	17.44	16.87	15.77	17.11	18.08	18.92	19.04	16.31	14.19	14.52	16.47	16.67	18.09	14.65	17.34	16.04
24	NCL	sp|P19338|NUCL_HUMAN	16863_EVFEDAAEIR_2	16.71	17.04	16.91	17.52	17.48	12.04	17.51	17.33	17.5	15.26	17.15	16.31	16.75	16.17	16.63	16.49	16	16.94	16.69	17.15	17.84	17.91	17.42	16.98	17.16	16.97	16.97	16.31	16.59	16.32	16.28	16.03	15.9	16.96	17.12	15.57	15.8	16.54	16.18	16.4	12.76	18.1	17.95	16.73	16.42	16.27
14	HK1	sp|P19367|HXK1_HUMAN	44072_MVSGMYLGELVR_2	11.72	13.94	14.66	15.42	15.31	15.66	14.73	15.57	15.27	13.9	15.15	14.95	14.84	15.15	14.87	14.51	14.79	14.41	14.93	13.93	15.09	15.42	15.15	14.88	14.85	15.33	14.71	15.05	14.89	14.76	15.03	15.37	15.62	15.17	15.23	13.07	14.61	14.39	15.01	11.7	13.56	14.35	13.57	14.76	14.86	14.13
1	POLR2C	sp|P19387|RPB3_HUMAN	30916_ITELTDENVK_2	10.73	11.54	10.88	11.95	11.96	12.83	11.55	11.9	12	11.4	NA	10.84	10.96	10.8	11.55	11.5	11.79	11.63	10.68	10.09	11.13	10.58	10.86	11.89	11.29	10.77	11.76	10.23	11.75	11.19	11.81	11.67	10.52	10.97	10.81	11.07	11.3	10.74	11.43	11.48	13.15	11.51	11.83	11.21	11.26	11.19
3	POLR2E	sp|P19388|RPAB1_HUMAN	30125_IQAGDPVAR_2	14.89	15.17	14.41	13.9	12.57	16.41	13.4	12.77	13.29	12.65	13.58	13.18	13.5	11.95	15.28	14.05	13.97	13.93	12.68	15.79	14.08	13.8	11.61	12.39	14.09	13.48	14.08	12.67	12.26	14.25	13.57	14.03	13.63	13.43	13.43	14.06	13.49	13.23	13.89	14.07	13.98	13.86	16.17	14.87	14.02	14.63
6	NDUFV2	sp|P19404|NDUV2_HUMAN	8660_DIEEIIDELK_2	13.73	13.85	14.03	13.09	13.72	12.46	14.69	13.87	15.2	13.72	14.41	14.32	14.04	14.94	14.65	15.07	12.63	14.21	14.52	14.34	14.75	15.26	15.37	14.65	14.64	12.78	14.84	14.15	14.42	13.21	14.43	14.01	12.97	14.5	15.08	12.82	14.11	14.12	13.5	14.03	15.73	14.89	14.02	13.01	13.4	13.7
6	EIF2AK2	sp|P19525|E2AK2_HUMAN	28244_IGDFGLVTSLK_2	13.17	13.18	13.35	13.2	13.16	13.61	11.85	13.45	13.55	12.92	12.97	13.04	12.74	12.85	13.17	12.91	12.39	11.82	12.63	10.19	13.48	13.45	13.5	13.19	11.79	13.39	12.86	12.86	13.17	12.93	12.22	12.72	12.98	13.08	13.12	13.17	13.21	13.05	13.11	11.27	13.31	13.22	12.37	12.66	12.98	12.29
4	SRM	sp|P19623|SPEE_HUMAN	65330_VLIIGGGDGGVLR_2	13	10.83	11.89	13.85	13.97	13.95	13.83	14.5	13.74	12.32	12.92	12.69	11.75	13.55	12.72	13.66	13.62	13.64	14.16	13.4	14.35	14.04	13.94	13.9	14.7	14.59	14.28	13.04	13.4	11.88	12.08	11.33	12.11	13.56	13.96	11.76	9.84	12.52	13.74	11.79	13.22	14.7	13.88	12.86	12.66	12.54
7	ORM2	sp|P19652|A1AG2_HUMAN	47378_NWGLSFYADKPETTK_3	13.48	14.59	14.27	15.02	14.01	15.18	14.16	12.52	14.22	14.68	13.52	15.09	14.76	14.41	14.29	14.25	14.58	14.77	14.68	14.86	13.75	13.99	14.1	15.31	14.26	13.74	13.96	15.78	16.44	15.25	13.85	13.44	13.13	14.04	14.02	13.27	13.34	15.66	15.12	16.25	15.84	13.86	14.27	15.24	15.4	15.08
3	CSNK2A2	sp|P19784|CSK22_HUMAN	68186_VYAEVNSLR_2	13.49	12.55	12.5	12.66	11.62	12.22	12.82	12.32	12.69	12.18	13.58	14.2	13.86	13.05	12.58	12.71	12.02	13.26	12.8	12.01	12.86	12.84	12.72	12.61	13.28	13.49	12.2	11.64	11.9	12.43	13.05	12.51	12.98	13.56	12.45	12.34	11.51	13.16	13.16	13.08	13.27	12.74	12.42	12.4	12.39	13.09
1	AOC1	sp|P19801|AOC1_HUMAN	39819_LQPSSTTTMAK_2	15.51	15.3	15.14	15.11	13.04	15.93	15.31	14.49	14.93	14.64	13.63	14.77	16.44	14.92	13.73	15.05	14.56	15.39	14.46	17.84	15.45	13.91	13.95	15.16	14.6	13.72	14.75	15.5	15.08	15.87	14.77	14.91	14.06	14.51	14.99	15.64	15.21	14.53	13.95	14.62	16.91	14.61	15.25	14.34	15.8	16.38
7	ITIH2	sp|P19823|ITIH2_HUMAN	54736_SILQMSLDHHIVTPLTSLVIENEAGDER_4	13.7	13.42	13.72	13.74	14.59	15.69	13.96	15.85	13.51	14.15	12.16	13.79	13.83	13.84	13.15	13.79	13.88	14.19	13.78	13.69	12.72	14.53	14.26	13.68	12.83	16.12	14.06	15.73	12.76	14.02	14.49	14.46	14.81	13.38	14.14	14.89	13.66	13.94	13.75	14.02	14.46	14.38	14.04	15.27	14.28	14.01
12	ITIH1	sp|P19827|ITIH1_HUMAN	24040_GSLVQASEANLQAAQDFVR_3	14.4	13.71	13.39	13.7	13.62	14.12	13.35	14.29	14.01	14.87	13.9	14.6	12.41	14.14	13	13.62	14.73	13.5	13.82	13.16	12.93	13.41	13.93	16.04	14.5	14.61	14.39	15.03	15.08	15.03	14.13	13.76	14.75	12.95	14.08	12.56	13.96	14.46	14.63	15.3	15.13	14.06	13.91	14.48	14.18	14.07
3	NFKB1	sp|P19838|NFKB1_HUMAN	51690_RLEPVVSDAIYDSK_3	13.68	14.21	13.9	14.44	14.16	12.68	14.11	13.83	14.25	13.66	14.36	13.52	13.72	13.22	13.7	13.29	13.26	13.41	13.15	12.39	13.85	13.63	13.35	13.75	14.8	14.36	14.33	13.98	13.96	14.21	13.89	12.55	13.76	13.86	14.06	12.82	12.15	13.82	13.69	14.14	13.34	13.42	13.57	14.17	13.51	13.8
9	TYMP	sp|P19971|TYPH_HUMAN	4977_AREQEELLAPADGTVELVR_3	14.09	14.91	13.03	15.79	15.36	15.96	14.9	12.96	14.52	15.96	15.17	14.55	14.3	13.13	13.12	13.69	12.64	12.65	13.63	12.93	14.6	14.53	14.19	14.95	14.55	13.12	14.53	15.46	15.3	15.28	13.3	14.4	14.66	13.43	12.89	15.25	15.11	14.28	14.63	15.07	14.76	14.07	13.86	14.94	13.96	14.89
1	ATP2B1	sp|P20020|AT2B1_HUMAN	61909_TVIEPMASEGLR_2	13.04	12.7	12.72	13.18	12.31	14.82	11.16	11.95	12.3	12.31	11.23	12.74	12.66	12.44	12.58	11.25	11	12.01	12.49	12.56	12.04	11.77	11.69	10.99	12.3	11.16	9.76	12.64	12.26	12.42	12.32	12.06	11.16	11.81	10.92	11.72	11.2	11.27	12.16	12.93	12.57	10.7	12.11	12.63	12.22	12.15
1	HLA-DPA1	sp|P20036|DPA1_HUMAN	63446_VEHWGLDQPLLK_3	10.33	9.35	10.07	10.13	12.36	11.56	11.9	11.97	11.56	9.56	11.59	9.42	11.84	10.97	11.14	10.17	11.17	9.56	12.04	11.46	12.81	10.41	10.98	9.99	12.59	11.44	12.04	12.3	9.93	12.2	11.75	10.65	11.69	11.41	12.58	10.06	10.95	11.71	9.89	10.83	14.15	11.24	9.67	12.08	12	11.86
7	EIF2S2	sp|P20042|IF2B_HUMAN	28038_IFDIDEAEEGVK_2	14.1	14.01	14.07	14.49	13.91	14.5	13.83	14.16	14.19	13.8	13.42	13.92	13.57	13	14.34	12.98	13.58	14.05	13.83	13.38	13.9	13.58	13.97	13.55	13.88	14.12	13.76	13.81	13.72	13.45	14.34	13.89	13.73	13.24	13.83	13.05	13.85	14.12	13.7	13.59	15.16	14.01	13.46	13.87	13.46	14.1
10	ANXA7	sp|P20073|ANXA7_HUMAN	60073_TLGTMIAGDTSGDYRR_3	14.44	14.48	14.65	14.72	13.93	11.7	14.08	12.21	14.46	13.71	14.49	14.41	14.24	12.28	12.12	11.88	14	14.31	13.94	14.39	14.51	13.08	14.07	13.94	14.37	12.43	14.31	13.83	14.16	14.1	14.1	14.3	14.04	14.83	11.89	13.93	12.4	14.18	14.18	14.28	11.96	13.68	13.86	14.15	13.36	13.92
2	PGC	sp|P20142|PEPC_HUMAN	57943_SYYSVYDLGNNR_2	13.43	14.38	14.21	14.55	13.29	13.99	13.44	14.04	14.15	14.27	12.57	13.7	13.53	13.05	13.3	13.58	13.34	14.06	13.39	14.04	13.59	13.49	13.14	12.88	13.28	12.66	13.09	13.45	13.91	13.51	13.63	13.68	13.73	13.6	14.83	14.3	13.94	13.49	13.67	13.39	14.68	14.11	13.15	14.02	14.51	13.94
8	KLK2	sp|P20151|KLK2_HUMAN	46881_NSQVWLGR_2	13.94	14.03	14.61	14.2	14.89	13.18	14.98	14.68	15.16	11.94	14.69	14.16	14.91	16.67	17.13	16.88	13.56	14.79	14.42	15.08	14.18	13.98	15.04	13.59	14.66	14.55	13.59	12.63	12.82	12.59	13.71	14.2	13.97	13.45	13.06	11.6	14.01	15.01	14.71	12.7	13.25	13.16	13.98	12.68	14.57	13.68
2	AZU1	sp|P20160|CAP7_HUMAN	25352_HFC(UniMod:4)GGALIHAR_3	11.13	11.08	11.47	12.37	11.45	10.66	11.05	10.54	9.8	14.32	13.18	11.57	12.43	11.13	11.39	10.63	10.2	10.6	11.17	10.73	10.09	11.18	11.8	10.83	11.07	10.77	11.15	11.84	10.71	11.69	11.6	11.65	11.5	11.63	11.58	11.59	12.23	11.19	11.22	11.49	10.81	10.61	11.57	10.32	11.19	12.9
5	BTF3	sp|P20290|BTF3_HUMAN	32946_KLGVNNISGIEEVNMFTNQGTVIHFNNPK_4	13.45	14	14.25	14.81	14.08	14.46	13.63	14.29	13.84	14.58	13.99	14.41	14.18	14.38	13.76	15.29	14.48	13.69	13.92	13.81	13.63	14.17	13.19	14.38	12.81	14.61	16.24	13.97	13.5	13.93	14.84	13.87	14.74	14.03	13.79	14.32	15.13	14.38	14.61	14.61	14.01	14.79	12.73	13.59	14.64	14.31
6	RAB3B	sp|P20337|RAB3B_HUMAN	43747_M(UniMod:35)SDSLDTDPSMLGSSK_2	16.1	15.64	16.63	13.39	14.28	14.27	14.89	14.24	15.46	14.02	14.22	15.5	14.3	16.2	16.06	16.19	15.71	15.85	14.85	15.64	14.97	15.25	14.84	13.93	13.1	14.66	15.63	15.82	16.24	15.26	15.38	16.13	15.33	16.14	15.32	14.86	14.34	16.05	15.78	16.23	15.58	15.88	15.16	15.4	14.65	14.98
4	RAB4A	sp|P20338|RAB4A_HUMAN	16715_ETYNALTNWLTDAR_2	14.7	14.35	12.27	15.16	14.15	14.33	13.63	15.05	13.34	14.09	12.81	13.47	15.05	13.71	12.94	14.18	15.89	17	14.99	13.23	13.59	13.95	13.53	13.58	13.55	13.97	14.37	13.85	13.35	14.8	14.93	14.91	15.54	13.15	13.78	13.86	13.7	12.67	14.93	15.07	14.98	14.02	13.81	13.53	14.65	14.84
2	RAB5A	sp|P20339|RAB5A_HUMAN	47828_QASPNIVIALSGNK_2	13.01	13.49	12.99	12.63	12.07	12.07	12.31	12.45	10.18	11.22	12.25	12.35	12.09	12.97	9.92	11.56	10.66	12.5	12.61	12.42	11.72	11.62	13.44	12.5	12.24	12.17	11.8	12.73	11.06	12.51	11.16	12.62	12.56	12.82	12.85	8.82	12.95	12.96	9.06	10.02	11.48	12.93	12.08	11.57	11.3	10.87
1	RAB6A	sp|P20340|RAB6A_HUMAN	14670_ELNVMFIETSAK_2	14.58	14.5	14.97	15.19	14.76	15.55	14.63	14.85	15.33	15.35	15.05	14.87	14.67	15.34	14.86	15.24	14.59	14.71	14.88	14.7	14.9	13.07	15.05	14.69	14.67	14.85	13.41	14.68	14.55	14.77	14.42	14.4	14.61	14.92	15.23	15.21	15.51	14.55	14.67	13.32	15.52	14.44	13.76	14.03	15.03	14.25
2	MSH3	sp|P20585|MSH3_HUMAN	5748_ATSQSLVILDELGR_2	14.85	12.76	12.77	15.63	15.51	16.37	12.41	15.6	15.1	13.9	16.24	16.58	15.5	16.2	16.02	15.4	15.23	14.45	14.11	14.04	12.61	14.01	16.36	14.55	15.89	15.3	13.6	13.48	14.6	14.91	15.08	14	14.95	12.95	16.01	13.66	12.68	13.34	16.15	12.84	15.22	13.2	13.1	14.4	12.71	13.75
1	MX1	sp|P20591|MX1_HUMAN	3249_ALEEPAVDMLHTVTDMVR_3	12.37	12.26	12.81	12.57	13.66	13.6	13.26	13.09	12.74	13.02	13.13	11.86	11.36	11.49	12.77	13.7	13.75	12.21	12.96	11.72	12.21	13.73	12.21	12.84	12.09	13.19	12.83	12.24	12.92	13.1	12.06	11.93	12.89	11.83	11.9	13.38	12.11	11.82	12.78	13.34	15.1	9.99	10.42	13.82	12.53	12.36
10	PSMB1	sp|P20618|PSB1_HUMAN	20591_GAVYSFDPVGSYQR_2	15.72	15.6	15.94	16.02	15.82	16.17	15.72	15.9	15.59	15.1	15.72	15.33	15.46	15.47	15.58	15.52	15.08	14.9	15.12	15.23	15.73	15.55	15.76	15.32	15.29	15.64	15.23	15.53	15.09	15.27	15.36	15.52	15.36	15.41	15.6	15.32	14.6	15.59	15.58	13.85	14.89	15.62	15.35	15.62	15.62	15.53
1	M6PR	sp|P20645|MPRD_HUMAN	26787_HTLADNFNPVSEER_3	11.81	11.09	12.02	11.79	11.01	10.22	11.73	11.38	12.03	11.49	12.41	11.35	12.88	12.02	10.19	9.89	11.64	12.51	12.51	11	12.77	12.81	12.16	10.86	12.96	12.2	12.48	11.15	11.49	10.55	12.83	10.58	12.43	11.6	11.09	11.14	11.67	11.27	10.56	11.97	11.03	11.4	12.59	12.12	12.59	11.97
10	COX5A	sp|P20674|COX5A_HUMAN	22161_GINTLVTYDMVPEPK_3	14.62	14.48	14.9	15.46	15.38	15.91	14.81	15.18	15.43	15.21	14.57	14.17	14.23	14.6	15.06	14.98	14.74	14.61	15.51	15.07	15.07	14.94	14.71	14.14	15.16	15.02	14.86	14.58	14.5	14.53	14.68	14.31	14.89	14.99	14.75	14.97	15.91	14.81	14.8	14.3	16.34	15.57	14.78	14.62	14.77	13.97
25	LMNB1	sp|P20700|LMNB1_HUMAN	2062_AGGPTTPLSPTR_2	15.05	15.49	15.38	14.13	14.1	15.11	15.96	13.9	13.57	15.47	15.59	14.75	15.34	14.71	14.63	14.93	12.59	15.23	14.85	15.61	15.43	15.56	14.91	15.08	15.32	14.86	15.18	15.14	15.3	15.58	15.37	14.99	12.69	15.63	15.53	15.06	14.99	14.9	14.75	12.9	14.58	16.12	16.45	15.08	13.45	15.27
17	OGN	sp|P20774|MIME_HUMAN	7892_DFADIPNLR_2	17.69	18.05	17.68	18.04	17.55	18.27	17.34	17.46	18.54	17.95	17.53	19.25	18.08	18.11	18.23	18.56	18.43	17.21	17.37	17.77	16.9	11.73	16.66	17.37	17.27	17.85	17.61	18.84	19.44	19.21	18.49	17.87	18.16	18.08	18.4	17.4	18.25	18.25	18.93	19	18.93	18.52	19.33	18.24	18.29	18.02
13	CAST	sp|P20810|ICAL_HUMAN	24405_GTVPDDAVEALADSLGK_2	14.11	14.32	13.58	14.6	15.22	14.76	14.47	15.68	14.55	14.72	14.42	15.01	14.73	15	14.09	14.29	14.21	14.22	14.84	14.99	14.05	14.61	14.73	14.86	14.29	15.46	13.95	15.32	14.62	14.5	14.91	14.18	15.43	14.16	15.24	14.95	15.32	14.63	15.31	14.53	14.73	14.94	13.99	14.27	14.81	14.72
1	IMPDH1	sp|P20839|IMDH1_HUMAN	27350_IAQGVSGSIQDK_2	15.57	15.35	14.73	14.35	13.52	9.55	14.8	13.36	13.38	13.46	14.83	15.61	15.64	15.42	15.75	15.5	14.05	15.97	13.11	16.38	14.38	12.76	14.89	15.81	13.67	13.76	14.69	16.3	16.38	16.31	15.13	15.53	12.87	15.89	15.81	13.65	14.36	15.58	13.51	13.68	13.9	15.38	17.02	13.52	14.6	14.42
1	AGA	sp|P20933|ASPG_HUMAN	18852_FLPSYQAVEYMR_2	14.04	13.41	13.8	15.57	15.01	15.96	14.66	15.17	15.72	14.36	14.97	15.1	15.56	13.97	15.29	14.69	15.1	15.64	16.1	15.81	16.4	16.38	16.59	15.63	15.18	15.64	14.79	14.33	14.39	14.69	14.34	14.78	14.98	14.95	15.41	15.33	16	14.03	14.08	14.11	13.65	14.35	13.75	15.85	16.13	15.09
1	RASA1	sp|P20936|RASA1_HUMAN	37590_LLAITELLQQK_2	10.24	10.18	10.58	10.85	10.61	11.4	9.9	10.91	12.11	10.95	11.15	11.43	9.84	11.7	10.44	10.39	11.5	10.38	11.79	10.81	10.65	10.42	10.83	11	10.72	11.06	10.33	11.23	10.46	9.74	10.71	10.89	13.21	10.84	11.24	11.75	11.43	10.46	11.14	10.62	11.1	11.5	11.27	10.24	10.28	10.65
1	PTMS	sp|P20962|PTMS_HUMAN	57443_SVEAAAELSAK_2	15.56	16.35	16.19	14.64	12.96	14.23	15.8	13.6	12.63	15.98	15.01	15.77	15.42	16.39	16.13	15.96	11.32	16.44	16.69	16.78	17.07	16.8	17.06	17.29	16.43	12.97	15.76	15.85	16.59	16.16	14.89	14.97	12.7	15.23	15.96	17.17	17.46	14.97	13.54	12.42	14.43	16.71	16.61	15.17	13.29	15.36
8	GSTM3	sp|P21266|GSTM3_HUMAN	37529_LKPQYLEELPGQLK_3	14.25	14.87	14.59	15.26	14.62	15.07	14.58	15.05	14.83	14.58	14.76	15.32	14.99	14.87	15.4	15.03	15.23	14.9	15.05	14.89	15.15	13.36	15.01	14.61	14.98	14.76	14.8	15.92	15.45	15.89	15.13	14.86	15.07	14.94	14.54	14.67	13.91	15.27	15.41	15.91	15.23	14.45	14.26	15.28	15.25	15.15
10	ATP6V1B2	sp|P21281|VATB2_HUMAN	68840_YAEIVHLTLPDGTK_2	14.26	14.7	13.98	13.87	14.13	14.7	14.2	14.57	14.68	14.62	14.18	15.5	15.15	14.81	14.96	14.39	15.24	14.24	14.24	14.88	15.03	14.02	13.68	14.37	14.31	14.5	15.3	14.1	15.31	14.29	12.97	14.48	14.69	14.03	13.97	13.85	15.28	14.69	14.23	14.93	15.99	14.49	14.17	15.96	14.27	13.78
5	ATP6V1C1	sp|P21283|VATC1_HUMAN	66504_VQENLLANGVDLVTYITR_2	12.24	14	11.63	13.33	13.9	14.45	14.53	16.28	14.77	13.94	15.02	12.04	14.14	13.56	15.44	11.07	14.58	14.55	13.46	13.45	14.9	14.31	12.25	12.01	13.65	14.36	14.37	13.45	13.01	15.52	14.02	14.5	14.7	12.96	13.18	17.25	13.83	11.01	14.19	14.67	14.51	13.53	14.46	14.27	14.29	14.96
25	CSRP1	sp|P21291|CSRP1_HUMAN	21267_GFGFGQGAGALVHSE_2	18.49	18.39	17.75	18.01	17.45	18.2	17.42	18.44	17.83	18.49	17.32	18.21	17.32	17.95	17.75	17.89	18.91	17.89	18.19	17.78	17.49	17.28	17.15	17.5	17.13	17.61	17.51	17.76	17.56	17.33	17.9	17.82	18.15	17.47	16.95	19.26	19.31	18.09	18.27	17.85	17.88	16.96	16.6	18.37	18.16	18.23
217	FLNA	sp|P21333|FLNA_HUMAN	19063_FNEEHIPDSPFVVPVASPSGDAR_3	19.81	19.53	19.22	19.57	19.39	19.62	19.16	19.8	19.44	19.28	18.86	19.54	18.89	19.45	19.23	19.58	20.47	19.27	19.22	18.85	18.58	19.01	18.52	19	18.84	19.46	19.71	19.53	19.38	19.39	19.73	19.28	19.6	19.53	18.85	18.19	18.86	19.56	20.04	19.65	17.59	18.81	18.06	19.29	19.15	19.33
18	MAOA	sp|P21397|AOFA_HUMAN	28057_IFFAGTETATK_2	15.63	15.48	15.63	16.5	16.39	13.71	16.41	16.1	18.04	14.38	17.35	15.42	16.83	17.73	17.3	17.05	16.42	17.73	17.59	18.17	18.11	18.36	17.29	16.86	17.28	17.07	16.32	14.55	14.69	15.15	15.74	15.83	15.57	14.65	14.97	13.63	13.39	17.92	17.24	14.7	14.44	16.98	17.17	16.54	16.19	15.18
10	ACO1	sp|P21399|ACOC_HUMAN	28863_IIPPGSGIIHQVNLEYLAR_3	13.28	12.81	13.85	14.22	14.08	15.62	14.14	15.24	14.98	13.36	14.53	14.12	13.11	15.16	13.89	14.93	14.18	14.12	13.96	13.78	15.24	15.01	14.79	14.79	13.11	15.03	13.58	14.5	14.9	13.84	13.74	13.36	14.33	14.61	15.36	14.18	15.29	14.31	14.25	13.13	13.93	14.55	14.51	14.39	14.31	14.07
2	SYT1	sp|P21579|SYT1_HUMAN	60222_TLNPVFNEQFTFK_2	12.29	11.71	12.06	12.47	11.72	12.93	12.99	12.92	13.24	13.19	11.91	12.24	11.17	12.92	13.43	14.33	13.3	13.45	13.88	13.58	12.01	12.07	12.37	13.9	12.59	12.91	13.67	13.73	13.06	13.52	14.27	13.99	12.69	13.85	12.74	12.63	13.93	12.57	12.4	12.96	12.76	12.03	12.39	11.48	14.05	12.39
5	NT5E	sp|P21589|5NTD_HUMAN	23350_GPLASQISGLYLPYK_2	14.97	14.86	13.92	14.96	13.69	16.03	14.9	13.6	15.55	15.7	15.33	16.68	15.35	15.14	14.61	13.26	16.25	14.61	15.06	15.59	13.62	14.53	14.25	15.01	14.23	15.37	15.12	16.13	15.42	15	16.34	14.92	16.99	16.41	15.56	14.18	15.26	14.12	15.07	14.73	14.29	15.48	14.99	15.3	15.38	15.21
17	VDAC1	sp|P21796|VDAC1_HUMAN	68719_WTEYGLTFTEK_2	14.81	14.77	15.14	14.73	15.7	15.13	15.4	16.03	15.67	15.82	14.35	14.84	14.26	15.66	15.64	15.48	14.8	14.9	15.35	14.27	16.13	15.96	15.69	15.13	15.95	16.37	15.91	14.64	14.52	14.87	15.22	14.97	15.14	14.52	14.84	16.11	15.93	15.5	15.14	14.69	15.63	15.26	14.3	14.6	14.6	14.27
28	BGN	sp|P21810|PGS1_HUMAN	22795_GLQHLYALVLVNNK_3	16.64	16.84	16.89	17.77	16.88	18.18	16.72	16.09	17.53	17.81	17.24	17.6	16.59	16.6	17.51	17.87	16.62	15.96	15.96	16.3	17.53	17.66	17.51	18.1	16.61	15.88	17.14	18.5	18.56	18.43	18.1	17.3	17.74	17.21	16.58	17.34	17.83	17.47	17.7	18.55	19.21	16.62	17.7	17.77	17.78	16.93
5	SDHB	sp|P21912|DHSB_HUMAN	29030_IKNEVDSTLTFR_3	13.65	12.96	13.04	13.4	12.88	12.85	12.88	13.4	13.84	12.99	13.95	12.96	13.32	13.48	13.05	13.12	12.69	12.79	12.9	12.48	13.89	12.87	12.97	12.95	13.21	11.87	13.31	13.1	12.48	13.44	12.96	11.98	12.64	12.9	12.67	13.49	13.56	13.14	12.19	12.73	12.62	13.18	12.38	13.37	12.99	13.39
2	CD9	sp|P21926|CD9_HUMAN	11106_DVLETFTVK_2	14.97	14.77	15.43	17.14	16.96	17.37	16.69	15.21	14.59	14.94	15.98	15.03	16.31	15.47	15.49	13.02	14.89	16.43	16.49	16.84	16.36	16.04	15.62	14.46	16.77	15.13	13.89	14.78	14.53	14.16	15.93	15.48	15.69	15.02	14.48	15.35	15.84	15.03	14.89	13.25	17.51	15.65	16.11	17.69	17.63	15.74
7	BCKDHB	sp|P21953|ODBB_HUMAN	10117_DPTAVIFGEDVAFGGVFR_2	15.67	14.19	11.71	14.44	15.53	14.37	14.01	14.63	15.95	14.06	14.34	11.92	14.17	11.34	15.47	15.71	15.79	15.26	15.1	14.37	15.34	13.77	12.68	10.84	13.75	16.49	15.52	15.81	16.4	14.07	15.54	15.61	14.79	11.94	16.32	17.51	15.68	15.28	15.56	15.88	15.09	11.74	15.24	14.74	14.34	15.3
9	COMT	sp|P21964|COMT_HUMAN	34106_KYDVDTLDMVFLDHWK_3	13.74	13.75	14.57	14.83	15.24	15.02	13.19	14.68	14.05	13.8	12.88	13.11	14.26	13.85	14.3	14.53	15.44	13.05	13.98	12.94	13.86	14.3	13.24	13.54	14.31	15.31	14.43	13.12	13.86	14.05	13.2	14.2	14.51	13.03	13.99	13.59	13.65	13.66	15.33	15.18	15.59	13.99	14.04	15.12	15.02	14.02
36	TGM2	sp|P21980|TGM2_HUMAN	69939_YLLNLNLEPFSEK_2	14.61	14.97	15.02	17.53	18.01	17.83	17.21	17.53	16.74	17.94	17.03	16.39	16.17	15.56	14.9	16.07	16.6	15.18	15.64	15.18	14.89	15.54	15.65	16.76	16.87	18.25	17.17	16.87	16.95	16.31	16.96	16.5	16.75	17.04	17.45	16.3	16.51	15.23	16.61	16.53	14.1	16.29	13.1	16.1	16.3	16.46
11	MUT	sp|P22033|MUTA_HUMAN	37247_LINEIEEMGGMAK_2	13.32	14.91	13.61	12.95	13.79	14.32	13.58	14.16	14.11	13.71	14.2	13.94	14.45	13.97	12.33	12.47	13.61	13.8	13.92	13.51	14.09	12.59	14.02	13.44	14.33	14.17	13.22	13.1	12.69	13.93	13.57	14.28	12.89	13.85	13.1	14.09	14.48	14.26	13.78	14.16	14.79	13.76	13.28	14.18	13.79	12.79
13	OSBP	sp|P22059|OSBP1_HUMAN	63305_VEDLSTC(UniMod:4)NDLIAK_2	12.4	13.61	12.48	13.11	13.96	14.14	13.31	13.21	14.85	13.39	13.87	13.33	13.93	16.18	13.58	13.16	14	13.85	13.39	13.66	12.04	13.43	15.36	14.94	12.17	14.28	12.61	15.79	13.36	15.95	14.1	15.33	14.49	13.55	14.18	14.43	14.83	14.08	14.91	15.12	16.08	13.52	14.82	14.13	13.5	12.85
8	PCMT1	sp|P22061|PIMT_HUMAN	37220_LILPVGPAGGNQMLEQYDK_3	13.51	14.99	14.73	14.81	14.36	15.05	13.99	14.63	14.32	15.06	13.68	14.36	14.12	14.44	14.38	14.3	15.31	14.39	15.01	14.77	14.28	14.59	14.83	14.59	14.73	15.24	14.63	14.81	14.64	14.81	13.25	14.26	14.69	14.51	14.78	12.67	15.04	14.48	14.87	14.67	13.27	14.9	14.49	14.77	14.82	14.17
11	FBL	sp|P22087|FBRL_HUMAN	52782_RVSISEGDDKIEYR_4	14.21	14.28	14.1	12.82	13.38	12.67	15.09	14.62	13.45	13.99	14.01	13.32	14.39	12.82	14.35	14.15	12.76	14.56	13.37	15.01	14.64	14.76	13.92	13.72	14.65	13.54	14.61	13.32	14.04	14.17	14.17	13.64	13.9	14.67	12.69	14.31	13.27	14	13.13	13.62	13.07	15.26	15.8	13.3	12.52	13.71
10	GART	sp|P22102|PUR2_HUMAN	253_AAGFKDPLLASGTDGVGTK_3	17.18	17.44	17.38	17.39	16.7	17.6	17.54	17.01	16.48	17.64	12.31	17.4	17.43	17.4	17.05	18.26	16.39	16.94	16.13	17.52	16.64	17.05	15.93	17.08	16.95	17.33	16.44	17.06	17.53	17.32	17.26	17.04	16.8	17.45	17.49	17.5	17.48	17.05	16.45	17	18.31	17.42	16.94	17.09	17.35	16.99
30	TNXB	sp|P22105|TENX_HUMAN	62117_TVTVEDLEPGKK_2	15.78	15.62	15.31	16.29	17.16	14.07	17.19	15.96	15.41	15.87	15.89	16.37	17.17	15.15	15.21	15.12	15.1	16.11	15.36	15.61	14.31	13.7	15.28	15.59	15.45	15.56	14.96	15.15	15.98	15.02	15.45	14.79	16.25	16.09	15.89	17.17	16.96	15.42	14.92	15.68	17.42	15.35	16.31	16.66	15.94	15.98
13	PAICS	sp|P22234|PUR6_HUMAN	13975_EIVLADVIDNDSWR_2	13.81	14.77	14.45	14.5	16.16	15.9	15.24	16.35	15.59	14.96	15.17	15.18	13.72	15.72	15.01	15.3	15.54	15.04	15.35	15.14	15.32	16.03	16.08	15.94	15.14	16.33	15.6	15.44	15.57	13.65	14.92	14.86	15.08	14.9	15.54	14.48	14.4	14.3	15.37	15.13	14.42	15.91	13.53	14.21	15.55	14.77
14	SCP2	sp|P22307|NLTP_HUMAN	39795_LQNLQLQPGNAKL_2	14.25	13.81	13.82	15.09	12.86	15.11	12.67	12.95	13.03	15.57	13.19	12.74	12.95	13.07	13.72	12.54	12.34	13.55	13.1	12.76	13.48	12.85	12.64	14.31	13.91	13.25	13.83	13.54	12.38	13.7	14.02	13.1	13.97	11.99	13.91	14.99	15.42	13.68	12.41	11.52	15.15	12.65	12.53	12.22	13.55	12.87
43	UBA1	sp|P22314|UBA1_HUMAN	34469_LAGTQPLEVLEAVQR_3	16.6	16.99	16.81	16.84	17.2	17.13	16.61	17	16.81	16.43	16.62	16.36	16.6	17.11	16.84	16.78	16.7	16.99	17.62	17.7	17.31	13.92	17.36	17.47	17.06	17.44	16.9	16.56	16.23	16.54	16.5	16.11	16.64	16.18	16.91	14.99	15.39	16.5	16.54	16.31	14.05	17.26	16.69	17.05	16.99	16.18
3	GPX3	sp|P22352|GPX3_HUMAN	46738_NSC(UniMod:4)PPTSELLGTSDR_2	13	13.34	13.47	13.61	12.45	13.69	13.48	13.15	13.79	14.25	13.76	13.01	13.9	13.61	14.96	14.03	14.37	13.25	12.86	13.62	12.21	12.87	13.13	13.42	11.9	13.84	14.05	13.61	14.61	13.73	14.09	13.26	14.84	13.37	13.18	13.86	13.73	13.72	13.94	12.78	13.43	12.55	13.85	11	12.69	14.41
2	NME2	sp|P22392|NDKB_HUMAN	13931_EISLWFKPEELVDYK_3	14.52	14.99	15.09	16.38	15.9	16.68	15.64	16.11	16	15.88	15.67	14.79	15.2	15.89	15.42	16.23	15.51	15.6	15.57	16	16.15	16.7	16.37	16.01	15.81	16.41	16.13	14.88	15.1	14.6	15.16	14.84	14.7	15.06	15.15	15.52	15.62	15.14	15.26	15.18	12.12	16	15.21	15.51	15.75	14.98
2	ENPP1	sp|P22413|ENPP1_HUMAN	63040_VDGMVGMLMDGLK_2	16.18	15.38	16.21	15.59	17.3	16.74	16.3	16.92	15.29	16.49	16.79	16.36	16.08	15.99	15.3	16.45	16.5	16.41	15.94	15.94	16.39	17.57	16.83	15.18	17.28	17.12	16.38	15.49	16.03	16.22	16.18	16.57	16.45	15.81	16.83	16.35	16.26	16.08	16.63	17.16	18.54	15.48	15.86	15.93	17.01	15.89
3	FDXR	sp|P22570|ADRO_HUMAN	15057_EM(UniMod:35)IQLPGARPILDPVDFLGLQDK_3	13.91	14.68	13.53	12.19	13.54	12.6	11.84	14.82	14.48	12.55	12.82	14.69	14.25	15.27	13.85	14.31	15.08	14.3	14.44	13.57	14.53	14.17	14.47	10.75	12.85	12.72	14.3	14.71	12.59	13.94	14.21	14.34	14.78	13.29	14.51	16.73	11.88	12.52	13.05	12.29	12.79	14.68	13.93	13.19	12.15	9.73
40	HNRNPA2B1	sp|P22626|ROA2_HUMAN	27704_IDTIEIITDR_2	18.43	18.45	19	18.67	19.38	18.72	19.21	18.97	19.09	17.26	18.83	18.14	18.25	18.3	18.91	18.76	17.46	18.3	18.34	18.45	19.77	19.65	19.25	18.4	19.44	19.23	18.45	17.92	17.84	16.74	17.93	17.92	18.12	18.39	19.18	17.43	18.21	18.5	17.66	17.62	19.16	19.55	18.86	17.94	17.9	17.94
3	PRKACB	sp|P22694|KAPCB_HUMAN	51438_RILQAVNFPFLVR_3	13.58	13.28	10.42	13.08	14.45	12.98	13.83	11.73	13.68	11.55	13.59	14.01	14.43	14.93	14.53	14.38	15.05	14.15	14.66	13.95	13.92	14	14.95	13.65	13.6	11.06	13.93	14.29	13.92	12.56	13.86	13.76	14.05	14.02	11.11	11.22	12.12	13.98	14.59	13.82	11.23	15.07	13.52	13.46	13.47	13.56
18	UQCRC2	sp|P22695|QCR2_HUMAN	67470_VTSEELHYFVQNHFTSAR_3	14.55	12.89	14.31	12.1	15.85	14.66	14.43	14.78	12.92	14.73	14.08	14.83	14.65	14.9	14.31	14.9	14.63	13.24	13.19	14.27	14.7	15.4	15.06	14.91	13.18	14.88	15.14	14.69	13.29	14.97	14.88	13.6	14.68	14.63	15.1	14.72	15.52	14.91	14.61	15.01	13.54	15.21	13.6	15.07	15.33	12.1
1	SLC2A5	sp|P22732|GTR5_HUMAN	58898_TFIEINQIFTK_2	12.59	11.07	12.74	14.91	13.86	14.88	13.78	14.42	13.93	15.01	14.47	14.56	14.78	14.26	13.4	12.46	14.82	14.4	14.5	14.66	13.56	13.74	13.37	14.64	10.75	14.92	13.61	15.42	15.44	14.34	14.36	14.33	14.95	12.14	13.62	12.22	14.44	14.55	14.74	15.07	12.05	13.16	12.27	14.71	15.08	14.47
14	FECH	sp|P22830|HEMH_HUMAN	20808_GDPYPQEVSATVQK_2	17.03	16.87	17.28	15.92	16.14	14.02	16.13	15.93	16.84	14.11	14.5	17.85	16.99	17.14	17.17	17.62	17.29	16.84	13.49	17.06	13.96	16.42	16.87	17.4	15.28	16.54	13.51	17.91	18.01	18.01	17.12	16.96	17	16.92	17.3	15.23	14.83	16.6	17.71	17.88	15	17	17.54	16.8	16.48	16.71
1	IGHV1-2	sp|P23083|HV103_HUMAN	47783_QAPGQGLEWMGR_2	13.93	13.84	13.7	13.14	12.85	13.82	11.82	13.21	12.81	13.55	13.64	14.16	13.99	13.5	13.24	12.67	12.74	13.18	11.79	13.83	11.37	12.94	13.18	13.94	12.47	13.58	13.86	15.21	13.55	13.57	12.84	12.56	12.98	13.07	12.75	13.06	13.38	14.82	14.47	14.26	13.59	13.45	13.23	14.64	13.95	14.3
10	CES1	sp|P23141|EST1_HUMAN	61914_TVIGDHGDELFSVFGAPFLK_3	14.65	14.78	14.27	14.24	15.33	14.53	14.97	15.5	14.17	14.98	13.63	15.27	14.3	14.99	14.83	13.35	15.94	14.1	14.87	15.51	15.18	13.72	12.39	14.45	13.52	15.17	15.21	15.56	17.39	16.48	15.38	15.05	15.78	15.27	15.33	15.73	15.74	14.36	15.93	16.47	12.9	13.2	11.96	13.81	14.63	14.4
17	FBLN1	sp|P23142|FBLN1_HUMAN	2869_AITPPHPASQANIIFDITEGNLR_3	16.06	15.49	15.57	15.04	16.33	15.62	15.88	16.35	16.05	15.13	14.97	17.86	16.84	15.9	14.88	14.3	16.43	15.28	14.49	14.3	14.19	15.46	15.04	18.03	16.04	16.9	16.09	16.92	16.9	16.83	14.91	16.67	17	16.82	16.73	15.33	14.5	15.9	16.2	17.13	15.05	16.29	15.39	15.37	14.54	16
8	TCEA1	sp|P23193|TCEA1_HUMAN	43845_MTAEEMASDELK_2	12.99	12.68	12.55	14.42	13.37	14.18	13.61	13.77	14.12	13.77	12.56	13.78	12.32	13.18	12.76	12.77	12.61	12.38	13.59	12.41	13.76	13.76	13.64	13.68	12.38	13.73	12.62	12.62	13.48	13.75	11.98	13.04	12.86	14.01	14.03	14.5	14.81	13.16	12.73	12.89	13	13.77	12.18	14.1	13.98	12.71
7	ITGA6	sp|P23229|ITA6_HUMAN	57992_TAC(UniMod:4)GAPSGIC(UniMod:4)LQVK_2	15.71	15.71	14.87	15.12	15.38	15.1	13.98	15.37	13.77	14.84	15.51	14.22	14.83	15.44	14.39	14.5	15.51	13.61	14.58	14.99	14.55	15.35	15.09	15.48	14.4	15.27	14.97	14.04	15.24	15.61	13.85	15.4	15.23	14.35	15.48	14.7	14.77	14.03	15.66	15.45	15.73	13.9	15.27	13.33	17.16	14.74
22	SFPQ	sp|P23246|SFPQ_HUMAN	36154_LFVGNLPADITEDEFK_2	15.13	15.34	15.56	16.68	16.24	16.48	15.77	16.91	15.83	15.51	15.71	13	15.12	16.17	15.05	15.32	15.37	15.34	15.69	15.62	15.81	15.92	16.29	15.71	15.49	16.92	13.86	14.6	12.9	12.07	15.34	13.6	15.65	15.89	16.8	15.52	15.94	14.91	15.39	13.9	14.01	16.39	15.6	15.72	13.27	14.01
1	TUBG1	sp|P23258|TBG1_HUMAN	66932_VSGLMMANHTSISSLFER_3	10.73	10.55	10.88	12.88	13.51	10.61	10.53	12.19	12.77	11.78	9.93	10.5	10.31	11.77	11.21	10.35	11.15	11.83	10.82	12.82	10.39	10.28	11.05	10.29	10.52	11.66	10.46	10.63	11.82	13.31	12.13	11.45	11.66	11.38	11.44	10.65	12.18	10.62	11.84	11.11	9.31	13.63	11.3	11.13	11.76	11.28
18	PPIB	sp|P23284|PPIB_HUMAN	8016_DFMIQGGDFTR_2	17.1	16.98	17.98	17.22	17.77	17.31	17.43	17.87	17.09	15.11	16.55	16.53	16.94	17.39	17.61	17.64	16.27	16.65	16.67	16.32	17.54	17.24	16.86	16.8	17.94	18.52	17.27	16.71	16.3	16.76	16.85	16.86	17.03	17.21	17.65	14.89	15.79	17.3	16.86	16.42	18.03	18.29	17.87	16.71	16.47	16.47
2	S100A1	sp|P23297|S10A1_HUMAN	14588_ELLQTELSGFLDAQK_3	12.94	12.28	13.55	13.03	11.95	13.92	12.59	13.95	12.98	13.34	13.56	12.56	13.68	12.92	12.48	12.26	13.58	12.07	12.93	13.05	13.37	12.38	12.82	12.06	12.8	13.21	13.47	11.86	13.28	12.66	11.99	12.28	12.7	12.42	12.47	10.67	12.91	13.61	11.66	13.13	13.23	13.47	13.67	12.83	13.07	12.37
1	ANOS1	sp|P23352|KALM_HUMAN	35052_LDESLSAGSVQR_2	11.73	9.5	9	11.05	11.68	11.32	10.02	9.95	12.5	12.6	10.58	12.07	11.36	11.04	11.89	12.27	12.48	11.91	10.64	11.1	10.42	11.72	12.35	12.33	9.74	12.52	11.7	11.98	13.09	9.59	10.43	12.42	11.47	12.81	11.27	10.34	10.49	12.68	10.25	9.2	9.62	11.62	11.36	10.29	10.79	9.18
7	ME2	sp|P23368|MAOM_HUMAN	27969_IETQDIQALR_2	14.45	14.41	12.34	12.09	12.99	11.37	12.72	13.5	12.83	11.2	12.32	12.17	13.53	12.99	12.47	12.58	12.74	14.47	12.66	12.08	13.84	14.05	13.71	10.67	13.65	14.16	13.13	14.87	11.97	14.57	14.21	15.4	14.48	11.62	13.49	11.99	9.84	12.81	14.77	15.34	11.72	12.84	12.02	11.86	11.68	11.12
13	WARS	sp|P23381|SYWC_HUMAN	9842_DMNQVLDAYENKKPFYLYTGR_4	13.15	12.34	12.84	12.8	12.76	12.74	11.32	12.64	12.79	13.97	12.6	12.89	13.25	12.22	12.82	12.76	12.79	12.36	13.27	12.65	12.45	12.79	13.21	12.44	12.9	12.92	12.94	12.69	13.3	12.93	11.57	12.91	13.71	12.59	12.09	13.02	11.92	12.5	13.24	13.17	11	11.85	10.94	13.32	12.54	12.31
14	RPS3	sp|P23396|RS3_HUMAN	51055_RFGFPEGSVELYAEK_3	16.24	16.08	16.64	17.43	16.94	17.59	16.95	16.24	16.5	16.59	16.8	15.68	16.29	16.05	16.78	16.63	15.81	16.21	16.4	16.46	16.9	16.86	17	16.07	17.04	16.77	16.72	15.85	15.83	15.15	15.91	16.06	16.02	16.33	15.28	16.08	15.55	16.32	15.95	15.74	18.45	17.16	16.57	16.76	16.39	16.06
15	AHCY	sp|P23526|SAHH_HUMAN	8321_DGPLNMILDDGGDLTNLIHTK_3	14.68	12.51	15.24	13.03	12.34	11.9	13.92	12.98	12.31	12.37	13.53	12.51	13.91	13.43	14.93	13.81	12.92	13.94	15.28	14.01	14.67	14	15.36	14.46	12.23	12.56	15.06	14.53	12.01	13.64	14.33	14.57	13.02	14.36	15.14	15.55	12.54	15.3	12.38	12.25	12.27	15.08	13.47	12.48	11.83	13.8
17	CFL1	sp|P23528|COF1_HUMAN	13842_EILVGDVGQTVDDPYATFVK_3	17.15	17.35	17.6	14.46	17.73	18.49	17.29	17.74	17.1	17.52	17.28	17.04	16.95	17.35	17.24	17.82	17.17	16.91	17.5	17.28	17.45	17.43	17.88	17.31	17.65	18.18	17.45	17.58	17.4	15.9	16.96	16.68	17.32	17.32	17.74	16.97	17.62	17.18	17.73	17.41	14.94	17.55	16.77	14.42	17.53	16.92
7	EIF4B	sp|P23588|IF4B_HUMAN	62695_VAPAQPSEEGPGR_2	14.17	13.91	13.74	11.87	10.22	12.58	11.17	10.95	12.51	12.08	11.93	14.42	12.84	13.06	13.3	12.74	12.46	12.49	12.59	11.45	10.98	12.75	13.89	12.5	12.69	11.69	10.81	14.14	13.47	13.07	11.68	12.91	11.32	12.51	13.95	10.93	10.87	13.27	12.95	11.33	14.02	12.77	13.08	12.23	11.86	12.52
1	ATP2B4	sp|P23634|AT2B4_HUMAN	22085_GIIDSTVGEHR_2	11.56	11.58	11.57	12.41	12.03	11.85	11.64	12.37	12.42	12.72	11.37	12.5	10.8	11.33	12.16	12.12	11.21	12.21	12.04	12.59	12.07	12.02	11.65	11.54	10.2	12.14	12.73	12.77	12.75	11.76	12.54	11.58	11.33	12.7	12.54	11.59	12.55	12.3	12.11	12.54	12.29	11.43	12.03	12.38	11.57	12.45
2	DGKA	sp|P23743|DGKA_HUMAN	64777_VITDPDILK_2	15.99	15.5	15.32	15.17	13.98	16.76	15.66	14.1	15.57	15.21	15.61	14.32	15.12	14.5	15.88	15.27	13.72	14.85	13.98	15.43	15.06	13.57	15.64	15.16	15.4	15.07	15.36	15.48	15.43	14.19	14.94	15.42	15.07	15.46	15.33	14.5	16.2	14.52	15.52	15.29	15.6	15.27	15.97	14.09	15.13	14.8
13	CPT2	sp|P23786|CPT2_HUMAN	69684_YILSDSSPAPEFPLAYLTSENR_3	14.18	13.8	14.45	14.05	14.2	15.6	12.74	13.11	14.33	13.6	14.54	13.62	13.86	14.8	14.53	14.9	14.13	14.53	13.56	13.18	14.76	15.25	15.02	13.85	12.93	13.64	14.89	13.53	13.41	14.06	14.45	12.84	13.96	12.95	14.86	14.56	14.94	14.47	13.96	14.13	14.11	14.64	13.11	15.11	14.55	14.12
5	DTYMK	sp|P23919|KTHY_HUMAN	20399_GALIVLEGVDR_2	11.78	13.28	14.3	12.61	13.63	13.64	13.36	14.13	14.2	13.14	12.79	11.77	12.84	13.81	12.14	13.49	13.31	12.95	13.72	13.54	14.42	14.24	14.04	13.7	12.35	14.1	11.9	13.14	13.44	13.63	12.18	12.35	12.55	13.85	14.22	11.01	12.91	11.91	13.17	12.01	12.65	13.1	12.69	12.72	13.47	11.44
6	CMA1	sp|P23946|CMA1_HUMAN	59299_TGVLKPGSDTLQEVK_3	13.41	13.36	14.99	12.84	14.98	12.62	12.35	13.44	14.74	14.83	14.63	14.1	15.09	11.97	13.13	13.1	12.79	12.15	15.05	12.57	12.29	13.1	12.88	12.64	12	12.2	12.75	12.75	13.89	13.26	14.88	14.54	12.8	12.95	12.13	13.7	13.29	13.51	13.14	12.94	13.55	12.75	12.53	12.75	13.51	14.07
33	LAMA2	sp|P24043|LAMA2_HUMAN	12722_EESFTIHGTHFPVR_3	15.28	15.47	15.55	16.02	15.07	15.86	15.57	15.35	15.67	16.07	15.95	15.96	16.44	15.32	15.72	15.38	15.56	15.72	15.46	15.91	15.72	15.8	13.3	16.24	15.5	15.4	16.1	16.35	16.79	16.57	16.06	15.62	15.44	15.01	14.52	15.52	15.96	16.36	15.97	17.37	18.08	14.89	15.97	16.28	16.11	16.01
1	PRTN3	sp|P24158|PRTN3_HUMAN	41592_LVNVVLGAHNVR_3	15.1	15.13	14.65	15.24	13.84	13.46	14.06	14.38	13.27	13.78	14.28	13.95	13.71	14.21	14.14	13.18	14.5	12.93	15.1	14.8	15.39	14.18	14.79	13.38	14.24	15.17	14.72	12.17	13.56	13.33	14.08	13.12	13.2	13.33	14.92	13.89	13.48	14.05	13.1	14.51	14.36	13.93	13.43	10.24	15.13	13.2
1	COX7A1	sp|P24310|CX7A1_HUMAN	36077_LFQEDNDIPLYLK_2	11.66	14.35	13.13	12.23	13	15.35	14.03	11.58	14.41	13.26	11.42	13.81	13.49	14.57	13.91	14.36	12.1	11.73	14.1	12.08	13.1	14.27	14.62	13.65	11.2	12.83	13.79	15.66	14.56	13.98	14.83	14.42	15.29	14.34	14.42	13.83	15.86	12.76	16.4	11.33	14.61	15.27	11.62	12.06	14.73	13.24
4	EEF1B2	sp|P24534|EF1B_HUMAN	56046_SPAGLQVLNDYLADK_3	14.49	14.58	14.42	14.77	14.4	14.88	14.31	13.7	14.58	13.12	13.82	13.45	13.55	13.55	12.72	14.66	12.85	13.84	14.42	14.03	14.73	14.9	14.27	14.56	14.63	14.19	14.8	13.6	14.21	14.4	14.19	13.27	13.76	13.56	13.51	13.71	14.39	14.02	14.03	14.18	14.11	14.56	14.19	14.38	14.11	13.03
11	ATP5F1	sp|P24539|AT5F1_HUMAN	34685_LAQLEEAK_2	13.78	13.63	14.05	14.3	14.12	13.28	14.74	13.01	14.95	13.16	14.67	12.99	14.12	12.44	14.92	14.75	12.37	14.22	13.33	14.27	15.14	15.24	14.17	11.58	14.68	15.09	14.57	14.2	13.17	14.06	14.21	14.07	14.83	11.82	13.33	10.38	12.7	15.87	15.92	12.64	12.12	14.32	14.67	15.58	15.64	15.84
2	ACP1	sp|P24666|PPAC_HUMAN	27891_IELLGSYDPQK_2	14.28	14.41	14.58	14.47	14.43	14.56	14.28	14.75	14.18	12.8	14.22	13.81	14.21	13.93	14.13	14.11	13.96	13.94	12.96	13.99	15.06	13.55	14.9	14	14.4	14.52	13.7	13.67	13.3	13.4	13.88	14.09	14.21	13.43	14.34	13.45	13.32	12.73	13.98	12.96	15.44	14.56	14.17	14.19	14.18	13.75
25	ACAT1	sp|P24752|THIL_HUMAN	15244_ENGTVTAANASTLNDGAAALVLMTADAAK_3	14.15	14.81	13.92	15.16	14.73	15.68	14.46	15.32	15.27	15.83	15.45	14.59	15.15	14.79	14.38	15.17	15.79	15.51	15.16	15.5	15.06	15.66	15.14	14.99	15.36	15.5	14.86	14.69	14.97	14.67	14.4	14.83	15.67	14.54	14.81	15.49	15.65	14.26	14.82	15.71	16.12	14.92	14.62	15.38	15.97	15.6
62	TNC	sp|P24821|TENA_HUMAN	62052_TVSGNTVEYALTDLEPATEYTLR_3	14.91	14.99	14.24	14.88	17.81	15.22	17.59	17.72	16.31	17.25	17.13	16.32	14.36	14.88	14.28	14.66	15.35	14.31	14.92	14.83	16.22	16.73	16.83	18.38	14.14	15.14	15.9	16.22	16.15	16.57	16.97	16.6	17.12	15.14	15.4	15.58	15.95	14.05	15.51	16	16.29	16.01	15.67	15.12	15.98	16.57
19	MYL9	sp|P24844|MYL9_HUMAN	14615_ELLTTMGDRFTDEEVDEMYR_3	17.24	17.12	16.39	15.26	16.5	15.62	15.96	14.28	16.65	16.16	15.84	17.5	16.57	16.74	15.88	16.56	18.01	16.96	17.07	15.72	15.81	16.44	15.93	16.9	15.67	14.68	17.02	17.01	16.42	17.26	17.48	17.63	17.99	17.46	13.69	16.14	16.82	16.79	17.38	17.42	13.83	15.95	14.65	16.19	16.44	16.94
2	POLR2A	sp|P24928|RPB1_HUMAN	29853_INISQVIAVVGQQNVEGK_2	13.4	14.29	13.85	13.58	14.18	13.95	14.32	14.24	13.96	14.26	14.34	13.45	13.65	13.96	13.94	13.27	15.25	13.53	14.14	13.65	13.66	14.37	14.36	14.6	13.34	14.57	13.97	14.26	14.46	14.06	14.38	13.71	14.9	13.87	14.53	14.79	14.53	13.67	14.02	13.88	14.86	14.45	13.3	13.24	14.63	14.59
2	MCM3	sp|P25205|MCM3_HUMAN	62609_VALLDVFR_2	10.92	11.32	11.55	10.98	10.88	12.86	13.07	13.22	12.46	9.04	11.4	10.64	9.54	12.93	11.49	12.94	11.06	13.38	10.04	10.39	12.63	12.72	12.15	12.41	9.8	13.57	14.3	14.66	12.44	11.44	10.06	10.53	12.86	12.8	10.87	9.92	10.14	11.77	14.22	11.67	10.19	13.62	11.93	12.24	13.12	13.96
1	NFYB	sp|P25208|NFYB_HUMAN	16148_ESFREQDIYLPIANVAR_3	12.37	16.26	12.84	12.86	12.69	15.99	12.17	13.09	15.03	16.17	15.32	13.18	15.22	12.57	12.25	14.99	15.77	15.29	14.89	12.63	14.77	14.94	12.74	15.36	14.98	15.62	12.96	13.54	13.73	13.41	15.86	12.49	13.93	12.21	12.38	12.95	15.04	12.39	15.57	15.72	13.52	15.75	12.61	15.36	15.26	15.41
28	AZGP1	sp|P25311|ZA2G_HUMAN	13868_EIPAWVPFDPAAQITK_2	16.07	16.44	16.38	15.88	18.97	17.08	18.76	19.14	18.22	18.47	18.66	18.46	17.89	19.8	19.78	19.77	17.16	18.34	18.59	18.6	16.11	16.73	17.41	16.19	18.94	20.06	18.89	16.18	16.36	16.22	17.91	17.85	18.2	15.96	16.89	17.82	18.03	17.8	18.16	16.84	17.19	17.64	17.28	20.54	20.35	20.01
6	MPST	sp|P25325|THTM_HUMAN	4750_AQLDPAFIK_2	13.59	13.87	13.99	14.38	13.9	14.55	14.12	14.13	13.61	13.09	13.74	13.25	13.81	14.14	14.72	14.45	13.79	14.18	14.12	14.47	13.77	13.63	13.71	13.53	14.41	14.31	14.05	13.27	12.54	13.49	13.4	13.53	13.3	13.81	12.82	12.7	14.4	14.4	14.21	13.34	13.92	13.79	13.69	13.99	14.11	13.69
5	RPS12	sp|P25398|RS12_HUMAN	52239_RQAHLC(UniMod:4)VLASNC(UniMod:4)DEPMYVK_4	12.99	13.84	14.12	13	13.35	13.53	13.4	12.94	12.81	14.94	13.92	13.02	14.2	13.51	14.38	12.73	12.7	14.24	13.85	13.9	13.16	13.21	12.88	14.35	13.36	13.17	13.59	13.46	13.57	13.31	12.97	13.02	15.09	13.91	13.06	15.22	14.7	12.49	13.31	13.26	14.71	14.27	14.17	14.46	13.21	13.83
1	FAS	sp|P25445|TNR6_HUMAN	44571_NDNVQDTAEQK_2	9.54	6.18	9.46	9.05	6.33	8.99	8.58	7.55	6.78	8.98	8.66	5.32	8.8	8.28	9.62	9.21	9.39	7.37	9.24	9.38	6.4	9.53	9.71	8.43	8.6	8.21	7.6	7.55	9.02	7.71	8.64	9.21	7.45	NA	10.16	7.39	7.15	5.75	9.25	9.48	8.49	9.51	7.64	9.61	7.86	9.44
7	DNAJB1	sp|P25685|DNJB1_HUMAN	13089_EGDQTSNNIPADIVFVLK_3	14.96	15.11	14.98	15.48	15.65	15.71	15.51	17.28	14.94	14.01	14.99	11.94	15.37	15.91	15.44	16.22	15.95	15.49	15.47	15.2	16.22	16.07	15.84	15.75	16	17.27	15.66	15.76	15.46	15.55	15.34	15.85	16.09	15.9	17.55	14.17	13.96	15.29	15.61	15.62	12.61	16.69	15.48	14.92	15.31	15.19
44	ATP5F1A	sp|P25705|ATPA_HUMAN	22196_GIRPAINVGLSVSR_3	16.58	16.86	17.23	18.46	17.88	13.78	18.09	16.99	18.07	16.53	17.69	16.99	17.25	17.18	17.31	16.77	16.75	17.44	17.26	17.9	18.37	18.16	18.26	17.56	17.38	16.48	16.93	16.84	17.04	17.12	16.91	16.97	16.81	17.16	16.04	15.81	14.64	17.27	17.11	16.67	13.76	17.82	18.05	17.72	17.34	16.87
3	CTSS	sp|P25774|CATS_HUMAN	23513_GPVSVGVDAR_2	12.76	12.74	12.26	13.1	10.72	13.48	13.46	11.48	12.12	12.82	13.34	11.86	12.43	11.61	11.75	11.76	11.76	12.33	12.94	12.41	12.5	12.76	12.22	13.26	12.42	13.66	12.66	14.2	12.94	12.75	12.49	12.44	12.4	12.68	12.35	11.52	11.56	12.65	11.59	15.25	14.56	12.93	12.13	14.42	11.98	14.23
10	PSMA1	sp|P25786|PSA1_HUMAN	28594_IHQIEYAMEAVK_3	15.14	15.11	15.03	15.83	15.02	13.46	15.06	14.97	15.24	14.95	15.18	14.34	14.73	14.47	15.22	14.74	13.72	14.25	14.17	14.7	15.23	15.1	15.27	14.89	15.01	14.78	14.58	14.82	14.61	15.01	14.66	14.63	14.73	14.84	14.63	15.04	14.83	14.72	14.66	14.64	12.17	14.83	14.79	15.13	14.96	14.73
7	PSMA2	sp|P25787|PSA2_HUMAN	41662_LVQIEYALAAVAGGAPSVGIK_3	15.2	15.57	15.67	13.89	12.9	14.43	15.5	16.47	15.42	15.63	15.55	15.35	15.12	15.82	14.93	15.42	14.01	15.07	15.25	14.96	15.32	15.91	16.02	15.86	15.19	14.57	15.36	15.47	15.55	15.14	15.09	15.79	13.33	14.84	15.68	15.85	14.83	13.28	13.44	15.21	15.97	15.89	15.1	12.71	15.16	15.07
8	PSMA3	sp|P25788|PSA3_HUMAN	55905_SNFGYNIPLK_2	14.62	14.48	14.92	15.15	15.1	15.3	14.8	14.99	15.09	13.58	14.65	14.36	14.2	14.7	14.77	14.52	13.89	14.22	13.81	14.23	15.05	14.65	14.94	14.6	14.96	14.9	14.46	14.55	14.49	14.29	13.91	14.05	14.38	14.42	14.58	14.59	14.85	14.66	14.58	14.29	11.68	14.74	14.41	14.57	14.6	14.11
8	PSMA4	sp|P25789|PSA4_HUMAN	61598_TTIFSPEGR_2	15.64	15.87	15.75	14.61	15.73	15.02	15.95	15.6	16.06	14.93	15.47	14.93	15.44	15.36	15.77	15.52	14.46	14.99	14.64	15.16	15.81	15.79	15.46	15.36	15.27	15.19	15.18	15.04	15.12	14.89	15.24	15.01	14.84	15.22	15.2	14.74	14.73	15.23	15.06	15.25	14.25	15.51	15.6	15.15	15.39	15.5
2	S100P	sp|P25815|S100P_HUMAN	70499_YSGSEGSTQTLTK_2	10.3	10.47	13.68	10.17	10.77	11.64	11.21	11.07	11	10.11	10.61	11.55	11.74	13.43	11.33	10.64	12.74	9.93	12.24	9.3	9.55	10.32	11.19	11.52	11.56	11.34	10.69	10.57	11.57	10.48	11.7	11.93	9.97	10.52	11	11.27	9.65	11.49	10.83	11.9	11.33	11.68	13.76	11.24	10.4	11.65
3	ITGA3	sp|P26006|ITA3_HUMAN	69935_YLLLAGAPR_2	13.95	13.93	13.51	13.52	13.56	13.72	13.39	12.78	13.56	13.15	13.44	14.22	13.34	13.11	12.17	12.93	14.11	13	12.44	12.9	12.61	12.83	12.52	14.52	13.34	12.72	13.23	13.7	13.41	13.08	13.81	14.02	14.13	13.67	13.16	12.34	12.95	13.16	13.19	13.32	12.23	12.86	12.83	13.32	12.95	13.44
21	MSN	sp|P26038|MOES_HUMAN	22986_GMLREDAVLEYLK_3	16.26	16.61	16.13	16.55	16.8	16.86	16.26	13.77	16.96	15.62	16.84	16.34	16.42	15.97	15.87	16.28	16.72	15.96	16.02	15.87	15.97	16.16	15.69	16.68	16.61	13.67	16.74	17.42	17.44	13.68	16.78	16.23	16.62	16.16	13.16	11.22	14.65	16.43	16.91	17.53	14.4	16.31	16.07	15.81	15.98	16.43
3	DDX6	sp|P26196|DDX6_HUMAN	54116_SGAYLIPLLER_2	15.11	15.19	15.62	15.2	16.08	15.41	15.22	16.13	15.89	13.37	15.56	15.38	15.02	15.34	14.9	15.23	15.13	14.98	15.38	15.03	15.61	15.91	15.87	15.39	15.23	15.82	15.37	15.37	15.59	15.67	15.43	15.23	15.5	15.43	16.08	13.16	11.6	14.85	15.29	15.38	14.21	16.06	15.31	14.95	14.96	14.99
3	CTNNA2	sp|P26232|CTNA2_HUMAN	2513_AHVLAASVEQATQNFLEK_3	14.73	14.62	14.73	15.01	15.15	15.39	14.69	15.21	14.16	13.78	14.45	14.62	14.64	15.08	14.64	14.62	14.4	14.41	14.76	14.62	14.74	14.83	15.1	14.58	14.62	14.99	14.53	13.74	13.75	12.36	14.39	14.64	14.43	14.61	15.18	13.25	14.89	14.55	12.42	14.07	16.23	13.13	14.4	14.53	14.29	14.17
8	U2AF2	sp|P26368|U2AF2_HUMAN	14606_ELLTSFGPLK_2	15.54	15.69	15.81	16.46	15.87	16.72	15.64	15.94	15.79	15.98	15.6	15.33	15.04	15.43	15.69	15.58	14.68	14.94	15.23	15.27	16.17	15.95	15.79	15.39	15.75	15.86	15.83	15.28	15.36	15.71	15.1	14.64	15.04	15.98	16.66	16.48	17.21	15.09	14.95	14.95	17.57	16.28	15.57	15.25	15.43	14.8
5	RPL13	sp|P26373|RL13_HUMAN	21416_GFSLEELR_2	16.7	17.18	17.02	16.97	17.22	17.12	17.13	16.92	17.59	15.1	16.78	16.31	16.6	16.68	17.22	16.75	15.95	16.61	16.49	16.68	17.46	17.08	17.15	16.61	17.52	17.22	17.02	16.3	16.47	16.68	16.46	15.99	16.11	16.96	17.31	11.89	14.61	16.84	16.23	16.2	16.6	17.23	16.94	16.2	16.4	16.31
10	IVD	sp|P26440|IVD_HUMAN	41959_LYEIGAGTSEVR_2	14.44	14.46	15.08	15.02	14.89	16.92	15	16.04	15.58	12.99	14.49	14.12	14.33	15.46	15.4	15.22	13.99	14.37	14.21	14.4	15.74	15.94	15.41	14.51	15.57	16.46	15.12	13.61	13.74	14.28	14.31	14.63	14.46	14.32	14.58	13.36	12.56	15.16	14.62	13.83	15.53	15.02	14.53	14.95	14.7	14.29
3	S100A4	sp|P26447|S10A4_HUMAN	3210_ALDVMVSTFHK_3	12.55	16.28	16.15	17.01	15.92	11.96	16.03	15.35	16.43	17.19	16	15.98	16.14	14.79	14.96	15.49	14.51	14.38	14.13	15.09	14.34	13.88	14.04	14.66	15.42	14.75	15.36	17.12	17.74	17.68	13.55	15.39	15.47	16.74	15.72	16.94	16.66	16.48	16.67	17.81	12.67	14.79	15.8	15.73	15.76	16.04
7	HMGB2	sp|P26583|HMGB2_HUMAN	53684_SEHPGLSIGDTAK_3	13.96	14.43	14.32	13.17	12.76	11.49	15.29	12.92	12.9	15.15	15.35	14.38	14.68	13.28	13.53	13.66	12.41	14.11	13.44	14.36	15.05	14.98	14.39	14.19	14.73	13.39	14.77	14.93	14.92	14.48	14.8	14.58	12.02	14.86	14.55	14.85	14.65	14.44	12.86	12.84	12.67	15.07	15.32	12.31	12.25	14.55
20	PTBP1	sp|P26599|PTBP1_HUMAN	33035_KLPIDVTEGEVISLGLPFGK_3	16.05	16.76	16.26	10.9	16.8	10.65	16.3	17.22	17.15	16.6	16.17	16.62	15.93	16.43	16.11	16.53	15.66	15.8	16.06	16.29	16.78	17.16	16.07	17.28	16.06	17.43	16.65	16.06	17	17.09	16.22	15.17	15.55	16.72	17.95	16.31	14.95	16.14	16.27	16.19	11.35	16.56	16.39	15.97	16.21	15.49
14	TARS	sp|P26639|SYTC_HUMAN	50423_QVMVVPVGPTC(UniMod:4)DEYAQK_2	16.22	16.14	16.35	15.31	15.11	16.49	15.81	15.39	15.3	16.27	15.9	15.93	14.73	15.44	15.36	14.88	15.92	14.76	14.86	15.28	15.74	14.99	14.54	14.19	15.96	15.56	15.46	15.5	16.36	14.68	16.16	15.65	15.92	16.27	15.82	16.14	16.23	15.82	15.68	16.43	16.83	16.35	17.19	15.27	15.62	15.22
14	VARS	sp|P26640|SYVC_HUMAN	21462_GFVPSPTSQPGGHESLVDR_3	12.67	14.19	13.27	13.44	12.15	12.74	13.27	12.96	13.51	13.82	12.9	13.41	14.09	13.23	12.85	13.12	12.56	13.07	13.46	13.05	13.35	13.33	13.52	13.14	12.82	12.64	13.34	12.8	13.31	13.16	13.34	12.9	12.95	13.95	13.24	13.36	13.03	13.58	12.82	14.28	13.68	13.5	12.51	13.76	13.2	13.36
18	EEF1G	sp|P26641|EF1G_HUMAN	57141_STFVLDEFK_2	15.77	15.75	16.21	16.81	16.29	17.01	16.08	16.27	16.15	15.98	16.3	15.12	15.61	15.49	16.07	15.8	15.15	15.46	15.46	15.76	15.97	16.01	15.79	15.25	16.1	16.39	16.06	15.57	15.35	14.69	15.3	15.18	15.48	15.68	16.3	15.62	16	15.84	15.47	14.95	17.86	16.3	15.84	15.64	15.7	15.44
4	FKBP2	sp|P26885|FKBP2_HUMAN	24795_GWDQGLLGMC(UniMod:4)EGEK_2	13.72	15.46	13.36	13.83	13.82	13.94	12.94	12.56	14.18	14.6	13.98	13.34	13.62	14.49	13.76	14.01	14.43	13.4	14.63	14.61	12.77	13.25	13.42	13.74	13.78	14.99	14.02	14.42	14.13	13.86	14.4	13.54	14.22	13.29	14.51	13.82	14.85	13.95	12.46	14.61	15.75	14.66	14.81	13.99	14.66	14.1
[truncated: 2,983 more rows]
[truncated: 191 more columns]

## Sheet: 5_regulated_prot
protein	gene	log2(FC)	p-value	type
O00194	RAB27B	1.0763	0.000756495	Upregulation
[truncated: 329 more rows]
