# Supplementary material for: High‐throughput proteomic analysis of FFPE tissue samples facilitates tumor stratification
Source: Mol Oncol. 2019 Sep 18;13(11):2305–28. doi: 10.1002/1878-0261.12570 (PMC6822243; doi:10.1002/1878-0261.12570)
Supplement: Supplementary file 7 — Table S6. Detailed information of patients, tissue samples, protein matrix and regulated protein list for WLYM cohort, and potential drug targets by IPA. [file MOL2-13-2305-s007.xlsx]

## Sheet: (a)patients
Patient_ID	Gender	Age_at_Diagnosis	Biopsy_Location	First_Diagnosis	Survival_Status	Date_of_Death	Reason_for_Death	HIV_Status	IPI_Score
B12.22203	M	30	mediastinum	2011-05-08	alive			negative	3
B13.10423	M	38	lymph node	2013-03-15	alive			negative	2
NB13.527	F	39	brain	2013-05-31	no_information			negative
B13.21115	M	43	lymph node	2013-04-29	alive			negative	3
B13.67467	M	45	lymph node	2013-12-24	alive			negative
N05.1439	M	45	brain	2005-09-20	alive			negative
N06.38	M	45	brain	2006-01-11	dead	2007-07-02	lymphoma	negative
N06.15	M	46	brain	2006-01-10	dead	2006-12-01	lymphoma	negative
N06.713	M	46	brain	2006-05-11	dead	2006-12-01	lymphoma	negative
B11.35818	M	51	liver hilus lymph node	2011-07-08	alive			positive	2
B11.10586	M	52	multifocal	2011-03-11	dead	2011-12-20	lymphoma	negative	2
NB13.636	F	52	brain	2013-07-08	no_information			negative
B13.31068	M	55	bladder	2011-12-22	dead	2013-06-26	lymphoma	negative	3
NB12.774	M	56	brain	2012-10-30	dead	2013-04-26	lymphoma	negative
B13.00438	M	57	lymph node	2013-01-01	alive			negative
B13.27871	M	58	lymph node	2013-05-30	no_information			negative	2
A14.86	F	61	intravascular	2014-03-31	dead	2014-06-18	lymphoma	negative
N05.1522	F	62	brain	2005-10-03	dead	2006-04-01	lymphoma	negative
NB12.956	M	62	brain	2012-12-21	dead	2013-06-12	lymphoma	negative
NB14.156	F	63	brain	2014-02-14	dead	2014-04-14	lymphoma	negative
B13.34100	M	64	small intestine	2013-07-05	alive			negative	2
B11.18997	M	68	lymph node	2011-04-15	no_information			negative
NB12.403	F	70	brain	2012-07-13	no_information			negative
B11.40857	M	71	intestinum	2011-08-01	alive			negative	1
B13.28196	M	71	spleen	2013-05-31	alive			negative
N06.1927	F	73	epidural	2006-12-13	dead	2007-12-31		negative
N11.1078	F	73	brain	2011-07-22	dead	2016-11-28	lymphoma	negative
NB12.937	F	73	brain	2012-12-18	dead	2013-09-11		negative
B13.67363	M	74	tongue	2013-12-30	alive			negative	1
NB13.861	M	75	brain	2013-09-03	dead	2015-05-01	lymphoma	negative
B16.11752	F	77	lymph node	2016-02-25	alive			negative	2
N10.1232	M	77	brain	2010-08-12	no_information			negative
B16.17780	M	78	muscle	2016-03-18	alive			negative
NB14.386	F	79	brain	2014-04-15	no_information			negative	2
B07.42326	F	80	lymph node	2007-11-12	no_information			negative
N03.598	F	80	brain	2003-05-02	dead	2003-09-03	lymphoma	negative
B11.31151	M	81	testis	2011-06-27	dead	2011-10-31	lymphoma	negative	3
A14.240	F	84	intravascular	2014-08-07	dead	2014-08-07	lymphoma	negative
N06.523	M	85	brain	2006-05-01	no_information			negative
B16.51569	M	86	muscle	2016-08-15	alive			negative	3
B13.07543	F	88	muscle	2013-02-01	dead	2013-03-25	not lymphoma associated	negative	2

## Sheet: (b)samples
SWATH_file	id	Lymphoma_type	Patient	Tissue_ID	Tissue_region	PCT_Batch	Patient_ID	sampleID
weissto_I170422_012	wlym11	PCNSL	C1	NB13.636	A	batch2	NB13.636	C1A
weissto_I170425_002	wlym37	PCNSL	C1	NB13.636	B	batch2	NB13.636	C1B
weissto_I170503_008	wlym74	PCNSL	C1	NB13.636	C	batch2	NB13.636	C1C
weissto_I170423_012	wlym30	PCNSL	C10	N10.1232	A	batch3	N10.1232	C10A
weissto_I170508_009	wlym107	PCNSL	C10	N10.1232	B	batch3	N10.1232	C10B
weissto_I170422_014	wlym13	PCNSL	C11	NB14.156	A	batch3	NB14.156	C11A
weissto_I170427_003	wlym54	PCNSL	C11	NB14.156	B	batch3	NB14.156	C11B
weissto_I170503_011	wlym76	PCNSL	C11	NB14.156	C	batch3	NB14.156	C11C
weissto_I170425_015	wlym47	PCNSL	C12	NB12.403	B	batch3	NB12.403	C12B
weissto_I170422_004	wlym4	PCNSL	C13	NB12.774	A	batch4	NB12.774	C13A
weissto_I170502_020	wlym68	PCNSL	C13	NB12.774	B	batch4	NB12.774	C13B
weissto_I170423_017	wlym32	PCNSL	C14	NB12.956	A	batch4	NB12.956	C14A
weissto_I170425_006	wlym41	PCNSL	C14	NB12.956	B	batch4	NB12.956	C14B
weissto_I170505_003	wlym88	PCNSL	C14	NB12.956	C	batch4	NB12.956	C14C
weissto_I170422_015	wlym14	PCNSL	C15	N05.1522	A	batch4	N05.1522	C15A
weissto_I170511_013	wlym110	PCNSL	C15	N05.1522	B	batch4	N05.1522	C15B
weissto_I170503_019	wlym84	PCNSL	C15	N05.1522	C	batch4	N05.1522	C15C
weissto_I170423_004	wlym22	PCNSL	C16	N06.713	A	batch4	N06.713	C16A
weissto_I170425_012	wlym45	PCNSL	C16	N06.713	B	batch4	N06.713	C16B
weissto_I170505_020	wlym102	PCNSL	C16	N06.713	C	batch4	N06.713	C16C
weissto_I170422_013	wlym12	PCNSL	C17	N06.38	A	batch4	N06.38	C17A
weissto_I170502_016	wlym64	PCNSL	C17	N06.38	B	batch4	N06.38	C17B
weissto_I170503_015	wlym80	PCNSL	C17	N06.38	C	batch4	N06.38	C17C
weissto_I170423_005	wlym23	PCNSL	C18	NB13.527	A	batch4	NB13.527	C18A
weissto_I170511_011	wlym108	PCNSL	C18	NB13.527	B	batch4	NB13.527	C18B
weissto_I170505_012	wlym95	PCNSL	C18	NB13.527	C	batch4	NB13.527	C18C
weissto_I170422_009	wlym8	PCNSL	C19	NB12.937	A	batch4	NB12.937	C19A
weissto_I170427_009	wlym58	PCNSL	C19	NB12.937	B	batch4	NB12.937	C19B
weissto_I170423_007	wlym25	PCNSL	C2	N03.598	A	batch2	N03.598	C2A
weissto_I170427_011	wlym60	PCNSL	C2	N03.598	B	batch3	N03.598	C2B
weissto_I170505_010	wlym93	PCNSL	C2	N03.598	C	batch3	N03.598	C2C
weissto_I170422_020	wlym19	PCNSL	C3	N06.523	A	batch3	N06.523	C3A
weissto_I170425_017	wlym49	PCNSL	C3	N06.523	B	batch3	N06.523	C3B
weissto_I170503_013	wlym78	PCNSL	C3	N06.523	C	batch3	N06.523	C3C
weissto_I170423_018	wlym33	PCNSL	C4	NB14.386	A	batch3	NB14.386	C4A
weissto_I170505_002	wlym87	PCNSL	C4	NB14.386	C	batch3	NB14.386	C4C
weissto_I170422_003	wlym3	PCNSL	C5	NB13.861	A	batch3	NB13.861	C5A
weissto_I170502_018	wlym66	PCNSL	C5	NB13.861	B	batch3	NB13.861	C5B
weissto_I170503_002	wlym70	PCNSL	C5	NB13.861	C	batch3	NB13.861	C5C
weissto_I170422_018	wlym17	PCNSL	C6	N06.15	A	batch3	N06.15	C6A
weissto_I170425_004	wlym39	PCNSL	C6	N06.15	B	batch3	N06.15	C6B
weissto_I170511_016	wlym113	PCNSL	C6	N06.15	C	batch3	N06.15	C6C
weissto_I170423_002	wlym21	PCNSL	C7	N06.1927	A	batch3	N06.1927	C7A
weissto_I170427_002	wlym53	PCNSL	C7	N06.1927	B	batch3	N06.1927	C7B
weissto_I170503_018	wlym83	PCNSL	C7	N06.1927	C	batch3	N06.1927	C7C
weissto_I170508_006	wlym106	PCNSL	C8	N05.1439	A	batch3	N05.1439	C8A
weissto_I170505_018	wlym100	PCNSL	C8	N05.1439	C	batch3	N05.1439	C8C
weissto_I170511_015	wlym112	PCNSL	C9	N11.1078	B	batch3	N11.1078	C9B
weissto_I170503_004	wlym72	PCNSL	C9	N11.1078	C	batch3	N11.1078	C9C
weissto_I170422_002	wlym2	eDLBCL	E1	B13.21115	A	batch1	B13.21115	E1A
weissto_I170425_001	wlym36	eDLBCL	E1	B13.21115	B	batch1	B13.21115	E1B
weissto_I170503_001	wlym69	eDLBCL	E1	B13.21115	C	batch1	B13.21115	E1C
weissto_I170422_016	wlym15	eDLBCL	E10	B13.67467	A	batch1	B13.67467	E10A
weissto_I170425_007	wlym42	eDLBCL	E10	B13.67467	B	batch1	B13.67467	E10B
weissto_I170505_004	wlym89	eDLBCL	E10	B13.67467	C	batch1	B13.67467	E10C
weissto_I170508_004	wlym104	eDLBCL	E11	B16.51569	A	batch1	B16.51569	E11A
weissto_I170427_010	wlym59	eDLBCL	E11	B16.51569	B	batch1	B16.51569	E11B
weissto_I170503_014	wlym79	eDLBCL	E11	B16.51569	C	batch2	B16.51569	E11C
weissto_I170422_010	wlym9	eDLBCL	E12	B11.10586	A	batch2	B11.10586	E12A
weissto_I170425_016	wlym48	eDLBCL	E12	B11.10586	B	batch2	B11.10586	E12B
weissto_I170505_019	wlym101	eDLBCL	E12	B11.10586	C	batch2	B11.10586	E12C
weissto_I170423_015	wlym31	eDLBCL	E13	B16.11752	A	batch2	B16.11752	E13A
weissto_I170427_005	wlym55	eDLBCL	E13	B16.11752	B	batch2	B16.11752	E13B
weissto_I170503_005	wlym73	eDLBCL	E13	B16.11752	C	batch2	B16.11752	E13C
weissto_I170422_007	wlym6	eDLBCL	E14	B13.28196	A	batch2	B13.28196	E14A
weissto_I170425_011	wlym44	eDLBCL	E14	B13.28196	B	batch2	B13.28196	E14B
weissto_I170503_016	wlym81	eDLBCL	E14	B13.28196	C	batch2	B13.28196	E14C
weissto_I170508_005	wlym105	eDLBCL	E15	B13.00438	A	batch2	B13.00438	E15A
weissto_I170502_015	wlym63	eDLBCL	E15	B13.00438	B	batch2	B13.00438	E15B
weissto_I170505_009	wlym92	eDLBCL	E15	B13.00438	C	batch2	B13.00438	E15C
weissto_I170422_017	wlym16	eDLBCL	E16	B16.17780	A	batch2	B16.17780	E16A
weissto_I170425_005	wlym40	eDLBCL	E16	B16.17780	B	batch2	B16.17780	E16B
weissto_I170423_008	wlym26	eDLBCL	E17	B11.18997	A	batch2	B11.18997	E17A
weissto_I170427_007	wlym56	eDLBCL	E17	B11.18997	B	batch2	B11.18997	E17B
weissto_I170505_006	wlym90	eDLBCL	E17	B11.18997	C	batch2	B11.18997	E17C
weissto_I170422_011	wlym10	eDLBCL	E18	B11.40857	A	batch2	B11.40857	E18A
weissto_I170425_019	wlym51	eDLBCL	E18	B11.40857	B	batch2	B11.40857	E18B
weissto_I170503_012	wlym77	eDLBCL	E18	B11.40857	C	batch2	B11.40857	E18C
weissto_I170423_009	wlym27	eDLBCL	E19	B11.31151	A	batch2	B11.31151	E19A
weissto_I170502_017	wlym65	eDLBCL	E19	B11.31151	B	batch2	B11.31151	E19B
weissto_I170505_015	wlym97	eDLBCL	E19	B11.31151	C	batch2	B11.31151	E19C
weissto_I170423_001	wlym20	eDLBCL	E2	B13.67363	A	batch1	B13.67363	E2A
weissto_I170425_013	wlym46	eDLBCL	E2	B13.67363	B	batch1	B13.67363	E2B
weissto_I170505_001	wlym86	eDLBCL	E2	B13.67363	C	batch1	B13.67363	E2C
weissto_I170422_005	wlym5	eDLBCL	E20	B13.27871	A	batch2	B13.27871	E20A
weissto_I170502_013	wlym62	eDLBCL	E20	B13.27871	B	batch2	B13.27871	E20B
weissto_I170511_014	wlym111	eDLBCL	E20	B13.27871	B	batch2	B13.27871	E20B
weissto_I170505_011	wlym94	eDLBCL	E20	B13.27871	C	batch2	B13.27871	E20C
weissto_I170422_001	wlym1	eDLBCL	E3	B11.35818	A	batch1	B11.35818	E3A
weissto_I170427_001	wlym52	eDLBCL	E3	B11.35818	B	batch1	B11.35818	E3B
weissto_I170503_020	wlym85	eDLBCL	E3	B11.35818	C	batch1	B11.35818	E3C
weissto_I170423_019	wlym34	eDLBCL	E4	B07.42326	A	batch1	B07.42326	E4A
weissto_I170425_010	wlym43	eDLBCL	E4	B07.42326	B	batch1	B07.42326	E4B
weissto_I170505_007	wlym91	eDLBCL	E4	B07.42326	C	batch1	B07.42326	E4C
weissto_I170422_019	wlym18	eDLBCL	E5	B13.07543	A	batch1	B13.07543	E5A
weissto_I170427_008	wlym57	eDLBCL	E5	B13.07543	B	batch1	B13.07543	E5B
weissto_I170503_010	wlym75	eDLBCL	E5	B13.07543	C	batch1	B13.07543	E5C
weissto_I170423_011	wlym29	eDLBCL	E6	B13.10423	A	batch1	B13.10423	E6A
weissto_I170425_018	wlym50	eDLBCL	E6	B13.10423	B	batch1	B13.10423	E6B
weissto_I170505_017	wlym99	eDLBCL	E6	B13.10423	C	batch1	B13.10423	E6C
weissto_I170423_006	wlym24	eDLBCL	E7	B13.31068	A	batch1	B13.31068	E7A
weissto_I170425_003	wlym38	eDLBCL	E7	B13.31068	B	batch1	B13.31068	E7B
weissto_I170503_017	wlym82	eDLBCL	E7	B13.31068	C	batch1	B13.31068	E7C
weissto_I170422_008	wlym7	eDLBCL	E8	B12.22203	A	batch1	B12.22203	E8A
weissto_I170511_012	wlym109	eDLBCL	E8	B12.22203	B	batch1	B12.22203	E8B
weissto_I170505_013	wlym96	eDLBCL	E8	B12.22203	C	batch1	B12.22203	E8C
weissto_I170423_020	wlym35	eDLBCL	E9	B13.34100	A	batch1	B13.34100	E9A
weissto_I170502_019	wlym67	eDLBCL	E9	B13.34100	B	batch1	B13.34100	E9B
weissto_I170503_003	wlym71	eDLBCL	E9	B13.34100	C	batch1	B13.34100	E9C
weissto_I170423_010	wlym28	IVL	I1	A14.86	A	batch4	A14.86	I1A
weissto_I170427_012	wlym61	IVL	I1	A14.86	B	batch4	A14.86	I1B
weissto_I170505_016	wlym98	IVL	I1	A14.86	C	batch4	A14.86	I1C
weissto_I170508_002	wlym103	IVL	I2	A14.240	B	batch4	A14.240	I2B

## Sheet: (c)proteins
numPep	GN	transition_group_id	prot	wlym1	wlym2	wlym3	wlym4	wlym5	wlym6	wlym7	wlym8	wlym9	wlym10	wlym11	wlym12	wlym13	wlym14	wlym15	wlym16	wlym17	wlym18	wlym19	wlym20	wlym21	wlym22	wlym23	wlym24	wlym25	wlym26	wlym27	wlym28	wlym29	wlym30	wlym31	wlym32	wlym33	wlym34	wlym35	wlym36	wlym37	wlym38	wlym39	wlym40	wlym41	wlym42	wlym43	wlym44	wlym45	wlym46
318	PLEC	170157_SNAEDTLR_2	Q15149	1792310	2595758	571535	2165425	2002073	3070228	2768123	88106	3931089	2376969	1295874	1878981	4049483	1124443	3148168	1928101	2107842	2466420	9099263	816856	5593430	63628	4861601	4272821	1886286	1653001	2536827	35402	2812067	13674908	1547929	4023742	1061045	791939	2796873	49015	7985201	5826884	672967	3056651	3481651	5892363	866285	4671164	4265470	1191480
253	MYH9	203479_VSHLLGINVTDFTR_3	P35579	3301535	2904564	3714798	753855	2465754	2555373	3494993	1318510	3103716	2211181	529811	1436897	867823	1343944	1788020	981806	369474	2813482	1665474	1744131	1784212	1359007	2959577	1836938	1782591	1951864	2549322	1895946	1876990	950571	2035525	1192767	331038	2277978	3637584	2692603	589204	1124516	374673	1864294	1293638	1910679	2243252	1694646	1167769	1367240
214	SPTAN1	71948_GVIDMGNSLIER_2	Q13813	1026376	1514227	1372113	462402	1435770	1117799	1320913	985971	1209982	1136741	590669	1145976	926280	1019870	1367664	924183	743906	1667635	1450005	1503371	1088574	1272836	1735465	855549	1608463	1274543	1400437	864760	1459137	717135	1503726	1042271	763603	1042502	901235	1351028	678680	681029	775295	1212679	1024365	398519	1158870	1331740	1300097	1400515
209	FLNA	55123_FNEEHIPDSPFVVPVASPSGDAR_3	P21333	1513141	1282384	514598	362601	825859	995194	761525	543051	810464	442364	429961	286537	370020	669790	634061	396028	234530	1468001	414739	531889	663378	590031	936505	794714	420648	503691	1610697	2670730	529004	990421	510625	680310	219375	531214	1280954	1314089	493071	422868	237247	683816	584205	725290	750012	720902	462020	526101
195	AHNAK	90557_ISMPDLDLHLK_2	Q09666	4025201	925626	2713280	886901	320501	7320344	1444356	812401	658354	465542	1532401	1842675	764329	948928	477557	4726043	1497596	364397	1272015	169112	996805	2305568	556309	2380542	2050485	361278	1004395	5477192	530133	5196327	4647297	1086209	11976360	1580887	3769395	898380	320259	1742199	1299625	3766414	1124162	488629	1337319	5436643	1240673	278005
193	DYNC1H1	183326_TLINELVK_2	Q14204	47060	254760	386108	94526	169347	253580	129326	405507	99761	145595	239431	91064	218313	322637	256334	255099	177087	115955	412757	524547	374526	378220	311156	437551	611625	406698	311496	238041	134541	158124	138654	325417	4293224	671778	325944	132255	239007	664682	278735	120965	370155	155219	455040	4204059	350331	279664
189	COL6A3	205771_VVIHFTDGADGDLADLHR_3	P12111	5682961	9080273	4802829	2743932	13476694	5553196	7155040	3076866	16521609	2322098	3776698	4303882	4243469	5677571	6593292	5127745	3620396	8367449	6573312	8526433	18410814	6505555	8061258	6988502	6466669	6039229	7097368	7810977	5625100	8486558	6920731	5596987	2725363	5492984	6248816	11021246	4569795	4991146	3953593	10771172	5114176	7117289	5551231	6328284	5744361	7170644
184	SPTBN1	36902_EAVC(UniMod:4)EVALDYK_2	Q01082	670761	1006881	950139	368425	909189	1046085	841594	708241	880191	809453	454716	736337	584816	633370	949481	655956	599219	1044030	1070602	550421	747101	857196	1115154	521360	927187	935691	878111	598692	737149	149353	924553	752194	241950	859489	762607	690527	492669	557327	231107	866495	799202	963292	750305	784013	774104	989586
165	TLN1	9680_ALEATTEHIRQELAVFC(UniMod:4)SPEPPAK_3	Q9Y490	1290963	2591929	1491263	2399230	1801709	1694440	3212526	1610707	2474737	2030255	2829349	2218790	2273101	1447793	1734363	1966253	2940810	2805338	1756433	1817299	1960847	2342324	1959720	1801146	2036020	2698989	1933532	2365621	2619389	2584146	2697419	2072386	1949256	1332326	1864801	1476179	2369092	3980506	2561143	2290789	1569098	1657036	2545181	2168956	1818341	2009923
159	HSPG2	39801_EGGSLPPQAR_2	P98160	296301	505877	223895	496591	452386	276291	615365	508970	377917	578671	543245	316773	480557	301072	535492	456655	156681	611531	296074	345044	461550	328346	561083	627822	318087	414315	517603	1021650	381647	453362	339675	359202	326752	251198	573795	417853	224247	1223922	404112	233267	551848	460411	371587	393743	677703	591767
152	VIM	86673_ILLAELEQLK_2	P08670	20030161	27725290	3624536	16399315	9943646	9494751	15266768	17787842	20767362	8834879	24003969	9456351	21723190	12975046	11038277	4994775	3941403	19036669	7797526	12388506	24753118	7433967	15152588	3897846	8196833	11529604	11470315	8940411	13633590	78014040	11988919	24387845	3864167	11773129	18010676	25928318	29574411	5012967	3616668	14910157	20894049	13076557	12075850	6330597	5537622	10490521
149	ALB	155778_RHPDYSVVLLLR_3	P02768	10934120	13957399	15953405	7739420	24622958	10141958	22438455	7872120	28813859	27695331	27656466	27919472	17736585	11088117	14662085	12819346	34656882	10367796	4862014	13867915	10744970	12727395	19596323	15390086	4857599	17802981	22240482	23398610	14647705	10692034	24792683	13749204	3680724	3991248	17354428	14621138	26808639	22315689	38588066	30873533	15866966	14359204	6435605	13252625	13970455	13478226
147	FN1	38717_EESPLLIGQQSTVSDVPR_3	P02751	1281983	2091983	1889252	703935	1984827	1479367	1877250	1373363	1773680	1631046	891178	1474586	1345814	1456116	1976234	1214748	1173239	2252923	2161739	1986389	1623759	1699696	2240110	1308666	2102264	1941305	1887738	1100988	1925109	912364	1940753	1397575	402188	1707880	1627936	1841633	965507	992020	1145416	1642624	1509564	2247682	1617437	1566629	1702386	1995995
122	C3	25814_DFDFVPPVVR_2	P01024	785338	556382	917692	499989	486016	336675	763118	448640	1008848	243560	1312867	138441	237958	399252	352654	212963	974869	413424	185008	332416	468554	539807	453247	545882	200491	162505	424497	886525	394474	691590	345330	664694	482313	167243	1022783	649952	1466216	925478	1117569	597398	552971	322346	342153	460691	282468	281330
111	GAPDH	59142_GALQNIIPASTGAAK_2	P04406	7478729	10238239	8697943	6825364	6298592	7880860	6406870	6278580	7130011	12200309	8641535	10342688	12026629	12624474	6855717	14902262	10944070	9178169	12588873	8454057	5540008	8545519	11512810	9070612	15480312	7497033	8867349	3310288	10295195	7471355	9018158	9144960	2849770	9135949	8070059	8216810	9991009	11273994	11416301	9471944	7405410	6414779	8414026	8303056	9141708	8788903
111	MYH11	179200_TELEDTLDSTATQQELR_3	P35749	3421403	4923939	4345105	1554447	4521428	3817879	4694460	3254455	4215424	3652237	1949785	3508226	2986826	3307010	4860649	2947350	2591251	5210199	4997701	4684153	3682438	3911369	5257349	3089269	4959647	4463578	4052113	2851019	5020147	2114852	5026056	3436109	915964	3716555	3228455	4171233	2293131	2174832	2552474	4150071	3390016	5144757	3535694	4446255	4006989	4435777
110	PRKDC	176932_SYVAWDREK_2	P78527	389347	821127	582898	285398	419509	608625	291493	627406	698790	423402	107051	436221	409352	528630	806812	588441	78015	780357	789175	764065	1092180	739821	821369	373638	986559	903131	669661	178331	1412589	405958	1031859	766170	89982	1323711	612690	529634	172388	269813	512744	595494	830360	655806	1040711	751938	530895	659970
104	PKM	13389_APIIAVTR_2	P14618	2208487	4688266	4178932	4002091	6780903	3609922	1907862	6586971	3437578	2971012	4844955	1914984	7541649	3683114	6323954	5436230	5613869	5225886	4179228	6627400	1758199	4447388	4161554	1483083	4628906	3549248	4220885	1958704	4187815	3186917	5869353	7474937	1368460	2724652	4095753	3872013	5752464	2659323	6032277	4161971	7975300	6944859	3104781	3417645	3344830	7617506
103	CLTC	114382_LLLPWLEAR_2	Q00610	491529	1011772	1062946	588801	1169036	888815	1534585	708516	1119040	1191908	1162917	1306529	2519034	1110327	854908	1022866	2833722	1092761	982379	965224	920442	1101701	842714	1017273	1067518	1241923	962336	729732	1388279	1036056	1034386	870243	289037	732947	924227	920816	1212849	792442	3314936	1050328	961746	938692	845645	886496	1279850	872424
102	EEF2	57021_FSVSPVVR_2	P13639	1159233	2827642	1668980	2566477	2239482	2134720	3413892	3107273	2668796	2226951	582963	2016625	1287058	2363786	2469944	2713006	443217	1700150	1413800	2324741	745043	4065160	1786809	2296347	1544185	2753217	1983848	931185	2391224	395622	1150234	2285966	183716	2335384	1524965	1256723	625034	2252840	503379	1959375	2319278	2162190	2060085	2625462	4833072	2450694
100	FLNB	213990_YRGQHVTGSPFQFTVGPLGEGGAHK_4	O75369	1453601	2360292	1791095	757457	2241110	2239854	2458604	1038694	2270513	1582481	1195392	1315144	1699292	1844946	1293160	1444380	1496097	2340574	2053739	1800471	1696136	1977151	2677909	1186965	2047839	1636447	2103398	1115666	2291497	1366522	2591915	1878673	892147	2047851	1725096	2168987	761123	1078956	1588847	1849152	1584423	1485934	1598182	1991232	2013654	2207913
93	VCP	152227_QTNPSAM(UniMod:35)EVEEDDPVPEIR_3	P55072	14600	17592	47066	102795853	14762	8003	227187810	171733950	13255	78649744	126037030	30822	64893	28146	323474348	21580	13889	20471	9891	27983	23372	26787	13309	46988936	10985	22499	9326	30013	24664	88603893	11728	118594026	172983920	82725	17611	11076	37123	16964	80412	113694	24106	11443	22441	580	27442	22634278
88	HSPD1	195159_VGLQVVAVK_2	P10809	352432	1358275	1620635	923753	887909	1125681	832066	1405117	1095284	1071109	577085	848178	1328950	839134	1301641	1640628	701358	1405827	704778	1180332	421894	1942638	1080738	515200	708786	1069522	1195182	638693	1004634	586512	810397	1498696	289297	1075877	578872	546417	687312	677058	765788	1145666	1619766	1127618	1148975	1408897	1947879	1514516
88	HNRNPM	131460_MVPAGMGAGLER_2	P52272	1101547	2111501	1316395	267112	1675218	1506361	1573852	1644944	981651	2242074	169988	2456438	1004063	2638125	1604997	1940218	498255	1962445	2485830	1866386	1399595	2837562	2055605	2077253	2534083	1986060	1738027	839062	2378133	627787	1356646	1619056	123570	3070694	1284405	1158726	442682	2330893	72147	1860100	1778237	1642251	2770616	1858054	3240873	2169938
87	VCL	44098_ELTPQVVSAAR_2	P18206	895884	392293	266804	484205	426162	645262	741691	356292	405950	923035	308221	303745	256229	380936	451674	164419	170157	513827	197178	223766	478454	223920	526957	690954	248297	244967	771053	1490228	356271	493610	195218	330905	327777	531654	883527	574307	364368	589649	172872	329025	289363	448737	617237	233390	210491	223066
85	APOB	111794_LIVAMSSWLQK_2	P04114	14340760	3982235	10839510	4070297	3488966	24342111	5378869	3628090	9067558	2169347	5946884	9855335	2949928	3358940	3669019	19233853	8345821	1414264	6951210	2246836	167439	9997038	3284985	10068648	8761680	1240608	4322014	18241324	5096627	18441553	17490623	4437230	29415342	7130635	10163308	4184098	1573728	257176	6361522	279275	4066582	2770745	7253720	25083984	3894634	472002
84	FGB	89857_IRPFFPQQ_2	P02675	8746508	1229418	94442281	31290566	432260	2553014	4450222	2614139	683929	1285025	3073581	41105188	467583	5444636	680518	528830	1075184	1809822	1058057	444724	2145952	26297708	787827	4863774	1022702	8302968	18790697	233849	570031	8082471	5196312	7258154	18773753	838924	29880647	1397761	3449344	23762870	1095568	1534120	8782072	986471	1332534	4296348	939007	437211
84	TNC	191651_VATYLPAPEGLK_2	P24821	1613163	410959	123854	1278354	693667	250343	854034	2722595	2340630	597160	357956	245738	108781	4503400	912786	729334	194040	1661330	326747	1261113	160057	670169	699694	1431892	284047	854378	1065953	222421	392979	804512	458701	989562	123476	573720	588473	811564	449596	634548	193590	1767233	917159	907911	803229	165975	514170	887575
83	ENO1	181575_TIAPALVSK_2	P06733	7633403	7326150	3197462	4229054	3497679	4482538	3978639	6393520	4898155	6625627	2886370	7963060	5557018	5975818	4335898	6382013	3868433	7242574	3372781	6533330	2977952	6681151	5096632	5146206	4174390	5644004	5427210	1910248	4106754	2904172	6468988	7041054	941484	5050018	3673831	5000841	3196155	8314189	4060533	4928533	6757230	5102833	3859293	5071065	6849963	8584787
80	FASN	8214_AINC(UniMod:4)ATSGVVGLVNC(UniMod:4)LR_2	P49327	1942421	3337247	1864062	1635379	3884255	3443187	4131421	2219533	3171926	3823317	1969263	3161433	2422886	2876723	3010031	2214605	1896527	3358238	2611884	3005323	2325413	2761700	4439458	2230002	2904997	4009026	3846555	2199198	3408303	1569817	3778636	3029268	681686	2659737	3337250	2914801	1957458	1843778	1823053	2622137	2866072	2923071	2305517	3200422	2611848	3450195
79	LTF	120514_LRPVAAEVYGTERQPR_4	P02788	49003	553485	1804242	88228	445186	629854	78223	107802	49924	30509	81042	461636	218233	634394	109260	186988	26168	418306	890335	63610	83711	117326	38384	2309105	942878	615099	41066	90134	45381	102698	103100	332218	348238	1082448	3789604	290999	95114	478355	19345	421971	547002	602427	1114395	455146	649280	551205
79	IQGAP1	130445_MREEVITLIR_3	P46940	389345	559323	334523	103515	393429	502428	377316	315925	626296	474665	120035	427168	337774	437692	435204	339567	93979	604050	611034	564423	457298	633751	537855	403488	761061	478041	590361	365550	529390	258628	619816	359887	33956	589932	368876	457056	144278	301920	99067	480243	389653	476303	468155	443059	654844	438574
78	HSPA5	85211_IINEPTAAAIAYGLDKR_3	P11021	1903490	2405524	1435669	1669429	1935764	1546867	1345637	1525082	1037502	1802262	870604	2132008	930967	1732119	1338627	1697649	671050	2288147	2912561	1148361	890216	1585684	1590338	1346211	3310986	1613552	1524455	948194	1510899	827580	1418493	988005	274797	1015453	1748422	1829852	941633	1269484	726002	1508466	934935	1347603	915111	1146670	1868685	1277704
77	LMNA	105887_LEAALGEAK_2	P02545	4392372	4683475	155459	3626785	3049993	4169096	1986022	4360247	4924584	2688935	222626	2330950	2663674	5864857	4304309	2507690	246383	3412925	5968464	4564853	5073501	4072264	4126850	2096874	7802986	4447605	2977404	2193281	4889609	2505821	4394512	3076010	1339854	185793	3991924	3527875	344508	4494173	762420	4785835	4215475	3535620	9648457	3334959	3994416	4529690
77	FGA	128798_MKPVPDLVPGNFK_3	P02671	7856163	898068	53299289	1061333	270706	1580888	2391640	738228	499464	613789	1238199	9290810	422628	1407926	394222	427209	456097	782467	524068	412386	1753075	4297321	360516	5010753	511879	1916802	9317550	610203	521593	3254281	2262901	1450161	4099748	533067	8957826	992858	1044707	23056008	449969	849893	1823577	547024	684953	2075631	540043	379659
77	NUMA1	81139_IATTTASAATAAAIGATPR_3	Q14980	431006	427801	227182	585616	224641	534349	449041	565391	377106	820240	296407	157499	275293	590853	569486	320510	265104	424150	904368	501466	328201	476986	532824	352979	1048553	640118	179617	271915	635663	124267	584305	118749	149233	540411	412742	183308	246166	276897	318877	191359	523114	519040	753372	514566	642219	652802
75	COL12A1	30248_DLSFSEVTSYGFK_2	Q99715	403397	770086	801741	113046	575723	754488	594725	277000	631874	450348	231409	552366	387831	435792	435030	370797	370824	643552	577226	664166	611657	605342	700006	494113	533828	518524	639652	270318	574450	342458	769157	401312	146058	509270	426447	559785	242953	372447	331199	515322	393432	607894	420583	655031	551390	617122
74	MAP1B	76275_HLDRVDSILLTHIGDDNLPGINSMLQR_4	P46821	157427	175598	211328	131379	181468	76723	81622	169748	173359	117268	340285	258165	478460	128331	142196	148744	614569	181061	130694	161759	120028	165872	141473	154935	163230	53849	83177	220449	184156	421675	229288	232202	496114	132945	216839	109056	311522	157161	697240	168109	188721	76486	115133	172357	183293	87600
73	TF	131792_MYLGYEYVTAIR_2	P02787	1025655	1227076	846457	137508	1042664	523805	1271329	940886	1044994	946710	1038441	1156190	826311	708379	484104	629366	1609990	878970	433158	785331	459845	748627	1128346	731595	429990	656451	987412	836545	945444	663300	1137613	642861	226587	375364	1009935	1109058	1062383	930655	1794968	1162099	605108	545127	405399	563251	734635	733161
73	MYH10	104845_LDAQVQELHAK_3	P35580	1028801	1055357	497476	778990	843883	836619	1472350	618702	1180259	1571876	2433078	1070030	825460	845413	2398972	1731301	466175	1105234	1523985	1283493	490783	1120436	2421154	2783566	1913029	2955148	3033610	1874551	1529010	2924115	730624	1339375	297087	1875760	1214265	1380380	1173659	3637132	1283032	1131532	1181616	1458053	1532548	2367642	3766634	1125624
73	FLNC	201679_VPQLPITNFNR_2	Q14315	1145224	1741438	1489106	464587	1753417	1496871	1754328	1186704	1476519	1364828	635077	1143225	1014368	1156790	1579621	1045143	858424	1722772	1563721	1660270	1113375	1364593	1966349	955468	1650501	1456623	1451425	923142	1642965	702813	1650284	1253914	289431	1371457	1343552	1449074	696835	759432	830158	1367053	1168419	1623763	1108462	1349553	1253680	1659168
72	CPS1	17608_ATTITSVLPK_2	P31327	635548	289614	576641	437109	911772	1319174	671799	355399	172392	915418	471838	876613	449718	860983	454699	1008723	261211	757393	446281	497912	205554	198626	709306	344954	394587	448543	707890	753389	501095	979377	454178	364771	780603	553969	816887	278484	548863	817599	681880	486658	170518	664763	907457	615983	654298	220731
71	HNRNPA2B1	11480_ALSRQEMQEVQSSR_3	P22626	986957	3017770	593557	650515	1512628	1329589	2520861	1733346	2161539	3678312	507760	3949115	1184723	4302419	1558492	2870690	609245	2253989	3070363	1887441	2002980	3046076	2917361	1421701	3386102	3589157	2586749	517330	2379563	1073026	1741276	2210901	268494	3511212	1696319	1417269	570839	2069672	595966	2374160	2550946	1468962	3294261	1743694	3616369	2170430
70	ANXA6	65766_GLGTDEDTIIDIITHR_3	P08133	1449081	1061863	1937512	342820	1001020	1111136	2740321	1040415	2527874	2057764	680147	993099	832851	674971	1735032	270445	845406	1172025	1951807	1325770	2384711	705227	1506927	1720332	2291856	1648621	1668745	890147	763603	890263	1581368	688208	282258	1447545	1459667	1493457	773370	1021864	1088095	1262157	738085	1662090	1181637	1099383	677683	876023
70	HSPA8	24222_DAGTIAGLNVLR_2	P11142	5058237	7521833	4173160	7435772	4578234	6284101	7956358	9717529	6525085	8238432	3821379	7707015	6233520	7795722	7253875	8612621	5416987	7651485	5271557	6572290	3066383	8016735	6715778	6833608	6215822	8001232	6207287	3254171	7009519	3035270	4829132	7238460	1998926	8085183	4340634	4828039	4540032	6471385	5739872	5678291	7287350	6370730	6735678	7492935	7666985	6381760
69	A2M	146878_QGIPFFGQVR_2	P01023	820983	264699	491292	166296	330488	308147	366287	156523	227977	160776	1179276	271853	289020	186503	96806	137337	889522	158085	250636	186645	139762	221961	215663	463575	329989	158305	250485	546870	156634	427085	291465	464989	225782	209611	476429	293129	1312041	808851	1001187	399379	410625	109628	364613	405725	207992	192893
68	ATP5A1	18058_AVDSLVPIGR_2	P25705	1865565	3309640	3146046	3618862	2638155	2879032	3179012	4850994	3416672	3795074	2747292	2983714	6473685	3044341	4063259	3380021	5379967	4840261	2294805	4590634	2011060	4260380	3064300	2791291	2877549	4347559	3165675	2308276	3856007	1991228	3010235	2572114	1462937	3427200	2402684	1967996	3099883	3034555	6671744	3553265	3096409	3720279	3204356	2737906	4357351	4705506
68	MVP	201411_VPHNAAVQVYDYR_3	Q14764	4063278	1065543	3330523	635118	1033485	6542862	1547701	819961	737472	556076	1119080	2055604	766197	1081106	697873	4699110	1618206	522036	1496850	1065069	1175778	2268449	582285	2896445	2100431	678738	1079929	4836375	941675	5000430	4378180	923847	9415457	1840824	2847460	1023537	736963	2169278	1234140	3736606	1296307	431779	1619296	6584295	1506604	368524
67	MPO	213815_YQPM(UniMod:35)EPNPR_2	P05164	7048011	2159008	32934	497488	884645	56550	1840007	532655	566375	1235529	12370	8453	9627	111682	422095	12330	18680	1185796	604746	198554	2657828	232112	646918	2745492	1047567	67591	1026783	13362060	12537	1280037	19313	453485	82801	19990	1109385	5507851	53968	1366883	20211	301878	820364	982538	745585	82777	277959	184470
67	PARP1	188173_TTNFAGILSQGLR_2	P09874	256892	865174	352736	954046	1566409	628889	892875	733775	622959	1719637	277239	632377	444158	855481	877565	770341	145127	1247009	2449189	1477805	742409	1503977	941141	922348	2558325	1148440	933955	287862	1461175	240552	494937	1058795	293558	1570156	554014	371879	310473	912477	152969	713531	1372451	914006	1622523	823237	1325819	1533690
66	HNRNPU	173415_SSGPTSLFAVTVAPPGAR_2	Q00839	1337916	2489657	881104	2598969	1702171	1638480	1645567	2792069	856100	2366454	918572	2111189	1153862	3212400	2220513	2520110	554740	2365421	2914010	2163042	1654691	2558902	2589210	1131872	2863451	2675588	1994698	945870	2893785	658509	1767180	2440582	467214	3500867	1429307	1618158	939727	2038042	516535	2030253	2718803	2245093	3573595	2155249	3062238	2019797
66	COL14A1	74560_HFLENLVTAFDVGSEK_3	Q05707	554720	148455	738394	42212	82476	1370731	296514	57641	308251	81366	149571	149602	146510	260098	125458	1179272	167171	129439	254487	82531	937355	464366	155670	176569	286051	55236	284412	897922	107398	1181076	1312261	167299	2229757	139446	589339	165447	87042	327813	197473	798669	177146	154356	242175	1083757	189061	92023
65	ACTN4	126612_MAPYQGPDAVPGALDYK_2	O43707	671007	1133436	618015	567105	1201547	977887	1263449	797712	1101588	643510	631561	915451	752450	924861	942469	675695	792758	1047537	856477	969201	726590	880118	1311984	810405	914160	1239294	1264185	674588	1085465	605237	1134932	964381	497617	869723	886688	551742	760004	674028	703793	823992	873601	932636	724759	1002820	904271	996608
65	SND1	109787_LGTLSPAFSTR_2	Q7KZF4	490517	893089	607242	1207391	538612	664631	680348	1004664	555569	741815	342627	834928	406780	738855	881148	1100675	315669	784894	646242	894855	372764	1013095	842291	657311	590781	843230	698289	428257	615023	271692	636213	740864	231010	599070	628409	452416	389796	843389	291281	949448	858675	947414	592550	637522	1215407	1056043
64	ATP5B	124449_LVLEVAQHLGESTVR_3	P06576	1200682	1951614	3251576	1100956	1436976	1862517	1858354	2228828	2003936	2205344	1352793	2402738	3851100	1847030	2001451	2294673	3701446	2874112	1621038	2127783	1369196	2588411	1698395	2432214	1751326	2038951	1908973	1322284	2037502	1244155	1911124	1709150	822955	2058852	1455167	1370919	1267914	1806587	4262266	2085955	1971635	2123111	2139909	1723333	2616300	2104960
64	GANAB	214112_YRVPDVLVADPPIAR_3	Q14697	1979793	2575743	1999931	1635043	1620177	1627109	1668867	1742789	1775450	2437651	917313	2165733	1286767	2054746	1657249	1461587	725030	2865366	2763227	1663298	1401274	1911207	2075162	2098947	2578316	2116263	1818901	1109576	2135674	1320713	1659914	1231624	396140	1810892	1986977	1801174	1006817	1716714	821655	1565820	1604613	1662888	1838692	1485670	1765378	1592917
63	ACTN1	121658_LSNRPAFMPSEGR_3	P12814	1230724	977640	633690	204185	479603	1110801	641569	402798	749420	537546	565336	643674	816666	622706	532925	310707	636916	1180098	379356	436643	835131	288948	821813	927267	461196	369274	1371430	1384786	466611	1097082	338527	660936	271103	635674	1523483	1141608	624891	493812	630345	612448	478270	601658	628587	439445	229504	384050
63	LCP1	206877_VYALPEDLVEVNPK_2	P13796	1206125	2077055	2009796	1776833	4904639	2032949	3838347	2934673	2857151	2160591	361033	2762194	958156	3163096	2916278	2735235	295432	2375397	1469508	3002400	1563777	2472448	2112753	1293711	1481488	2924538	2584158	1156805	2879918	439483	3663958	2122060	213152	2155680	1660984	1560180	409693	1399790	383206	2663217	2306963	2785266	2037332	1764494	2509554	2780996
63	UBA1	103083_LAGTQPLEVLEAVQR_2	P22314	645304	1292386	623182	736299	1047015	792593	977901	1940526	834069	1064466	589284	1019602	887780	1184288	1640054	1187980	733827	1396836	824586	987611	787748	1432090	1215121	1098090	871448	995711	1454009	582029	995391	379054	870650	1069096	387557	1435667	890589	791051	750489	1023137	825654	1001904	1303618	1480144	1223045	937561	1372560	990285
63	MSN	90742_ISQLEMAR_2	P26038	1300528	1885122	453793	148234	1689376	1647005	1805238	675407	2008159	1830091	399569	1965011	786943	1512671	1478106	830338	446866	2178130	1264776	1241851	1754455	753244	2564276	868485	1513277	1505180	2107969	985456	1195958	915393	1530777	927103	141167	1450307	1688013	1456883	484867	1143761	398248	1323158	855560	1530169	1143918	1802553	876303	1172877
61	SNRNP200	144228_PVPLELHIQGFNISHTQTR_4	O75643	391106	634414	230853	1108878	537669	318074	580466	924617	311095	718191	640561	386575	381979	277955	1090161	257235	309430	632216	438272	449037	284873	263845	485460	355423	429984	779283	481873	559034	720331	256349	434436	464140	327027	304304	547955	409787	749854	366745	383811	320308	686454	923496	577292	520257	148613	331928
61	PDIA3	156549_RLAPEYEAAATR_3	P30101	1064355	1549113	1008185	1107809	1346663	1022784	1076920	603786	1018652	1718863	520299	1919635	1101678	1699508	1351666	1069409	459083	1377472	825329	1106862	744804	995680	994432	828466	968333	1542414	1361308	610856	1385398	1173809	1584042	1017082	203768	852996	1402205	1084223	699237	829078	457097	1450770	951048	1280313	960763	783969	1312526	1341263
61	LRPPRC	118511_LQDAINILK_2	P42704	1747214	191420	472297	1266723	1448194	100454	1652870	57320	48636	1889851	1771511	1883844	1198292	243204	603	41507	168097	6355980	2375913	215328	1977302	3394679	248205	6029	2544037	193140	2507347	3146891	2205470	741386	3869743	1448207	409602	1435911	1483435	3405307	2592119	444278	831239	2660639	1302154	2080105	44004	1988561	4764286	132935
61	GCN1L1	22288_C(UniMod:4)MLDAALATLNTHGK_3	Q92616	743946	1699200	1307623	187804	1746769	1373555	1534642	951890	1592656	1211181	506705	1190279	1034890	1034095	1491758	906955	699947	1597737	1494597	1659234	1101143	1503581	1850801	934513	1525283	1446222	1799436	1237654	1732478	788443	1840826	1130272	137785	1449533	1195227	1405991	526465	669023	795566	1425676	1052133	1699537	1307314	1442827	1221584	1850181
60	KRT1	167860_SLDLDSIIAEVK_2	P04264	950226	1111998	1386997	743213	465117	546000	1582883	439770	412056	545282	6768120	813872	599742	410616	433042	677767	1520907	1886673	1229614	2342267	446219	388013	537982	412144	1199913	493861	1574807	699793	1625145	943627	802469	471628	904962	1515912	526108	1545042	1210916	803995	1403443	288674	384146	514031	1393093	793112	1175099	1553830
60	EPRS	155429_RGMTVEGLKQFIAAQGSSR_4	P07814	372290	565991	137127	340627	527477	354703	544812	346860	465478	719065	586335	353698	471801	566675	267377	438406	435054	403695	398187	348463	341564	563205	306076	457987	352681	219524	362573	151337	346737	1341899	327757	520170	269738	384305	309188	287882	346928	196438	431779	518365	451457	261116	364386	139178	409750	725132
60	HSP90B1	166656_SILFVPTSAPR_2	P14625	2157903	3288389	2551235	4750932	1983945	4617987	2277587	3609625	3201736	2338535	1274189	5706229	2598940	2022382	3355375	4210274	885086	2490871	3204389	1978933	1050628	4759289	1981944	1201753	3363825	3031694	2891934	2028688	1756498	1551247	3001118	1937952	698082	1622093	2722681	2329837	1352050	1039470	961237	3274187	2056399	3202019	1435706	2473371	4835035	2053376
60	LMNB1	5966_AGGPTTPLSPTR_2	P20700	1099225	1642951	657615	1718531	1116215	1085796	1296950	1571333	1167934	1453836	306716	1291261	582689	2033032	1911710	797464	127151	1374242	1896258	1663282	1641323	1278007	1219203	679014	2484910	1548892	1290416	451555	1745205	564317	891308	1653413	298142	2522785	1216208	1028976	328813	1002076	170938	1122847	1891461	1743724	2333572	1362035	1515136	1793028
60	LAP3	72020_GVLFASGQNLAR_2	P28838	1295693	1819076	696537	1077118	1561017	1367324	1984214	1132301	2297799	1368040	1501678	3862096	2416136	928905	2209665	704161	625946	2824886	1205464	2079634	1233281	897169	2236328	458886	1243090	3403825	2899710	1219211	1178916	1404192	3459868	1216084	519647	1360605	1225967	1973442	1740172	740670	581868	2093174	936567	2307106	1128240	1488718	863505	1909708
60	STIP1	31656_DPQALSEHLKNPVIAQK_4	P31948	662696	813380	680798	833966	798687	843984	720724	903123	1021999	712542	228219	775293	493291	992676	912786	483099	203954	727859	1309123	893303	999269	1010079	911841	715373	1242243	1066453	781091	484366	1086940	348221	876994	724575	321398	1506367	777238	608319	263750	790188	185873	846067	887326	994005	1479242	870171	977606	910431
60	ACLY	147335_QHFPATPLLDYALEVEK_3	P53396	377570	678420	465593	129176	458979	478044	268073	474366	536616	274016	95572	320487	355684	536308	578307	385614	89141	515163	591507	781365	410369	637317	475408	390170	621055	534318	357599	314998	934899	223532	644333	532188	126645	926464	407703	530409	164542	354330	165780	456860	569342	566840	894956	572711	487646	874150
59	ALDOA	83645_IGEHTPSALAIMENANVLAR_3	P04075	1554290	3754426	3585683	470053	3122326	3076704	3737800	1841332	4297960	4675925	1668058	5208433	5108436	7491501	2554986	5824577	6567719	4525955	3848801	3927902	2268171	3957025	3680284	3557671	3635459	3874585	4499826	1149743	2855375	2488961	5199791	3963130	660764	3265556	2815605	2510873	1525056	3132665	7698283	4062232	3315405	2672713	3410695	3443049	4277459	4061429
59	CKB	199702_VLTPELYAELR_2	P12277	136565	280205	109352	444261	358121	305244	324631	99703	263469	127118	4660890	1735697	7045827	170480	99643	291833	11214251	584909	597549	623668	67722	1068678	396923	111626	274811	609341	206335	700832	199679	1031452	312474	802918	1437624	357682	275852	177874	5218648	63149	12300428	56963	479887	155089	133865	71613	1127269	914669
58	KRT9	130499_MRLEKEIETYHNLLEGGQEDFESSGAGK_4	P35527	482690	870923	706869	218073	948945	989830	878297	590729	1030685	699854	505839	776936	859186	879492	862890	580035	594195	929488	836708	1003041	596590	898957	1013021	542652	781403	820827	862978	599024	1104593	527312	1256434	846852	194102	704200	821083	836599	564481	484294	759815	799277	765304	903789	711051	971952	663303	1086808
58	ACO2	92625_IVYGHLDDPASQEIER_3	Q99798	189909	416250	389386	189906	419320	342447	373132	309844	442492	252220	506474	334921	939541	282144	400359	330007	669938	362368	703310	402374	369896	275432	457853	229696	741611	390518	298961	334392	542061	477011	388927	431831	165937	355028	249698	327905	586175	259744	684412	402076	420383	373286	370409	328302	280154	444502
57	PGK1	9964_ALESPERPFLAILGGAK_3	P00558	1130374	3560078	2324488	1369949	2341485	1544861	1852299	1676441	1736286	2343768	1140859	2689109	2109419	1486495	2545391	2271561	1649345	2916550	1759140	2471287	1237714	2442662	3248747	904291	1699759	1948770	2365581	878852	1737918	1174605	3222163	2153455	487490	1653452	1499396	2450828	1144637	1187027	1917823	1945994	1945456	2411204	1463752	1520501	2259890	2218339
57	HBA1	127606_MFLSFPTTK_2	P69905	57153735	16427966	59175577	3857220	3291350	120464920	18262925	8640760	10696078	7633438	20194434	42562276	12630237	19154618	5645143	100777845	27786092	4045037	28595080	2299926	21493126	53702263	8592945	59200421	46323487	5318957	19121115	121960502	12783274	100068332	102404337	13470780	151928713	23546099	50892443	18909187	3456864	36896257	19511567	70657346	14053570	4769148	31941057	127467616	22887432	2121170
56	GSN	79952_HVVPNEVVVQR_3	P06396	1141419	3145375	2144140	953566	2107354	1259612	1297877	1165079	2260562	2904266	2853020	1286621	1452508	1069510	1258771	536194	1679492	5323199	455750	1180666	1368337	1208892	2740700	846125	595850	1432258	1116840	1286738	1508459	2365335	1429467	1206942	778669	651444	2986206	2270618	3052721	595417	1459563	1130931	1039173	1326052	744442	763044	1228630	1237541
56	HSPA9	46948_ERVEAVNMAEGIIHDTETKMEEFK_4	P38646	930674	1834963	1541784	2043028	1546537	1221815	1042972	2707700	1629758	1262220	2893830	1090493	913582	2058512	2400587	1077620	2189344	1767489	2901346	2356037	1850173	2183672	1709996	1250017	2924441	2248939	1632985	1243283	2555421	3707262	2220734	1367253	459612	3063987	1576076	1912500	3005370	1029412	2169869	1591724	2093854	2689249	3699133	1765727	1907847	2080712
56	CCT2	56276_FRQDLMNIAGTTLSSK_3	P78371	315292	670370	519089	113054	465385	628311	661318	378259	655023	595031	253142	584924	543624	584779	441881	695045	434533	554440	550170	480041	337394	754720	604483	592999	589003	530019	592443	253546	678441	318220	509928	543576	274012	625668	353290	392866	265042	453543	382478	570756	505984	498361	599254	641797	891285	551704
56	DHX9	148010_QISRPSAAGINLMIGSTR_3	Q08211	311729	700169	435845	235472	547537	528925	502491	576140	518940	538103	164507	506290	542923	794250	554736	595831	357701	529057	763173	578938	431157	902788	557357	683420	723045	555522	554104	264402	707128	253606	435678	588491	546346	931890	357924	299035	248804	688462	372696	626700	746736	572425	1083996	652886	988606	524398
55	FGG	39713_EGFGHLSPTGTTEFWLGNEK_3	P02679	3107935	611199	52057877	4347727	173265	1217247	1302158	714260	385345	329960	1049187	4098955	294018	1734675	308051	311675	537402	479049	353121	225561	1392619	7487447	337827	1999498	328178	1359603	4386211	441092	299514	4352198	2299689	2411160	3142077	329160	6208651	631080	1055601	7960012	488851	701372	3057192	417088	455262	1622737	484828	217411
55	TPR	89444_IQQLTEEIGR_2	P12270	301734	350327	51877	251831	979462	134937	254489	427285	556800	224722	56467	148514	213044	225814	185777	265160	26214	361915	43198	309049	849164	221732	259951	230991	69923	141836	307121	381670	149638	346130	129312	266688	104834	185464	257268	347601	188466	170913	65007	467633	156666	230403	203442	121648	56187	207141
55	TKT	64608_GITGVEDK_2	P29401	5468669	8092910	4908697	8772300	6192562	6479643	5184826	8986666	7436191	6000597	1737168	6318307	2987331	8625131	7424881	4088742	963048	5886112	10970640	6732439	9260574	7585582	6887939	6882469	10981791	8079710	6389793	3776284	8174295	3475518	5882259	5842038	1890926	11457374	6203281	5022243	2120035	6763361	957679	5789192	7608224	7983474	11579753	6154440	8061213	7917411
55	NONO	64686_GIVEFSGKPAAR_3	Q15233	566718	1366007	551048	1251460	996424	669737	749140	1393299	713475	1265552	299402	822646	441604	1005558	1198709	997388	193762	921399	1107833	1147648	607876	1025753	924994	955155	1374531	1000846	793347	404032	1242979	309530	582996	987559	179374	1749181	689162	583616	268972	1093995	197942	938906	1031350	1104647	1508849	816948	1247897	1169433
54	MTHFD1	59062_GALALAQAVQR_2	P11586	225908	507775	441757	305167	526589	553572	804638	619310	640289	601854	228479	618806	541327	781042	679180	545377	241063	623821	542693	596202	274042	759109	383813	671075	657109	739488	554770	244910	592590	212604	499464	819565	180430	685855	342568	306471	303647	688432	310719	534424	859969	655200	607700	598339	825094	604005
54	CCT8	188869_TVGATALPR_2	P50990	280509	585364	407929	825395	561566	772024	861917	715640	720283	849924	396593	933681	619215	757781	829299	817698	477509	469195	485768	279022	394589	763251	682170	989876	625204	768125	668429	402851	752156	391319	604940	565228	228192	653151	564674	322881	391015	954255	507893	684107	666511	765198	680457	838219	1089233	638895
54	POSTN	157_AAAITSDILEALGR_2	Q15063	1292079	252927	345780	94442	2366089	25709	410437	1276801	1511254	800850	201124	102439	92453	146113	146548	378871	102328	623318	517757	873923	1255157	313820	341918	765920	806957	190064	227942	1598670	186617	112533	167397	644067	26900	63020	713288	1061920	143925	660840	79048	614525	354353	77127	248947	69646	209263	577551
54	CNDP2	188841_TVFGVEPDLTR_2	Q96KP4	479404	628049	301036	593191	602337	1083205	703690	828443	647156	621009	1208435	897498	1415589	1148996	1256085	715833	1123850	665352	759867	1792336	678762	629035	752270	230883	780383	822872	1146117	770868	4995993	683451	1267442	898827	337048	972258	445357	651038	1398243	393742	1051466	812369	792635	1219021	799578	745066	543524	1898115
54	RRBP1	77771_HPPAPAEPSSDLASK_3	Q9P2E9	754796	852589	120773	187040	474367	530034	112083	483314	534754	429482	369184	567308	386012	460620	385124	288469	37278	656791	287848	422594	621297	338204	526709	180486	261299	469364	516467	333006	365890	995924	515594	330233	156485	291498	835242	792464	403542	276984	142069	571482	328410	464754	329398	364667	319533	364645
53	HSP90AA1	178728_TDTGEPMGR_2	P07900	615942	1289900	904875	56862	900792	1803596	878129	649911	1193497	871866	399966	935841	1214250	526022	951578	1561750	1221462	1302515	1061221	974473	531527	1229613	1042879	1148408	1110149	819448	1119768	644861	1327136	694393	1117052	799626	188653	1535698	708025	946424	512195	1277164	1290112	1307405	706104	1105365	1335868	2373971	1216257	1139133
53	COL6A1	191807_VAVVQYSGTGQQRPER_3	P12109	2794902	3952316	76318	628503	10158854	705211	2976825	3436059	11390786	2437525	85525	453718	114163	1965643	1430515	587421	53558	4449276	896821	1888786	14187798	1467966	2356781	2516229	933591	2002227	2552503	2810822	526759	4734374	799231	971719	67660	1150501	2275074	5116529	60073	1052785	54812	3906475	835647	1356394	1394909	743343	1268756	1925672
53	HNRNPK	28954_DLAGSIIGK_2	P61978	1312792	2593544	722913	2902171	2129728	1894672	2073944	2404266	1584015	2522707	549337	2342022	1315146	2957617	2543129	2513223	606186	2358672	2615694	2248716	1441399	2274791	2566941	1169012	2881258	2824869	1899941	943280	2924375	608854	1500843	2181041	451017	3477079	1676477	1406436	802726	1877070	739513	2039593	2029500	2428345	3198404	2149763	2213893	2616345
51	LAMA5	209258_YAFLLHGYQPAHPTFPVEVLINAGR_4	O15230	192348	420907	336360	434135	359626	258352	226908	532202	359728	225279	304618	242100	230469	489929	537827	231813	250442	341838	634070	488124	372756	498761	389673	271456	596516	467739	311906	251259	554034	433875	440450	380134	124838	730623	384358	407102	123796	211291	225491	318660	469176	534569	829293	375867	364946	516863
51	LAMC1	116376_LNEIEGTLNK_2	P11047	72882	105150	536736	481095	136669	584586	717547	136613	813327	80189	170174	405482	269707	49011	1147623	524391	48456	1034774	824438	61220	192789	137322	47235	150661	783027	166240	70984	186870	619612	203562	662367	382900	31478	1135592	127481	80123	351709	476972	26755	156270	131123	74314	167892	863963	124384	589319
51	XRCC6	33585_DTGIFLDLMHLK_2	P12956	276144	610045	486498	625786	548489	407808	359230	780009	558753	350845	127184	321994	265475	655586	754776	282921	78877	499353	848223	683366	535638	675426	497170	368955	865940	652132	443736	326792	711053	783909	586873	468999	167500	995233	592485	534967	1090232	316734	172579	523262	653164	721111	1067818	445717	503039	696314
51	NCL	132884_NDLAVVDVR_2	P19338	821228	2146265	830128	2720357	2136511	1695275	1162149	3819458	1513035	1425782	391115	1197021	1081441	1742874	2203185	2516960	360010	1656683	1607458	2284263	874502	3482969	1278142	1055310	1768946	1870958	1582634	773299	2198603	1137061	1374136	2498613	596965	2505148	961913	1017014	397360	1124667	367707	1783650	2989186	1917483	2571312	2297605	3287364	2678323
51	SFPQ	52816_FGQGGAGPVGGQGPR_2	P23246	633855	1072459	184392	1158325	672709	701924	709297	1270225	462607	1181645	380797	961001	557886	1150954	978726	1180022	283655	770578	1481645	750719	537525	1035546	974983	489397	1496217	1227807	752100	285673	1156868	344741	565696	926858	194280	1463856	622103	682403	364982	928924	343086	859079	976061	958082	1592000	856020	1240078	819388
51	TPI1	170680_SNVSDAVAQSTR_2	P60174	2387625	4086313	1845730	1866469	2760219	2222248	2668063	2661264	2704772	4563953	1322163	4309533	3226623	2545328	2791612	3303421	2471648	5356164	3625007	2713469	2827721	3859927	4232854	2035089	4216686	2933216	4183770	941169	2452351	1367158	3618211	3187265	758905	2624933	2350937	3611796	1974427	2888218	2810349	3050907	3181600	2316414	2033538	2249010	4254672	3056540
51	EIF3A	114966_LLQQVSQIYQSIEFSR_3	Q14152	650838	1170977	845054	679649	653140	690401	333100	743361	985670	540545	227903	582762	429343	1101073	876746	573573	404449	741459	1381145	951995	1318142	1094552	878141	851056	1321265	962476	950195	454749	1262524	477271	893063	775461	184849	1345878	602216	644393	221415	717493	112913	834093	1069140	994470	2028879	734339	1052513	264899
51	DPYSL2	131350_MVIPGGIDVHTR_3	Q16555	771016	1019647	550901	231120	1237506	696715	963529	661520	930663	498315	6415994	2565902	7675718	1220581	702591	724801	14480507	1770651	2134481	875411	785803	1085126	934917	578355	1714689	797409	746176	1379280	1543290	4082051	684966	2178237	1884685	1017092	779322	985347	6291788	489073	14974040	865161	1261107	833627	886922	513422	1049188	1041867
50	PDIA4	166054_SHMM(UniMod:35)DVQGSTQDSAIK_3	P13667	1376328	403960	273179	75749	1061454	1368053	1847521	728674	931244	964688	391144	1558866	1026534	978797	1091681	985287	721266	1156444	353990	918606	1076939	808253	1404241	952640	1055128	880956	1685429	943604	1147045	768943	1034035	774633	120325	1112308	961294	1343542	479288	776529	629654	1218965	800345	1043690	920192	1072715	1050387	776739
50	CAD	46624_ERFGSTQEYEAC(UniMod:4)FGQFILTPHIMTR_4	P27708	461972	293296	672428	155490	299022	1072294	103760	302129	246368	305016	203056	271344	244775	355085	101173	946215	242248	134790	297001	251624	303781	490910	120151	465416	359794	106047	209278	768843	141921	1066967	1210040	192017	1708908	203310	364689	225218	175369	279090	233726	799464	221116	350125	244116	1027924	235957	264572
49	HNRNPL	8496_AITHLNNNFMFGQK_3	P14866	239616	628759	236248	108336	685087	541978	504825	440653	700252	709600	434039	542380	438904	673165	459835	747752	550441	488278	866916	636848	527393	780782	594075	494792	848221	699691	589191	242169	744027	231596	444755	710874	303906	846212	490860	397890	155818	513881	245674	679136	743475	508173	909076	552324	901280	534907
49	MCM4	187669_TSVLAAANPIESQWNPKK_3	P33991	1804849	2935765	2288910	772574	2684986	2042352	2573532	1856268	2365480	2074222	1075592	1960347	1641894	1819717	2438321	1600016	1367475	2807080	2493779	2475471	1912723	2176394	2881946	1581380	2729155	2340696	2351706	1518061	2477210	1109684	2587241	2004561	595074	2155529	1993702	2308268	1149235	1172124	1344762	2151681	1789965	2523641	1887604	2311387	2097139	2487509
49	ATP6V1A	72191_GVNVSALSR_2	P38606	415736	925549	395521	624186	649105	471877	616082	494479	555177	750562	855531	1135646	1467400	537960	703318	356815	1898134	1416553	324975	642984	342232	453544	544237	355977	326706	892105	647511	308317	589954	496752	868661	560520	344022	464091	658096	548250	866002	425694	2177914	519440	565246	651176	414102	556754	415675	609160
49	TRIM28	3359_ADVQSIIGLQR_3	Q13263	553352	632952	558006	486026	574982	497771	598865	517119	462404	551568	343679	562131	407546	431153	574946	402854	367450	801251	644165	627168	510791	551242	626732	510026	694803	625457	689347	510432	607208	289831	553246	459209	160344	506727	472772	548116	351001	392070	373651	449086	487591	687379	608695	566719	650578	610163
48	SERPINA1	98614_KLYHSEAFTVNFGDTEEAKK_4	P01009	1241546	1747909	1468316	418535	1152651	1213578	255961	792588	1243716	1174681	847306	1167659	1005477	926464	1220594	922399	1105728	1388432	1007764	1390440	1083327	1228841	1514467	1995755	1167353	1310271	1481863	946856	1385266	647926	1360900	1012967	2026546	1189151	1003068	1230431	945225	1082984	785581	1169717	1007616	1157201	877005	1487794	1191272	1415233
48	CALD1	38924_EFDPTITDASLSLPSRR_3	Q05682	1790701	474716	60577	279241	231876	420070	486832	284957	331113	526365	157918	145998	141856	250514	392834	175328	142030	493953	260319	188320	566260	165553	468781	157476	316435	248848	1202033	674291	249720	230772	150726	190257	131635	365343	944950	965467	144772	116703	99924	320698	214849	400160	591829	212260	140188	215777
48	PRPF8	142940_PINGAIFIFNPR_2	Q6P2Q9	346289	427882	328774	304775	646710	438419	732437	214972	708437	887639	833576	927981	860206	493825	394301	712614	1202187	253117	191811	298268	588296	422826	769011	984428	148189	684589	950080	632568	372299	574207	961716	702925	121496	131212	610834	382870	534047	1269830	1259054	1257684	626488	435502	179195	581130	580093	390916
47	LDHA	204677_VTLTSEEEAR_2	P00338	1663800	3105449	1458009	1979961	2486530	1706308	2482092	3218340	1830543	7068750	850476	2291477	2012264	2712835	1595072	4244176	964733	3723603	1564645	2794327	1230041	2731442	2714246	1274660	1748977	2210127	2793840	956809	2031877	1026354	2141349	2864994	515799	1634773	1611324	2026075	1292328	2288136	1111415	2986274	2699608	1474144	1567308	1854397	3058612	3465944
47	PYGB	76243_HLDHVAALFPGDVDR_4	P11216	19518	160734	53844	208299	157007	359374	263656	733343	136844	490255	520171	506566	719598	288433	258422	316776	896382	215489	83296	338968	131672	392877	175890	167216	278102	245027	390931	14917	155564	369609	114093	121600	220232	212752	125837	219240	216986	211582	743729	85452	284196	298241	173107	156477	251452	125547
47	EZR	151358_QRIDEFEAL_2	P15311	605982	890307	91644	1189529	1570134	683817	1104810	1318001	904538	685381	325430	905825	493023	793060	1120862	996840	193935	1265859	1875816	1136410	724748	791585	1389309	602179	2120516	1029338	897676	447699	1514280	383153	826954	651214	225005	1362281	674526	803504	427994	885149	153190	769556	629343	938807	1501017	885054	827031	1382784
47	HYOU1	55443_FPEHELTFDPQR_3	Q9Y4L1	310876	564137	470704	129100	582172	464292	502667	323476	502740	461304	253809	363233	420158	399046	449473	352719	401482	611852	464957	152164	369227	568028	701945	262947	500106	500634	506906	243898	599422	278565	595836	382435	125267	467581	421055	417231	231502	220435	353470	431516	392717	443474	362898	433972	430678	516834
46	GPI	137176_NLVTEDVMR_2	P06744	513408	1275318	790268	171985	1009334	819527	889203	1076140	1117859	1406367	546229	1503535	1456519	1190578	902954	1551240	1702097	1707709	846994	1175134	587047	2076791	875919	540375	849237	1317998	898602	696767	741410	576663	1323596	981656	258436	768450	968589	837899	592431	930581	2137295	1190375	936405	1057801	729609	612545	2224812	1499973
46	P4HB	77474_HNQLPLVIEFTEQTAPK_3	P07237	3650598	2705344	2591911	452581	1317476	2826721	1122205	1358099	1529800	2129527	338141	539056	1204277	513524	1609179	700784	485420	2710272	1828826	2071560	1281009	1523445	1326547	1150586	1817600	690788	692016	697861	2256480	589137	931176	1538784	645439	2015033	2514871	2913092	454574	348788	457458	1551007	1513095	1885663	1797925	1817089	2007662	2092730
46	ATIC	72345_GVSQM(UniMod:35)PLR_2	P31939	1166796	1307215	532721	1602153	1313846	763589	1222520	1452877	1017474	927084	2611496	1069602	2034801	775816	1335667	361549	919710	1038319	483504	839866	233051	648730	1257572	1020363	398186	1190583	9952093	765411	1663967	4221415	984803	2109652	658148	926439	1254448	1181606	3212712	729923	1007043	1016911	1588739	1108905	672016	823742	366368	932390
46	MCM7	186422_TQRPADVIFATVR_3	P33993	167803	524193	387836	584299	693246	409136	252753	990452	284939	471065	119436	394062	345551	1011246	605793	527320	88774	526713	666112	256413	56056	436885	246948	448137	764448	749863	451625	172247	699457	196506	167718	400551	152786	652841	185281	115792	67818	654877	73407	370057	543123	593170	683642	557127	473284	237948
46	HADHA	98721_KMGLVDQLVEPLGPGLKPPEER_4	P40939	403993	523849	907798	486867	395642	487104	561190	617581	462391	578669	417900	569238	486443	594885	524634	557570	398564	533835	458322	471635	240563	599231	502031	495001	498460	624557	634064	336319	521103	258661	407317	505618	1229863	600572	433357	365625	479561	406042	450540	425627	466848	306828	509425	559664	497117	515675
46	NSF	139418_NSDRTPLVSVLLEGPPHSGK_4	P46459	261726	369747	246282	272264	400668	403897	317862	541125	383824	282650	277238	311987	603127	328201	407308	176897	913491	434651	372484	245442	353591	264049	385216	265249	318333	456819	366588	390005	371679	431814	253518	401221	290271	509806	394744	252416	260048	294345	992705	305593	398338	215478	481127	407854	248236	440684
46	GDI2	41664_EIRPALELLEPIEQK_3	P50395	531333	2001825	772004	1031530	1506863	1411918	1088602	1639841	1296509	1801221	1017139	645012	1685187	1611539	1373384	2269015	809281	1705127	1576303	1759503	688739	1614934	1704550	399501	1613432	1282082	1119473	819527	2403117	766040	1442794	2423535	627665	1106147	1068558	1270635	1278701	591831	778176	1740476	2399990	1261802	1346214	1586367	1347648	1920241
46	LMNB2	103241_LALDMEINAYR_2	Q03252	864923	1538718	1088971	156836	1330179	1414125	1494135	510119	1448472	959762	497299	799475	964288	1143024	743280	917041	799305	1409633	1256394	1220618	1013821	1378898	1705793	690079	1342845	1042080	1228135	508559	1273942	455067	1540306	1093651	207480	1262602	1033866	1308421	415898	522270	803041	1138170	872208	807398	927830	1152316	1196553	1411133
46	CKAP4	90190_ISEVLQK_2	Q07065	424463	557726	371074	557496	475346	366090	420745	667463	556115	445910	117828	206849	293035	634075	530075	350821	55132	466958	658653	537456	714276	660330	496985	561656	741306	710262	450668	312988	539417	298525	519920	403207	185702	181594	527555	299111	287557	537943	83485	468292	495595	609881	159601	391081	608548	507371
46	RNF213	174838_STLMVSDVTR_2	Q63HN8	472404	782662	382928	431062	689797	844765	447815	694018	823188	370388	270770	437903	402697	934241	863925	467189	172228	619596	696430	984493	1274021	720478	873946	347083	841553	692404	555172	372553	961393	388832	838674	561377	192032	1635338	598846	543439	266369	453369	209767	818839	650794	785315	1386396	713446	737805	861903
45	MATR3	68196_GPLPLSSQHRGDADQASNILASFGLSAR_4	P43243	291868	558324	296182	352068	482005	436887	451667	564320	425341	536178	235792	389621	405738	631489	528724	525707	244743	434936	705618	500001	405002	727572	525236	348362	727896	594440	464943	193896	752062	225018	365308	579814	159696	762236	352073	343137	215271	470982	284748	500276	765162	552785	905382	505036	662320	468146
45	AARS	194774_VGDQVWLFIDEPR_3	P49588	314977	589035	489314	708200	592588	423811	324034	972665	571961	371847	111849	314900	284268	726561	841318	294224	232207	548938	978349	910028	587299	767942	566533	398570	1019175	820140	467216	378852	919986	215353	734311	445529	127968	1040980	491640	536964	145360	256479	63007	430875	674265	861130	1238844	469099	525679	730868
45	LAMB2	78805_HSNFLGAYDSIR_2	P55268	349181	183682	506546	144227	99149	583065	166139	124853	156681	66538	140449	117598	46441	211700	42095	678274	165991	105036	153926	68917	199828	316983	101416	338579	232318	93482	84319	591639	88859	751121	725640	145593	1490260	132690	254599	102076	113720	275051	108862	471926	144588	112052	147858	729632	163546	105848
45	ILF3	78997_HSSVYPTQEELEAVQNMVSHTER_4	Q12906	360765	795961	299750	117071	507756	366495	471064	475122	659390	605483	215304	559935	342187	865553	396071	747751	111686	499035	707685	487601	543994	1140611	706080	437545	752120	515673	660467	184137	677095	246823	402313	638263	118635	889225	334922	572192	243440	465357	233782	513443	555642	418929	838938	493671	1267946	524504
44	SF3B1	105496_LDPFADGGKTPDPK_3	O75533	418395	547068	355955	726856	147025	520919	291019	537927	204636	506745	534245	691378	503002	467887	300235	498282	304160	568362	338364	265669	382570	447695	60885	1028074	265152	491350	200363	350718	647926	561040	790015	353613	539699	483727	806281	387502	686472	563259	223661	446677	689541	226686	584325	393602	536475	810206
44	KRT8	118348_LQAEIEGLK_2	P05787	441158	158942	444377	139897	187492	181420	188140	487171	171930	316573	124202	193903	641310	852679	166120	224417	188198	1114190	240747	1300956	260134	257114	1127526	272293	206799	169619	230244	553841	631212	176184	151158	878858	287928	112170	239338	126692	167627	282296	705537	154989	357786	202421	620196	237941	954044	236271
44	LTA4H	30310_DLSSHQLNEFLAQTLQR_3	P09960	211210	430472	358897	141440	548024	355253	446160	362065	605760	708460	174130	486071	539826	413953	382399	514482	193089	1515434	315337	460841	529330	407155	581018	200220	320098	518225	591807	183513	397298	255916	673815	347741	180432	335606	866168	417908	190400	300327	199513	639572	374871	378452	328975	260999	348491	441735
44	RPL4	24_AAAAAAALQAK_2	P36578	1092087	1764229	359807	2058752	1566315	1187273	1460585	1980511	1430051	1739327	390277	1134871	839109	1911956	1722437	2357170	305609	1422811	1083828	1305590	771401	1904501	1304649	600406	1193137	1816162	1276186	839291	1257367	463424	1090868	1662323	330984	1470105	1258908	951424	551464	1161368	362878	1943456	1808055	1619478	1488147	1630977	2071903	1596397
44	CCT5	108685_LGFAGLVQEISFGTTK_2	P48643	69717	158821	167004	127995	124242	186709	172907	168522	236968	222096	118953	146696	255183	246681	214422	280993	140963	192707	169322	282265	144106	276148	239035	327641	246043	220691	217585	155476	312059	161706	210055	246019	118200	254610	160504	164828	136910	200318	201051	282109	275821	267818	311946	324284	471657	281730
44	CAP1	120917_LSDLLAPISEQIK_2	Q01518	745252	1592413	795637	430685	1050130	1133718	746492	753182	1705498	1111338	565200	574598	1016302	1060524	1098513	849180	533342	1191713	1005084	1254364	936869	1267703	1041859	536109	1094320	1147727	1088478	470562	1267607	658643	1954165	964823	163125	707949	1126084	1392907	678282	661521	514351	1171953	923217	1134099	790039	1277927	1148007	1207144
43	APOA1	32859_DSGRDYVSQFEGSALGK_3	P02647	1480109	1260867	2589456	488188	1167241	178263	923877	434322	651959	772181	1937065	1166843	799580	591205	443405	894005	2560357	811567	499751	464942	619170	886378	878350	1202303	608402	628110	553532	204187	1063969	697399	689307	1253081	364521	390837	1160254	1413674	2628217	1096759	2375458	1487885	894413	435914	564811	307665	761264	598398
43	CFH	140230_NTEILTGSWSDQTYPEGTQAIYK_4	P08603	371828	686097	506928	46917	584257	597752	568842	218165	596764	371907	201323	374544	428893	435324	357397	409972	359144	638087	547025	509461	481302	501566	658560	293563	634107	413162	543399	245431	645762	305441	659743	413242	271917	470083	378958	508772	184638	203108	329736	442560	379698	334264	392237	544809	522311	484271
43	DES	126513_M(UniMod:35)ALDVEIATYR_2	P17661	869487	25556	1494827	442268	1449034	959743	1384468	908360	1201724	1121283	645146	1201681	941137	1061518	1391427	726797	796387	1494134	1457748	1255139	1050910	1277960	1517358	927269	1493505	1321476	1222032	801293	1484598	609592	1488949	1114933	255555	1104745	1097276	1304352	697011	719366	823085	1140840	1107529	1426087	1128706	1166168	1321149	1473021
43	WARS	10383_ALIEVLQPLIAEHQAR_3	P23381	1315700	1083843	1877094	353881	1166639	1980975	2510589	594823	1540532	593036	613575	2854727	4532116	621796	2065205	619894	273348	2735547	639576	2455337	644020	363879	726290	368608	540733	2137391	4200365	1730477	773770	1392210	5706851	1048593	186525	685156	1251203	1238159	613568	313137	300548	2339619	743605	2349883	556969	2593383	330041	1825228
43	CCT3	17882_AVAQALEVIPR_2	P49368	603686	1223283	978313	1068021	742377	1058446	1193440	1320901	1173345	1211460	571089	1348696	949636	867163	1080790	977164	684359	1265620	992051	1029132	596161	1610551	1134249	1719525	1170051	947693	981214	666610	1304070	479632	873914	959238	510145	1225759	729664	694030	694783	1446823	810291	1048403	1107131	1023543	1235200	1371080	1651522	970221
43	TGFBI	123074_LTLLAPLNSVFK_2	Q15582	2225090	1609019	132537	467130	2895304	333189	859704	2651683	6619654	669287	66101	154684	86941	4065285	1429694	349356	27265	1852348	500115	1525882	1855128	871790	1011464	1261624	551169	793968	1257246	634592	494906	1229132	805249	771647	63099	647160	956480	1834520	71795	573727	49588	2711268	914920	1304944	868408	220935	514228	897566
42	CP	59728_GAYPLSIEPIGVR_2	P00450	1471363	633245	891023	257103	300499	651427	679097	287035	574098	337970	895279	360406	212247	324226	360538	285418	721064	584506	236727	270139	178948	458361	331335	1609800	305281	344188	394405	1055516	327366	578124	368270	537929	256496	286245	601409	601592	1039836	1052874	646989	397899	449129	340081	376591	761514	303681	333866
42	VWF	45780_EQAPNLVYMVTGNPASDEIK_2	P04275	393788	482514	681018	160045	552102	590678	516035	259996	560555	461967	276451	495584	477856	475860	454600	409035	305795	565901	480585	625244	467951	489041	594799	451861	476227	445832	614264	317809	560618	321159	694170	451583	142616	553313	453549	587712	353745	350257	323657	485978	411725	495416	360686	560387	528582	675860
42	KRT18	15092_AQYDELAR_2	P05783	3358489	353973	1513643	947872	513227	3364008	720322	1141384	769247	1094670	859462	1327304	599577	865337	888868	4978146	1222134	900478	1303771	537555	985335	1274519	752820	2075748	1444816	288818	713105	5477585	720080	3149511	3683033	718325	13860802	1069791	2522208	820592	244142	1787299	2406289	2706064	542514	1654168	1198725	4165040	1461494	1429865
42	NPM1	189378_TVSLGAGAKDELHIVEAEAMNYEGSPIK_4	P06748	756224	1666003	1458746	261164	691794	1436548	1327881	1218934	1387866	1004724	291427	1284850	889190	1707553	1253781	2040982	535286	1335145	1074571	1522181	1093253	1839921	1171950	1515688	1088135	1201727	1066867	556922	1349615	455546	1313577	1882291	356702	1386436	827403	851273	297522	1055149	181839	1311714	2001520	1337889	1182885	1982892	1753866	1471824
42	COL6A2	107259_LFAVAPNQNLK_2	P12110	3299427	3793558	129341	646857	9485036	1002464	2326389	2948824	12146538	1408951	126602	254395	192371	2065768	1832762	983552	78216	2489654	810003	3052251	13249480	1706788	2688659	2858937	861504	1398000	2300771	3707029	742559	4901036	1017118	1521634	114907	873873	2707852	5592731	123563	1572531	117859	5482308	1160640	1944239	1343301	760015	1533436	2202218
42	TGM2	10774_ALLVEPVINSYLLAER_3	P21980	527577	220129	737133	196058	509603	1571999	315505	264886	250073	123688	271210	192586	240406	347072	133765	1111701	189865	119872	254664	160069	1080487	485176	86844	536149	411013	111701	176382	960453	126779	1253379	1202026	198695	2455632	201008	475103	191055	179675	315545	378656	999523	176698	135588	267807	1215458	230291	183760
41	WDR1	193930_VFASLPQVER_2	O75083	804994	1416696	619236	744281	866170	1085963	1193527	881728	1348220	791185	626955	1033691	884514	696600	1173455	445482	717426	1136659	1266837	1349985	902911	1268967	1228942	544141	1403383	1335423	1071942	533866	1834112	610668	1407282	1280974	274434	1089777	931159	1170169	743367	489477	728744	1075563	1202803	1199785	991821	1071091	1335032	1358790
41	SPTA1	198234_VLETAEEIQER_2	P02549	1724184	445162	1077604	406398	152552	2939908	662188	488781	291027	327946	704762	811417	323035	455661	210699	2289402	727387	235252	633429	161792	498768	1083403	269520	1191154	930152	207395	463671	2327851	346441	2208695	2332292	465863	4131209	530399	1367168	420051	211492	870937	506697	1876149	537618	263197	707225	2615575	534958	156071
41	XRCC5	183107_TLFPLIEAK_2	P13010	338357	682874	342253	388221	662609	441842	591946	698238	583794	598523	157316	523365	375993	777915	657815	750472	139821	660768	703234	806484	573434	469517	720327	382799	683530	592175	451845	77854	672275	190781	438911	814608	68975	752962	332004	511175	185905	430279	143113	598832	805045	98011	712280	522392	550754	960024
41	PLCG2	213561_YPVTPELLER_2	P16885	156587	332642	199858	266627	408411	254420	361053	307306	332860	441190	942325	347214	1104630	439702	301284	327216	1454123	318585	323667	297692	179475	327555	412018	311459	301463	471373	389325	134647	433879	416260	285696	510929	238051	283899	278352	235269	771454	282573	1371385	361191	459508	330260	416073	344708	299965	315688
41	MAP4	188396_TTTAAAVASTGPSSR_2	P27816	366284	383867	19443	374064	260024	201179	331163	410360	51472	294517	443867	256915	378922	146719	292919	133007	311914	436027	269169	374205	238296	196747	373619	83028	347306	276794	367852	172596	324903	382072	216150	436324	142435	259394	268020	416210	572851	151586	416328	257748	403044	281514	228279	202670	220149	414897
41	TUFM	71544_GTVVTGTLER_2	P49411	101194	972427	505117	892562	825722	851558	632907	1016576	742646	1026688	437244	663545	1088634	669714	1223795	595798	750727	1004455	779457	1185095	465087	995947	746749	791278	926156	827222	572425	478310	1109372	513400	708888	1395391	58490	1196107	638575	549301	791636	825805	977010	797075	1495166	1178138	1138563	844677	980628	1279966
41	CCT4	180219_TGC(UniMod:4)NVLLIQK_2	P50991	582302	1968201	1060400	984630	1143259	1386459	654207	1703078	1664218	964570	271420	697098	985250	1363400	2476159	1169181	215291	1452040	1381107	791338	1643789	2003102	1580729	768501	1542358	1453182	1331630	423150	2931983	555205	1847075	1358718	124854	2083542	871706	1320829	372630	723798	158161	1629874	2326932	2230226	2847227	1763317	1609990	2040459
41	COPA	48240_ETIPDIDPNAK_2	P53621	409734	730077	339454	608212	598645	623269	148121	486924	459868	677084	722854	681517	590937	605039	585643	623649	567580	1004727	721101	792712	407719	611592	524893	547334	862828	830707	565762	582346	982655	514903	794217	522154	781685	438722	380330	517961	751697	573151	548560	609511	602144	662153	481287	800330	736285	699990
41	PFKP	84968_IIEVVDAIMTTAQSHQR_3	Q01813	164525	307737	343102	68873	220483	241125	196734	249070	278891	438464	268251	286578	605655	365388	212863	371220	594903	464284	259348	380904	120513	398852	305033	271674	241022	252061	366485	200019	275943	189716	350388	412813	286664	235004	193449	243637	257553	343526	709795	259713	367564	239400	240955	339455	342286	337224
41	SF3B3	141327_NVSEELDRTPPEVSK_3	Q15393	496539	987764	765624	732465	679829	643070	595509	943191	955242	630753	213994	583889	379983	1116506	925984	464641	146166	620112	1198950	831097	1035251	1020735	835431	706330	1164526	954080	729782	510944	1002499	471741	848059	739649	220185	1476795	758970	528792	242701	618623	155311	829737	927482	874270	1475801	666650	956521	873638
41	HNRNPUL2	12605_ANFSLPEK_2	Q1KMD3	446102	1059664	681945	390715	1020704	251338	744029	746824	742537	827449	293251	992107	713166	1121134	120587	884755	581230	866418	832541	861557	480892	1017471	1008175	503033	897654	769602	869253	495453	660599	532711	1015406	906556	139994	1003617	853101	634930	405080	592287	665378	887320	632913	635828	828349	557928	940489	1034586
41	HUWE1	115181_LLSLISIALPENK_2	Q7Z6Z7	123111	230257	162683	221282	229238	161490	148678	283815	226310	182745	304028	124529	130850	230033	275922	116554	106082	194178	282641	267754	197041	266118	185288	140020	312680	252028	178282	138928	285744	115248	232924	217141	67306	424958	211522	204711	76234	115063	182293	175475	247774	251462	432219	190214	113154	259241
41	MYOF	119363_LQMWVDVFPK_2	Q9NZM1	322659	476095	350911	131053	377286	678359	174581	475899	404793	393397	385646	521285	371106	512004	438037	888078	449195	358650	446897	448645	255353	461465	375591	398211	627614	394591	393690	479051	485850	398066	939671	458837	927136	472285	414996	296223	297671	421431	734812	549059	327244	415453	557520	476955	443182	534942
40	MYO1C	161270_SAIC(UniMod:4)IQSWWR_2	O00159	352508	734287	511685	162162	527557	568366	254675	605032	586712	307962	101516	344314	465584	562544	707870	418668	183291	660945	782120	1013933	540006	722419	626531	459180	858337	574928	412834	335254	1235166	442768	802918	599746	402028	974548	396701	646061	135655	411932	164347	582529	674146	707544	996527	681255	561181	942526
40	DHX15	20006_AYKTEMQDNTYPEILR_3	O43143	1785569	435675	1094179	412653	402829	3090285	578023	411380	292678	312089	651677	698424	332266	416124	227240	2301125	606103	200106	602097	203180	537387	1065765	244847	1054400	890148	170849	410107	2326402	370169	2267397	2484245	454434	4425299	469665	1181556	377032	227765	811687	521644	1704080	534529	192245	696992	3106453	560896	177042
40	THBS1	57654_FVFGTTPEDILR_2	P07996	2263531	91310	208233	237416	70505	564267	400111	484022	107816	237817	46205	69976	162024	874921	184432	188044	101903	62842	258578	76915	209991	301202	221459	1165196	389371	63817	570451	586156	112321	161143	25566	135341	425981	49664	464831	213435	107293	1268376	237437	132330	171939	94583	97244	103122	211537	78196
40	SPTB	78373_HRELPEDVGLDASTAESFHR_4	P11277	125833	197512	161008	171353	123192	156728	213095	143666	147809	183809	71888	85574	190894	378841	160737	118655	112809	139112	304815	147614	141379	160821	223780	123116	106652	151837	116752	129548	144691	107612	153120	188622	379899	147296	268177	138937	234861	74618	96711	176739	200670	187332	301838	268808	143687	177527
40	DARS	93192_IYVISLAEPR_2	P14868	210573	389296	303172	444467	480957	382878	318230	699051	364331	316552	233968	225559	416518	513454	459690	474211	239729	482222	362763	482950	145363	500311	370600	370363	436395	399095	385931	300647	488834	201655	484634	424202	613528	401994	247912	264815	266450	424620	280774	374369	427696	502732	474142	495775	447939	539653
40	HK1	91521_ITPELLTR_2	P19367	159720	349177	360004	496382	291282	367908	305436	395038	337287	588234	465474	373870	1504797	323076	440376	107968	2118058	345343	507211	453422	206106	284639	373427	249298	201282	486504	343063	275632	360774	270166	484894	343233	252584	263529	317833	241519	634405	273645	2468415	299335	365361	439228	235533	327505	245818	417378
40	GART	83191_IFPAALQLVASGTVQLGENGK_3	P22102	262273	491572	423858	610852	529899	390454	332845	666329	526872	357935	458210	346438	295324	613943	714643	296453	140040	504934	807048	637625	521567	666236	476318	367950	812237	668996	435982	307649	704203	227291	613858	441659	143293	932206	522462	539980	173816	266034	364010	498472	610774	787300	1136640	514700	525513	646974
40	VARS	75035_HGLEAISIMDSR_3	P26640	160211	277192	205797	53659	289430	233744	216043	209753	288663	186150	49085	161295	165386	230334	309070	303991	156417	178292	149426	336151	198015	505561	272615	185273	161393	197168	209233	155665	275954	117721	295664	268698	12426	273436	188841	180318	81559	196093	176958	298738	281424	285089	234258	257374	487219	310883
40	HSPA4	202772_VREFSITDVVPYPISLR_3	P34932	178019	551561	314159	340936	376281	495680	778472	462686	631821	778411	386030	701646	573132	699686	562908	567442	438072	699843	640154	569451	378804	687106	542342	496602	680307	613802	499298	273711	588151	270713	507791	770979	204440	573901	396066	372141	404511	443963	514039	541776	754554	563446	654888	685338	748026	571935
40	MDH2	83072_IFGVTTLDIVR_2	P40926	373300	903223	1086880	543520	713910	934385	634658	1064925	868073	979211	772973	908906	2508352	1007527	1376819	1385536	2024809	954352	799858	2314455	668078	1266781	1409627	580658	743281	1007835	1106101	519509	1302018	540850	1192143	1125168	391204	958387	523050	661023	769628	883711	2573737	1239991	1246111	1349748	980083	910205	1230857	2035193
40	STAT1	43915_ELSAVTFPDIIR_2	P42224	921457	889805	585792	661699	1182917	964855	1143095	927112	1479599	499198	558032	1208214	1425833	545799	1686216	257263	262098	1469551	376658	1728330	349121	190136	704262	117012	310399	2049250	1526972	429322	585263	607438	2477319	519276	210469	993726	817476	1161381	593030	189870	266027	1222362	402239	1478347	751485	1257760	165607	1170299
40	HNRNPA3	107594_LFIGGLSFETTDDSLREHFEK_4	P51991	252476	1006100	236540	518075	1005071	572107	591271	812097	896295	1133098	307195	756598	532201	951824	1085738	793490	261519	983787	1652054	998198	712079	924375	694148	532442	1821458	1139180	932826	289408	1206266	361933	946052	1029878	153475	1041568	567855	585897	279338	548025	333039	818421	1115666	1035737	1412080	704428	1026476	947476
39	GOT2	40322_EGSTHNWQHITDQIGMFC(UniMod:4)FTGLKPEQVER_4	P00505	356483	534059	453836	1197341	691831	441313	417363	905875	1085262	359170	4400981	939162	2037890	589066	544502	458702	1952417	536394	680967	961107	711524	733680	650903	405623	658584	881935	717374	1127380	812351	3592286	459482	1532616	1358714	350078	561571	772379	4385557	542195	1835825	565815	1192569	781662	701988	715002	582173	965053
39	RPS3	204841_VTPTRTEIIILATR_3	P23396	664725	1531008	1109351	2638028	1302184	1374086	1225901	2163141	1424861	1748094	547775	1520549	942703	1434062	2098131	1952147	352671	1409774	1176949	1567198	661909	2117876	1400815	1153835	1307892	1884503	1374667	970603	1434120	437248	1042954	1655555	367901	1793351	1241408	982123	571853	1226969	436583	1728938	1874691	2051669	1911553	1946262	2294865	1697671
39	SHMT2	108304_LGAPALTSR_2	P34897	258962	637529	542513	834856	718973	768271	433350	993819	492664	607233	206700	864713	522940	1063070	757624	964821	151170	464158	373955	763307	242781	850323	532750	959286	392436	716742	468277	351276	541853	215374	396433	686014	280468	923481	499391	284479	232605	1162414	135243	774236	812282	732699	879698	1089278	882964	792276
39	KRT2	141263_NVQDAIADAEQRGEHALK_3	P35908	456091	783226	571933	249083	643079	680879	694971	674002	721780	507571	253459	439082	495318	601565	509074	517399	400378	761647	669972	620902	513333	642297	828145	374075	663950	488664	681463	421919	752832	383177	855725	546832	124489	632496	513842	665656	309489	304542	501193	595763	453907	419070	562324	683854	658710	648151
39	HIST1H4A	184296_TLYGFGG_1	P62805	16944684	30602151	17734372	38374487	24980294	20866147	16147498	34679446	27054470	19279535	4340898	20416863	10304042	29184212	34077439	12004020	2489980	25554961	42485072	35133825	29112099	31795621	28243922	24192826	47904581	35355993	21403542	15310821	32095505	8925838	23610735	20266264	6034085	50921549	19886291	19207021	6809470	21349940	2640293	21293522	27278935	32314003	51998351	22060522	26521908	28918355
39	EIF4G1	89659_IRDPNQGGKDITEEIMSGAR_4	Q04637	320298	632240	387568	347096	452034	533848	445055	400012	434901	473294	542886	607787	398822	337739	494855	379258	521079	569337	363697	419306	207363	546031	634833	425113	313867	492763	451195	300989	495571	237306	530087	377367	109444	302039	401277	276692	609360	174347	438402	497028	398047	394522	368006	290202	406129	257615
39	PDCD6IP	131475_MVPVSVQQSLAAYNQR_2	Q8WUM4	208372	371537	217139	173587	389594	350632	436076	261608	355437	364866	201947	346430	257309	322942	345631	256529	179673	376768	311604	353160	266806	306754	478813	278692	329340	430013	448728	253600	399975	198179	418091	307172	70916	281663	312070	306958	230565	186003	193287	288537	307153	344759	242636	353795	325288	344498
39	CCT7	62238_GGAEQFMEETER_2	Q99832	105528	223006	199958	25108	206325	293971	223865	175006	260774	154024	101070	143249	295327	227551	200152	303529	232551	201456	203943	254061	157007	330568	262343	339521	227649	157679	202579	130955	283616	144721	223202	256676	42422	203511	169913	161733	116547	348469	242524	279656	257562	215006	270682	389380	367862	235713
39	SRRM2	80759_IALALTAISLGTARPPPSMSAAGLAAR_4	Q9UQ35	354573	465006	383817	303326	86202	392149	277341	337676	506417	296780	261280	257484	213616	228115	448868	279259	106915	309588	572393	483713	586276	460023	449860	402227	628726	435450	428523	199414	565514	195846	401495	407478	93819	711694	313376	303259	109050	318710	79998	417061	489942	438486	762698	328526	481176	489907
38	DDX5	114917_LLQLVEDR_2	P17844	297485	769815	210315	702796	472246	478464	410633	656702	426490	470181	159757	420615	351960	706516	545826	989244	116658	377933	469661	562341	232104	569915	461517	308114	517476	665826	455253	248745	734227	114408	346493	671345	142266	712711	368619	260939	171078	478794	111744	631745	729951	606170	757577	595366	585052	577202
38	MCM3	189088_TVLIAC(UniMod:4)NVK_2	P25205	1002638	212661	65129	395594	1640122	563341	1064695	478452	1073634	793054	1020604	1002089	680188	687845	403191	73760	1273371	273585	109591	274736	578334	701343	57884	829686	553966	269824	838300	848525	424177	631347	921392	805061	668298	256671	1121761	321375	410707	1607958	1282811	1502251	734991	2144213	655668	710447	575422	469240
38	MKI67	131866_NAADPISGDFK_2	P46013	170289	303036	171287	226187	406044	444734	207560	331436	257915	209937	246275	119063	313123	168776	448997	243459	224209	268058	226359	191463	136150	228723	304318	118309	248254	228238	266604	192326	428421	169940	416295	305543	85869	207745	297826	277107	273424	596197	112049	327514	299786	430446	221077	307832	256580	423804
38	EFTUD2	95078_KFFGEFTGFVDMC(UniMod:4)VQHIPSPK_3	Q15029	206828	332881	300665	200973	380690	329771	305178	226748	389966	213549	148071	310748	265413	274925	323536	294492	109869	394604	343039	390036	252271	407885	290702	276779	366392	382560	350755	236650	370314	152989	415228	153116	77792	355905	280423	351195	126958	224947	153309	367035	436930	424153	273791	362806	390285	399879
38	GRHPR	86061_ILDAAGANLK_2	Q9UBQ7	126939	347821	160056	1095516	622336	207086	749404	4998334	195268	780087	352769	1480122	278949	1853345	566829	932213	281185	949076	366452	829708	201642	2434431	706974	316286	357538	543754	798163	461356	310958	162448	326913	288543	133937	312478	453591	195637	388121	318237	302585	722903	356101	535550	282264	179697	2602806	1036805
37	CAT	117067_LNVITVGPR_2	P04040	620971	485586	1011482	346765	346054	1264396	554573	417135	556202	511524	412357	390792	372321	376582	564495	1067249	319535	568657	408915	297102	448585	559356	309813	678270	475062	479019	362923	1177822	470596	610174	730679	411661	3172725	604651	976000	393292	348234	681502	206245	739814	404147	574897	608250	905573	532462	390672
37	HSP90AB1	76358_HLEINPDHPIVETLR_3	P08238	817251	1839205	1416621	498921	1465221	1987311	1656285	1740999	1541004	1321560	450797	1771958	1709235	2449530	1818056	3845930	773765	1491017	818693	1894194	493410	2028336	1176066	1715852	761693	1747629	1503042	695316	1840317	360944	1431229	2439786	273270	1541118	960514	1110517	472261	1508183	914935	2278305	2135463	1933437	1513777	2809184	2173354	2135704
37	SERPINH1	18811_AVLSAEQLR_2	P50454	6712789	8205480	544898	9818985	3979965	3731968	6664646	8335686	5260273	2534636	7962239	7133069	6214707	4150413	4195915	2309139	2824055	7566006	2458735	3345274	5425485	4580708	4957482	1967606	3045912	6062840	4613698	4086217	4273121	17831796	3229827	5417719	7398676	3629555	6637512	4811455	7231944	4214772	2191429	4176698	6014899	4743267	3662931	4665813	2994017	4255318
37	ACTR3	135525_NIVLSGGSTMFR_2	P61158	413498	908076	845024	139463	818458	770201	542704	543929	1034720	584355	218869	573536	553724	753597	767936	767811	342152	786958	834330	998286	568290	932148	1011232	486587	967522	706551	891187	434134	1069396	348093	1008963	618450	112024	644609	621638	704675	206643	383697	374509	781270	539008	771603	610901	698084	902620	893073
37	YWHAE	212049_YLAEFATGNDRK_3	P62258	332103	571412	373931	247015	572696	525417	465773	355747	588204	340552	827325	370894	1184484	483162	453256	714209	1369335	614254	573945	549908	288164	844559	532670	237687	541423	509885	445097	451261	697735	452154	507168	804291	303602	551326	472974	441259	1141842	305375	1463593	666582	720543	421339	769495	614566	686326	686115
37	HBB	200979_VNVDEVGGEALGR_2	P68871	68793352	12456776	40000542	12421136	2148291	117738349	19408188	11946661	7316380	5965943	19254848	24457894	9750595	12041953	4896434	86578662	19951610	4340351	18117995	1618410	15597722	36447375	6267656	37703824	28816130	3818641	11930025	83851296	9871550	81298274	84041436	13234186	177605265	16028878	41814566	11566936	5248636	27740718	14506123	63712834	15633180	3856546	20689491	101643260	15960807	1798261
37	FERMT3	205837_VVLAGGVAPALFR_2	Q86UX7	552379	1298145	747113	1352664	2449667	896196	1057077	1236118	1113750	2420439	434137	1168803	706654	949175	1245719	474201	136258	1893886	2037565	1337690	777386	1743878	1087137	676410	2078127	1404061	1438737	432027	936091	423897	1609402	613980	500128	1028802	954587	836711	449692	726022	153323	888167	659943	1279167	918213	842664	1766366	1358682
37	KHSRP	83735_IGGGIDVPVPR_2	Q92945	562039	1081506	493839	1113342	949663	906840	593216	1415551	746530	928610	448541	1165626	634591	825099	1013383	1046839	344334	897351	1170993	797876	602610	1410013	966436	898613	1214162	1007643	806568	539948	1091156	347235	640998	1119501	295506	1618920	672523	581158	441934	958592	384596	904767	1169618	1017404	1565896	1214471	1566531	762618
37	FUBP1	83747_IGGNEGIDVPIPR_2	Q96AE4	368215	846795	154867	1009478	673679	466365	619704	966444	573476	1033425	191509	779096	392463	914621	814820	816224	127664	737920	991884	1072910	496419	686608	826947	475904	1065637	1218849	793668	378181	1187083	169935	622749	645029	120425	854206	466999	487346	209695	622939	97750	681688	702423	871720	784945	517937	703175	1045721
37	SAMHD1	164291_SFLYEIVSNKR_2	Q9Y3Z3	1693467	1194702	772463	1032058	2127780	969656	1033956	1237154	1991036	906404	1205694	1144434	630903	1128570	1273431	1118484	962070	1159286	359147	922902	2537178	677763	1257625	741916	1906826	757037	1022895	883561	581467	1079976	1831589	2317445	1547855	1077708	1069544	1450400	2065357	1006346	728361	1251352	1049738	934876	2060572	779134	968649	1201732
36	ANXA1	11865_ALYEAGER_2	P04083	1021394	780462	1249675	469436	519278	569390	597037	825383	576059	567284	844114	421225	844452	299393	307732	264792	350064	914494	492241	828893	730025	361283	1012948	658688	342960	455747	535594	1044235	287316	1368237	511663	686963	264128	370501	1184552	947926	1250115	654816	257543	710230	728826	367076	972047	350747	254830	996526
36	CTSD	203963_VSTLPAITLK_2	P07339	941793	1257127	197574	672780	1002193	467725	612785	437772	1382240	719301	467231	2172939	1150280	955264	401647	435006	440153	1221198	259937	1035393	744891	614455	685223	457160	229547	1300357	687079	303547	608765	1888067	1613473	538393	112363	218200	797957	1255714	477966	628155	434580	1089801	453854	396959	303139	482222	401911	849729
36	PTPRC	107634_LFLAEFQSIPR_2	P08575	469148	799347	810480	631525	1029182	787379	433283	557593	816755	686910	283588	444112	488761	494468	960435	544688	140217	778641	1830194	1154959	799307	1214302	1030451	466278	2085120	931971	860280	256859	1206947	287523	1315470	672582	188945	998634	577038	574134	232803	387460	136618	829478	676553	944665	957193	864267	1133463	971258
36	GFAP	50477_FADLTDAAAR_2	P14136	328440	485408	768275	5571773	746692	341787	356788	7075246	350278	463776	94376828	6921597	42313934	692768	201712	270815	47943184	692941	3045099	312920	637247	1511569	243121	339553	89074	489797	171817	500946	528146	85366688	381595	23401732	21505920	225081	550379	342156	120534753	246182	39196636	586839	19743020	638468	437400	355311	451147	286807
36	TCP1	109892_LGVQVVITDPEK_2	P17987	757505	1091028	941161	179242	1313851	964921	1261388	292310	1027611	931689	498171	784151	610674	790905	952864	402434	528105	978577	352637	967746	755792	863863	1167967	697235	480656	1007191	931925	655036	977231	560554	924026	561970	319113	1049059	1117252	860369	564386	364093	602609	860924	523264	933733	894088	510444	463604	1151348
36	CALR	58175_FYALSASFEPFSNK_2	P27797	838286	1643581	874604	803145	1087450	1337326	745489	765092	1369254	1070364	686499	1094559	1336642	1144333	1192909	1550645	530935	1253993	1378370	1251447	898934	1839278	921291	710997	1175058	1003077	1254498	503709	1416504	1012290	2068523	1058463	245843	683319	1075999	1608549	715580	762206	537380	1464607	1283522	1211766	693686	1394489	2211652	1181237
36	NDUFS1	11392_ALSEIAGMTLPYDTLDQVR_3	P28331	161983	313012	251614	229389	251023	149656	124321	306741	234577	201039	264307	173241	349919	313426	154573	209935	387949	236356	265950	216743	172531	175366	213100	201825	218063	201385	228145	98899	263678	186860	200656	229551	130370	248692	163098	182723	196477	164107	422152	213118	196735	314613	213040	145167	228717	156088
36	IDH2	69650_GRPTSTNPIASIFAWTR_3	P48735	293054	944525	347980	389118	616511	903519	483392	591860	864843	380020	937895	697521	1381871	721512	860901	581202	1029827	1021983	1695040	854438	607689	582836	640237	349427	1825654	1072721	1086373	370741	1082228	821521	767564	869091	738851	1630819	719265	679995	1135509	154327	1052566	479147	938731	1119322	1604610	816617	575145	955397
36	HSD17B4	198562_VLHGEQYLELYKPLPR_3	P51659	4220841	6246368	5068248	1511659	6761208	5143174	7088350	4114427	5178382	4863227	2531081	4103626	3461125	4434249	5535797	3537150	3020330	5922144	5434722	5215534	4196391	4611533	6567612	3530777	5436713	5576063	5341876	3511934	5888005	2683558	5567511	4473832	1320075	5482481	5215173	5070869	2773965	2951390	3038662	4942099	3994666	5437626	3883360	4761856	4267039	6346651
36	RARS	128930_M(UniMod:35)LDDRGNTAAYLLYAFTR_3	P54136	295137	624459	496950	698300	541981	451010	328619	867117	567476	374782	611575	332102	309489	600008	774672	328177	657401	553760	991323	793956	611684	781847	540338	436761	959057	711511	481336	413248	895805	724439	729832	454852	150686	954921	551173	627137	187711	334647	525449	532639	718271	912696	1264677	536918	625624	704634
36	PRDX1	2693_ADEGISFR_2	Q06830	1586540	3433081	919320	1778703	4371190	2536934	2225544	2006097	1863230	2360838	3083763	1552081	3892647	2581900	2258951	2291453	2341510	5722849	2984590	3604835	1258487	2046942	2685441	1948035	3318320	2889231	1924935	1637851	6076243	2890392	3432342	2843539	1346134	1651433	2256413	2332770	3856230	2500624	2520980	2805749	2922050	2529746	1890722	3191069	1830066	4145420
36	HSPH1	155458_RGPFELEAFYSDPQGVPYPEAK_3	Q92598	134719	313512	228401	208712	138286	270816	267575	231267	235594	210326	547363	324487	331411	268142	251554	381246	298839	227135	175687	234120	90485	265452	97539	338741	168213	257480	254376	113802	268358	475009	163406	315442	215914	287708	282098	140213	656568	355032	298039	276513	319397	259084	294366	308184	285275	260606
36	PA2G4	4860_AFFSEVER_2	Q9UQ80	232277	491265	300754	550329	426684	494385	458238	551558	410795	587232	169457	592038	422882	510554	594931	660872	196968	454043	490932	422163	231126	498375	450356	646703	421101	531967	384425	318116	455851	47153	260993	574209	177861	756080	324033	262808	158022	679218	172596	529349	595233	547640	718165	708653	565860	443266
35	SPTBN2	579_AAELQAQWERLEALAEER_3	O15020	393279	793791	676768	899670	715853	533647	453631	1122435	692929	480104	453420	459693	385729	861449	1125438	380782	96413	679544	1300816	967105	744110	1060232	746429	514385	1202522	922566	641189	428900	1073731	293904	891580	606318	191408	1390137	680644	784024	488464	371412	125338	690438	862072	1043759	1630430	722964	726642	942406
35	ANXA5	199633_VLTEIIASR_2	P08758	2353672	2097253	877455	971099	1705861	1815665	1172482	1454412	1693008	1114939	2123551	1085805	2267301	1244683	1689235	1963518	1104727	3387757	2279718	1833064	1494941	1216405	2368565	734052	2583369	1679660	2182079	1788266	1858407	2235447	2605582	1994176	533997	1340948	1843902	2433810	2708286	813408	1130332	2187923	1940151	1817028	1319909	969691	959246	1892151
35	DSP	136783_NLPLADQGSSHHITVK_3	P15924	623809	533511	84292	811939	479751	23263	629913	604494	232265	608458	320554	228444	362306	355463	628172	589483	338970	517271	368307	472768	546526	503852	243066	250669	514090	355449	442063	422567	265214	332361	559368	593921	150022	716453	429351	757937	276251	346411	270768	511395	801802	505327	13690	468501	481981	450136
35	CORO1A	87322_ILTTGFSR_2	P31146	1999407	4883222	3434328	3635396	6900978	4198871	3769194	4594335	4295515	4754425	763382	4002464	1569840	3145512	7415444	3679906	670603	2803100	5538305	4286425	2894680	5128966	4185603	4202593	5814424	5023158	3772700	1563225	3496781	828117	4092329	4557785	1127985	7066667	2986314	2118616	747837	3826179	683401	3480971	4625908	6565473	5602266	5433206	5315144	4323164
35	GDI1	48923_EVEPALELLEPIDQK_2	P31150	452012	720420	412248	592413	698714	677421	498601	499507	867126	529705	4027626	470854	1965848	444815	559694	528271	1691205	701828	447339	794079	584871	714390	772735	301273	869318	619362	656212	464402	584528	3140598	859917	1244256	1362116	776056	676638	761926	4360255	396770	3336957	752300	1078098	595704	691548	917699	780911	584665
35	VASP	202304_VQIYHNPTANSFR_3	P50552	266312	461421	393737	202473	496567	535866	386731	508000	318578	368702	134147	354030	246311	379014	387821	399592	80372	496570	270675	297658	265735	492539	425368	378634	285595	474496	360054	224406	370798	112606	351659	653961	203349	228067	437237	238372	149088	312042	62200	378925	735465	386090	222924	606650	530105	318079
35	TAGLN	79677_HVIGLQMGSNR_3	Q01995	4868694	257599	61007	191675	151326	710217	1299715	398601	222360	838646	245390	374628	281755	1053954	608463	390729	143230	236588	651140	185672	838622	535445	691135	72303	911246	470549	5516947	1476701	304971	407873	297407	548717	82672	1079812	905337	1132103	285638	319797	96892	550961	533308	788078	1586880	327608	300049	269763
35	NID2	27283_DGVVSVNK_2	Q14112	5764677	7227144	5247174	4235027	7767348	6479008	7087159	9813716	1447447	7453498	4166723	7351390	3448029	1762523	9315953	6621791	4200409	7834875	4121774	4927458	7643146	1707916	3338233	1283807	11225823	10325035	6526477	4658125	7942439	4114583	4990822	3151266	4275559	10147800	7071048	5247265	5291157	7880318	424171	2782316	9462513	8981224	12694868	8632811	3915876	8038178
35	RUVBL2	153479_RAAGVVLEMIR_2	Q9Y230	883850	1492334	801185	1154072	240686	1821820	675809	1384923	1216551	1193473	696715	407978	767576	1968472	1517868	1472979	985745	295003	1121605	1519028	771585	1688176	874715	1198785	1328599	1646740	400022	559762	2239204	640971	1441644	1666802	524767	1245433	1217785	923238	1310943	1187602	168196	1428694	1512695	1352549	654389	1762626	1647410	2250374
34	PDLIM1	161488_SAMPFTASPASSTTAR_2	O00151	329151	691725	73614	89826	186601	797585	228877	492241	170002	214105	57102	322436	243798	472632	557280	982200	76078	286475	376220	300778	425931	2033302	241741	95599	449340	524203	577236	516544	560558	98754	238804	572244	117333	882026	421821	480479	52223	125317	45626	607153	578527	553887	711133	695135	2291623	355846
34	F13A1	121392_LSIQSSPK_2	P00488	583486	627778	377621	127948	31322	548955	885774	564795	572763	664273	483444	719747	552856	327213	382459	300795	439233	377809	434619	369424	133157	405856	920658	33403	399739	577164	706765	640192	292468	237959	325060	519329	202817	866834	533684	203880	439828	711884	560003	496055	532032	729915	33511	607864	422037	848781
34	TFRC	173396_SSGLPNIPVQTISR_2	P02786	220402	550285	256846	531812	371765	194410	328929	2890139	228994	328342	157408	311705	436350	393076	273573	597514	117072	1698575	172322	492545	96787	534467	296743	233696	168928	381982	250174	233880	306423	85795	296680	363771	155213	127691	363901	225135	104252	213879	117608	363614	395372	303018	121761	164822	449142	557485
34	ATP1A1	186836_TSATWLALSR_2	P05023	1050937	6958837	719682	835461	3482818	537825	6846075	1058001	1452793	824227	6221618	942418	8582772	1965936	1057523	3650084	3696193	936879	5819050	1974826	826438	42119	820841	4951395	1158206	1501694	887211	1475490	1236301	6012076	5014539	2453470	2043915	5672197	3126564	388115	8557640	677253	3225115	938017	1431656	2197504	3337839	4611199	1577202	1133182
34	LDHB	92608_IVVVTAGVR_2	P07195	1048509	1932150	1451822	1514107	2300133	2424709	1909882	3512993	2556374	2926145	2733867	1593002	5377224	2009600	3367542	5434949	3895681	1842935	2819011	2719164	949223	2970113	3225717	780122	2413046	1810059	2466754	1606884	2673408	1559144	1996616	3499591	1452893	2356263	1577383	1103495	2867382	1376178	4420280	4442099	3805340	3325390	2242431	2978343	3108907	2971037
34	TYMP	15212_AREQEELLAPADGTVELVR_3	P19971	1572792	1695295	385764	603678	1065099	691030	1131707	885163	1484770	827229	373998	2806087	1086848	590190	1255567	233392	291868	2672385	394068	763401	834316	424923	1059775	296391	333114	1662521	2149596	463605	569104	425868	1844641	560195	156855	443591	1122040	1150909	430850	417722	269460	977481	608710	1358428	365055	704929	351109	677081
34	MCM2	90345_ISHLPLVEELR_2	P49736	613018	1023618	933960	310447	1007299	742686	1018116	729699	826444	763476	441402	743230	639297	750267	831318	585036	521531	767620	926921	771098	647707	870665	1079445	102455	1007672	951783	876143	530085	887194	435487	938312	759170	326433	879764	908507	846796	491732	528254	561050	757678	737689	920714	746861	729720	741729	998110
34	RPS3A	13031_APAMFNIR_2	P61247	601985	1758244	495565	249053	1198011	1322005	1441442	1189338	1443926	1447751	383685	1064559	894727	1506543	1233323	2489395	349078	1240503	1160934	1456768	726484	2213491	1551322	547283	1176963	1457828	1255819	642586	1356098	367789	1096851	1523340	133488	1436503	1039293	915563	306840	693650	386147	1914475	1472322	1377960	1582391	1842801	2200245	1592233
34	MCM6	90424_ISKESEDFIVEQYK_3	Q14566	320325	639257	463591	791396	486406	174164	466336	757259	746540	610258	199609	570032	361628	754616	710706	603764	394460	776027	926421	682197	464415	717472	622655	446740	859185	499265	667385	325794	561958	445246	668772	740932	232106	623354	958540	514444	206987	530114	649194	542615	842789	715526	1150250	680056	832229	896825
34	KPNB1	47171_ESERHFIMQVVC(UniMod:4)EATQC(UniMod:4)PDTR_4	Q14974	1053226	2055679	1456887	201671	1640971	1856003	1617724	725645	1665854	1200589	563666	1031103	1136415	1142440	979417	1223599	1039821	1810599	1685309	1432728	1265463	1614610	1956122	741811	1664270	1189285	1598752	605443	1813978	743481	1842147	1065220	348349	1078536	1007469	1404398	487853	628373	997361	1340166	1228046	997491	1088346	1392000	1528703	1350891
34	MYH14	114411_LLLQVESLTTELSAER_3	Q7Z406	244897	130733	319028	102278	158222	200376	164384	99976	218603	94439	285181	124835	172310	101523	65943	981074	205909	32512	77913	82217	174550	710880	177949	157222	245204	115247	189766	324473	84384	1090467	221767	80810	1575701	193706	688851	162206	238722	133566	228755	300301	302378	102943	88162	234562	99491	199681
34	ESYT1	199227_VLQASVLDDWFPLQGGQGQVHLR_4	Q9BSJ8	1085383	1779880	1205801	1083772	1127100	1182291	867359	1152186	1524552	877457	336292	863969	623040	1658212	1361708	793082	153583	1057012	2038155	1447392	2065678	1461141	1339730	1208282	2038163	1303712	1164768	584376	1604427	628075	1169706	1202754	265932	2102014	769418	956426	274852	862689	66497	1088136	1440393	1338064	2539411	952765	1438403	1206505
33	EPB41L2	156286_RIVITGDGDIDHDQALAQAIR_4	O43491	170152	175314	133325	201031	205065	173967	188731	236645	287916	187998	295006	200936	207030	86591	212355	89234	248931	262811	382561	221859	289753	157824	208860	67148	338308	264461	189566	154536	223977	197927	213192	203737	109520	328823	65927	159583	301005	160471	249039	128493	188375	179196	294191	147364	102739	185061
33	LAMB1	182829_TLDGELDEK_2	P07942	596122	193672	530894	495560	194041	1119775	294485	104551	91800	187804	170431	300020	383780	170638	96585	638611	229335	193403	170197	106435	157095	325796	99642	348483	258390	105716	103440	754984	128005	601279	722380	146285	1416046	108917	486391	154631	134497	128360	153946	519173	185834	141957	224263	934200	230613	150537
33	PRDX6	110799_LIALSIDSVEDHLAWSK_3	P30041	216085	381269	331730	152105	356839	350348	415539	432120	310909	776776	472451	526176	1105988	792582	237037	502838	732974	699145	594576	405194	350794	1390149	491368	312969	544467	296761	691837	343683	469528	588634	465143	486537	341979	352108	278384	330782	487448	195211	726245	488766	592198	237544	390243	323183	1436583	394249
33	SERPINB1	109887_LGVQDLFNSSK_2	P30740	370698	481831	646607	188337	318616	511746	335906	330383	213987	282708	220980	474398	422264	380911	648303	321211	336704	398452	362471	575541	313267	208891	504390	506227	421380	555878	495224	243032	632519	211534	779421	303403	177220	311551	770848	438846	265942	342983	156545	434770	343537	755365	306233	323043	168527	457092
33	RPL3	46730_ERLEQQVPVNQVFGQDEMIDVIGVTK_3	P39023	316462	706472	379711	277323	529905	522204	645285	543929	768634	649267	297170	707446	437859	754854	612625	1007834	272117	580749	584285	533917	489810	890073	673155	368609	588143	780009	643883	354709	575861	344716	510627	716148	177451	642674	500618	496907	303288	329214	276776	781788	680155	565220	744141	721192	926230	534090
33	RPL5	75773_HIMGQNVADYMR_3	P46777	458887	1105436	525931	162552	682491	792994	952064	416758	1008879	804500	170965	1111337	574624	1322073	399171	1251953	274289	810817	700269	692267	486600	1432242	862746	591739	606745	787261	824221	325288	755270	306330	709692	738524	377232	992919	586741	599688	186607	645858	207379	1036992	727578	458021	862950	1052315	1363715	848228
33	CAND1	17774_AVAALLTIPEAEK_2	Q86VP6	352297	455025	335089	226411	462315	450698	465878	466390	469967	514878	352187	272945	523424	462994	479691	631451	534391	647204	615993	536989	356877	529855	608874	316989	652814	377436	483888	321544	660123	266003	502583	494363	264997	756554	384950	407949	400409	376721	562198	552827	520292	466011	819918	555787	511398	536397
33	ARHGEF1	26411_DGDGVPGGGPLSPAR_2	Q92888	211283	147900	257509	346138	353927	237408	110090	414992	299593	58343	121771	170285	174374	446842	424408	270514	56273	245180	121645	346111	231851	325669	241403	173854	427127	337383	215957	229143	405192	117227	321897	282732	134560	444887	265887	277395	197273	155481	175704	236609	310721	346547	512708	221085	259113	256599
33	SEPT9	159417_RSFEVEEVETPNSTPPR_3	Q9UHD8	1411351	462792	895046	426762	175331	2259380	550088	423850	346280	269248	594426	694529	421858	436318	311885	1707271	582675	391383	1038184	280923	457747	884538	316016	857547	677783	288339	442356	1747579	396712	1701475	1736153	456851	3910805	546348	1078941	361500	289409	759603	506647	1351155	484168	294710	643328	2551857	568654	356375
33	SMC3	4042_AELGTDLLSQLSLEDQK_2	Q9UQE7	140321	167915	145147	139219	180984	168093	163416	164440	164571	195905	341764	196903	411889	228485	170347	90013	414355	181910	228642	148725	72882	212524	208351	157321	169052	245745	200432	71173	240732	163817	124387	189151	110624	212113	153085	181597	344122	151784	484408	160392	254547	171849	216490	145917	147689	118399
33	EMILIN1	160276_RVLDSEGQLR_2	Q9Y6C2	965341	2087014	1025861	671503	1567353	1524773	854076	1395427	1956184	1091204	313578	1114464	816887	1729480	1589502	1321110	102619	1194685	1664040	2116903	2298450	1827307	1941321	1051083	2036730	1811702	1483543	351594	2477173	866517	1727579	2186337	220698	4339338	1539673	1829671	303407	1271660	142361	1829261	2039281	1674750	2921526	1578334	1979793	2020025
32	ITGB2	102803_LAENNIQPIFAVTSR_2	P05107	357989	721709	843961	362893	409311	282540	277349	216247	298520	428711	241437	419190	198121	246565	339175	143396	93033	1025971	254100	323463	246097	262299	509259	432601	285830	422631	426358	186353	364347	294031	592133	270516	324227	172401	631701	519818	244464	224419	115056	331887	233039	398494	182551	234071	236753	283495
32	PTBP1	98183_KLPIDVTEGEVISLGLPFGK_3	P26599	600975	1458659	612945	957634	1100871	932378	857888	1300513	1056330	1181045	281993	758542	707924	1398569	1396158	1169561	212544	1049350	1585543	1403482	1041720	1344039	1018258	569015	1396531	1344754	1065432	622673	1437267	448536	1005075	1087313	228347	1921365	1039343	988932	268339	722367	237822	1142791	1450114	1621769	1881234	1173922	1945619	1531186
32	QARS	32453_DRPMEESLLLFEAMRK_4	P47897	1382589	2062244	918416	250841	1652585	2171436	869953	1973070	1738172	1068431	234586	1393617	849724	1907875	1792595	676107	283760	1295375	2394841	2220316	2506888	1990989	2052672	1791658	2281458	1802539	1730689	816144	2121786	509521	1711401	1389304	157543	4760324	1158256	1623102	221382	1981322	341242	1481354	1572513	1920232	2719941	1740075	2123335	1791428
32	ACTR2	86783_ILLTEPPMNPTK_2	P61160	427706	1518599	880992	124860	1361959	1337332	1188516	758290	1817404	1244264	358510	1210954	947853	1549798	1117476	1366647	549663	1389104	1369360	1646934	1122340	1563665	1775637	640127	1521769	1421457	1698177	581763	1484719	621054	1896594	1051844	140474	973158	1103790	1063087	344552	535428	572206	1374189	926364	1220735	1070419	1124005	1578976	1510353
32	FKBP4	40362_EGTGTEM(UniMod:35)PMIGDR_2	Q02790	327338901	39000	21287	50801	18857	16928	80445	59508	10926	54730	37880	37160	22019	14554	15930	41162	88001	13549	21705	24025	55359	15253	26082	19473	55349	9522	25725	15113	46674	11560623	9929	33139709	3392	30476	22748	78442	33472	42452	11512	78411	26672	31276	32997	15775	26307	29040
32	PSMD2	52594_FGGSGSQVDSAR_2	Q13200	1003117	900979	616626	149017	194270	758690	804944	283041	945466	218376	176660	850412	543915	723780	550970	578616	366001	844183	719981	700600	127916	798108	1074388	795473	893497	771149	1028089	628798	818156	488634	992888	574002	38549	685810	483416	976594	215482	610353	513127	884971	580212	605742	682217	1010462	929603	650633
32	PPA1	1462_AAPFSLEYR_2	Q15181	639839	1606335	568219	819615	876392	937092	753369	917884	1708510	2328654	477319	1172408	902631	978715	1843092	1376616	625402	1606793	420603	958180	700500	1050550	1643285	1201576	364784	1703871	1549622	683207	1082261	282185	1626523	1301005	194055	982569	817445	1224165	547716	1277800	607526	1478333	1241494	1816590	868918	1458356	1077917	854616
32	IMMT	42619_ELDSITPEVLPGWK_2	Q16891	193729	399290	305432	99063	452748	422143	374847	246092	463565	295454	227523	297771	366319	328765	307907	273349	281935	420485	368145	390690	257281	415708	480607	229056	370362	359907	369528	260171	508750	269715	543629	320520	99600	297472	298512	374306	114166	174136	319105	414902	292019	340952	293164	449791	358702	439527
32	DDX21	59589_GAVEALAAALAHISGATSVDQR_3	Q9NR30	206408	467797	295231	402466	430615	258143	252094	546777	459245	312945	22328	228865	224401	502989	505031	63637	18749	372458	658610	524876	393909	488821	406869	275539	712146	528469	351860	279000	547227	185183	427909	60717	151945	715283	422664	406005	120704	44028	69758	341838	495194	560750	877593	410245	391204	465468
32	ACIN1	165779_SHC(UniMod:4)FVTYSTVEEAVATR_3	Q9UKV3	182220	262806	168707	42326	75647	228915	175301	40015	71794	159270	40033	98905	104483	68308	37496	152642	87194	232838	152585	193212	154108	170488	299590	65598	66154	75445	219719	36473	74769	47124	238548	77364	60113	61059	56339	279397	46430	61699	107909	168177	214938	44242	220439	88252	275719	66248
32	EPB41L3	153888_RASALIDRPAPYFER_4	Q9Y2J2	75520	157760	94083	109666	127838	139699	106222	272685	199679	232497	307939	144463	369870	109610	89158	154046	431111	164963	103314	118253	103115	136530	116322	89098	162566	123085	95689	100838	148966	93284	112395	113610	111126	60141	116962	69894	288525	173107	457935	79664	136078	99887	156630	162320	154479	162721
31	SYNCRIP	116014_LMMDPLTGLNR_2	O60506	148645	456047	194606	74393	537461	609656	500993	370570	724466	309001	114512	464189	340641	354700	390129	587706	170701	471164	409073	408321	308846	729498	567818	299970	426725	409408	520993	273277	442188	233197	605671	375313	248446	448488	313028	350867	113238	280682	190855	505854	382664	449831	430692	768829	825556	398997
31	PLIN3	110572_LHQMWLSWNQK_2	O60664	318649	330120	302020	526141	449736	300177	670170	269473	262207	532103	413617	541158	287180	382350	336439	301064	487135	394268	418412	321448	338548	236240	410474	433892	185387	466682	431741	315227	378009	433586	356769	355887	267595	303147	351655	337844	235416	535108	262222	157983	329176	405364	322408	352024	458815	319366
31	CA1	62877_GGPFSDSYR_2	P00915	537978	344939	704278	109225	44789	1772096	204428	169505	159085	272748	269089	206441	137910	212601	280426	971744	193675	188133	245066	50619	355623	495976	101571	250831	320295	357811	229766	870046	193064	1038780	841601	296354	6673649	199222	396163	174142	221965	84994	160070	706073	265184	132394	260686	1697609	234988	399894
31	CAPN1	63279_GHAYSVTGAK_2	P07384	9654	57007423	8724	8218	5520	10515	7578	9286	4864	3075	7444144	17953	11351	17831176	5301	6734	12364	8892	7381	53270979	3473	8567	21752	15798	14647	12852	38013325	6846	4685	96549	14574	15413	5869	31470	3817	8648	15062	37712	14564	6250	13333	8464	48499031	13116	16792	88724731
31	HCLS1	159529_RSPEAPQPVIAMEEPAVPAPLPK_3	P14317	574881	1306107	144463	137836	2101403	819893	1431443	605662	1114654	1508608	235497	1052019	587597	1539013	1214195	1278828	178164	1401669	2057709	1329840	1254865	1448398	1490601	302187	1907731	1034676	1223357	334521	1482793	376105	1445243	1244026	131363	1525105	638077	1133521	212433	425771	169982	1195819	1182155	1399838	1313019	730661	1517241	1553895
31	ACAT1	44922_ENGTVTAANASTLNDGAAALVLM(UniMod:35)TADAAK_3	P24752	379273	542415	540401	384532	450473	408881	439392	398737	427307	543073	1020359	640437	1109122	618294	447237	483301	1424572	711739	582892	444561	460858	481551	533910	457710	547952	606572	551956	259972	717248	547983	442868	656803	417286	614045	482941	521282	1070932	419258	1556766	475356	659815	535228	654678	278668	524215	420552
31	MCM5	155108_RGDINLLMLGDPGTAK_3	P33992	130039	305696	247734	98138	450208	299640	183983	456176	268811	267424	79879	280151	282781	524239	303000	420844	60598	314479	441904	250882	79919	344297	186711	250270	478494	428692	317540	137528	493790	188744	205389	353509	220634	387121	151499	123442	55606	332480	93323	299328	373521	360661	450355	381599	319028	210349
31	IARS	52977_FGWDC(UniMod:4)HGLPVEYEIDK_3	P41252	382350	715082	474708	55216	560850	609232	529922	208744	620100	444634	211028	307428	474308	468000	348035	438465	352269	665371	638269	526458	502836	597467	747106	294093	613945	412034	614159	230661	694153	319630	713041	439837	97423	546329	437037	634757	213972	225796	376668	541223	425097	365676	433772	589179	593351	604025
31	STXBP1	154598_REPLPSLEAVYLITPSEK_3	P61764	348438	645064	469799	272668	425333	434135	397648	331214	278789	269231	692626	269327	1250188	483360	373823	582442	3158541	369390	557796	356000	178001	324083	371152	360847	551280	147147	310634	118347	344976	359006	428080	420083	211927	155346	442987	182238	589810	345304	3744573	305617	344322	180677	342747	454956	231870	152743
31	HDLBP	59628_GAVITQIR_2	Q00341	185930	470219	220383	485801	597187	403299	453015	487623	343377	486960	138737	143724	493046	712518	535099	581356	213021	480325	537969	433470	284956	498826	462684	77077	576135	524970	484357	169309	770014	173156	555193	742229	163773	572935	402334	266493	179325	484529	219413	593283	836703	499667	836057	482443	538536	489726
31	LRP1	68594_GPVGLAIDFPESK_2	Q07954	201947	119890	63126	153276	92598	114042	151530	123940	141768	100719	152160	37331	147992	96205	82525	56088	117407	158413	80771	256689	67203	93343	113238	105712	111232	111546	126300	204161	234450	163727	135046	112972	107823	77987	149953	171697	189742	107876	139039	86358	113082	52900	88198	138738	59873	231942
31	SF3B2	194874_VGEPVALSEEER_2	Q13435	1704531	541524	741206	321042	284021	1914483	537635	473474	402277	290254	498269	633343	474456	456038	604561	1478433	530159	410037	485978	244432	1057486	932845	326546	847339	711358	349818	480868	1505022	612279	1476557	1440387	229565	3868631	562714	943132	1126724	222058	676876	450236	1116877	391798	537113	688278	1928304	459960	539104
31	DCTN1	16013_ASLASLPPLHVAK_2	Q14203	1445663	2129040	1904342	652951	2480837	1946086	2431699	1504795	1822314	1641160	912095	1494276	1312386	1717238	1805518	1367846	1150062	2025806	1964413	1787701	1431386	1747354	2287235	1095171	1869195	1796356	1748022	390823	1921672	870536	1834677	1725309	414888	1961739	1897549	1736147	985312	1089431	1196256	1530561	1392485	1971970	1427091	1670230	1455613	2377619
31	ITIH4	129708_MNFRPGVLSSR_3	Q14624	232751	208295	176479	74760	217416	94489	192598	355951	218709	137862	68868	259109	108508	98122	186028	150546	112352	59596	379821	267759	500887	66394	186265	206761	62041	236129	218924	155359	278014	36436	242032	86225	93608	628259	75624	115756	64584	228271	120160	335044	363641	354549	63183	68224	54035	465690
31	WDFY4	30920_DNAMPVFLLR_2	Q6ZS81	26979	638744	142334	252156	89177	496504	703582	562861	716845	824236	1442829	419760	1372468	722263	251014	40708	1517382	601045	415974	139718	315449	545777	79757	566230	437081	749140	33327	301436	831739	583559	311891	816822	450781	850858	653807	458378	1289324	452808	2147116	647848	626674	517880	33813	361567	449367	744260
31	DDX17	70854_GTAYTFFTPGNLK_2	Q92841	360865	629079	324456	485882	442151	388418	422818	754947	475925	504056	210546	427724	392916	541072	583613	573126	152821	528572	751850	574302	381745	723608	532147	427418	797933	548977	450791	305296	651706	233178	437409	637263	131022	821340	358964	392751	257353	463456	250181	484635	665361	596347	841327	472183	716546	537273
31	TES	157990_RNVMILTNPVAAK_3	Q9UGI8	153236	277268	154911	151116	146380	241348	188743	197086	219955	189779	111396	130852	146297	166505	211952	111742	172909	230924	185976	197638	172986	201932	337348	143037	189143	197078	209867	142722	152387	129979	238365	251924	271412	203427	197296	168288	120473	174859	126596	228761	196786	186890	230314	289861	181236	189287
31	MACF1	56158_FRGALPDDTEALQSLIDTHK_3	Q9UPN3	369668	213931	620666	157755	554418	529404	577146	226874	568697	394187	121588	342204	115665	115730	261902	229829	163919	121218	197617	463363	413983	573330	633544	431109	496744	463811	485641	304297	477681	382729	591653	380978	370049	242633	419330	411257	225281	165303	338128	251859	121660	441267	366564	488584	450638	503225
30	IPO5	118785_LQELIQK_2	O00410	2818947	3988866	2852620	2542199	3594674	3901438	1459069	4521140	3399670	2560040	772648	1281514	1809852	3067291	4303654	2319147	453284	2874272	4313907	3947135	3012490	3814634	3192999	1790603	4145568	3490155	2089280	1697008	4538992	692886	3132742	2511588	572747	4304162	2028523	2365827	548608	2063596	271415	3109146	3248508	3671021	5379962	2569036	3071844	2904178
30	ARPC2	194332_VFMQEFK_2	O15144	304771	765359	747429	120201	554087	491534	451290	393724	677677	455177	179144	387499	386380	603025	477945	600293	258481	647780	684216	660723	407281	701568	676389	238828	840569	613645	687208	280394	547316	310031	764874	428448	90349	438111	569383	458805	186210	259162	244393	637080	405075	430969	499402	461112	652895	691257
30	AP2A1	188835_TVFEALQAPAC(UniMod:4)HENMVK_3	O95782	590297	1083475	656678	375552	1279793	782015	935091	358948	783635	610840	474302	606629	625974	693143	592394	699373	531379	930736	819058	879318	578313	833008	1127614	586147	1250202	682936	857977	184481	1171613	563570	755912	300847	277724	663479	759470	237249	529874	439232	364681	750913	776870	1017064	795744	829168	925955	834392
30	ALDH2	196982_VIQVAAGSSNLK_2	P05091	94215	754198	138993	265468	883682	125739	545002	283327	233592	261936	716111	473416	361292	240911	281434	22176	580042	1416326	504495	468423	165544	113433	286946	141214	636169	236875	316791	745420	196393	741901	516758	235571	325050	103322	675875	385323	872294	160776	647987	234590	219636	247901	137345	92289	88247	546189
30	APOA4	186535_TQVNTQAEQLR_2	P06727	251896	195441	215545	122125	75298	270131	19660	256515	19397	38723	90149	618576	185271	205118	465147	328283	49797	34916	141732	58911	140315	274166	15567	2405	303592	162519	188378	541420	224057	409624	302556	256953	179441	114566	253052	532149	16266	242270	160464	268141	219963	332045	163544	360363	105789	110036
30	CNP	63077_GGSRGEEVGELSR_3	P09543	270599	132458	227331	254678	118606	374993	171841	181129	161446	188375	11539008	422614	2791528	135311	184186	598549	5551417	165797	239429	127558	110577	159840	141936	120611	176734	141300	159013	88819	180422	2463359	110622	336320	2886861	122334	130564	111624	12460663	142325	6607362	418485	221071	180908	142542	134618	193871	116962
30	G6PD	31043_DNIAC(UniMod:4)VILTFK_2	P11413	439860	720541	479550	402114	419108	470568	365281	488478	580680	360133	143941	359102	266575	714340	536244	350072	56539	473842	762246	577517	779432	630671	546877	536445	854038	564990	549542	264730	710913	284858	549112	469217	111850	726498	341683	439647	130469	402496	57866	486419	646890	617858	1094011	421580	650249	569525
30	IMPDH2	124200_LVGIISSR_2	P12268	230529	614760	462053	651257	431514	425606	451268	692573	427740	343538	253352	377437	376761	345215	548154	394087	89341	604337	501546	431524	181895	786450	486413	653154	524186	510582	345019	169861	503630	88273	281074	827687	94649	614152	290018	237205	259952	664712	120899	285069	916851	535553	619684	635313	961281	546553
30	NID1	16069_ASLHGGEPTTIIRQDLGSPEGIAVDHLGR_5	P14543	121035	150342	126500	167549	153604	172979	228519	127759	222093	253473	185333	192703	128517	141289	186202	105645	99262	142171	144921	64882	134706	180733	139714	362328	153452	176443	213531	390755	165196	359455	173139	142469	709094	186671	302187	121514	94239	143639	190290	227703	128470	166134	187967	112389	152994	125814
30	ACO1	145005_QAPQTIHLPSGEILDVFDAAER_4	P21399	1059734	111520	1627637	156152	186561	2719122	297889	252224	432687	247774	435543	461166	348612	548342	107734	2501840	431334	243508	559303	201848	629180	1178263	189588	1134187	741165	156733	149475	1789803	444663	2588562	2904259	350292	4304405	347117	709581	378355	189529	489507	430475	1789356	425183	121261	490410	2620188	434500	509086
30	PTPN6	200396_VNAADIENR_2	P29350	201430	611602	386327	447845	430935	544517	549646	463189	237205	117906	81885	172744	136003	213901	740420	482430	19078	269440	107625	485344	250676	940964	289933	90556	111334	324982	345490	198621	516774	47940	424949	286873	88690	269786	259912	269421	130595	102748	58720	467695	337899	637235	203120	822127	1005787	422015
30	SERPINB6	106292_LEESYDM(UniMod:35)ESVLR_2	P35237	48581	13401	11210	7291	9745	13627	10298	9905	5743	16479	4676	8850	8249	11345	5293	18583	4357	5911	11318	4653	14566	4040	11936	10245	8329	4451	36626403	74431	4778	11152	8560	3234	18811	7743	9562	7525	9800	10297	201793	82031779	98856	54281	3900	7807	2622	9946
30	FBN1	72926_GYILQEDGR_2	P35555	50936	116340	60960	378500	742776	93031	580731	313626	623979	336540	810093	187462	699880	511737	346255	98642	959273	91849	200114	92648	2592475	236356	1000205	787869	93997	168198	550363	672341	43288	1006030	169106	307621	58931	40098	304130	108599	957593	300009	799306	483610	415284	328756	49703	148274	262055	73024
30	IQGAP2	192398_VDFTEEEISNMR_2	Q13576	206234	305518	268184	505314	321286	249888	576310	230186	288200	608857	441122	502637	278276	332303	321494	244286	516824	226059	293246	245473	277204	215932	291901	378614	202846	378269	379678	217451	236518	463885	103131	244140	313530	228622	101049	210803	166650	442032	212536	108313	169970	202429	192315	362621	401999	121825
30	HNRNPD	83424_IFVGGLSPDTPEEK_2	Q14103	991091	2570256	1027390	1637995	1954477	1742065	1354658	2602640	2044151	1494751	568849	990233	1400423	1147402	2226085	3267247	585897	1771728	2347829	2569170	1752377	2572007	2214175	1377250	2584721	2440036	1911741	736218	3254632	581669	1707946	2107817	365867	3549390	1331273	1633269	650669	1674154	609129	2637591	2005349	1964440	3673661	2010351	2862868	2482804
30	UPF1	199802_VLVEGPLNNLR_2	Q92900	350969	330849	249579	193991	312141	404664	231806	184268	119358	256394	1290878	357563	322221	347112	261252	319806	593113	200298	187103	260153	139682	356461	176341	206533	240780	226941	287572	234302	210764	623963	427483	467831	501443	175074	307808	213116	1210680	201516	252963	243117	322693	172158	268857	271437	177187	291657
30	UGGT1	120936_LSDMPLK_2	Q9NYU2	141014	218606	180493	202856	173539	211641	193055	208943	139245	264956	157441	224200	231876	229116	228834	55398	206034	219104	251979	183745	116942	198862	225380	199216	273771	177951	218837	87520	237046	195785	213426	165694	78786	63412	192168	166303	179107	266797	265574	225420	26967	103005	201662	225382	206919	201920
29	NOP56	121213_LSFYETGEIPRK_3	O00567	87365	322878	89886	307475	233778	196035	148596	430475	243388	226703	42370	138263	174575	266215	366365	377610	33469	216367	282533	366892	209898	392024	261364	163694	310354	278548	173362	39414	360182	98032	225756	285882	25475	319233	170487	151968	64501	197483	64616	332041	384203	360293	359812	252086	419375	405974
29	PFAS	171331_SPNRDFLTHVSAR_3	O15067	535978	702243	343585	104957	450222	369206	559621	498732	436582	391092	404280	647674	520665	359874	324806	218097	116530	681256	269493	408408	597393	310615	457465	110522	269750	474698	432334	291630	395612	1646272	467180	354998	73382	436489	611747	551832	411175	180461	135617	473343	430237	438583	380813	397165	241909	381384
29	NARS	94488_KEDGTFYEFGEDIPEAPER_2	O43776	264130	408516	528947	215069	394300	447533	409942	205277	443396	341773	242584	366370	314312	330294	243064	273106	291708	405052	372304	502189	213615	366219	487623	337357	329416	338303	431026	302219	415519	259502	513306	317827	180332	372780	326760	446849	249651	326530	280188	357814	293263	325045	267797	439812	366366	433260
29	CRYAB	158208_RPFFPFHSPSR_3	P02511	104377	144153	135601	440248	342419	329433	182662	970970	302371	490263	1982576	687665	498179	208703	317941	453492	1427184	344257	480546	226428	142824	156035	55002	131477	225341	279404	118186	242340	434370	1988161	161127	1172921	960164	348161	257976	78933	1990354	122584	1334391	205480	1239421	261300	253486	123412	170621	170933
29	SSB	69286_GQVLNIQMR_2	P05455	113560	280463	194696	134771	242772	263244	154418	266906	239036	238919	147248	170897	239329	186998	218482	408290	144618	225756	293106	336400	163729	407637	221586	201530	318132	243610	244742	122345	310617	118488	292610	264734	58261	311189	159980	238855	90144	205082	115468	357420	258384	225200	354108	334997	321179	350715
29	PFN1	180093_TFVNITPAEVGVLVGK_2	P07737	6287201	12148941	8094543	5061368	11195738	8402867	8244974	4807552	11998141	4547326	2360431	7454631	5828781	7435132	11164643	8079301	1412307	10891669	10801643	11960205	7600432	10408899	7928842	8297272	10452784	11044533	9103580	3139843	11050078	2614591	11726746	9873217	1584898	9448965	7068279	10030499	2799304	5697920	1413861	9025743	11761921	11146586	7859924	9483411	12395898	11817238
29	HSPA1A	138949_NQVALNPQNTVFDAKR_3	P08107	497857	414566	237874	655470	668248	825197	363313	831730	778718	640277	685342	624128	588653	930926	817608	799634	785789	315414	734635	970584	422095	925196	616854	616914	905805	799586	644282	352654	1082453	410659	248261	646021	1168837	533892	281925	553655	651074	837616	1055539	681845	815977	842318	394912	926536	1031285	1050035
29	RPSA	50372_FAAATGATPIAGR_2	P08865	1260245	2269140	1183945	3142139	1733889	1398677	1949351	2608350	1931485	2300917	672938	2108925	1124941	2117285	2498271	2561794	510961	1734853	1615335	1936263	1060867	2479025	1923156	1750275	1700147	2251534	1706509	1102090	1922548	607873	1116824	2088128	349484	2257879	1402730	1281687	789835	2022711	572442	2092883	2234941	2305495	2253813	1922955	3002739	2015051
29	IGF2R	27821_DIDTLRDPGSQLR_3	P11717	368421	1244851	112745	260990	2859872	302190	1916358	1004810	3272826	605237	214609	464794	1387066	854577	470591	263988	409535	507346	406089	1127747	508984	331610	902156	644112	466100	613456	800683	656043	55250	1638525	352229	792162	514328	551330	982275	1576100	282638	769653	113498	1731396	651564	1205412	512807	487995	488047	965762
29	KRT10	172571_SQYEQLAEQNRK_3	P13645	275977	360442	367864	163880	176413	111774	619225	167205	83438	145605	1518215	163301	151801	109154	126233	166550	301727	518932	378219	509868	122791	105718	130065	82305	281236	135943	787059	139394	461574	165942	156950	111964	302104	350731	172299	334792	348436	269156	144702	78476	84879	110498	403668	283111	277873	478931
29	ITIH2	189752_TWRNDLISATK_3	P19823	1121488	290760	585029	81283	57321	1405077	369851	246513	183411	136261	260302	419318	204560	229869	187587	1197135	304312	174312	307769	147279	253488	638098	195459	649256	517213	135254	261066	1305602	242909	957080	1116314	319634	2766776	355618	571675	136809	121211	391225	237217	875527	325442	113046	353968	1264662	367857	136949
29	ME2	75842_HISDSVFLEAAK_2	P23368	4452577	1308584	3418254	1169998	493188	5214707	1941549	1245522	754007	698230	1925546	2195417	991812	1237104	505741	4168906	1960608	467500	1856193	245394	1502358	3375853	614178	3407089	2797938	371348	1232708	7385330	957359	6141406	6245704	1329741	11918953	1633024	4300429	1186276	627663	2693086	1406670	5406818	1511949	465845	1970272	8328030	1508708	376632
29	U2AF2	133514_NFAFLEFR_2	P26368	227599	611328	256442	608155	391727	448731	340286	865682	349198	496662	162015	311692	271160	438174	721512	688426	127218	471812	547491	606677	292530	704909	425011	254682	624159	794869	439685	255818	749105	235342	549314	670305	159257	734589	325438	309934	162588	394582	105140	500657	733010	650569	790278	505036	544232	585008
29	EEF1G	10344_ALIAAQYSGAQVR_2	P26641	711612	1235482	848898	1157699	967981	796294	928662	1129191	1092887	1591641	464140	965631	868155	1304566	928632	1399396	515784	1068271	787389	1096905	522076	1245544	885537	820130	787493	1099133	853473	516832	992738	481843	757956	1241754	273164	933077	858073	844850	472270	846189	584054	1061924	1368746	978960	1108958	908679	1236021	1098377
29	PEBP1	67225_GNDISSGTVLSDYVGSGPPK_3	P30086	721229	1059539	1164737	365400	976232	371362	919495	849214	961622	905384	560816	884532	793641	783823	1139160	688221	707164	1379488	1326461	1182447	941152	272589	1233938	759397	1277120	1157151	1118991	752925	1140635	548889	1199744	881620	133057	674710	647268	938142	567428	631344	709107	962001	895812	1087819	989294	1063809	1156919	1057462
29	TAGLN2	140980_NVIGLQMGTNR_2	P37802	2567748	2857290	267035	284704	3958298	1723265	2739117	1664889	456040	1701945	399970	2398234	1067227	1789030	1173927	5862197	344633	2492760	2167150	2824530	1881945	3086611	2543173	529262	2424293	1937402	2200237	908845	1827322	534968	2114042	2325185	279456	2311000	2240663	2874162	464970	1067575	248607	4071021	2299789	1189035	1791216	1254000	3303130	3424776
29	STAT3	115501_LLVKFPELNYQLK_3	P40763	663510	170645	523225	68906	53882	1096314	169995	66329	122361	115339	213093	374711	164469	223763	109149	807558	256895	105399	268494	65735	178930	468247	108666	502852	406885	84453	175696	986204	133301	849993	1053346	150020	1426765	282159	505409	168116	32130	354571	201576	648886	175638	53233	308721	1112806	224645	100185
29	GARS	60911_GEFTIETEGK_2	P41250	1147558	1826400	1019811	1056686	1638150	1710128	1019435	1869277	2158694	1005043	508366	811454	1005745	1841556	2029168	1230006	778316	1457769	1881937	2282504	2964016	1945558	1957794	878909	2301723	1572186	1306014	1014575	2389781	964226	2036219	1430405	376972	4204800	1367022	1294345	630360	1086445	348326	2119992	1519791	1833952	3350866	1522613	2215141	1979070
29	YARS	82076_IDVGEAEPR_2	P54577	121993	237752	177338	157972	137219	237823	181683	231692	215477	255503	115137	165365	176655	198046	179417	302357	145109	182381	225535	232466	103724	231988	182253	275237	254228	188651	187537	112451	287837	111180	182149	155344	105999	214385	163237	132924	149966	282753	155565	254852	174253	202779	227543	307762	257766	258657
29	EIF4A1	119340_LQMEAPHIIVGTPGR_3	P60842	362123	897149	481365	101928	566271	845260	523359	500648	906840	430507	191905	416168	595655	651285	625841	1064413	177348	554886	363083	828247	304763	914316	484999	230335	236583	759833	659756	336314	861523	247937	683681	820734	79865	636967	594731	680735	222753	307020	199936	937299	753263	700269	773973	1219335	766503	674032
29	PPIA	40049_EGMNIVEAMER_2	P62937	2712556	6442021	2812592	384459	4252783	6828803	3120949	3731259	7679713	5379531	1648278	4908174	6358187	6709801	5086031	9268289	5228610	6299585	8101256	8594335	5380018	10691158	8938987	7105614	8682697	4686183	6228891	2390291	8473424	2507810	7567745	8181184	592109	8860792	3756993	5335998	1929281	5738062	5506758	7288060	7554891	5547829	7558188	7488856	9694023	9194915
29	YWHAZ	206353_VVSSIEQK_2	P63104	1407418	1732071	593401	743196	1837617	1562097	1024591	1257348	1578850	1497086	1110751	767984	2228675	943032	1623180	1563884	2050715	1825579	1859713	1848044	1403945	1452253	1889477	740767	2376798	1186887	1138771	1072802	2673989	675070	1970481	1572486	629484	1903670	1363304	1463727	1304333	995098	2770661	1716656	1303589	1663346	1806936	1507939	1486517	1944879
29	OGDH	70184_GSLAAVAHAQSLVEAQPNVDK_3	Q02218	1135334	196506	168257	170063	152259	44636	207082	223177	143492	38162	122465	211635	99116	169542	170246	150561	157203	185716	153725	170113	144338	162165	288731	539121	212928	142113	182490	476254	157683	240815	157497	153356	42916	163203	115021	672537	127936	319197	272136	64667	159770	362114	158244	113171	189151	168155
29	ALDH6A1	200408_VNAGDQPGADLGPLITPQAK_3	Q02252	677514	1092132	789260	143673	967960	1009776	1098813	346249	1050844	762181	387572	627984	733202	840235	537868	654611	598907	1002010	863552	884829	677539	982924	1135074	507124	885500	753111	951466	390224	1209013	546246	1054800	1028931	33459	966782	318838	112559	345369	482287	570605	81925	707329	648997	668226	870295	829632	123233
29	FSCN1	123819_LVARPEPATGYTLEFR_3	Q16658	850669	1129533	417779	438235	1273279	747073	560709	351504	822458	1090471	2800356	376995	1189514	365177	382593	233407	2135695	2605606	250242	410092	551103	322891	1163483	233881	214521	290041	261691	440760	1087105	1029537	267417	481702	484289	556759	673577	949096	2832633	207720	2769517	505721	415945	420117	492737	456033	291653	492294
29	VPS35	87385_ILVGTNLVR_2	Q96QK1	238716	466300	296951	442850	394765	460915	321532	420554	388556	563270	387251	464109	581208	408700	462000	359235	542854	562548	455819	416296	252098	443727	375736	291936	483748	551465	381725	372727	545333	329123	458755	354810	203583	396772	412244	325410	392754	285737	609896	346424	385873	438514	348170	425773	408680	379753
29	EHD1	113198_LLDTVDDMLANDIAR_2	Q9H4M9	109156	340461	273794	86027	130379	238591	163979	365057	373900	155634	116432	367732	212757	502448	234914	632201	116618	291480	303501	359482	283496	454608	284850	277363	292371	244239	343342	256629	420611	124006	338310	249226	199119	342234	186739	206563	41153	248566	104007	452776	240938	275306	339082	222146	571813	445848
28	SMCHD1	209671_YC(UniMod:4)QVSFQDDHVSLESAFTVRPLPDEPK_4	A6NHR9	313606	592796	483194	41377	685240	591371	596866	317397	713111	452627	235923	467698	516987	522390	558634	407137	383448	499799	505351	601290	343748	472417	641350	313176	521866	562806	577273	392979	659097	320700	835764	418726	189236	424329	415895	479167	203774	225614	370287	487467	421732	593171	463037	108748	486275	610064
28	DNM1L	63272_GHAVNLLDVPVPVAR_3	O00429	152579	266427	147638	117958	161627	253417	246177	192443	146394	358608	224204	241985	440121	222956	212424	189221	550359	286409	197216	182175	122063	272005	363944	163534	185958	242526	274115	101551	234904	146321	187868	235650	65162	228319	181341	179757	220510	216685	628869	186393	257336	202915	274338	320792	256503	170750
28	IDH1	163316_SEGGFIWAC(UniMod:4)K_2	O75874	278120	230846	224885	317093	341625	142406	565778	222134	350195	391015	598031	250173	152713	363279	339013	529288	1138390	227316	245979	448533	306266	409001	455730	412765	277725	508359	476699	623956	468617	643902	242448	706208	303795	99688	653824	438305	886813	479836	1349165	598704	405925	301903	255186	116208	533609	467825
28	PFKL	87582_IMEVIDAITTTAQSHQR_3	P17858	160516	235938	305851	67634	707144	304613	261458	160210	309903	241345	227119	325841	348722	264686	263992	168845	475376	422797	499778	243391	223373	270644	480265	223518	508371	251833	317816	175663	263316	305664	494020	189847	181236	233362	247171	210756	213414	257419	368979	248392	166558	272560	246692	343897	220670	215038
28	PSMC3	196222_VIAATNRVDILDPALLR_3	P17980	240049	382819	327567	332975	243929	270988	279654	306953	276064	466075	186937	349296	245893	426316	298034	309434	168851	376178	281791	356991	230158	345943	305063	366405	286471	363530	327996	158630	341437	144857	263715	326776	69440	381488	216154	236522	160895	374952	182284	301169	363641	303524	343166	335773	421752	339524
28	PTPN1	202823_VRESGSLSPEHGPVVVHC(UniMod:4)SAGIGR_5	P18031	181340	204022	244971	489807	243577	573364	199548	587283	462874	217336	516313	503696	499025	339526	761559	362656	287233	174072	294846	497096	623853	445109	450667	365783	323047	385944	204578	212271	385461	447408	559456	579719	845898	272181	306662	298187	408065	353618	251389	585699	600562	883557	318844	495450	785537	293570
28	RPL7	80804_IALTDNALIAR_2	P18124	630575	1416600	573369	2259634	1128923	1248351	1344811	1848694	1231996	1499283	427527	1271171	801039	1156511	1709427	1622970	394432	1145201	1105665	1531805	671535	1946312	1217731	584598	1239096	1857977	1246759	860477	1362186	423677	900626	1324600	274423	1544893	1019115	876689	475794	770745	386576	1554182	1537524	1816407	1342579	1680303	1867054	1334764
28	ITIH1	50630_FAHYVVTSQVVNTANEAR_3	P19827	331940	330309	438274	224454	218190	170185	947961	191991	152283	220302	520427	186480	216648	194917	290997	242835	428067	261125	178519	400414	171814	223175	336154	453908	179180	103913	224313	245890	202399	269907	257920	274423	187118	261186	347067	325544	623195	556548	448164	322591	261102	182752	190120	195507	230432	196718
28	UQCRC1	139236_NRPGSALEKEVESMGAHLNAYSTR_4	P31930	1775654	3298774	2242352	932604	2478885	2785620	2823815	1102502	2857519	1843149	1370705	1541999	2207332	2234290	1744949	1889003	1719775	3029149	2848419	2675733	2235590	2599255	3168164	1263360	2701520	2043242	2787621	1271849	3072021	918412	3426393	2186385	683697	2316508	1930776	2567866	1414167	1151462	1749737	2465778	1851811	1753180	1795652	2534862	2506501	2540830
28	ACAA2	48388_ETPALTINR_2	P42765	45253	116192	689880	159150	162151	1133416	1272060	175116	288320	363196	4028480	174926	376666	341849	221539	191150	156369	137251	1665073	161042	147465	112158	219507	123192	90639	332449	256405	449091	344076	273078	284906	300094	41543	103652	179880	95806	104705	192377	187844	253257	299299	232115	118621	251682	189636	160368
28	NES	190933_VAHM(UniMod:35)ETSLGQAR_3	P48681	465951	425707	223920	140043	242776	307791	349393	239245	371459	266867	61771	176676	143034	325718	268115	391628	134967	330524	181550	287083	284367	40029	163802	124765	182206	164598	278539	175475	372562	183262	77048	475892	74347	177111	238808	255904	151309	275443	179508	624	526828	321882	201183	206776	474674	362617
28	PGD	64294_GILFVGSGVSGGEEGAR_2	P52209	764025	1146552	1023927	744831	554826	885062	730214	638030	696540	686091	556251	841611	814648	777067	707917	498393	642606	1633193	493092	856114	462297	650055	706865	945036	410129	782909	742249	648706	931340	603372	1269765	836724	372486	513458	1252962	961447	657749	724876	685558	708930	818943	716200	501649	777445	617507	756946
28	GNB2L1	123401_LTRDETNYGIPQR_3	P63244	484764	1124046	868668	1401501	898400	792799	956386	1307517	980463	1139787	407753	1084766	691718	1118857	1122973	1485001	291191	980912	797134	919155	416902	1446375	890648	809033	825522	1276615	908384	470988	1065676	430655	783850	1125504	203590	1104424	953880	648676	524425	981423	323190	1206191	1271475	1119835	1151363	1113837	1294571	1081527
28	SEPT2	151022_QQPTQFINPETPGYVGFANLPNQVHR_4	Q15019	387259	1857753	1113587	371460	1635669	1119897	2201355	1119042	1679607	443534	727840	764243	297673	1742544	946026	484575	771384	631760	1604621	725035	1328611	1781813	934651	1352722	1704613	1775355	1681595	619073	916915	1336015	658288	1641308	786181	1284854	657180	1395271	656514	824379	674375	596471	1601614	741770	1073974	883777	565824	1700459
28	PDIA6	102492_LAAVDATVNQVLASR_2	Q15084	869818	1030764	873660	1099093	1381943	992993	844025	818146	794432	794689	382173	1331009	632778	783897	895122	759717	270756	1495843	1141410	666312	514341	941347	914029	618513	1199241	1018181	1291528	516155	782828	510926	909827	755267	831399	636788	902873	814339	457547	580305	265903	686553	796984	902514	552801	798185	899193	641898
28	SEPT7	86324_ILEQQNSSR_2	Q16181	369302	322620	69218	368609	246428	200094	301312	315506	161285	304463	504561	296840	461833	386147	437556	279633	527709	328531	382512	316538	342866	334516	327958	161428	503145	312667	317429	127309	403342	315439	236554	491440	220521	416204	241688	301432	690903	224441	635434	263519	463469	469964	402959	215645	383103	358704
28	HSD17B10	62681_GGIVGMTLPIAR_2	Q99714	503731	1212027	776550	224149	1443508	706997	1114576	772760	912489	955679	429040	870281	665953	1100999	1395471	722731	564912	1291019	1428251	1246204	562471	1206738	1330406	1077855	1293188	868364	1165132	449083	1098207	630774	968894	790064	218070	1022034	684448	638610	431421	896835	438337	728395	872552	1322551	950880	697304	1092064	1160508
28	SUPT16H	60286_GDKVDILYNNIK_3	Q9Y5B9	7091157	7094085	7350961	4905670	12735564	5069270	13270422	3966962	12633186	13594284	13433092	13093050	9339306	6730754	6733579	7593312	17747480	4974282	2376486	6357324	5679626	6558778	10444107	7575069	2887655	10622639	11563431	9062686	7535134	6877916	12850785	7495437	1798923	2045315	9833900	6656427	160976	12473603	17819342	16947326	6928878	6228112	3206879	6753509	8459184	7315552
27	MYO1G	78289_HQVAYLGLLENVR_3	B0I1T2	1845092	1084750	1044131	766391	1074963	481639	1084430	465410	1032299	1687782	1262855	1462859	756495	623150	655860	763053	1607441	849599	532798	823619	768249	737161	994502	1200278	525637	210523	1125624	703579	1012905	529342	879775	661944	213666	525989	683698	958884	1289806	1468723	1342912	1029963	741557	619438	644212	687158	919184	896156
27	AGRN	149115_QLLTPEHVLR_3	O00468	1923074	2649355	1904987	1550292	1932257	2113288	2623548	2032420	1830090	2323615	1241168	2412115	1511137	1703634	2557652	1256760	1271732	2652077	2776742	2121263	1917882	1990144	2516623	2120816	2567201	2302618	2656713	1830223	2178456	961650	2018757	1601275	577725	1892853	1690446	2008122	1200597	1479533	1231931	1717551	1673301	2742014	1900346	2006265	2187247	2389277
27	HNRNPR	116011_LMMDPLSGQNR_2	O43390	161044	564405	172329	71568	473782	620773	444215	353237	749335	522431	163429	624092	427402	642751	413918	729484	221713	390036	692024	676086	518659	613666	538329	461557	722270	593703	658476	197756	641278	269634	557652	551469	71970	803584	352918	371906	125526	550275	258654	680189	571684	437354	845386	691082	777806	637460
27	DIAPH1	115706_LMADELER_2	O60610	177362	191957	438659	287265	201353	297659	84190	92157	80728	132970	284982	24991	302914	214617	194103	492045	491967	252272	230054	397450	154913	222751	165987	153773	274875	216852	197267	332926	537393	183809	343595	284633	129014	445228	221127	173310	136201	299618	512164	134397	123283	231085	330993	286040	122549	334034
27	CS	92369_IVPNVLLEQGK_2	O75390	139402	639789	357247	498734	563445	558238	558986	421335	761574	569764	633071	304354	1545513	544630	576364	692499	1113999	646775	494726	819437	320197	698408	663509	243019	560584	621146	571448	379594	823965	376273	538090	637678	248280	547010	460412	413397	708487	324453	1317192	734139	764196	630035	794026	612862	604782	752734
27	ALDH1A1	144709_QAFQIGSPWR_2	P00352	256367	275140	125113	136867	447565	264471	208529	112875	322797	108690	163624	523431	302471	198545	351733	126282	251013	816651	165383	417436	136150	96370	110601	232057	165827	577163	284090	594184	145972	375593	746961	253356	260978	203369	212247	329113	174329	88773	240442	270811	130990	400895	192307	159074	176419	321632
27	APOE	109466_LGPLVEQGR_2	P02649	460117	527572	322491	322440	661171	323619	384566	130593	439006	735651	744789	986009	610012	631361	242014	267775	493400	681405	492676	274227	329293	205120	284833	504024	677235	523350	301710	362786	343608	458230	416501	297751	98934	164611	215446	505843	849517	513274	560086	527252	280879	200388	171926	234278	186632	340422
27	FTL	108834_LGGPEAGLGEYLFER_2	P02792	3577619	3714076	1844000	4006911	4997733	5344342	2553539	3248688	4613193	2827544	4527713	33807417	6083454	1372866	2268433	5309043	3046818	1328770	1480037	2882179	2890280	26049122	939505	5711518	1054344	2115041	6962284	3650622	1322107	24542628	7773118	8359242	1371979	808500	2278355	10434045	4551584	2662275	2818005	4246448	6417934	2623410	1228332	18971168	16258225	2064226
27	CTSG	173452_SSGVPPEVFTR_2	P08311	1034654	948684	1613521	50501	483574	2695966	1542461	576857	709435	3926951	2575657	637368	2085598	466357	572588	1987739	288429	103274	664930	605311	1592775	692622	753128	1999922	687332	1630421	1338121	840648	807790	148116	3712025	127096	640036	544969	6340944	107292	541986	984807	1536617	254526	125250	844019	766172	160929	532525	662938
27	PC	205517_VVEIAPAAHLDPQLR_3	P11498	783301	396431	56081	480667	306096	178105	73313	59920	170009	622205	310515	602158	464110	151418	210244	192434	680316	141750	96529	416647	64814	276037	479700	725738	100512	377161	613341	228474	582835	389369	193980	411615	208881	272289	408271	160407	394977	625938	574453	799831	145626	263648	70872	166675	286944	201193
27	RNH1	200826_VNPALAELNLR_2	P13489	362994	490468	223702	468757	530770	670948	558402	465799	725119	558748	1053865	477747	791305	488289	647685	554010	697717	477614	356526	623868	524183	631727	581806	346013	372539	611076	665626	485533	583715	532886	841271	782926	269833	379797	573742	616505	968833	329885	690569	700183	745969	779029	440525	562828	756596	526163
27	CFL1	108849_LGGSAVISLEGKPL_2	P23528	1971966	2509669	1350734	1250271	2172152	2208220	1501916	1303983	2350246	3825093	1332564	1719965	1993131	2074370	1727181	1858127	1412849	2488501	2342917	2113757	1960630	1811973	2223186	2296834	1851713	2236963	1923223	812704	2611937	975511	2215502	1934324	528597	2481900	1310348	1970936	1653497	2104435	1395060	1876991	2510490	1771082	2092450	2333516	2373895	2221473
27	RPA1	52218_FFPLIEVNK_2	P27694	1152365	280357	1029128	128349	73842	2375176	268217	186227	274640	102604	434757	309986	217186	366495	103063	2197461	319590	55329	317375	42854	404705	787578	184061	1186569	452649	75591	185331	1718718	131042	2214574	2011245	349690	4940181	233955	643390	269774	98032	687679	234871	1470369	357233	104412	306296	2562683	306696	83289
27	ARHGDIB	13559_APNVVVTR_2	P52566	388695	978057	687952	458414	1013777	1176947	757171	1074831	1516095	1172336	200058	423407	766297	773519	1357166	615843	125900	1081188	986369	1242801	1015078	760461	1220607	826424	1187759	882625	914939	282604	1279985	324949	1440865	1465625	236867	1240674	984428	813829	272015	802801	130996	1182649	1403201	1275302	1316524	1198910	852005	1335109
27	HADHB	124546_LVMAAANR_2	P55084	180136	318018	350179	145899	461003	442537	639631	285376	587932	365672	279771	500268	509799	453232	451917	118912	381952	432114	282507	499272	396561	363726	316558	544135	334961	444887	472954	352093	435168	461419	508798	326967	164247	249910	296804	329173	290149	300326	438244	414017	484274	456328	303690	382214	404907	514337
27	NPEPPS	198358_VLGATLLPDLIQK_2	P55786	141734	231766	239245	159553	165660	219846	220360	232131	236765	359141	345429	256282	442327	204428	256626	351903	446685	294908	332860	291343	149795	213407	227274	128107	272879	267460	257390	142241	381485	208444	274577	248892	100356	283925	169984	224351	427333	147978	483797	265912	258755	288163	259758	227503	204554	291080
27	RPS6	28207_DIPGLTDTTVPR_2	P62753	466005	1564205	466484	1897196	1224970	1282221	1078351	1851905	1370963	1339938	463522	700070	933587	1156927	1853080	2489807	367439	1044315	1026405	1557385	650826	1706965	1260992	686625	985503	1423431	1069447	807699	1433367	419341	1134545	1753944	257233	1293204	1061899	864720	546865	758320	412013	1903256	1754009	1931639	1413843	1709077	1792287	1523544
27	SF3A1	151505_QSDDEVYAPGLDIESSLK_3	Q15459	239344	421189	296345	87437	366689	375639	381548	183783	361597	280490	171608	219604	270543	340709	253179	281199	68826	405352	357646	303237	268496	338107	471860	102759	385837	268682	372660	144114	442549	196370	434749	300708	136101	252715	289166	376014	170035	183482	243695	332203	282444	267729	270184	352277	357600	379333
27	DDB1	182425_TKGDFILVGDLMR_3	Q16531	2620197	4498699	2185676	1437122	3530465	3774447	3399931	3834840	3381236	3135275	294146	2955768	8650519	3839970	3470527	4154600	35496286	2806517	992076	4410867	4725336	3910454	4184031	3405417	4441621	3376618	3299775	2111249	4251754	1998280	3588946	2675133	623863	7811541	2270359	3264958	1103467	3678372	911793	3045431	2856304	4057732	5103372	3560245	3659985	4457396
27	PSMD1	185275_TPEQC(UniMod:4)PSVVSLLSESYNPHVR_3	Q99460	58554	133593	112029	133629	163211	129402	116639	176219	134756	96161	114851	78142	154392	76565	226640	133703	171052	145460	70564	143039	102705	118936	190521	122867	72414	156545	129614	126515	109284	104685	169943	171266	57043	146759	131477	144526	144707	119754	195030	105511	164711	222745	113051	157758	105226	75306
27	DPP3	125576_LYAYHLSR_2	Q9NY33	1454542	444030	1244673	290301	105656	2429011	594436	266725	266474	224912	492224	835949	312069	422911	162381	1897593	671495	160264	564030	72239	470649	923828	205191	1178576	788770	204743	396493	2122287	383124	966895	1899125	416533	3849581	777645	1134502	465976	178310	829921	518204	1492184	451480	174713	691616	2723459	623876	111598
27	THRAP3	171264_SPLQSVVVR_2	Q9Y2W1	204572	380342	94772	379751	215577	305997	337527	444841	198742	369722	114237	239561	194266	415751	377029	437336	119701	291318	358582	332184	209210	347997	309280	175683	376192	408369	302427	106556	307357	112269	224831	297349	119828	417329	233667	188294	89537	276954	104078	296105	338590	303243	438513	356414	394247	358594
26	SYNM	180595_TGLSLEVATYR_2	O15061	129689	277990	167261	112441	254813	151570	174195	215058	166375	141623	268512	172493	380072	291135	148138	85333	528168	293491	150453	139583	178247	349212	185749	121134	248499	220488	396575	106757	324652	271697	160345	195092	209126	228042	233497	138597	295296	197139	183633	179004	268958	145910	108388	287162	259411	205792
26	EIF3D	155948_RIFHTVTTTDDPVIR_4	O15371	331390	431261	388109	358313	261978	316414	228021	326738	278678	252877	129148	260414	264543	291850	485429	247665	109548	494682	789437	439306	373826	424373	380556	245553	459354	342802	354056	63621	573481	171546	278586	308506	108866	284353	72426	89273	138529	327577	129222	187904	430338	451903	689779	376656	360831	486962
26	SERPINA3	127237_MEEVEAM(UniMod:35)LLPETLKR_3	P01011	649558	915092	589964	1020585	553216	734426	901110	1130203	892806	1161109	572868	488586	739160	966147	1099103	1047394	740187	1141956	798156	978219	457443	1068504	852062	956112	865134	1087049	903781	295197	993149	439450	851417	808250	306488	950066	758088	664417	622095	770555	692027	775962	893301	831207	1060948	1050209	1139589	890925
26	COL1A1	164867_SGEYWIDPNQGC(UniMod:4)NLDAIK_2	P02452	2143378	1239802	1702858	1742815	883657	1621675	1600380	1701499	872105	1956853	1450333	1203799	991454	2108056	742482	2318814	1508103	1398079	1032104	686657	2055644	1232595	2082335	1658281	1130096	2075372	1589882	3665608	1136381	1883743	1321234	1546931	14284141	1015485	1866151	2711803	1469653	1453924	1573998	1505926	1526679	1010723	1291757	2031447	1803470	2064964
26	GC	176735_SYLSM(UniMod:35)VGSC(UniMod:4)C(UniMod:4)TSASPTVC(UniMod:4)FLK_3	P02774	306671	548892	401965	79254	726442	64378	42757	114243	76339	457845	142955	77108	70620	79180	77041	91915	319146	46039	452060	470949	28962	433465	721647	71318	87627	26957	68413	36008	545771	274656	562719	435767	64822	510068	404806	59233	202950	69042	177080	81299	61309	408244	52258	69896	400463	94293
26	RPN1	204141_VTAEVVLAHLGGGSTSR_3	P04843	621896	716513	852379	269151	493856	636931	512629	538393	545622	727163	217298	608663	385199	707886	447858	729555	216711	1125378	595273	442047	333726	684278	525184	557644	546322	537548	548931	424940	426518	363347	612487	321883	159251	423921	624765	496908	240372	431073	256415	686850	366030	534925	448689	479557	666339	430474
26	PFKM	87573_IMEIVDAITTTAQSHQR_3	P08237	161713	278596	318325	63807	690557	333708	273678	178884	304990	270912	228601	360102	395487	294967	284179	187167	517681	432099	537704	261507	227307	281769	508047	229199	529778	289774	351446	150938	287016	316495	511367	197500	170635	252109	257799	237467	230852	287836	577289	280649	182622	275875	268239	355484	224862	220893
26	KRT7	121947_LSSARPGGLGSSSLYGLGASRPR_4	P08729	188106	434464	402769	309674	357575	342007	288833	402440	432119	90985	103804	261295	230469	434707	368056	174416	107779	249644	434569	331983	402329	388384	323967	266025	421520	401523	280479	144231	413587	145222	298345	258226	98491	669605	270098	191081	81799	200208	149981	273820	352950	294911	537408	255117	339938	300495
26	HNRNPA1	61729_GFGFVTYATVEEVDAAMNARPHK_4	P09651	775662	1992371	1037501	204079	1194372	1689114	861128	1027967	1438224	783393	285650	872164	1283127	1409360	1200270	2507068	489439	1187451	1553723	1787126	961534	1928407	1254707	1340098	1628062	1259082	1001961	464469	1980629	523665	1004572	1613382	257235	2165994	872025	1136842	356558	1173507	435221	1655410	1645640	1410652	2261031	1947512	1809052	1549331
26	GOT1	160168_RVGGVQSLGGTGALR_3	P17174	156932	298963	172486	321215	198544	123618	124690	163340	294037	260691	491823	343989	843873	278908	394342	223057	921529	206726	203118	99503	253079	246730	115950	227040	441751	289243	171338	229915	194720	188896	216245	232830	298292	160793	304767	186548	637051	253499	1068565	291766	255598	364897	435098	338396	402347	301657
26	PCMT1	202376_VQLVVGDGR_2	P22061	224670	336150	188278	160335	319228	227663	254272	321931	345559	327746	466965	349160	618088	219753	231083	245117	855060	475590	444217	133491	265094	332685	399892	55117	467325	269740	284296	234623	387270	254433	292390	210971	274129	364329	281018	252407	467936	305385	902021	277105	241994	263492	335354	287377	339525	309617
26	UQCRC2	160551_RWEVADLQPQLKIDK_3	P22695	108746	94632	124866	289793	274170	94446	116160	127101	107858	230463	2073113	174176	703854	59893	115085	136186	777795	226839	177297	86441	72362	78373	98528	89123	108197	145681	94992	173324	155578	1338366	156473	448403	819525	121022	161428	66348	2508054	139312	666643	156381	472644	116927	51975	92160	83555	120724
26	PPIB	198134_VLEGMEVVR_2	P23284	1587972	1639185	618289	272582	853536	1803380	1083996	407450	1139667	1261503	366575	1250352	875454	2359299	1209275	1462073	458917	1327655	1082875	1193833	865209	1476233	1226671	628929	1162447	1182729	1209435	699246	992663	900032	1334989	799193	436584	716405	1433262	1447176	366220	753727	369593	1542525	891293	1217383	824060	1401451	1467043	1172276
26	AHCY	85142_IILLAEGR_2	P23526	229726	389715	249570	618087	466103	545544	481538	611015	567327	745313	395071	621281	453066	704223	829231	964622	344909	497369	588172	539320	323150	536479	591995	316046	629146	803816	455792	417077	538291	329603	510071	698936	279841	637958	395754	297850	423249	322748	349470	766992	701812	829968	801329	676404	624638	621903
26	ETFB	112625_LKVEREIDGGLETLR_3	P38117	2813336	2080435	1008072	1612150	1882727	1751665	2390428	1845494	1915402	1418013	928513	1372071	1076115	1291027	1246069	1328148	791678	1702347	1062888	373772	1599191	1859301	1676639	1693534	1711611	1870277	2516946	3265929	1655696	986744	1334143	1718295	795128	1853945	2533232	1680056	940137	885862	2507416	1757819	798634	1615143	1856366	1442526	1841150	1646096
26	HCFC1	118288_LQAAATLTEVANGIESLGVKPDLPPPPSK_3	P51610	768777	1198737	916069	825418	853651	876532	654455	965678	1245911	747492	305168	705082	551534	1400748	1192696	794572	48182	905603	1606495	1254294	1637440	1175635	1101805	1073429	1711076	1123991	1087764	34740	1522183	584270	1241665	1128993	266688	2091936	922447	1057755	344063	1003103	206155	1089158	1513255	1346919	2048042	945480	1403366	1195744
26	COPB1	166459_SIFGEDALANVSIEK_2	P53618	232316	481024	411950	62619	578676	574057	543616	262267	665396	361048	187692	416849	421359	464245	460652	338926	312729	571389	492114	566879	355507	515150	631057	266314	460375	467132	546565	320403	608128	319562	718771	411967	106908	378377	417103	499932	184096	219833	312574	499655	410616	501117	338637	573977	381005	598625
26	RPL7A	133628_NFGIGQDIQPK_2	P62424	553372	1150011	288600	1158376	829052	791105	870266	1039747	898283	1012606	376515	748972	675622	1125963	967470	1259505	301729	904220	738216	768983	534160	1265746	840674	360257	798440	1193606	851825	445637	909394	269680	670625	938324	1713920	988147	834695	565669	375121	634236	319848	1214885	1195021	1007021	1048404	1004820	1225489	839770
26	RPL8	19448_AVVGVVAGGGR_2	P62917	763282	1541320	431508	1642451	1400701	1240640	914582	2095018	1091299	1092587	381188	779822	842414	1083290	1734507	2126043	334037	1120113	936104	1367660	546369	1579991	1107869	484721	947647	1250292	941376	968074	1283924	272388	893065	1525477	313124	1183699	933779	898996	494037	822390	413982	1584123	1643907	1908663	1218939	1621532	1496203	1537871
26	RPL6	8273_AIPQLQGYLR_2	Q02878	1118064	2403641	1138302	2382304	2059408	1993573	2207343	2472495	2238264	2632334	653382	2460398	1507292	2698388	2443471	3199904	576282	2249963	1807500	2165409	1176689	3241404	2477567	1253748	1829755	2660690	2201349	1154113	2134697	731724	1770375	2475016	679065	2561749	1770029	1698262	774729	1275333	533760	2253849	2760567	2512665	2446389	2451206	3523086	2211455
26	DPYSL3	160840_SAADLISQAR_2	Q14195	1078127	658649	166945	332995	335634	253115	529886	532003	321165	389701	1064701	485125	819553	371414	344638	186909	1240199	513669	289416	67245	804106	130204	740442	337664	308336	242488	740034	347909	169733	1272828	97701	691546	256852	254356	472066	1050243	1395426	198182	1197992	288693	566797	348088	292683	204643	102796	265613
26	LASP1	62087_GFSVVADTPELQR_2	Q14847	831728	1216769	243084	774190	1012343	981938	1080605	1249157	767496	1573109	581749	919390	887668	1279236	1113477	1185396	644541	1632714	1084626	1191889	866869	939187	1199990	342786	1123758	1155894	1271480	506012	1287681	498777	1458835	916325	231220	960319	1095385	1236182	666691	460986	626974	1140524	955732	1257807	916628	816408	1165712	1310041
26	PCBP1	80867_IANPVEGSSGR_2	Q15365	639948	1313564	919378	1121231	1371129	1034689	1048593	1353946	853744	1643963	399366	1382908	717481	1952554	1392603	1291343	419170	1334462	1166720	1255842	657845	1415092	1024498	875337	1296090	1543067	1350139	467473	1413178	448490	1068564	1342047	273196	1806414	947864	800637	676794	860861	419813	1208411	1285946	1299283	1704110	1324724	1384890	1270373
26	UBR4	72069_GVLPYVGNLITK_2	Q5T4S7	4424151	1288337	4313554	1224166	405527	7121155	1832642	1239979	949723	860948	2500327	2876567	1209283	1311806	785297	5197045	2237993	656992	2360583	254266	1617122	3275941	1010682	3727102	2961070	569994	1457867	6189082	1052248	5527506	6047967	1649205	9023395	2088234	4158038	1485417	808132	2678051	2007970	5302838	1650324	660085	2235135	7200717	1531713	318980
26	NUP93	115219_LLSPVVPQISAPQSNK_3	Q8N1F7	579828	727064	1430266	140320	522181	518257	571911	580035	584735	386383	196006	504819	554487	502981	381903	259387	303716	519964	319684	459215	479208	486891	444638	379829	383907	381872	273569	364849	449300	635642	472340	554669	420659	524143	612731	460245	348558	293095	191146	491313	466074	484205	358566	444955	407200	350909
26	ARHGEF2	46857_ERPSSAIYPSDSFR_3	Q92974	104082	196701	222989	189706	191246	111918	168366	250640	92808	148903	130901	183737	193867	222806	226061	300299	177939	172680	416729	254168	141320	265802	173732	185097	410643	169315	192744	120847	209583	63542	153302	188049	30530	218426	187958	94416	159259	184516	209823	269990	209175	211781	209846	229846	339547	269103
26	LARS	43496_ELMGEEILGASLSAPLTSYK_3	Q9P2J5	117950	255806	209169	225716	216462	200192	162535	293386	250548	170968	387006	141020	165693	273111	281807	124134	250490	192272	361280	286029	204143	298916	196441	183657	337595	294255	228128	162115	308198	456149	247011	188995	65446	390074	224882	213205	448689	134405	231664	229867	261343	319644	422993	206527	259523	278744
25	PYGL	19707_AWNTMVLK_2	P06737	65562	202680	136206	55925	143573	198045	207290	181184	188025	174087	61614	206309	110075	193039	148054	260210	44499	174500	164411	169288	134127	327818	205753	34005	219562	163520	163436	113967	237604	282131	181737	156318	264918	226343	148585	128241	115953	156273	141268	171012	113420	164185	189548	205559	309896	195304
25	FH	92882_IYELAAGGTAVGTGLNTR_2	P07954	148322	234653	219571	244076	183090	200116	223894	203520	295706	192195	167253	224586	301871	243319	281325	167660	287317	294481	241042	233256	141302	268698	234152	139263	237715	261470	207122	190346	256016	133437	168691	225529	144917	246644	181040	183635	191026	176218	349536	183941	249781	231579	259587	230179	303727	221769
25	ENO2	36148_EAIDKAGYTEK_3	P09104	66048	1205581	919671	170248	78987	100999	103690	230177	127794	1761437	277687	163236	149087	185955	125902	1267780	120609	147356	139208	138861	118457	131261	1207922	141659	156717	150100	111612	790362	1435217	88393	134999	961687	347845	97750	874866	905618	603127	128034	284270	2106621	2708320	198871	2121991	129203	171473	148588
25	GSTP1	143602_PPYTVVYFPVR_2	P09211	514753	1022365	654601	300297	6032294	579238	1672464	404832	908297	2327311	934563	1329754	1170147	2057110	1351423	3715676	1055817	1480926	2334550	1277232	1145038	611873	3130002	1627769	2212406	1048862	1102161	513681	3329625	734556	1022975	1592451	335581	585864	1257012	1158095	863102	1449894	1083021	3264011	1368938	1405685	721038	501263	649857	1120901
25	KRT5	90411_ISISTSGGSFR_2	P13647	94001	121145	352180	133878	130532	170796	120817	273151	178405	102235	255119	178399	85211	264174	160696	104862	160407	191689	138718	1884231	154983	287821	266446	81808	94779	208030	110758	99743	135155	93527	60949	64132	110732	222642	72168	112411	158998	175490	167895	58199	171358	153088	158472	219849	227451	2933477
25	VDAC1	97663_KLETAVNLAWTAGNSNTR_3	P21796	4087080	2359382	5056924	1920181	5933172	4551867	5514493	3893144	5019432	4406629	2296893	3690155	3447801	3797935	5217425	3359783	2812479	5532507	4489265	5021403	3833809	4358519	6060494	3634771	5028950	4633375	4708273	3251880	5142862	2325700	5151642	4148886	1795384	4569040	4222084	4705859	2626196	2860457	2912643	4493450	3764173	4788261	3682866	4456539	3961018	5485331
25	FBLN1	181059_TGYYFDGISR_2	P23142	175353	130073	138463	321281	447230	98608	886189	299091	159187	477607	176115	463828	67212	224889	161208	99268	127560	126812	64238	72211	863378	126611	478755	914418	117606	154082	490801	450877	147320	478578	148710	149272	148112	101835	468911	139741	117169	514529	26761	297708	195095	256536	88299	90656	180716	117805
25	TARS	54878_FMADIDLDPGC(UniMod:4)TLNK_2	P26639	235961	277784	138896	134386	159286	163034	244162	153417	328382	164085	228519	204410	332714	247672	128917	126730	126608	229908	139998	143119	320491	155557	250404	138958	133365	178568	201468	113862	198784	908627	216078	293698	85008	171784	260007	334469	227278	49522	198898	232995	264294	143153	180295	180527	124871	50655
25	CANX	96784_KIPNPDFFEDLEPFR_3	P27824	511875	538960	472171	337633	401529	819308	136780	77977	600272	85381	559651	716458	838203	771127	765197	647952	558788	690963	508983	767777	304654	551666	596206	398037	549596	633565	608695	91666	864983	779011	952255	444629	126363	281362	451754	582500	482426	356894	713005	792380	513682	1025027	291756	689553	605889	564881
25	PPP2R1A	126451_MAGDPVANVR_2	P30153	320365	511258	276034	82645	522009	531135	559949	337455	490698	634869	243730	627579	528819	529221	422815	536192	726115	630094	477924	500603	336348	670212	559479	514544	590791	422024	393878	285574	578839	333683	422114	386469	132386	567760	340743	367984	295442	471397	919846	452038	340373	413609	513543	510748	750006	557985
25	PSMC2	47095_ESDTGLAPPALWDLAADK_2	P35998	433071	686726	694090	401634	598142	433836	586637	445448	575078	695616	1429889	813141	1588057	886542	467314	623536	2079108	741878	771358	481144	485688	577452	646170	530473	691491	678900	734744	254343	842166	662303	513470	869649	255234	809517	560701	608621	1484175	486583	2098970	586495	748268	552842	757274	509299	596332	479632
25	ARCN1	164369_SFPVNSDVGVLK_2	P48444	209114	392670	214087	34893	203722	194311	267810	239435	185649	323813	70816	274773	167345	230221	193942	300364	43358	245829	226585	256617	134871	289388	276944	196901	211588	248943	233819	117070	240970	96499	235270	217432	79969	199036	219556	285719	135268	142976	108374	270708	202324	222930	182416	206937	313917	247567
25	GATM	160329_RVMVDANEVPIQK_3	P50440	388089	133207	314195	479517	350627	306333	420577	154287	99389	258342	93411	223287	249804	198273	245800	587114	161900	230837	158884	287281	344891	433827	317629	144196	203513	167202	312101	106741	270097	365220	282146	271613	216437	102481	519646	296679	395236	160974	119287	325379	309368	367511	161105	188939	332378	138508
25	ANXA11	7179_AHLVAVFNEYQR_3	P50995	262574	294603	439004	131769	200116	255891	232331	355644	338641	370554	151160	261994	392552	411233	226521	248988	156455	421933	381919	340546	253166	249772	288091	386085	395836	322368	311134	186487	476249	288131	353210	376365	115692	399014	253148	260878	155552	236490	163504	268406	408079	240238	346433	219953	223848	289535
25	AK2	18753_AVLLGPPGAGK_2	P54819	442686	856286	525013	879001	676393	815549	606576	955863	926238	1035602	402474	448588	581658	1021118	1045291	784357	151679	1065971	804165	1116855	450984	1243916	835235	481509	807406	901670	701878	683789	961846	369993	855451	599877	248920	558300	675356	645245	424355	994015	176704	878000	718786	1047136	612854	947648	1190382	1178718
25	ADAR	15154_ARDINAVLIDMER_3	P55265	1041312	292118	607147	287598	358552	245370	299058	265237	276574	969216	741480	249194	189562	234418	228729	319686	107022	298550	345167	339451	181775	351176	223089	103437	371224	243734	217018	128917	305343	121421	264010	285736	187847	354020	165517	187982	603898	162150	99939	236216	271692	247552	281622	280967	367042	321704
25	EIF3B	187129_TSIFWNDVKDPVSIEER_3	P55884	296451	453866	484607	165754	569582	273923	417101	310940	301625	474577	333462	343593	404106	492607	307643	549941	403046	497787	569242	148098	336089	376939	259326	312077	644629	234382	322030	153940	482222	174238	445621	411757	411126	423514	408740	399158	462394	410930	385327	401067	356499	147911	416555	346763	207914	401408
25	MARS	65564_GLESLPPLRPQQNPVLPVAGER_3	P56192	94193	171505	121088	219559	150699	143619	218118	238207	87550	231895	113195	98270	190750	199445	81977	288274	98634	177994	181822	198816	69469	226906	183091	139358	192406	209543	104995	61085	224232	88718	98134	228745	71183	208412	103850	111398	135727	178567	145028	217962	113654	110546	228674	87410	233635	184612
25	RPS8	123218_LTPEEEEILNK_2	P62241	568905	1139395	521340	1183065	868254	866563	813238	1248938	1004229	949487	505665	565681	703621	1067178	1395121	1524199	468091	906953	867802	1175700	536015	1349568	1070817	541361	954336	1105700	898942	665431	1059271	478685	788762	1115388	258641	1002189	797126	692527	464492	725839	464742	1325486	1209066	1261217	1088244	1248992	1385045	1182503
25	SMC1A	46918_ERTALFEEISR_3	Q14683	732255	876309	849903	1245429	1406552	929361	432716	1683191	1374901	819198	1265219	711831	826181	1266589	1601002	956159	663285	1244787	1699776	302158	952316	1616157	1112719	860635	2114915	1335158	1091425	835881	1592840	832088	1205205	1146311	586616	1547350	506904	804152	1155287	392762	457758	1256552	1300526	1613096	2123836	1222293	1076547	1223887
25	UGP2	89459_IQRPPEDSIQPYEK_3	Q16851	218858	362298	249961	424394	492447	512000	356551	120850	281387	287381	248144	219869	484780	738948	442012	360471	306939	356874	502318	403364	208733	412457	328554	182057	351779	714128	477016	76099	564432	191740	381354	453419	147812	1130589	331666	450539	351492	207485	302167	424131	357208	438628	1073235	429572	251712	526439
25	TXNDC5	73070_GYPTLLLFR_2	Q8NBS9	711827	405270	228348	422269	839901	959081	764821	552234	671285	434440	90355	699914	311923	665454	582382	718608	879483	327628	341972	418365	439479	1183029	125457	55300	334018	490743	709699	392657	70770	214831	182625	408501	351719	368808	684261	600866	207426	200926	25813	896038	326520	766330	393280	374387	1568610	209622
25	DDX1	128235_MHNQIPQVTSDGK_3	Q92499	534210	1352537	715031	628320	1064087	1106651	949802	797179	896789	1003613	494560	1304679	879075	748288	1112991	714393	522898	1232787	834290	1126776	1047538	939994	1367608	1639144	937342	1140205	657554	404576	1216697	474039	1130173	814820	166556	210688	2269333	492518	505262	926121	500885	1019319	849117	490979	712376	1081687	918391	1307251
25	INPP5D	10623_ALLHEGPESPHRPSLIPPVTFEVK_4	Q92835	195598	513804	302423	665733	589860	250472	241922	261539	549901	573583	386942	340264	564099	405558	213210	392874	324956	324758	489616	277545	156792	331220	548675	245009	429027	699992	263291	205510	551179	292157	641358	568531	291293	449865	391894	540756	357451	312489	331267	435869	506878	440801	299806	466566	422701	503101
25	RUVBL1	18747_AVLLAGPPGTGK_2	Q9Y265	160491	580039	495146	609524	612549	439003	521305	883200	546157	864431	230286	418085	430025	813524	787589	1227400	181230	431360	505426	693706	278248	877442	541535	815790	532143	845339	431880	322443	583534	262257	472315	763325	192946	636696	338673	308716	244926	728722	193367	761610	846953	709263	807794	565559	973614	776021
24	DDAH1	147489_QHQLYVGVLGSK_3	O94760	176037	123809	173298	236352	110347	311255	173392	151726	161854	131360	291393	199442	528591	61146	292696	78730	677774	115987	136027	162097	247232	191012	166102	178727	213692	230428	133274	79350	220982	94267	78002	134845	63472	443390	76638	154286	380577	68978	657255	187754	239574	118910	109519	139437	274744	259957
24	PLG	207635_WELC(UniMod:4)DIPR_2	P00747	115251	257182	179159	143727	301614	281633	224955	222970	295440	186436	152105	135955	232152	190966	311557	205050	181449	235825	209853	281766	166145	227832	311272	127891	252694	261009	238757	165781	309300	161733	314909	241655	1092656	178258	194193	210304	197227	224860	212226	252796	245086	363602	194647	274016	197370	280551
24	CFB	79680_HVIILMTDGLHNMGGDPITVIDEIR_4	P00751	410981	668520	2455844	597347	564122	435983	418972	423355	1183345	565314	632360	511634	660461	931530	527149	548124	458034	834350	687658	627443	768309	816189	772542	1109368	877279	779340	1029821	721167	806754	423648	1262724	661527	372867	570180	469964	920804	408601	769889	1072394	912313	496987	687612	967225	950172	854821	728242
24	HSPB1	107335_LFDQAFGLPR_2	P04792	1521313	1819231	559677	1094031	2168179	1125731	1003827	1520725	1282916	794505	2576114	994956	1424847	1107685	1402717	387316	1689861	2820519	2088504	1088234	1186324	623745	1603750	504520	1249169	1457582	1651625	2422169	925948	1834377	1475963	1837985	610343	784931	1050681	1900031	2773459	525548	1639686	863804	1652813	1632842	994075	1279629	315605	1053399
24	CTSB	46461_EQWPQC(UniMod:4)PTIK_2	P07858	126865	115719	57802	274461	498162	431460	238034	365589	467221	258710	110425	583980	726207	371099	352518	517119	228723	79065	92858	126102	645842	399583	159309	293012	60756	537978	409726	113865	44796	377912	1256930	463883	58414	56344	1133246	43236	14495	380275	220165	820740	348271	339557	81945	313062	409572	191226
24	UCHL1	109822_LGVAGQWR_2	P09936	161130	117120	137406	130352	478388	64821	361455	537659	478110	110368	1854063	870319	2970281	361314	279216	341233	5620077	457146	353987	337304	521248	93049	335103	230662	245092	511340	324536	247843	40320	402123	195193	288730	478313	273711	205374	396886	2214092	244752	6661002	60627	172100	278630	304754	444814	221014	103998
24	ITGAM	65331_GLC(UniMod:4)FLFGSNLR_2	P11215	460699	96749	153393	121826	151563	126361	79552	324757	106896	61795	281240	353564	158606	128207	112317	589940	95042	224852	500151	96640	76174	345100	69847	319563	100002	88031	401523	808613	74519	120971	173432	105172	585652	93168	296592	62737	99441	143282	293153	549348	118510	182703	423040	215955	300632	115405
24	ACADM	186728_TRPVVAAGAVGLAQR_3	P11310	234709	518638	403982	952147	494055	539406	906438	355048	353446	676129	281356	705243	642367	985131	591870	300589	196045	505554	1372629	955568	334386	638870	692792	555321	1507351	1042809	543247	386339	1495953	244590	443496	392444	282102	683651	364969	245182	298335	570809	210073	457455	531938	527938	813607	494578	724562	1136011
24	ANXA3	57184_FTEILC(UniMod:4)LR_2	P12429	1062756	2174210	1197177	3338636	2453237	1542902	1528730	3360385	2174672	1460741	486691	1185538	1029795	2237285	2886509	564772	864681	1731873	2927362	2466304	681333	2292895	1779201	1333014	3132726	2792185	1503114	1448269	2416918	1133568	2023120	1117532	483712	3791015	1805380	1252971	583915	882321	382890	1349566	1930987	2285140	3584168	1948312	1787046	2545798
24	CKMT1A	144263_PVSPLLTAAGM(UniMod:35)AR_2	P12532	2239744	3363867	2800822	868059	3298404	2657504	3399794	2231277	2736510	2471882	1285518	2139962	1951508	2341019	2869852	1910122	1672454	2884156	2816550	2879076	2050429	2753433	3567229	1793117	2936658	2701475	2624850	1733926	3081282	1292154	2925414	2384204	653616	2789320	2524310	2709353	1375398	1467007	1603239	2645141	2170258	2845162	2136637	2601648	2232869	3258160
24	PRKCSH	30656_DM(UniMod:35)EESIR_2	P14314	910157	945575	38330	2206591	885882	361529	26147	1049629	712756	333436	2413980	25244	73743	54830	519803	383060	40912	42164	578143	827052	63526	38693	41334	205305	33535	778164	736504	45036	518594	5895979	31945	3091256	15743	28365	879214	41210	6510049	25589	75085	42961	46698	646430	32061	326301	32090	20637
24	CBR1	206101_VVNVSSIMSVR_2	P16152	427390	565062	270971	154181	554689	986847	607961	466082	685624	451761	2149777	1218154	1337040	319853	683179	151020	2183121	1029867	308441	601412	542899	279164	469201	359960	341111	851386	705996	521325	376119	1844178	944422	615447	745248	631117	418454	663565	2025735	333526	2283377	457968	458394	744569	531569	880499	235941	467250
24	PSMA1	57643_FVFDRPLPVSR_3	P25786	301803	580045	272118	689453	464871	542530	539214	562335	601965	703098	326037	649166	428481	721594	700545	561503	189587	614004	453080	541882	359411	633863	536268	386080	461444	809873	662477	304671	705701	231693	597135	475753	169713	626580	489147	398527	289781	476749	232927	566315	534457	793418	691273	686528	733644	528646
24	APEX1	132088_NAGFTPQER_2	P27695	200816	454113	184381	357274	296340	250852	274258	659040	360065	363485	146962	209242	258760	342977	402030	379670	84795	331960	327959	457483	404243	585648	404334	233521	400931	408930	262835	192472	466953	150345	272163	422829	46543	438236	273011	247718	183503	297758	106673	469497	532875	414056	484512	342015	637460	504910
24	PML	184909_TNNIFC(UniMod:4)SNPNHR_3	P29590	1263557	1672247	1092143	656673	1259965	1228971	1138266	804963	215911	1666243	497587	1564586	1146228	1013729	1633146	1141494	364791	1532646	1087311	1575008	1353059	1431774	1905550	1864799	1066976	1591808	1546120	429731	1663475	685416	1958216	1084983	670439	1261801	1218706	1175446	845970	1540970	981779	1536800	1344465	1572541	1041045	1584248	1321154	1523516
24	PRDX2	94655_KEGGLGPLNIPLLADVTR_3	P32119	931713	627829	646466	540730	173077	1817732	343415	588777	453312	803046	1138586	627553	668042	353607	322775	644121	1349298	223871	298800	642330	678431	1038924	312061	753847	326579	395715	485828	1704665	568597	917570	1069895	305426	4349178	676886	695999	637905	837608	733858	1652329	801655	377768	366729	662774	1679562	924489	436741
24	CAPG	46874_ERQAALQVAEGFISR_3	P40121	487469	3870695	496648	1152236	1809740	400812	971512	633441	1979033	1022312	681507	2076320	1098379	1233276	789790	457171	332506	6714930	473504	1821207	943121	794939	1400326	416808	375207	1209241	1004157	336672	1733462	1338092	2243260	1306432	104078	593883	2062379	2408500	970198	361897	438793	1163122	1341321	665668	640755	748913	668159	1839282
24	MDH1	60914_GEFVTTVQQR_2	P40925	589301	887087	485288	374203	4019805	711149	740490	908689	1124700	1083596	1129588	668669	2280929	1336681	951169	1003339	2038077	2152360	1734289	1057977	884078	848919	915774	395625	2056508	752082	796211	311346	1264792	738542	968351	991506	437971	963083	622993	699802	1659153	673921	2240150	977930	992484	841983	853621	778164	961309	1159790
24	NAMPT	197640_VKYEETVFYGLQYILNK_3	P43490	1028080	2039819	1843589	2215462	1884995	1425432	1220509	2758854	1906884	1246961	431167	1171960	1128315	2299321	2784416	1046464	280549	1911693	3400875	2649632	1847752	2566400	1881852	1290958	2929441	2318409	1713111	1361964	2757951	891672	2381912	1615645	561702	3432964	1819000	1902243	575662	1008574	327810	1752995	2238939	2967759	4236367	1846071	1922440	2438672
24	USP5	38478_EELLEYEEK_2	P45974	4791635	7040528	1787846	7647607	6950640	5874276	2179992	13960214	4343466	2515968	1330828	1644408	3395692	4362875	10988035	2938308	892125	5962853	9012695	13095832	4210423	7001347	5081339	2839752	10539767	6517110	4010038	4727602	11588558	388713	6654150	4952804	1355691	9630358	3835533	5912290	186782	2978947	912618	5533037	6475198	12271304	13209692	7499487	4268017	8312027
24	ALDH9A1	64253_GIKPVTLELGGK_2	P49189	551697	1065944	487372	525429	514093	962451	381355	962624	745045	43897	355174	591925	584564	1023399	1003937	1008039	125720	431951	765655	1100915	483517	1167561	662152	672334	921225	922871	681106	23939	1319184	6387	953216	949305	130741	563630	662999	609506	326634	659256	305221	798359	1059000	927962	399271	1023660	1105420	1265959
24	GMPS	106718_LENAGGDLK_2	P49915	629462	538746	301819	185465	488919	352713	312313	590155	377272	212528	814418	503935	1092597	321052	362214	248463	415771	701718	546253	385003	668252	201398	310225	505149	289817	79126	656921	1726814	182357	1076333	357790	702239	271435	261106	870788	798088	1423242	317084	185482	480500	545772	435225	254163	301226	194524	378573
24	CSE1L	12697_ANIVHLMLSSPEQIQK_3	P55060	207078	150751	148905	163642	128640	252384	181457	158450	201827	197172	104228	165397	205698	200907	158275	341130	147876	193895	198829	179087	292770	229539	154882	144917	175797	114883	147505	96873	243266	215434	197094	195209	401238	208735	141115	125591	80992	172585	164290	248394	193228	180227	256372	277643	195923	197303
24	RPS7	8028_AIIIFVPVPQLK_2	P62081	329022	1286957	644341	1020803	881379	932736	692528	821178	1191665	1078435	346820	611846	952517	1072359	1436124	1992139	211442	824089	820324	1351288	608033	1367343	842109	386595	675220	915803	866689	492216	1063616	413563	975401	1069970	182435	1124581	703734	908641	380698	458441	277048	1549702	1488729	1718950	1252276	1308553	1556501	1389846
24	PSMC5	86947_ILPNKVDPLVSLMMVEK_3	P62195	374684	575972	423048	362322	142586	299789	118993	393629	175014	287254	95022	292773	222319	229297	505846	219157	55670	369485	131230	493578	713977	526583	182483	427346	167364	481462	191982	195236	194216	219017	243332	329910	79474	537534	132204	199983	96427	305840	91807	366133	477016	444643	815423	311965	207211	340308
24	NFKB2	56310_FRYGC(UniMod:4)EGPSHGGLPGASSEK_4	Q00653	128037	123781	123285	111712	121685	90833	72715	93108	247049	100127	149007	88255	114894	109981	96644	62168	265989	140989	57656	92467	121986	63665	120167	83292	164653	71657	93699	94483	108042	178971	177413	93415	121526	61408	267182	79735	362010	314587	337841	109607	99307	75235	80768	222061	103631	99531
24	EHHADH	8588_AIVIC(UniMod:4)GAEGK_2	Q08426	844851	289734	774215	271399	120185	1728989	412306	217464	209695	167186	363075	523722	228142	295454	160068	878829	425497	156715	321872	117755	304396	560652	180573	688920	515029	185557	221441	1007397	273090	1091195	1013640	263195	1791334	403700	619277	292432	144229	550402	329062	857042	282644	159372	464706	1506173	414218	130498
24	RBM14	11827_ALVVEMSR_2	Q96PK6	785288	2492019	1207382	192868	2274934	1300150	1656280	1037792	1531223	1869971	549317	2191830	1611512	1616854	1552734	1831035	1164960	1879398	1180253	1680195	1002563	2036779	2544969	1022672	1338016	1449701	1806782	645891	1260202	916045	2406777	1599024	204047	1259672	1425075	1345815	721768	1231250	1504520	1540651	1389259	1509322	1136003	1196324	2105198	1991679
24	SWAP70	173194_SSELEQYLQR_2	Q9UH65	118535	275459	66292	209436	378075	132071	408895	228994	196778	548625	142341	205363	156950	813625	203504	313882	121041	592734	417706	200796	208965	419878	483679	199007	422774	257588	312716	90552	361792	75988	141435	230229	87242	272736	181704	141844	132385	247181	115960	221890	252350	187342	301317	81714	515686	229049
24	RTCB	65717_GLGHQVATDALVAMEK_3	Q9Y3I0	243658	425388	278770	118196	334843	357727	443831	371476	471052	511279	304915	425205	265518	390398	384881	416538	219073	369053	387837	404892	342452	518489	425898	422902	391053	374779	399166	226915	422879	202273	351833	370830	756627	414912	213473	315743	194185	274055	239383	359849	384110	373998	432885	364011	497271	378360
24	TLN2	184463_TMLESSSYLIR_2	Q9Y4G6	510023	409497	723926	225511	688272	458211	754510	569968	596518	586319	333415	548241	467718	493108	733086	63768	437193	805847	760783	698735	586754	639518	816056	466688	760522	717283	686485	446673	726910	362335	693695	558339	154130	558422	533653	386008	320127	343799	381068	579088	560204	807858	535678	587667	634437	728434
24	COPG1	145969_QEIFQEQLAAVPEFR_3	Q9Y678	335519	165379	584723	80197	70831	930336	116105	155294	140495	136493	119304	158600	124500	193559	134418	704408	147574	157826	259241	78488	235759	403522	82392	322963	300444	160299	54306	591518	104333	759499	902557	137323	1342257	142257	240051	133188	70680	190206	112639	612260	172793	97442	174545	732765	173627	152857
23	CNOT1	136414_NLILSAFPR_2	A5YKK6	48856	117069	71436	115022	134613	140139	129398	132586	158867	158145	60277	126829	104198	143237	139861	142434	71494	70593	116815	110544	97055	114593	184096	152784	107314	165805	127266	90450	148366	52633	126528	155659	30192	26458	100954	31224	64249	122115	63196	127567	132433	122780	165951	174626	137112	116087
23	ARPC1B	140068_NSVSQISVLSGGK_2	O15143	287815	705364	443321	320931	616350	476309	565408	470301	721988	606772	121186	565012	301712	570666	603054	576298	74034	665478	535367	584488	513678	597143	810297	350433	618807	786445	768478	172629	587994	202951	764185	498588	53252	423706	519216	453184	139200	278974	233080	611078	433751	555433	382461	441530	673803	708443
23	AP2A2	187704_TSVSLAVSR_2	O94973	78168	69528	72175	98291	62810	110063	81809	253338	133249	102425	148137	86974	233431	90280	89916	65607	266721	112231	62686	101147	69099	103264	69994	136234	187799	102834	87974	92573	81327	111709	274399	148677	50990	89433	88432	90368	164922	47832	347693	106181	328188	97547	92496	90815	70436	110255
23	AIFM1	198692_VLIVSEDPELPYMRPPLSK_3	O95831	143254	375637	173133	115577	269982	217400	313849	174529	308756	322232	189944	254866	322657	325843	303575	99076	129082	346125	401767	339445	201935	336119	335948	214715	385135	321901	364458	184777	252993	227602	324269	216530	229418	238519	192446	192681	147187	220841	202075	288109	262309	339453	218353	154792	346791	313141
23	PNP	140128_NTAEWLLSHTK_2	P00491	662250	958973	842191	246711	914013	738475	949227	606342	798836	697076	360804	651281	540958	606674	870354	534650	492821	1018906	839695	881002	650227	750754	1017556	510009	843618	837241	774967	529358	977037	405717	889365	625518	211726	756485	691360	836135	385085	408347	475227	807027	611351	869591	608430	789912	699204	924049
23	COL1A2	72473_GVVGPQGAR_2	P08123	35123504	6695839	57234	980361	2038777	572464	8447272	2110668	4850584	4096241	466062	295839	324980	2855213	1438075	239112	268525	4466869	5194382	1122083	23729293	3338007	11532058	15477711	7770106	257339	6087836	19861193	530930	9953461	213083	2299051	515430	373724	4190415	28345007	385521	8718949	275347	3731041	4010270	3338274	1500091	315024	2896791	1107603
23	ALDOC	72500_GVVPLAGTDGETTTQGLDGLSER_3	P09972	210102	576099	692520	405077	716882	644005	671718	571866	776241	1039998	920320	696240	1565348	1054763	640178	1236618	1801978	651354	621649	642603	400730	767300	774536	458595	567137	902326	878980	345488	483564	629553	1158240	956469	177051	374714	682130	361269	642932	507159	1838615	933870	907839	669775	470726	716968	837263	761554
23	ATP6V1B2	141805_NYLSQPR_2	P21281	277532	533407	161234	367458	376157	283292	414629	268878	295283	524224	382365	624821	724720	122600	319300	360875	1016240	718761	197926	314855	235134	248801	284007	87482	241994	506923	429005	215030	281885	269027	472844	413898	186767	245352	430764	367892	478031	195417	1164346	378366	344619	233496	276776	267664	280132	370847
23	PAICS	85571_IKAEYEGDGIPTVFVAVAGR_3	P22234	217464	463618	788964	629184	415283	395639	373718	719162	471784	512556	252802	491213	412439	548165	465797	1117635	307479	374391	513017	510647	160157	743581	405969	872006	438008	561470	352480	239649	520293	153414	245666	729642	182422	638770	211611	218579	307382	456318	312501	739309	917335	517719	699386	528327	1052944	549437
23	KIF5B	140617_NTVC(UniMod:4)VNVELTAEQWK_2	P33176	1085373	1776983	1044816	913552	1759447	1361347	2451709	1068558	1689941	1859589	1158966	1643181	1336239	1497483	1595380	1027817	911800	1674493	1306808	1475207	1175027	1563601	2272475	1204399	1436818	2119555	2206992	1142836	1800514	920351	1892677	1411530	312226	1373913	1649386	1394358	1004806	908870	1060269	1383827	1375929	1488559	1154830	1608125	1447450	1644225
23	PHB	51148_FDAGELITQR_2	P35232	426840	810936	724227	862166	661338	599150	711509	957047	673561	681743	456320	586009	873877	781724	890332	868468	650051	742618	647159	831624	480421	1017889	749899	1079940	787329	773772	589321	410198	805311	367514	651959	683608	267498	669663	531052	483896	578630	891743	730142	847701	795774	918538	702991	679477	984172	880689
23	SARS	41311_EIGNLLHPSVPISNDEDVDNKVER_3	P49591	1242556	1402125	1720437	2388678	1917725	1784938	4568621	2478364	1278168	2114362	4033591	2316542	1330516	1598212	2114076	2320547	3320714	1736858	4920686	1835441	2399776	1254006	2203280	2151482	1566145	1822578	2165542	2395736	1348187	2785260	2202122	1865248	2299418	1196991	2261515	1284942	1992371	5966385	2649659	997776	1328787	2126359	1441788	2439492	2300844	2114349
23	SERPINB9	14598_AQLLELPYAR_2	P50453	918099	440462	821006	95229	676435	343673	342078	685644	433370	378632	75321	365598	332935	886187	1261245	806210	95915	591303	518585	523407	281842	115951	569356	219698	562841	655165	606700	172567	2223585	100001	615752	280149	79315	696667	554961	472239	84217	287057	71945	679204	256700	1353099	663887	378648	74716	461132
23	ALDH18A1	101353_KVGTFFSEVKPAGPTVEQQGEMAR_4	P54886	676299	1054523	808830	299161	890839	816717	891474	693423	839535	776272	394751	676369	623664	369247	906874	608044	462816	995817	922861	875861	728630	783066	1049728	611427	943921	832254	857104	382192	911224	419874	969963	671813	276273	811919	706982	788687	435769	494559	480870	801709	679655	947998	694921	804490	773490	258277
23	OXCT1	5881_AGGAGVPAFYTPTGYGTLVQEGGSPIK_3	P55809	74491	114269	113474	151885	129542	131753	128029	138045	151037	166344	164218	119173	322485	109273	142420	147728	305915	184594	176181	168296	48497	185818	147125	113803	202341	128240	115862	119850	165010	385822	120267	131252	155773	130213	130065	124361	176434	130911	342116	137315	150719	123602	101667	141431	124323	158366
23	YWHAG	212075_YLAEVATGEK_2	P61981	245554	575056	376490	393220	554925	405536	391883	543905	548609	505247	678545	510513	1422468	415213	458458	702129	1441086	672490	407881	616683	265277	577260	589678	289283	377869	583948	455681	356563	507609	318589	737862	562838	367548	51978	507871	426899	921979	349908	1668186	665939	559575	496113	429950	456030	549215	730613
23	RAN	124525_LVLVGDGGTGK_2	P62826	1240351	2295009	1750628	1479831	2263713	3111592	2680246	1859086	2899842	2257595	650168	2773297	2213000	2690204	2780529	4218096	923353	2093189	2020068	3080577	1292682	3036193	2738545	2261417	2218110	2629152	2441860	1022210	2859324	750881	2233046	2842223	727418	3457185	1464865	1388679	788107	2073347	901651	3219249	3061240	2499548	3336743	4271805	3409275	3228932
23	GTF2I	52470_FGEAIGMGFPVK_2	P78347	994268	314517	1421513	507076	59564	1290356	287092	324715	239926	109271	537857	280710	311763	327051	149723	2065914	540700	155299	505244	107034	383721	705390	149452	447032	631273	171187	230047	2132621	299998	1731104	2257955	334962	2402059	674355	524386	375090	333683	340847	342835	1032251	549221	213634	490685	2242133	491266	88425
23	PSME1	92591_IVVLLQR_2	Q06323	769284	1241280	879816	546768	1045669	1409058	1372346	1124516	2144391	672679	476572	1211148	1401112	1446141	1712819	1204161	165170	1651637	881949	1696419	852320	934193	1381097	635201	819523	1792740	1733928	589789	1509006	605603	2653158	1419977	249476	1642587	1019625	862798	525171	623409	189250	1797347	1549265	1853228	1711277	1552770	1156659	1791659
23	TRAP1	214426_YSNFVSFPLYLNGR_2	Q12931	145848	205641	188634	60099	175258	189707	147686	171231	193831	148510	111565	156186	232065	185730	201042	221557	124174	185961	133301	235180	147023	261245	192244	128315	117907	162095	199371	118747	202537	128655	202827	215644	148458	165961	149251	182401	100216	143508	110009	185758	219262	209775	194253	253860	305440	250316
23	G3BP1	153429_QYYTLLNQAPDMLHR_3	Q13283	161525	424214	157543	134641	282589	272739	335619	225450	263389	278322	123812	306797	196234	369206	227505	395179	155590	340413	271370	248793	124624	346989	256251	153588	232197	312565	254439	173953	287535	81193	237101	361616	127280	347107	185911	207021	98594	149469	131058	317781	334470	245645	316422	342553	357948	254936
23	EIF3I	164861_SGEVLVNVK_2	Q13347	146302	304791	208937	222373	280954	165222	299042	265873	222264	295653	76884	224865	157204	367447	242588	361112	96644	224880	172291	240572	123628	305446	235300	231564	235249	242550	216172	91789	220430	111973	183883	250693	36840	247869	170645	189188	113528	263304	45629	265641	259977	215871	270586	174297	350420	267087
23	KIAA1967	182651_TLAAEMQELR_2	Q8N163	458190	732699	587684	108043	546734	574306	569095	331516	623905	579406	170561	573442	437438	437682	510929	354362	275774	571860	457920	520499	477862	518061	693529	545499	509291	466322	661764	408113	632283	280028	539798	398421	106666	535087	438966	520924	178239	466774	292023	463349	365116	471110	370824	523392	547901	585875
23	TUBB6	126691_M(UniMod:35)ASTFIGNSTAIQELFKR_3	Q9BUF5	296429	874542	464355	226377	1148838	892375	679134	610814	942432	1184677	445766	725446	1076282	987804	1077601	885449	717996	686727	822137	1023046	657013	675380	817808	381194	805596	1143805	1174969	285451	1501294	393655	985154	852396	427401	1020132	786972	820349	409341	368663	882646	1027898	1250708	1258067	1465049	982647	855784	903047
23	XPNPEP1	63511_GHLLDSFAR_2	Q9NQW7	256560	355298	786091	255238	495875	723268	369170	23942	350354	642251	161574	428907	261752	263768	363272	315715	247239	455359	236735	634467	265309	141327	482466	483125	226252	504346	345093	343412	454647	176470	464078	434126	96017	285384	225881	307481	563880	321704	264673	471633	239814	414099	341373	475923	193476	405211
23	DBNL	47277_ESGRFQDVGPQAPVGSVYQK_3	Q9UJU6	404927	393089	135697	165096	222797	194401	287217	242511	177230	356823	185725	347028	255885	377095	328694	371100	193136	357354	399787	351682	314630	297180	579900	202227	342176	339486	354131	183639	414248	591205	323328	325324	64640	310392	301842	296662	187868	209703	209208	311356	324488	295254	298235	186163	313163	487779
22	PPP1R12A	104342_LAYVAPTIPR_2	O14974	277758	301928	70137	376480	286817	290021	479546	360935	96086	448550	173317	387995	306416	248419	330228	235626	170110	350218	361968	322995	248676	266189	458240	112665	390819	392779	448983	228799	388861	123840	318175	364288	112489	359822	331724	230685	193934	216410	193270	281987	366889	370463	322881	298858	293379	371104
22	PSMD3	55298_FNQVLDQFGEK_2	O43242	165030	99466	182824	263275	303794	262016	68902	215620	205466	75785	313205	47717	527197	236811	195805	298613	687557	63790	60792	64195	137067	211384	54852	205924	60743	74858	60730	145998	353454	184134	186793	327214	146068	289446	80578	207192	311795	221231	784003	84249	245667	88681	262201	242887	204672	275539
22	EIF5B	82688_IERDAQEMADSLGVR_3	O60841	203341	330913	92033	506526	338079	327921	243598	361846	396788	255112	213523	310297	423694	299827	279361	134391	140895	449727	170657	234601	283655	235297	301788	177042	217046	305168	318363	305241	296231	935214	311291	350077	78555	311956	337394	287788	457270	102086	147388	299616	303415	363339	270941	357015	172597	200273
22	HPX	133779_NFPSPVDAAFR_2	P02790	1511285	759935	254946	327289	453999	594612	632417	373713	951380	542109	936190	468831	401184	422695	351897	469270	1578311	493564	345006	444333	477106	625717	504303	604173	271756	332750	524664	290520	572552	487214	525146	777710	219174	263949	580801	886613	1165649	968759	1496210	722006	683748	377397	337741	596342	534049	503981
22	FTH1	127727_MGAPESGLAEYLFDK_2	P02794	222100	1014633	417482	69436	459366	705423	203462	165047	355188	244590	1444603	592218	1346421	168799	197924	521405	2020905	367685	368146	314047	543093	1461866	277045	793067	170599	180158	557689	173296	196513	798882	977936	1017865	278661	202815	668469	1116205	1552538	395976	1875444	331827	777478	246200	198689	2085110	1011180	267672
22	DCN	203734_VSPGAFTPLVKLER_3	P07585	635562	320799	158083	105367	184195	122434	308008	134819	339832	256417	178194	136505	210710	160779	122507	119163	100946	276246	131606	82948	1073224	148922	259697	678628	156755	214298	171755	230868	142525	163352	204889	128766	24161	131045	161435	542218	190229	144225	184910	256351	176363	96563	138827	149588	144602	78429
22	ANXA4	58926_GAGTDEGC(UniMod:4)LIEILASR_3	P09525	473339	277113	523826	303804	172944	997559	170842	171061	208469	188480	244695	212086	242482	252964	127093	1056472	207373	267560	357814	117512	330953	573197	135061	578829	348861	105089	341956	751684	67505	1168667	952974	224177	1955144	115896	228018	173427	159003	279971	158556	666555	247833	173269	233080	1295309	79993	75776
22	PDHB	87570_IMEGPAFNFLDAPAVR_2	P11177	131998	300230	271848	76557	373604	260504	333390	257848	357007	424176	271154	451947	603069	395129	351949	394885	660416	432891	357311	547965	298522	367653	390332	385579	364900	399973	394589	239388	443973	168766	383029	333862	167946	370107	237686	225789	242932	343642	898830	375561	373220	400217	344151	288426	372834	550507
22	AKR1A1	75461_HHPEDVEPALR_3	P14550	1145559	1193215	412489	905287	1380639	559484	709993	613852	798458	945404	395044	747108	460908	741087	647194	1033847	762802	777634	785582	1026778	605425	440772	740560	1004432	647146	978623	983081	609566	1587501	558085	842844	1290312	461163	629619	1067704	494702	744588	1010506	599904	671439	974579	908146	641856	641808	591746	1570460
22	BGN	134723_NHLVEIPPNLPSSLVELR_3	P21810	1891649	1000528	113095	116472	148750	135785	1946065	165086	148065	136784	391239	129929	181747	701071	174624	325418	108634	806891	938401	251749	2103494	149782	1212863	895248	1081937	175531	1235924	3815924	177420	723088	132297	204417	59286	175554	347972	3354939	401556	525566	131888	180644	222330	196405	172178	148668	117280	207726
22	CSK	115690_LLYPPETGLFLVR_2	P41240	236343	576411	463309	797139	851925	606124	521721	1201072	528419	725308	217768	399493	443190	814659	1400828	773326	126606	414792	517365	1073877	453857	935298	659634	378576	496722	791477	728549	313086	970837	168028	890810	862041	184678	766824	405261	432933	292875	356424	104824	787026	994118	1413529	709750	748961	977078	1094746
22	MSH2	62665_GGILITER_2	P43246	3806469	3622606	5153343	6225313	4145268	4424817	8711515	3596906	2678826	7196712	6482655	6329203	2294985	4175115	3795926	4308611	9607778	4312448	5872976	1607201	4070139	1599405	3397496	4036422	3417329	3395383	1229231	4029881	2941411	5855236	3162775	3872406	4447462	5116018	4203770	3414284	3218326	8389628	4074366	1724974	2839345	8242612	4370551	1669697	3775183	4272063
22	SYK	141781_NYLGGFALSVAHGR_3	P43405	76332	224452	94588	152125	218006	179901	140200	220985	97603	378982	75850	90216	57885	179837	166713	95177	33535	232566	284497	206544	98956	222048	160068	160618	280569	84674	135053	70763	218923	50505	101172	51153	25475	206007	87493	120096	65812	71194	30207	84759	60229	185157	205807	194589	202057	224649
22	ALDH7A1	128403_MIGGPILPSER_2	P49419	129824	187854	207826	136516	242952	187430	228518	283804	227116	290276	562925	174666	419276	183858	232229	194758	943986	285518	178507	227913	257093	218507	186586	134280	198139	277010	165517	339223	221886	448615	166284	204702	397125	167812	180042	168299	597959	139288	974331	227867	226616	185458	175278	180994	117859	158197
22	CNN1	109758_LGTDQPLDQATISLQM(UniMod:35)GTNK_3	P51911	926218	1569330	1074867	2000749	1250184	1038260	829355	1973451	1332675	1125721	346851	1233199	718675	1385062	1782694	800172	499798	1550974	2328895	1949752	1561348	1739028	1438780	1416274	2385977	1884299	1292141	1041905	1947459	561928	1345137	1274488	403076	2240393	1110190	986651	509087	1232816	320729	1095837	1272131	1687657	2973284	1389090	1568003	1475809
22	PSMC6	120898_LSDGFNGADLR_2	P62333	339815	617447	412146	209032	380024	359854	359663	353217	459945	440165	198480	416840	385322	377080	480408	397542	257972	500543	451583	547516	448649	495680	539304	415656	550598	462678	603870	336667	448221	274174	529842	365159	93266	254524	349528	402153	229330	442650	278209	420661	523307	492092	367349	476324	583497	475879
22	BASP1	48384_ETPAATEAPSSTPK_2	P80723	219535	413419	206498	203737	110908	242816	428926	250528	180106	433595	438937	369835	2151963	302444	208726	1195609	1659159	562504	570641	375366	371978	706589	671197	154908	616724	197492	348653	66530	364762	285181	433999	776319	202443	231557	282930	354174	577445	187539	2154004	529877	704998	203986	193057	225866	714021	522697
22	ILF2	157935_RNQDLAPNSAEQASILSLVTK_3	Q12905	230875	680003	427324	401610	471335	466686	407962	601405	688101	502833	246159	429087	416550	640487	468485	1115973	251792	488554	805877	542906	376581	1070163	537255	292730	795154	594498	476763	279525	777054	349550	535995	753775	474038	655041	480438	342458	259248	346735	233672	735922	790613	454124	910654	597864	935279	521907
22	NNT	64612_GITHIGYTDLPSR_2	Q13423	1515032	1633294	153290	1734224	905159	751940	1338610	1483778	1264668	843981	1449048	1136504	1171645	834765	849653	334136	260237	1591322	512054	742999	1528936	618486	1245221	486027	646936	1009048	911150	646772	811283	3372558	818912	938065	329726	959938	1723119	1348929	1627956	529871	260413	894389	1126767	941421	751936	624792	479604	753175
22	FKBP5	198264_VLEVNPQNK_2	Q13451	139024	236246	77393	143859	148434	277871	175001	252982	399442	369035	67025	336742	169620	475415	253937	505455	64419	336122	163238	253332	262170	193925	186431	198328	213886	323361	223856	177571	391119	118115	270770	503132	44373	287648	176689	175911	79037	289666	28106	388082	525208	249672	286178	284089	243152	304376
22	CKAP5	114616_LLPDTINSINLDR_2	Q14008	333913	738679	942688	223419	1135727	1327810	680761	643594	660035	844300	336445	1302080	456176	423286	841003	641000	336771	543825	577569	572606	526368	925586	749197	440876	990044	916930	1179326	527712	622206	69534	792343	439842	110669	514610	711435	605763	187152	365412	718795	887406	175163	504548	648419	580452	553496	1241345
22	KTN1	141522_NWEAMEALASTEK_2	Q86UP2	116065	366468	323378	198471	352547	367812	281568	96764	323313	246500	208751	202093	232193	123438	254023	100641	218921	364173	133702	342199	106593	303547	408069	135884	253315	284010	327858	171090	106705	186537	361034	202130	90028	255328	208463	271854	101790	207776	177067	285807	215564	268101	83552	129678	178659	295152
22	HNRNPUL1	76784_HLPSTEPDPHVVR_3	Q9BUJ2	85053	176141	96075	114626	219701	146227	156805	194948	159622	209205	50312	206603	104969	169355	213889	195833	30710	172973	184184	221702	153895	297964	164232	158287	190470	249785	176639	83314	181978	75085	160541	215702	41591	278300	150321	133715	62790	180024	99361	191793	251821	216664	271099	187672	328572	246045
22	ERAP1	86015_ILASTQFEPTAAR_2	Q9NZ08	199908	196711	131093	251512	172611	201446	224056	263120	171071	99896	97733	319053	175603	282331	232181	204899	98163	239526	236802	217039	83780	81790	166024	137147	225313	384739	215247	146610	292454	152878	240325	190322	69794	124579	224189	177889	130856	140019	71278	247889	194496	274144	119005	190982	23437	187568
22	PRPF19	189234_TVPEELVKPEELSK_3	Q9UMS4	251043	528905	158299	349808	336062	381383	386238	461742	387294	456138	181521	403876	347912	546444	428355	604566	147493	397938	366695	484794	277414	483201	449150	390780	470905	486629	410750	185243	546804	192674	413063	475625	110360	488095	305751	243549	181542	415591	180039	500169	493079	449833	496293	448931	555005	516244
22	BAIAP2	5143_AFPAQTASGFK_2	Q9UQB8	234846	162326	1549909	699615	228245	133736	103308	124022	160696	203846	399397	108694	205791	56917	227830	103638	285196	105829	135277	73481	103645	152456	175761	201281	91356	123245	116687	74827	181791	327290	398072	96914	49603	122623	285188	116678	342909	547043	322773	174876	92965	123699	92162	214878	169659	94826
21	PSMD11	121861_LSQMILDK_2	O00231	605496	48903	316434	92147	141297	154180	522007	378894	1166684	983740	261994	1013052	470011	851704	751202	69522	243182	829746	651268	63429	853844	440236	1273867	442236	735557	756767	960300	540204	554399	457319	714950	586876	1148579	898282	1073314	694521	278963	690199	252292	696978	451094	778452	633567	850524	427813	46069
21	HNRNPDL	121351_LSHVPPPLFPSAPATLASR_3	O14979	1806697	2766319	2339282	738061	2646881	2228424	2543146	1749859	2120211	2006534	1004770	1758989	1504335	1757574	2387436	1551942	1254278	2647245	2349122	210234	1780277	2033646	2916550	1490168	2589722	2200364	2199213	1418027	2453182	1080493	2435273	1974136	533067	2140007	2032352	110493	1048667	1141637	1293850	1859720	1748508	2425712	1772470	2101722	1904739	2620927
21	PHGDH	62679_GGIVDEGALLR_2	O43175	133201	350778	211800	254636	376055	116375	181176	155593	124584	462905	929072	131756	682690	143328	244559	1438161	844074	49769	459140	147408	118247	104736	184987	1232840	474928	177074	161277	278252	204253	430727	152406	479766	163252	509035	102784	183223	989128	840949	825225	676028	538900	271787	563603	133243	89214	189172
21	OPA1	203959_VSTHVIENIYLPAAQTMNSGTFNTTVDIK_4	O60313	476475	921444	691421	91899	1057364	1029474	977922	504547	1098106	622103	369351	742251	839235	831029	814396	596970	574236	839062	835666	950657	546543	855595	1037823	505790	773919	840591	860887	610527	971330	530216	1121042	825238	315430	740045	747740	828439	385413	404548	646282	969385	693479	816725	630444	964226	667189	1024980
21	CSDE1	17427_ATNIEVLSNTFQFTNEAR_3	O75534	704762	261408	503233	275544	273207	1563627	258090	218423	171952	292476	233650	327366	220468	235213	215797	893056	302112	266987	292982	158763	228160	496266	197159	519880	361594	317921	249761	805750	209882	808975	818223	239639	1602864	228319	364962	222387	204722	355466	283534	655563	289932	188832	285724	1099361	271946	320116
21	GLS	190591_VADYIPQLAK_2	O94925	22771	207596	134318	136609	182192	178565	155064	208109	210409	175258	55987	159741	458344	129681	207159	183658	608574	179272	150343	232689	101396	534860	153988	57036	171045	230789	215660	120129	246474	52216	189788	260467	26377	113482	114743	132877	127877	95487	691315	188328	303883	208607	105169	180868	579442	228489
21	GLUD1	74971_HGGTIPIVPTAEFQDR_3	P00367	380622	944119	957129	444128	542797	580916	462505	799963	682584	548406	1259191	486808	1990711	618759	740981	528796	1388787	780682	641077	1111715	516878	931825	674206	227065	587918	662148	564467	1037245	961562	826504	847046	821991	533435	509182	483988	739728	1200059	248105	1446357	660333	903042	798361	595446	528640	624479	1025850
21	HBD	52061_FFESFGDLSSPDAVM(UniMod:35)GNPK_2	P02042	3685263	592524	1238095	357553	158517	2508778	1301297	1308182	838363	457394	1665785	801880	423416	262867	506448	2973083	1073778	306033	594232	282226	347918	733189	656729	359109	777816	223216	576110	6044242	591353	2700810	1615037	978549	33851075	1431158	2641644	1609508	615820	1525057	930834	1388827	1181893	356581	1934240	2715648	1974224	121605
21	GNAI2	125289_LWADHGVQAC(UniMod:4)FGR_3	P04899	927946	1328519	1251503	386908	1252137	1166222	1266633	833230	1259755	1311009	125708	944357	575601	983461	1209926	936836	952672	1735700	1376101	1177647	987910	1218390	1667385	382469	1335404	1213772	1337202	614881	1291551	500931	1645177	950288	473151	1100955	509710	177195	595067	356258	871270	1251170	1160440	1261175	976666	1272117	1423003	1196039
21	S100A8	10953_ALNSIIDVYHK_3	P05109	227868	286332	7718577	215591	90472	2458670	365085	203044	411743	103821	198035	564086	608978	142381	371530	208278	69474	236886	148750	412173	171045	379273	159568	3273043	70103	333480	919096	264158	139974	138410	2917490	340405	234071	187470	4850246	461060	165266	766398	96799	630457	280778	425365	133809	308014	319682	440820
21	S100A9	108941_LGHPDTLNQGEFK_3	P06702	632456	587639	21249681	422099	162608	4642463	867070	438128	731584	311527	483892	1653598	1064600	372506	708620	545718	208811	531896	346127	671024	461421	813966	379426	11710973	184481	658181	2045786	595215	297528	264664	4906764	619524	411230	575318	10932671	1165482	392096	2375156	148027	1125517	576252	844933	302405	615438	703798	899945
21	PCNA	124801_LVQGSILK_2	P12004	188350	1048287	174553	159301	871066	840788	1949788	1435206	157488	191503	691023	1404612	114625	1324098	272843	132173	269714	781125	1099867	994520	733981	156040	876062	94542	1136690	879225	931500	134872	384202	533585	225239	1069690	549126	1070924	864658	733171	741968	1473236	144237	949406	941946	797600	1219010	709590	961121	1064915
21	MMP9	70504_GSRPQGPFLIADKWPALPR_4	P14780	115133	181176	203621	52065	170580	255027	153504	251536	93771	173652	123450	311018	108121	190913	252312	144200	208464	202392	144079	147290	179992	128881	204838	370249	278732	228814	221332	208022	244369	96205	196664	193695	318257	306490	942257	96181	83814	96475	73551	162920	61795	47005	357942	85106	56173	99729
21	ANPEP	212722_YLSYTLNPDLIR_3	P15144	2051573	2697612	3235654	316558	3996115	2112793	4344328	1764487	4466018	4378568	4568356	4878318	496028	2482301	2852245	2573371	6170731	2222502	1779019	2701569	1997404	2664388	3630483	1542467	1291340	3556518	3998630	4627563	2734990	442502	4852209	2751579	1843816	826122	3645157	2584179	4250846	4288738	6077031	5130862	3042124	2848244	57113	2536769	1603776	2667850
21	RPS2	71075_GTGIVSAPVPK_2	P15880	442697	1348147	559871	1931464	1078084	1252000	1037423	1691478	1261906	1451811	432803	1128940	810125	1224914	1758122	1924379	319203	1032752	729704	1344400	532326	1618219	1150298	828949	890476	1336106	1042446	734349	1136174	401933	919380	1333101	240746	1192212	932875	708775	119984	1054439	380580	1486037	1496829	1592169	1314002	1668818	1728804	1397390
21	RPL13	181776_TIGISVDPR_2	P26373	911615	1828445	898104	2907435	1485852	1448331	1635907	1990794	1272828	1939292	550897	1839126	944739	1652505	1949288	1926817	543319	1463010	1280917	1331438	758169	2030003	1264315	1069996	1351915	1864951	1404656	1005550	1252746	614951	1126048	1309181	821931	1604535	1123381	841445	583485	1001115	707153	1488898	1548991	1675837	1681289	1742770	2105862	1713559
21	COPB2	21515_C(UniMod:4)IAVHPTQPFILTSSDDMLIK_3	P35606	359083	670503	547491	177433	743212	710698	704519	417810	876060	533231	288331	592270	539493	576828	635786	475439	436942	689237	647922	755163	479302	698812	845459	371609	610207	634955	673690	467543	831343	431113	996837	556333	184831	546976	574107	646930	313619	312025	453274	604196	575626	636565	543017	779667	530240	742833
21	LONP1	6835_AGVTC(UniMod:4)IVLPAENKK_3	P36776	449085	587033	572133	595795	548444	253424	539205	560458	410066	456330	519331	835919	476855	331484	352400	248285	325574	598328	335585	323535	429783	366092	364623	507451	317263	416620	1244452	312954	301707	1221320	412763	571552	346864	382836	627412	432547	646584	561572	344183	453806	459746	405474	386200	474797	222153	486368
21	TALDO1	113749_LLGELLQDNAK_2	P37837	382354	1065180	541708	333939	503552	613893	460357	527219	678388	929325	495578	643957	488016	1067851	522158	640544	353284	1310529	516662	782938	721583	560020	801828	543874	554273	690295	588538	303145	808293	404100	815543	736973	255362	699467	774928	895463	589625	664685	330090	778167	705041	514938	571998	624770	524902	707737
21	GPD2	102944_LAFLNVQAAEEALPR_2	P43304	157042	287317	333400	167069	370813	184458	239737	276583	495068	178923	214350	248569	324146	196197	232080	193334	251473	326306	195451	77537	116444	158402	178236	127658	135852	232315	258934	193900	229299	231211	333084	164643	151203	94213	156954	195869	255854	135833	314063	185140	289091	199248	152392	125408	128451	201885
21	CAPZB	123975_LVEDMENK_2	P47756	401081	632513	497033	224070	436995	569583	593179	630782	631752	647834	253174	365123	468972	421296	686803	379257	323986	573798	585510	610179	508876	601197	645102	387078	724696	590986	674867	387235	670466	360354	641928	525771	142778	570356	530930	546428	361036	386931	343812	606220	507414	723187	535422	557880	708246	665726
21	NASP	166440_SIEVIENR_2	P49321	203487	785911	273601	438370	770321	557388	422045	837589	466386	870783	196258	717574	313549	776842	595192	726034	242323	531572	555719	813563	232372	551779	406127	512332	603027	820890	521177	190298	710395	66282	287181	729621	62595	1135743	309998	384779	110009	519581	191034	479904	847808	503537	880083	710648	565162	999642
21	PRELP	164364_SFPNLAFIR_2	P51888	42119	559581	32287	39238	488206	92617	228239	405521	925988	44519	34835	72260	38343	1803720	135665	40454	83347	169081	1193592	218085	3211182	148396	1068631	408298	1423397	40233	871288	2363592	41969	501062	46562	172991	20311	37068	55064	1123537	42531	163601	27876	197001	355771	212914	324231	49184	101351	174620
21	CORO7	92668_IWDLQAGADR_2	P57737	666499	922963	482192	810147	543381	854677	725180	674677	743045	937436	1142661	458296	418658	753226	750854	823280	2060013	693312	779725	817002	576428	724863	875156	345255	1377983	850806	1155778	456644	944983	329671	719390	746617	266737	677910	539190	859286	1679877	788778	2039281	1319279	464577	701427	803485	1224270	389303	739858
21	DCTN2	209183_YADLPGIAR_2	Q13561	282868	303371	54653	218280	232097	286898	243750	237387	242086	212265	452169	236810	396874	258734	235554	291849	474527	384238	221377	235834	206330	207580	285862	107302	215453	262947	276035	188230	288882	257147	254753	266681	31000	271330	238316	261108	552057	161907	472195	264667	229121	234556	277449	227256	219036	251572
21	PDCD11	204818_VTPNEGLTVSFPFGK_2	Q14690	232737	458666	361363	88294	514493	521513	501290	291238	537335	369748	257189	414798	405198	406209	414960	284776	259649	477550	416351	482921	321471	427704	590050	277195	418244	448050	445084	319753	572568	278965	624098	421560	145519	383386	412922	467774	269313	216036	344708	473667	378611	413614	335487	521109	344904	541259
21	PSMD6	143070_PLENLEEEGLPKNPDLR_3	Q15008	325555	544515	411143	258543	493974	511277	491847	244694	522729	349493	218434	387948	422378	438095	296840	381732	326840	518046	464443	459868	386569	468286	586947	278556	487043	381738	540931	236941	542040	257284	563928	421783	131804	437222	405871	480847	239393	226697	318221	450387	369771	404671	353596	503108	462653	511875
21	SART3	186301_TQLSLLPR_2	Q15020	19447	282363	195436	98220	178341	132118	78705	136132	147613	88213	72890	96456	177200	207899	42827	68542	62214	122060	227448	210505	89691	232808	146145	59745	241248	156946	105377	146397	162599	4672	264679	107325	28683	307756	112013	214950	93030	76745	84422	292943	128593	114375	256912	302763	137994	190555
21	IFI16	127561_MFHATVATENEVFR_3	Q16666	109139	204356	129173	61666	155097	229870	130913	207206	231514	142913	133447	147927	198702	204581	176811	248333	165444	130461	158918	278625	154517	280603	170060	123375	167149	187072	175197	120044	230497	59727	219322	277749	109251	299228	146340	156709	71968	157631	80526	253298	291361	206150	322385	285106	314576	286162
21	PCK2	184647_TMYVLPFSMGPVGSPLSR_2	Q16822	302679	418405	415010	262449	316338	60082	54802	354952	468719	324535	67993	365452	290640	464345	448474	320777	70920	405792	559853	485125	554167	459755	394967	390574	550293	447433	421217	262773	487743	272782	499375	374677	55338	602228	354771	405612	192751	355659	74198	384771	536914	499255	738428	459666	534574	408176
21	DDX46	133956_NFYVEVPELAK_2	Q7L014	112365	253745	184274	56248	193017	204852	180993	187660	197600	101065	50672	132292	142071	218003	232147	145093	115329	216745	251910	351731	170801	286827	193668	154222	287939	204104	145041	126317	422546	110707	243661	203902	92749	356607	147386	206762	48328	123982	63425	189249	238348	237200	344384	235568	185633	340629
21	ZC3HAV1	95998_KGTGLLSSDYR_3	Q7Z2W4	85783	311466	186480	327338	292490	254932	239134	220814	311829	224337	81218	312727	136992	185769	204159	416731	48838	146816	499056	223772	327945	295701	304974	157561	446788	334338	239090	140638	277501	93567	249486	527905	4884	425473	169249	126587	151669	149844	73119	229651	217671	317001	510307	195529	62887	233055
21	NUP210	118077_LPSQYNFAMNVLGR_3	Q8TEM1	785951	244390	567190	215039	49173	1425762	272766	175754	235105	56913	270645	492558	198624	278660	168307	989849	328417	73182	401315	264219	214342	564431	246327	589463	419425	96277	209154	1354235	205913	975736	1168049	133020	112070	332380	546542	235462	110753	419778	249311	781715	172322	218612	466257	1563304	330954	176315
21	MYO18A	180106_TFVQELER_2	Q92614	57447	84914	59591	77146	378470	87964	78249	53848	80149	84011	82403	106800	52347	59524	40341	95106	112946	81610	163402	79754	205756	61589	105084	85257	274838	64193	64916	273650	76758	125468	289354	79733	66392	69226	109579	750933	109492	103403	86960	111651	70317	64785	80284	97942	88847	85269
21	USP7	121137_LSESVLSPPC(UniMod:4)FVR_2	Q93009	307793	486628	334252	549336	545958	221049	449070	660174	198267	552037	476590	239264	273618	226741	642545	203654	102196	410813	312985	317681	170173	154630	328027	328951	266765	429384	284861	357094	423100	174294	237371	442549	190380	238365	372302	315244	600741	273657	284049	253630	446229	564221	277651	281071	244750	320770
21	PHB2	199178_VLPSIVNEVLK_2	Q99623	295272	711439	810112	630589	707384	560938	580354	950421	669117	543084	446971	318402	957459	684127	929200	644073	656042	642443	578749	942870	319312	968087	645665	528960	642888	613448	530556	572181	842798	335643	686164	559323	266216	581033	417997	500032	481320	393437	772041	719546	761182	1103371	580519	720692	746014	815387
21	FAM49B	24082_DAEGILEDLQSYR_2	Q9NUQ9	403250	835086	691917	533116	917289	1106537	565676	740633	570040	731465	251042	801978	382892	684558	815678	1258338	603120	1012672	725569	993712	423071	854948	771908	393641	777337	666840	806000	730132	1120063	985968	1002907	972892	1647899	568192	605955	686647	712754	429635	777210	1090621	867344	828844	565006	701527	279367	1007448
21	RCC2	111005_LIEGLSHEVIVSAAC(UniMod:4)GR_3	Q9P258	45911	62840	138922	101129	204036	168683	254828	263940	278373	279259	543849	256783	540948	269518	97661	153387	732018	214176	218193	102036	189207	225703	179108	468989	224076	86016	148846	110919	219700	209422	106846	281583	83308	260486	138694	230994	583876	391997	885453	223085	312176	198444	344202	313450	301480	185425
21	FARSA	156731_RLEASDGGLDSAELAAELGMEHQAVVGAVK_4	Q9Y285	76763	105104	169472	113831	165858	212390	181714	110459	229301	257528	155347	276620	190891	233981	150527	261965	248189	167120	204349	186028	150458	394080	194110	231385	222635	206376	217881	285430	176028	134262	191972	204930	808718	208102	133348	139337	106545	204486	252301	158644	212114	150688	196566	185125	404360	215278
21	NOP58	121082_LSELLPEEVEAEVK_2	Q9Y2X3	265087	333766	259761	236090	695954	718861	562948	328771	325724	268762	160603	530675	235900	327923	388764	354132	534971	590874	288977	378964	171223	369633	238780	290325	508644	560478	635942	419832	318365	125149	808629	317070	155701	282514	197757	589336	73990	232378	511164	316637	411447	546176	301747	609016	386953	374022
20	XPO1	48350_ETLVYLTHLDYVDTER_3	O14980	218446	426922	316284	82054	304917	623539	159718	376737	374100	511992	76702	211924	244323	368773	416008	273814	79713	408015	489233	629696	343774	449134	367379	266261	534276	364177	259958	214827	735294	164440	490331	344702	86289	575098	262791	426438	41835	235270	95631	326258	401158	430988	615832	414710	352749	604940
20	PLOD3	18883_AVMNFVVR_2	O60568	296857	321161	332448	220859	523192	272744	509881	194795	534620	495330	556415	165455	457960	281739	317612	358279	903266	185356	364571	348916	273434	326985	481885	337386	184307	147277	525038	381014	376907	349460	235285	357360	117347	175312	431234	307453	557808	454151	734651	688276	339463	307486	283083	301859	425347	353858
20	SNX2	18922_AVNTQALSGAGILR_2	O60749	330593	413675	133664	287022	278555	331626	461375	242954	140924	255843	194408	377275	232139	296371	312623	183534	149215	339975	314873	237910	412113	281247	303707	189637	296467	323857	277260	153124	296807	185434	238421	273067	87279	367443	260916	337141	226842	254151	166424	300275	288881	349452	305750	305891	364992	220864
20	NUP155	74865_HGEPEEDIVGLQAFQER_3	O75694	246823	508334	329796	91756	396433	440547	264558	174885	369501	294582	154848	237873	305753	313228	210893	326095	159927	398734	426538	335980	234588	395807	391605	144399	245288	279672	150591	151045	246342	210953	422048	249708	92742	268165	285194	238237	114162	128415	232908	276559	277414	286912	268124	359136	338044	64472
20	SMC2	176592_SYESQIEVMAAEVAK_2	O95347	1227763	2412481	1413536	1623128	2539981	1955602	2105496	2239237	2081644	2609595	1393216	1853928	2255708	2349228	2121547	2432515	1733848	2588519	438451	2183634	1141134	1740553	2140906	1622560	1972265	2789044	2465943	1165612	3250847	845917	1541803	2543245	1979155	2900891	2282088	1967657	1517188	421162	1941873	1985364	2598539	2213173	2823544	1796263	1844589	2461730
20	CYB5R3	56149_FRFALPSPQHILGLPVGQHIYLSAR_5	P00387	106255	178327	135143	221236	261364	163964	182886	289596	220073	143376	144830	116647	286798	273087	290099	97301	201170	125002	312135	222277	200833	243075	205847	127765	321217	289704	180135	157930	222533	208119	176814	131210	70973	543077	216391	173065	299100	93499	357588	184178	168068	294426	441241	143346	178415	200675
20	CA2	45535_EPISVSSEQVLK_2	P00918	1687335	464249	985292	796562	821907	3300742	625170	523538	760153	746830	586259	1000958	853772	747004	962160	2462632	905109	758746	533047	246800	763976	1809780	413410	1268672	1261843	740766	747214	2460332	431735	2457681	1963610	1017463	7695158	830148	1554148	408076	431170	732608	930789	1590650	625274	745029	973081	2807019	1150890	710625
20	SLC4A1	2731_ADFLEQPVLGFVR_2	P02730	579090	81260	890067	283969	94758	814883	417925	172255	115657	97155	174168	256156	89653	88095	59395	481029	152350	72044	192506	80129	358742	276079	66745	461179	206036	58613	121263	1104924	61089	732457	553575	111452	5571560	167550	369519	116181	62794	181527	137408	387993	179936	75823	182953	852035	109894	84224
20	SOD2	60632_GDVTAQIALQPALK_2	P04179	380151	1842323	959815	497776	874811	389807	346809	528847	1013363	241927	1236032	540445	2664273	610250	862839	233224	531779	1933347	389430	1336030	694848	972881	447837	140695	259119	623613	939049	459094	247730	1825848	6180128	940024	371070	238715	1166733	1432024	1555097	99470	585496	820900	995272	949239	254389	527709	772971	1101448
20	NEFL	11870_ALYEQEIR_2	P07196	167240	173620	316391	125538	162718	936906	115171	167670	196804	101129	4911663	934577	2382388	189211	284709	126526	4388760	207102	153532	158370	95722	202197	294103	160493	364274	150440	159909	382396	179766	223566	229956	122627	1757802	421023	109781	210195	6220355	155109	4126856	366138	199750	200833	180216	196214	83272	164932
20	CLU	205020_VTTVASHTSDSDVPSGVTEVVVK_3	P10909	730038	435178	1834083	384367	290824	229175	457697	756293	1023022	145897	1099336	435683	523502	3353940	464801	309860	1192711	429918	232260	267327	517786	881955	369479	1568932	242293	248279	559124	1421650	423227	847005	824340	1354165	312022	143738	468811	399054	1231977	2599168	1086591	470546	704006	344499	195362	274902	262189	302235
20	ETFA	206113_VVPEMTEILK_2	P13804	176419	349414	285991	93289	242058	314837	262601	164321	293043	416320	103529	243096	302417	362873	282482	65305	188800	343016	304719	349802	208589	299829	354720	366455	320076	247773	207134	247401	355445	227022	351317	305623	55638	307320	184051	308537	143326	411328	249344	190023	270681	303624	284807	301655	264657	384348
20	PGAM1	74871_HGESAWNLENR_3	P18669	417958	767992	674727	184206	560291	488071	387925	526641	647480	425456	383161	574512	1102621	511659	455976	827056	1135848	777747	465206	710430	355786	732845	428254	133889	466079	587955	527959	175064	767131	289336	780404	704361	104049	439020	459465	676202	467406	258523	1226260	752441	706343	480349	457391	538031	693712	781933
20	FDXR	172884_SRPVDPSVPFDSK_3	P22570	401153	158429	213197	295141	257102	196587	436143	308771	138936	356850	70276	218499	201373	315228	143495	238342	166862	392893	171579	161747	127175	326548	266725	249001	327797	204632	279637	131867	75851	271184	108226	194305	65343	104445	304447	147233	218079	420092	204885	221457	202889	164221	192949	179647	834362	139459
20	POLR2A	3952_AEIQELAMVPR_2	P24928	317047	560200	249743	299063	327434	317701	313318	409651	463881	357717	146713	370994	337569	482676	440972	864225	131409	455653	451027	531163	296356	627507	350093	287442	378989	421405	340060	197502	543018	143313	451678	540829	677176	405461	294540	483734	191270	232734	144861	504191	492435	377719	433164	86137	511870	521939
20	DDX6	164654_SGAYLIPLLER_2	P26196	146185	554852	241338	342647	518475	299763	297505	462693	309213	353362	144862	195389	310589	354581	424399	603664	143386	306524	377873	488354	178820	601917	294949	212048	430156	394265	350612	180195	519738	149133	308608	524784	113043	471547	220379	282857	208089	160274	148636	429131	523809	449111	499785	422422	527046	390950
20	HMGB2	163359_SEHPGLSIGDTAK_3	P26583	375428	648012	335858	389488	526468	833817	358430	413291	596035	294184	226664	453743	430103	686548	729597	989716	255409	490319	1003407	804087	394991	641516	436168	371806	1339321	707194	550862	312025	1513629	202658	760661	799157	180474	1206970	477732	371328	164643	473614	88647	746275	943908	714714	1385051	957013	592828	1032298
20	ADSL	71430_GTTGTQASFLQLFEGDDHK_2	P30566	398235	140580	332122	221203	129894	833206	99911	132253	134737	44693	188484	240613	84540	175288	85514	629829	171858	59854	210030	173949	218875	252023	141952	319540	210720	70869	104656	505754	91571	572791	651285	97753	103329	159495	256464	180253	65066	241999	116206	431774	64634	70001	110139	837134	152563	42643
20	POLR2B	73406_HAIYDKLDDDGLIAPGVR_3	P30876	348863	633032	480208	355425	482139	572458	439249	431298	561876	437021	321861	382237	448642	493364	524009	417445	384883	597766	633506	504579	411776	502789	700790	293088	539532	427222	557882	233714	592295	323605	606939	452780	190021	527450	464629	542667	332808	267760	297577	446586	360542	409777	452317	527826	524928	540134
20	ADD1	88112_INLQGDIVDR_2	P35611	266078	304100	127147	554207	453223	265264	362143	377965	362543	307681	493240	326454	117880	328028	371060	222947	758776	360781	181279	127365	390309	374191	345366	263553	287032	359633	278418	110504	262374	267915	97273	321038	667393	325837	301302	357697	542175	318282	913572	338646	572960	483535	343200	417968	281694	282841
20	CCT6A	63932_GIDPFSLDALSK_2	P40227	351090	824037	643648	599872	484915	662929	792521	858553	734118	794332	384154	684964	640249	588194	751671	800345	460227	732801	682940	758348	447463	1017528	788998	866139	753868	626246	728356	443504	958739	330323	622812	683263	280873	774137	486982	458939	435482	704748	525281	661129	725903	739451	817595	916250	1149748	789360
20	TMPO	189596_TVVSHSLTTLGLEVAK_3	P42166	79240	142984	106300	106136	177360	146318	266610	136471	107935	53373	941172	70553	119167	148208	137817	225981	519563	232214	136208	157343	70560	189444	211078	122549	148960	165076	156260	95808	187726	60819	198394	181795	94895	227590	81600	144587	109712	119975	177336	138740	193774	157678	228642	218724	190566	190365
20	NOP2	124731_LVPTGLDFGQEGFTR_2	P46087	72918	193200	111532	285056	122088	181501	174600	318552	153716	212795	36656	142595	138978	173342	267258	195863	68979	128716	108100	171494	70182	240659	154880	165777	101482	213933	185899	116289	214232	80688	122538	202559	64875	192063	107044	90298	61694	189801	67930	202561	274946	291344	224782	287494	236237	171758
20	RPS9	111110_LIGEYGLR_2	P46781	320834	1193677	440982	1474196	1062061	1038154	823360	1491496	1108495	1052714	451795	723637	871808	992287	1633468	1573914	546335	830411	912097	1354571	420204	1558241	938534	353180	860317	1331254	990436	657429	1193006	392464	865257	1217799	196029	1191784	890204	661105	429437	506808	580408	1361699	1381345	1429175	1298222	1382994	1581985	1183821
20	HNRNPF	91291_ITGEAFVQFASQELAEK_2	P52597	364927	814053	452001	600290	590757	688131	498046	756405	606264	640907	113861	399772	570360	976527	710002	873768	315598	546713	757735	691279	526587	753373	574952	435374	863338	806541	566055	376617	935450	311233	610537	925721	258253	945307	547406	611072	365416	505030	74426	662870	935566	709536	1040207	871984	787477	675189
20	GRB2	141925_NYVTPVNR_2	P62993	432581	805681	105548	812554	698136	411395	941971	881482	382461	730848	243895	992849	513494	1068387	809881	596798	283362	757294	460016	322018	472577	145364	626925	290645	548444	846364	760091	217458	701651	265627	620651	554623	111874	501203	447604	467457	329343	502065	284984	646982	559938	753729	382386	540988	162000	219491
20	ANK2	166216_SHTLSHASYLR_3	Q01484	503133	162135	106439	546843	364326	83568	39898	58905	68941	65742	153131	58916	76004	338956	372625	98206	99911	51925	516225	113643	219478	732614	45228	301212	43659	435125	362748	38300	650683	72202	68853	1495047	253321	65698	487716	158102	241867	541691	126726	695496	609789	79140	634874	71860	100457	1002228
20	YWHAH	212065_YLAEVASGEK_2	Q04917	183456	230842	190167	222225	316421	300611	301926	218653	263465	234474	239843	197433	586985	162479	209531	359550	596296	300862	253731	230460	143534	188862	220649	144325	249064	283296	230472	179206	313520	171624	276111	301020	119292	252479	225835	225712	363498	180108	685834	312252	347370	236014	318428	287280	179628	270759
20	SRSF1	27829_DIEDVFYK_2	Q07955	284343	628235	250774	741921	525739	444168	388578	681489	563926	574294	178279	419727	372434	692772	632043	810158	218154	588249	872743	632461	474105	758904	580679	334384	881809	743363	494914	297338	749647	199768	482686	759610	174531	719444	406112	421796	215703	436051	200485	606086	820756	642613	818650	522850	735110	651523
20	NSUN2	58174_FYALDPSFPR_2	Q08J23	210845	360596	283781	313995	254246	310182	88495	367467	256551	412133	207980	373516	216652	444769	375194	417922	158992	321296	353165	406010	196794	397467	291606	338546	297051	368357	375597	211134	409287	146724	338813	346016	454547	394239	239706	216973	194591	303380	72444	315503	380209	433743	381964	349456	393798	425059
20	SCRN1	166467_SIFKPFIFVDDVK_3	Q12765	47096	104663	97789	70793	136426	255263	35847	126927	107998	288504	537154	139721	518199	154963	165566	159720	883871	116345	449375	281710	130726	163139	454656	156758	428584	55407	59190	61272	292102	182182	94772	257139	128098	161748	74715	118470	575483	112488	949070	119894	234100	187929	165902	185925	181113	302426
20	SELENBP1	54280_FLHNPDAAQGFVGC(UniMod:4)ALSSTIQR_3	Q13228	188180	352520	280784	56436	431436	410876	396593	207453	443916	264223	136377	284163	300619	333812	307051	258150	216305	400817	312835	373390	263248	372352	443807	205886	322126	355170	369580	227235	435774	223228	470311	298164	78097	286758	315100	369312	160708	145831	224916	353936	293207	342078	297548	384577	286877	417122
20	TCOF1	188597_TVANLLSGK_2	Q13428	69042	114679	266860	207237	463707	142061	140517	191394	148432	189942	104766	268743	228125	401190	593277	132577	135205	4623	108879	171324	98560	241664	111431	153624	138864	206293	156131	86141	143266	563335	67144	216354	91640	165035	138776	86611	1126241	176890	413506	134340	185685	205274	349986	233428	291883	184549
20	IL16	66214_GLPDPALSTQPAPASR_2	Q14005	254264	420863	101873	280428	307733	264887	188205	1297328	180793	194961	62729	325225	167857	450169	662360	432649	51094	213946	229123	618765	316804	599712	334758	57079	240156	418799	396902	148043	424171	101195	496480	416277	58801	407175	230839	273028	72591	110113	63060	403627	424508	609937	331551	257210	675221	798197
20	KARS	75893_HITGSYK_2	Q15046	42043	53417	41025	39567	40068	74277	46516	67338	40841	60912	16131	44340	47506	61409	68074	69898	600186	58951	31492	60389	30968	62966	50349	41206	79913	39130	50276	391916	1394530	31910	57109	68109	51064	56019	55236	42777	22903	1282299	30758	63916	1477637	766021	53882	79338	65096	74483
20	TNS3	81407_IC(UniMod:4)IVIEPAQLLK_2	Q68CZ2	169029	360466	255586	140556	342855	253450	282572	299414	286959	346530	426392	261179	713825	419806	273698	371197	798035	364608	304791	311150	212517	259191	323893	341232	329303	364925	332547	156908	406010	248607	264840	448558	167449	392138	280299	281754	512745	260072	894560	331307	403375	325755	453799	307852	293097	348679
20	CD163	67833_GPDTLWQC(UniMod:4)PSSPWEK_2	Q86VB7	148133	261018	137455	339591	277951	270014	432128	243161	142331	182633	343798	315930	135026	161440	237143	261771	435467	127622	224703	194213	270273	142345	345803	193727	259036	236530	277836	320157	325369	396691	333139	233053	251067	208128	299810	282476	221718	619656	290573	210055	274880	225137	171953	235969	308330	233649
20	PALLD	116206_LM(UniMod:35)VQAVNQR_2	Q8WX93	270031	238024	188265	194075	370520	215715	412794	163199	368840	305875	406279	160686	320758	176160	237497	280541	497425	136654	137075	193678	206630	191139	342299	373197	184501	204757	286576	473807	185478	315001	321072	352260	276587	127208	408720	291673	422915	648120	674804	587672	230380	276526	133960	221921	248743	242609
20	RAD50	34607_DVNGELIAVQR_2	Q92878	114954	211178	137344	119311	267861	206897	184808	123522	248152	131587	106190	140307	180390	200701	186470	222337	97138	211218	213168	191655	116350	217144	216926	183789	227187	249632	177831	112025	237088	89737	247326	250331	134413	228328	221927	187825	123903	182892	58425	231001	276575	195891	220959	230510	232043	222293
20	RNPEP	66464_GLSGTAVLDLR_2	Q9H4A4	70939	138761	89661	192352	205347	198502	182594	94522	195627	238003	108990	270412	193757	145487	171486	129624	82987	162237	111319	142057	153336	185422	210014	169974	90491	204580	220059	128907	127297	93074	282223	158539	44102	48693	130327	104327	95813	137470	92173	191177	167474	181041	94805	186800	281747	136024
20	NIT2	50517_FAELAQIYAQR_2	Q9NQR4	389270	698351	500669	146278	624461	635978	635349	242091	644129	433639	210534	384983	445357	501379	360169	405829	325372	674440	564446	480410	475805	590465	795210	303977	574090	470089	590169	231769	657891	285527	713275	467227	170401	566248	475826	585972	194228	240098	382558	528458	429941	401359	457899	563857	563442	627314
20	FARSB	89856_IRPFAVAAVLR_3	Q9NSD9	80590	184832	138993	313859	266194	218193	204990	396654	284151	445514	110571	208360	361327	262318	336272	270638	296912	193781	330549	277271	98725	597853	233349	269294	363321	222157	235700	115324	257976	74950	188106	316317	49299	254482	122900	95429	137960	235786	372747	194600	353601	350327	283399	244910	639020	293041
20	EHD2	106399_LEGHGLPANLPR_3	Q9NZN4	123977	168518	463475	410231	152334	234930	310387	373757	200631	154722	347020	208074	211584	212365	147380	112150	93962	163881	124754	156310	180717	244615	278807	113915	184983	431710	263442	955316	449424	93084	351064	106599	212773	450355	160351	212368	327843	184705	96334	144949	305281	225206	257303	281172	106015	106912
20	EIF3L	189355_TVSDLIDQK_2	Q9Y262	243319	92559	214893	63963	105298	387189	122651	71026	51635	67078	88146	126554	65788	70531	166268	267436	115549	38293	116310	44828	83808	154899	56945	188834	116050	122649	38274	301317	94334	255291	292099	83323	457986	143170	217366	64244	80399	148959	93046	234714	92298	137089	116769	383237	95012	112194
20	SCIN	69683_GRSELIVVEEGSEPSELIK_3	Q9Y6U3	160217	228610	456557	216509	203415	614333	355934	187037	586808	303827	750399	302726	398089	225434	252424	231197	254793	308057	299350	325756	114351	228072	258957	178543	257818	501993	289762	233428	299096	483982	239983	897635	154727	546171	251779	381578	951978	608685	240854	491240	251407	251400	208765	565214	256142	491286
19	SMARCA5	83829_IGKDEMLQMIR_2	O60264	301305	455299	288574	242751	283974	374151	375018	305590	399087	335633	291404	378856	350898	356813	285602	401887	260106	368191	259380	322268	214104	480684	385285	288440	256612	282240	357959	242514	291119	184318	368046	349010	206358	270274	290890	263733	418034	249749	281198	316155	314404	302521	229444	377493	520463	410355
19	UGDH	84884_IIDSLFNTVTDK_2	O60701	319381	299001	406161	230009	165210	312553	127146	190587	322904	236454	71846	261398	167017	348814	251747	233383	168170	284478	167208	202875	202210	304529	153618	225087	116409	203723	254404	212424	252852	157512	285840	30178	172659	151343	303475	286483	170927	128542	63508	251936	205241	261948	24537	246206	102116	94635
19	USO1	120761_LSALLQETK_2	O60763	154323	164990	99794	159431	120417	168797	148434	164296	128407	148320	211966	222553	157232	202752	143549	247360	106216	220757	118556	175552	101832	201203	148010	79586	142593	193414	102869	96642	218380	288977	185267	115441	45523	168763	160795	134673	228765	98918	89673	214598	113750	145173	132539	161617	211292	229975
19	SEC31A	158677_RPVGASFSFGGK_3	O94979	917114	394349	224887	285691	235721	416678	403924	171637	759616	885629	248460	536571	596682	520183	263369	422467	228132	334156	310078	971826	793221	793088	1142108	932039	982754	914639	257623	774213	972575	363497	884617	736264	263148	848874	723490	882021	441298	595597	491034	718714	706221	1048902	901671	840636	1070194	1003974
19	SOD1	102510_LAC(UniMod:4)GVIGIAQ_2	P00441	81495	139483	30220	412166	412272	444595	191950	481724	477182	504753	1358770	541750	976233	163692	683733	785854	1156926	91181	168811	162687	716610	390209	591435	302716	213485	250800	286724	274796	131450	448084	472591	406220	212958	112691	366256	36711	1107229	247232	985390	585576	445134	637896	137506	470190	555819	193220
19	SERPINC1	167382_SKLPGIVAEGRDDLYVSDAFHK_4	P01008	442650	300229	351032	289397	253893	380714	238741	244011	289642	298114	485180	206795	587746	452086	445634	169200	583659	328739	201809	363093	128458	407916	255005	392085	255725	318493	360148	133982	221269	211768	430434	192938	388311	248604	325611	271301	554449	362846	308677	250548	302189	281077	254975	379062	231727	173594
19	ITGB1	112391_LKPEDITQIQPQQLVLR_3	P05556	347501	322010	209748	220123	171122	262778	264288	190091	263780	438309	332741	209395	211452	201217	199450	229854	158264	133228	162368	92340	206329	421161	253421	758747	147695	222062	358700	387027	170553	390300	76805	235488	91495	230048	349047	314307	351276	364466	145216	252921	222729	211020	284092	144043	411510	191766
19	ELANE	144779_QAGVC(UniMod:4)FGDSGSPLVC(UniMod:4)NGLIHGIASFVR_4	P08246	363799	597250	556837	697500	573421	454555	458479	601078	770762	423793	154774	378732	326941	759039	1016142	352600	86812	450560	721207	623365	510811	660566	489985	369346	558797	701845	553995	331192	1136839	229600	506554	608077	229260	1156796	747568	535139	136940	292287	101111	541185	682186	865903	1033967	441562	606442	655665
19	QDPR	139256_NRPSSGSLIQVVTTEGR_3	P09417	136816	180842	229551	173502	99105	196787	166997	189693	151689	183766	1692629	254584	1038475	124447	151039	207857	1543719	99583	248830	188435	137543	157094	179549	322950	149065	255851	105570	157871	189608	480133	146139	340954	562909	129687	161160	138851	1909381	127026	1431236	201748	238898	170935	125315	195098	180641	146192
19	VCAN	104151_LATVGELQAAWR_2	P13611	476848	164143	300642	245050	159029	319197	672474	143474	423455	320663	1428180	112947	291854	336612	218986	232169	713155	347162	369250	94718	255534	369637	394354	444597	338000	255029	318883	146774	354299	228073	363437	137118	205388	303672	282002	248418	1684344	359432	745309	204850	193919	226561	227684	322208	300343	391659
19	AKR1B1	190970_VAIDVGYR_2	P15121	107355	325853	154642	169589	421937	367793	278723	187023	572639	194291	394616	645107	734612	422978	581527	168678	494891	411651	435961	464611	332405	427773	331931	139250	390053	560885	462053	212198	478772	510838	743374	622938	94973	385038	369874	241795	356756	131288	468264	343852	630264	572578	418209	500293	460037	482417
19	SON	66627_GLVAVGER_2	P18583	304981	159743	86152	159322	115528	126448	107352	191941	123174	109621	196890	110609	101704	133023	156127	162353	58798	111739	99043	138157	109537	169549	120242	100981	157125	152496	120019	103536	136312	47333	123995	148442	100030	177046	95918	79181	107010	100649	73933	125635	151589	164761	165463	163073	213672	160316
19	TPP2	3114_ADNIEVFAQGHGIIQVDK_3	P29144	1039942	1566356	1279350	376630	1425265	1179632	1407938	961498	1269238	1083231	574786	1015113	871608	954443	1346374	886887	738526	1578029	1383342	1359636	1027191	1156144	1610007	833575	1490652	1202684	1215251	788746	1386767	606679	1471156	979638	262146	1089301	1047195	1354389	595182	603580	730927	1186554	1010437	1441493	1006517	1218607	1196614	1359788
19	ALDH4A1	69578_GRMEAIPC(UniMod:4)VVGDEEVWTSDVQYQVSPFNHGHK_5	P30038	481768	192527	3646615	554015	379680	407949	308956	234999	195057	274506	269893	581141	409057	328470	395105	238010	237057	379793	315374	270355	445797	858353	198340	360751	184721	314087	708662	341149	386496	677020	497072	415483	391765	152666	839299	230796	264490	906422	329817	270575	456674	142677	254747	444279	299797	402212
19	LSP1	172974_SRWETGEVQAQSAAK_3	P33241	401145	715726	213701	204349	585746	416784	748456	484929	697010	622771	167142	762232	323084	981499	455174	461032	193209	1042962	820515	553079	574363	1111881	843744	356999	838340	816869	866878	132015	647051	292425	626428	509508	89711	693704	567529	520610	195516	450507	128705	517278	581244	452462	839036	447301	1299689	679819
19	CTNNB1	179357_TEPMAWNETADLGLDIGAQGEPLGYR_3	P35222	309580	504615	216725	265457	410635	276173	380964	80260	139573	391298	949105	207103	1028650	785836	458076	385089	1322132	117864	570635	321676	141999	128052	453016	362956	630733	506695	315547	261752	587315	508444	180583	572744	353423	486755	416868	479910	951123	307758	1358397	368452	629975	383694	546228	196233	427872	244739
19	UTRN	44755_ENALQDSILAR_2	P46939	518336	50104	981841	2464172	209163	148965	536713	1245025	2196671	1036490	26811713	1081411	6758198	188113	251983	381129	8750143	584406	928961	645466	597262	190718	446069	666961	1300093	679798	334574	833466	858611	15365557	529031	4779594	6617946	279241	389045	587953	31498613	292900	7816706	178903	4399710	1841172	745025	333706	259151	172138
19	ACADVL	9923_ALEQFATVVEAK_2	P49748	1440081	2108797	1940430	663918	2008137	1705785	2094511	1394365	995463	1552548	965585	1489514	1328772	1484680	2050426	1360987	1242488	2057471	1952139	1887163	1524224	1832961	2356888	1276505	2123420	2026394	1879881	780619	2048815	990125	2005454	1622192	616289	1660978	1686692	1841875	935209	1033181	1194574	1666562	1584497	2060993	1528493	1731059	1942040	2077415
19	LUM	90629_ISNIPDEYFK_2	P51884	1803457	1266190	202067	131516	811064	365844	856440	370872	1038603	527798	512339	103435	190251	604941	172128	287683	147474	996869	517999	383450	2167164	474719	788219	958532	736595	120797	487939	1003273	101151	673412	306611	341379	356316	92769	457577	2320582	530359	328431	205520	477708	370437	246931	202715	425424	333849	383287
19	MSH6	182286_TIVYWGIGR_2	P52701	104525	73967	76768	179810	162832	90637	234156	174780	150292	170635	74378	138385	53799	164412	124516	235205	86478	127841	120819	62039	21398	127826	140727	229740	189166	179532	116032	245639	127087	134265	264175	235745	36027	167705	123641	54374	119346	103795	93941	157106	290070	148751	206980	246067	137872	122695
19	HK3	1588_AAQLC(UniMod:4)AAALAAVLSC(UniMod:4)LQHSR_3	P52790	362432	769172	568387	841072	655739	535035	469376	1056751	723414	515523	204366	430348	389567	847732	1042062	476843	167474	720239	1208409	1029901	742087	926492	682374	519713	1203456	909231	601666	468131	1072094	311483	876008	634743	242922	1237594	700745	713744	245285	421046	132413	613597	830963	1044174	1606402	726061	794538	898588
19	CALM1	26879_DGNGYISAAELR_2	P62158	756425	1195769	605687	517515	1123953	878895	847470	839216	1031034	1038815	985780	858648	1988862	765030	746940	816352	2648262	1343198	1479796	997680	1242621	1058011	1100621	608832	1112450	941155	1020244	941283	772837	663629	1203088	954794	455567	1018440	899815	1096592	1210807	404273	2816081	1009502	886564	709643	871973	797725	932649	1045884
19	RPL10A	86474_ILGPGLNK_2	P62906	439525	1233120	551669	1282888	728502	782213	760484	1176954	800032	982033	315561	815664	565062	967080	1271705	1240109	225057	761082	638128	995768	446962	1124508	709492	521601	659875	1091169	788515	373675	956818	270364	590941	963616	70375	888953	607239	624498	325158	653113	242125	1092014	1097966	1078641	823153	986234	1192901	1087363
19	FLII	3057_ADLTALFLPR_2	Q13045	131625	187946	149722	90733	225735	168880	175725	125326	191540	169660	74094	123462	125408	124862	146984	91957	67429	168426	102894	165009	100924	177030	140046	115259	110765	182920	208684	118580	120452	109915	188204	136010	18386	161928	140301	146266	82230	123000	101867	150990	150079	176411	165604	150269	148799	142587
19	PAK2	130953_MTDEEIMEK_2	Q13177	224974	144953	667050	136307	193005	43115	61820	16508	992807	23071	50439	58472	38032	20092	64061	193062	73076	84399	91923	399471	215602	62086	13413	365525	321897	108556	1415918	106774	27637	68010	45495	441893	82028	766822	150923	147958	54803	208767	34059	581386	130147	66190	2192561	73090	23479	1193144
19	TUBB3	164591_SGAFGHLFRPDNFIFGQSGAGNNWAK_3	Q13509	1450819	2393217	1673786	1122800	1758197	1458374	1896320	1281859	1656845	2389463	4769550	2808179	5393147	2713500	1319845	2002174	7302387	2386531	2456034	1482077	1473084	1853759	2087077	1759664	2148080	2347677	2286162	711875	3011075	2245388	1411890	2710167	1306598	2569241	1583153	1945494	5077231	1606127	7489011	1991237	2659560	1307458	2890226	1402847	1856666	1447365
19	CHD4	62551_GGGNQVSLLNVVMDLKK_3	Q14839	14372	6912	8318	6887	12108	7977	61375399	34943214	10239	8111	12991	13140	3688	9436	10257	17883	7661	19563	52944459	6845	4897	13096	21704	10183	5759	4677	25577	18666	7051	7334	7018	5620	18565	10034	43501	6531	4565	24971	7956	6854	15556	11766	6213	12875	10066	7912
19	EEA1	25368_DDVTLLR_2	Q15075	5586444	11558169	7423310	10541553	5530336	5448089	4435015	9099159	5820011	5462319	2327593	5855003	4734891	7664546	12564938	4671832	1521986	10694490	11637285	10135433	8149506	11714514	6141510	5973347	10786559	9828274	7482427	5380651	11836721	4307365	10049073	6617531	2600334	5221402	3736769	4865466	3439696	5089144	1735085	6934093	10564417	10986484	15862584	8567338	11359182	7451890
19	ELAVL1	199787_VLVDQTTGLSR_2	Q15717	405025	815952	429529	976165	713626	553352	521122	687972	535344	854060	214850	653914	371431	702851	702447	670346	192592	799866	800045	447321	449641	964600	681962	634249	935386	788684	643028	328375	827094	257420	436126	685784	189447	918000	497052	365818	268372	706023	216751	599191	765753	601593	958562	741151	1064143	502955
19	LAMA4	21862_C(UniMod:4)LDGYIGDSIR_2	Q16363	110389	198715	220021	216303	253240	86085	85818	256163	250707	165879	158900	212709	177483	252825	253767	332212	188609	220373	220613	280751	126964	164302	199450	211124	291613	251528	172462	160969	275277	150608	219767	330099	86672	191491	273558	91536	203921	191795	175128	236391	318065	186718	272423	242118	201886	291597
19	SMU1	2037_AAVKDVEEEKFPTQLSR_4	Q2TAY7	216425	462421	1155746	400837	234681	317137	313749	402884	137029	340886	484972	779612	433815	479501	361648	460246	370916	523283	274604	462889	157622	501028	309365	514453	410058	550807	410582	340344	303419	211726	653914	254466	551038	237698	627355	281669	410678	416885	385258	775228	383695	423434	331047	486355	487785	521667
19	HIBCH	4703_AFC(UniMod:4)AGGDIR_2	Q6NVY1	66640	397659	790036	301550	139469	489778	126723	301675	315453	430299	307275	187625	392695	160038	568317	165686	108163	99434	192834	118191	184432	747212	288883	172039	135831	545683	594702	350769	139569	120504	165287	255439	316885	590726	233136	362176	282530	149559	381489	138772	339601	243234	166441	161069	224482	523730
19	PTRF	97681_KLEVNEAELLR_3	Q6NZI2	298222	326630	123256	130936	156219	512258	635696	129740	160332	294182	82400	127331	99748	272764	138451	93498	102620	197798	180218	126660	293821	149064	131048	196262	208503	90217	411257	1794943	105802	167451	87028	124788	25554	147749	331434	359404	135127	74616	106600	181155	128228	229859	289286	105875	141555	196789
19	LMO7	45664_EPSLATWEATWSEGSK_2	Q8WWI1	84018	179240	147529	475650	161059	118039	132919	228410	135448	92951	123025	98462	159873	103496	217918	137838	143163	70932	62425	109927	129348	125944	124505	76851	102171	155137	141095	128720	121951	168167	98748	139543	104289	145742	175168	91324	118218	149760	183510	91391	153317	206002	169113	143218	119553	56454
19	DOCK2	191757_VAVPIEDMQR_2	Q92608	97638	193919	191690	106908	243474	191684	226026	163551	225757	176159	109516	215566	185559	220069	241317	152029	146052	239417	351519	271550	181445	159600	225189	182854	386419	227018	209154	112245	247659	118321	267032	193480	43456	201371	174456	147816	104658	153429	182777	215687	217663	237528	185613	164628	198316	282733
19	ATP2A3	74681_HFSVTAEGGLSPAQVTGAR_3	Q93084	229858	307096	320712	271825	307967	348666	231020	406751	251329	228245	120669	305660	237550	237810	603418	367788	116483	293192	495661	491859	332485	662969	407040	129484	557499	395447	354776	143094	589345	160808	250309	319205	153407	502380	276418	181365	213333	138961	204745	342147	403057	549798	521561	374898	738609	588851
19	PDLIM5	85997_ILAQITGTEHLK_3	Q96HC4	244279	120945	92600	84099	81578	148112	55518	109393	51218	95866	81928	79071	105237	58454	111735	124382	87864	136391	76696	64987	103711	71842	175340	98285	78271	122553	203703	108126	107209	90757	80897	96698	65040	127099	126508	120201	92912	84044	110221	136335	110049	29749	64760	49887	131462	122739
19	TNS1	215411_YWYKPEISR_3	Q9HBL0	175746	407101	325763	424664	423880	304009	104814	332717	123245	211805	364234	56303	396849	364143	400995	461892	85093	117956	650571	60648	164778	242935	287747	73035	233569	315929	242926	616674	209012	345528	259992	325689	129006	121447	265313	105353	96332	125651	278419	89026	168238	185617	149542	300213	225745	152980
19	FAM120A	61477_GFAGVC(UniMod:4)GFGGPYGETVATGPYR_2	Q9NZB2	172903	242665	303318	142026	247983	240301	270147	125711	249971	189379	129835	208481	212284	219703	206581	196143	97026	269466	221537	290213	213329	247473	272384	212282	191690	208372	263204	108159	267075	161916	301746	200853	140171	245118	180645	280613	139940	195774	163282	211317	200731	178688	167514	259580	232986	245666
19	CORO1C	7831_AIFLADGNVFTTGFSR_2	Q9ULV4	347793	663351	428595	248618	510282	310342	526543	312324	369246	412283	268866	567928	386353	244390	300361	142401	201360	832445	726002	299777	287658	395469	289653	248121	739766	431542	512472	341404	243905	314309	457071	330985	151493	264436	456357	518672	331916	250795	268833	271634	358558	369042	259350	299524	400866	273651
19	GSTK1	127337_MELLAHLLGEK_2	Q9Y2Q3	760009	692737	871901	351435	534296	649228	1020655	616181	1019183	476777	1843102	1060536	1192664	1320416	495632	1481532	1597256	634977	1530107	762697	1222684	2498067	624026	768269	1889925	423829	917530	823333	298169	1624974	1129165	233277	4860079	379910	271125	1265749	616813	436758	1431306	4730048	1904795	701242	1624312	2040820	1327088	587101
19	STRAP	125329_LWDHATMTEVK_3	Q9Y3F4	178570	300672	144474	228069	230379	142249	37532	332137	236091	85283	739767	93667	185794	260516	308751	167080	69524	262157	328930	313990	243438	57577	309540	177158	325829	302525	204974	152516	365185	130865	305921	226673	126920	410479	75357	178439	120853	228251	166592	279740	326513	332239	388398	317945	284110	264195
18	ACOT7	198265_VLEVPPVVYSR_2	O00154	158147	443722	254140	285378	214960	308761	178152	286380	311238	293499	592819	335112	761731	383390	277752	259131	1033972	349161	191622	120331	124304	296223	189365	254645	191616	297820	267165	280603	253193	192960	147261	417003	216340	316816	119543	235514	637030	310970	1138630	192608	358218	323391	290908	395766	289715	244543
18	EIF3F	196555_VIGTLLGTVDK_2	O00303	125157	303733	207382	204131	242261	281431	314367	297621	348273	294066	121431	146931	274831	387909	309679	496458	109514	246851	259169	347600	142129	392607	260455	215396	261858	284299	247578	195350	363251	123098	280539	369457	106908	234490	215914	204678	127611	169574	158382	388450	408393	296371	276406	310163	339274	347237
18	BUB3	191694_VAVEYLDPSPEVQKK_3	O43684	510024	1061177	762639	642908	747973	711127	549170	996239	943271	643827	216598	543219	384152	1162939	1015856	481232	120116	707213	1184855	862357	1079179	964589	974324	831209	1146668	1073368	824357	593519	1036576	489542	850686	689022	212576	1336354	754744	576505	232069	575408	216498	768480	901467	1041336	1410954	771851	1071966	730870
18	ALDH1L1	58591_GAASSVLELTEAELVTAEAVR_3	O75891	358706	769826	666798	855630	658705	561401	432444	1023734	776282	495671	171336	450447	414050	834715	1075445	395828	106904	700983	1141694	987641	698510	979128	739955	517585	1198655	1000364	631885	429012	1059176	314676	810144	613953	203839	1278735	647657	795453	179851	349332	111531	624296	867032	1054393	1668986	707444	656823	871047
18	FLOT1	14872_AQQVAVQEQEIAR_2	O75955	35632	12333	8888	9568	9284	9194	14300	11160	10576	4797	10839733	12802	4246	11201	10344	10939	5551	19668343	7872	8278	11616	7688	9639	6497	7411	3339	4793	17981	13469	9581	9243	8820	12645	3995034	7695	198401404	7074	7352	15300	5913	21564	5339	55031117	21369078	2465	9008
18	PGLS	43601_ELPAAVAPAGPASLAR_2	O95336	421841	558436	373035	520223	392617	445085	476662	425291	452511	634586	463151	731523	494519	415300	754488	462065	420192	697122	425440	551408	423438	898093	662876	604192	393959	643420	509105	386000	577749	261870	515793	373675	218610	738948	426195	541187	443894	589524	500803	536316	398832	777900	657698	516106	980913	433119
18	F2	204510_VTGWGNLK_2	P00734	141289	522832	82184	372201	310343	376045	175602	319251	219078	312959	65015	398758	274177	197903	253772	301914	231750	108657	529053	423156	202355	438141	208151	212754	250668	324052	63646	159803	233976	268511	356995	249802	18965	213752	239212	281800	261569	459972	162804	150871	237217	501014	245145	473876	359254	134039
18	HP	195626_VGYVSGWGR_2	P00738	5684124	2212321	460997	1017484	255253	3363974	3225921	607690	1086807	919681	2863113	1477004	661527	1075223	419991	395117	3392729	1942992	398613	505697	405660	1630381	461624	1395278	446690	421411	494632	57090	409119	1091332	603237	1379562	571222	566333	3824509	2069584	4389980	1165218	3302694	1161358	1091391	397495	1036774	3923435	1209146	559593
18	ADA	188920_TVHAGEVGSAEVVK_3	P00813	120227	184599	90031	136007	347868	164163	335324	434001	303479	182155	87897	229099	134117	188047	232188	429675	137609	247046	82841	310676	142250	321184	308000	135815	117203	166861	246563	111055	190575	74498	200206	180765	87077	113415	253520	147984	94268	70940	65615	301180	178517	235338	103173	91848	341728	400674
18	C9	51739_FEGIAC(UniMod:4)EISK_2	P02748	348177	429361	376855	307235	474874	350156	594345	268840	558213	457153	673012	527390	476694	410416	303779	482197	803797	311186	264611	174145	327488	397032	500542	476594	302558	443226	471641	559276	295824	424727	646579	448970	194039	206951	618669	312944	652552	759834	850484	822587	399969	339941	340476	318614	449530	397776
18	C4BPA	214660_YTC(UniMod:4)LPGYVR_2	P04003	176181	308445	105410	264921	373827	339366	249411	125436	243776	337755	51049	134724	114438	210989	183701	172671	267195	70664	249747	275336	241643	237391	260764	441540	365703	251927	179538	183547	256441	205573	234632	300975	70793	619244	396210	123892	195353	887215	236053	227423	325535	372294	486620	315584	118222	88086
18	VTN	160049_RVDTVDPPYPR_3	P04004	941287	732581	4515148	1980144	624229	368672	869419	1383731	1846086	378367	672478	728500	644982	3439741	404175	467245	492196	619944	302874	551824	745743	1282736	371395	4061557	307190	556905	848534	3854954	610725	917174	749772	1634174	520976	518917	1079000	561649	810595	7569502	507678	844304	1055522	400880	391470	370904	428576	728780
18	EIF2S1	88096_INLIAPPR_2	P05198	216913	406131	226176	372388	345317	333139	399825	418545	409430	410786	177756	370494	307103	445893	468530	490356	176320	450148	261488	389271	167459	417507	347877	292246	273657	425448	353356	214084	406400	140108	380947	442061	168087	365369	290776	257165	186857	256302	172180	391173	413434	435493	411165	422390	427387	383494
18	ICAM1	43242_ELKREPAVGEPAEVTTTVLVR_4	P05362	443393	362207	476451	366327	781993	675779	586331	554847	241481	1146588	400395	500813	569336	426587	594978	426322	411539	630626	585340	576259	322055	427795	521456	166864	531089	468715	246951	526252	466515	431189	597211	436350	754149	540476	1113858	460300	719610	443267	602053	444491	438159	690287	394860	654863	310023	259364
18	ANXA2	71705_GVDEVTIVNILTNR_2	P07355	2923811	2944278	1641555	1220905	1668000	1291049	1835347	1726551	1662916	1757733	991354	1353259	1334582	1673866	1287117	2105660	343880	3769081	854358	2167341	4218536	1788527	2276324	1082430	857979	1520056	1693572	2343922	1646456	2173708	1745796	1825542	312395	1188569	1706750	3986359	1338098	1192285	360045	1999088	2192885	1604730	1350762	1259023	1672983	1930878
18	TUBB	11655_ALTVPELTQQVFDAK_2	P07437	2008684	3933453	2737054	2899301	3892114	2818317	3090561	3917763	3286051	4679281	2253583	3319950	3847098	3718481	3592801	3605465	2686065	4267373	3538924	3783474	1891538	3111705	3451320	2936842	3760063	4686232	4105212	1593799	5946661	1380262	2888702	3918925	1181259	4595447	2880777	2987547	2349680	2768608	3371015	3054081	4234340	3614072	4873853	3474939	3206248	3242322
18	DLAT	71801_GVETIANDVVSLATK_2	P10515	105678	207360	178747	108334	140505	108515	116189	268508	154762	175204	126687	140375	290618	146025	153979	198201	256394	165803	166582	213545	135174	296286	154381	145948	185706	158677	127968	142613	189468	122578	203377	148394	91655	145271	97585	117495	127520	119152	306669	184289	154664	165764	161271	134632	325623	203346
18	ESD	165716_SGYHQSASEHGLVVIAPDTSPR_4	P10768	287001	314842	335540	245945	415046	273251	457242	272794	321061	464207	680546	475119	416755	377119	286685	456640	813535	277899	156760	280072	313407	406676	328437	495219	128288	383770	490551	526186	327579	547924	624655	434558	141306	142775	528971	314071	700075	525454	591058	835201	467450	294202	153298	403824	474627	370883
18	ANK1	122191_LSTPPPLAEEEGLASR_2	P16157	525889	396595	1600275	211741	490905	675984	410576	526264	443362	436322	557430	482708	347127	379762	601571	325770	479241	612226	434346	479439	384611	709611	192077	584180	581318	416970	416664	688697	504675	230855	589778	338299	2802277	342349	363195	520164	497826	1046996	309751	263126	441346	393576	335390	593931	584712	345231
18	FBL	12494_ANC(UniMod:4)IDSTASAEAVFASEVK_3	P22087	433342	822456	596813	252729	712103	754818	732201	325119	752682	579249	276390	457566	597574	608006	488084	493300	425027	797425	725988	670118	539251	681014	922083	370776	745967	570888	710529	352953	795263	416958	846898	529903	233660	665539	539213	720612	414461	298484	360869	656445	500134	516327	500776	684626	698480	659588
18	TNXB	54408_FLLYGLSGR_2	P22105	120813	217320	100509	110099	194362	82304	94145	173020	183952	129750	118859	101284	89170	132549	78640	111158	157907	143172	103851	142072	122579	74448	170178	142666	54039	196652	130802	121777	158405	67610	145739	119805	133137	53771	136823	149033	64559	116621	82212	113409	157363	70555	76995	89995	125119	118502
18	RRM1	58793_GAFIDQSQSLNIHIAEPNYGK_3	P23921	85480	119819	182939	156938	175518	518757	114646	87902	157900	160422	200048	201282	140808	135517	171182	304695	125931	118518	166785	165828	138373	183907	141838	99693	156698	167947	200046	278290	138050	137793	367639	85693	400485	129076	170186	142713	153705	105770	93929	260709	226087	126936	138090	408050	215688	136712
18	STOM	36773_EASMVITESPAALQLR_2	P27105	141218	244071	815966	316288	146209	554077	252790	241312	303084	156632	107840	358742	269979	135969	183490	222229	145919	291567	138465	164744	265699	189299	152613	560217	123587	316853	348937	480204	108341	350432	839204	180425	416741	196003	511619	305094	143930	165943	193749	250024	166847	226780	144628	347051	158984	120177
18	PRDX5	181236_THLPGFVEQAEALK_3	P30044	266725	471226	483772	156580	569769	481800	390012	423370	594650	680501	481848	485828	861615	555827	480610	426592	841531	602960	543832	695015	372472	429717	551304	755208	598591	452433	573506	453513	734389	391680	643986	681040	176906	516463	488025	519169	447935	463636	1004386	459957	598452	561939	513267	366474	414655	560888
18	SDHA	140663_NTVVATGGYGR_2	P31040	81838	175981	203139	195228	152701	173420	180146	152061	193506	97744	141606	161743	270616	135381	261018	95702	244201	200021	186401	210974	129323	165008	166982	166960	171291	234001	163366	111016	163518	167332	245661	156571	72897	152435	133802	129895	151468	148987	283045	184573	229315	243237	182708	196887	159270	180415
18	HNRNPH3	211568_YIELFLNSTPGGGSGM(UniMod:35)GGSGMGGYGR_3	P31942	15752	54272	12133	11087	32491	35884	53824	23326	33042	32095	48677	28651	49362	82380	43705	88895	63315	41188	10078	58147	20682	50599	80707	32374	52929	53587	42551	24433	70613	43145	33257	49729	23883	94388	15892	46692	48760	48485	78962	74682	29511	41776	56231	37225	63667	66941
18	YWHAB	212398_YLIPNATQPESK_2	P31946	257269	567510	333601	304273	773114	514141	701653	403427	821664	783955	426857	518030	825690	611571	716355	682955	740636	728537	717827	662917	511380	612072	763586	348775	789431	772758	595697	262556	698530	331033	1027955	448715	168685	544571	495188	561004	470266	366765	767120	755917	387761	655435	599897	531098	572999	738334
18	EIF4A3	48428_ETQALILAPTR_2	P38919	713965	808428	365572	783379	1119271	771749	709373	628775	1189693	839064	986495	853610	787369	705134	583037	1758173	549101	1067807	962238	841751	1037836	1154224	677122	562134	864808	1156525	606093	654511	1183764	608752	1059309	1338965	1326053	565574	586667	577054	894711	1095694	871337	695389	1463752	673472	1394358	806005	328845	931613
18	ATP5O	124889_LVRPPVQVYGIEGR_3	P48047	452313	1263760	980722	1148385	862208	1001191	1182547	1251352	1158495	1241875	1018804	1333413	2396273	914291	1210135	1319011	1941084	1659578	1069811	1186506	747204	1387496	1145744	438412	1045108	1489356	1078743	657299	1280475	761002	1112774	995664	468869	1157323	894951	836195	1092269	575437	2207289	1147362	1048214	1229366	1350469	943296	1499412	1287287
18	RANBP2	116968_LNSSNSASPHR_2	P49792	157208	319888	175278	112517	204889	235049	148257	221702	290898	197256	18774	161184	136930	293306	233269	220210	30431	212198	243787	354545	450871	281862	319199	175325	316969	317524	237424	95544	439293	123341	337242	303160	20718	489211	180366	323528	75007	182948	36434	326239	376638	303376	483504	274440	340158	315424
18	AP2B1	196220_VIAAM(UniMod:35)TVGK_2	P63010	184076	293530	160303	155083	231582	225904	220480	248532	221827	306613	213943	203273	408906	176409	269364	265329	482297	337387	261168	268486	166744	246941	268575	185598	286411	244450	286757	158942	278748	135510	248303	247157	112043	236298	208602	219909	308777	172700	506848	279483	226574	288025	239097	241401	272304	272207
18	ARHGAP4	46991_ESAALSEVLAGPLAQR_2	P98171	91885	183525	63601	110758	187435	208450	76725	222505	183107	181113	55766	156943	130834	115655	245009	136999	74468	203932	144919	135354	134944	214542	226330	104065	130390	185722	228188	122648	157684	66082	197799	173491	53895	207561	157190	138818	56959	110856	212531	171570	192782	240802	195209	193147	230041	129463
18	NUCB1	113555_LLERLPEVEVPQHL_3	Q02818	135610	283628	176727	127348	152953	426053	192499	107443	193341	93458	169868	263024	233497	214495	236091	220332	148125	275539	179153	240231	142344	259843	189139	176939	222613	113853	212538	267772	156322	213673	239444	225046	262846	225176	211507	310124	180540	176923	158252	193966	223337	242144	196309	182509	202512	258359
18	ARHGAP1	54740_FLTAFLVQISAHSDQNK_3	Q07960	893853	229276	744993	250077	86974	1658847	345920	256887	187229	178556	353822	580164	208443	237186	113892	1283642	424675	150581	377944	133265	308121	694227	157421	592655	543915	112672	268765	1409143	213154	1275466	1281518	311062	2871905	398699	685162	269611	13706	492854	357736	1008151	290093	173240	440371	1689270	311991	117105
18	CRMP1	31003_DNFTLIPEGVNGIEER_2	Q14194	296282	53019	320495	104540	51722	454434	731522	338624	557483	592037	116204	462139	186178	495131	455133	274329	199732	461988	332176	469878	280392	392019	646208	362300	410323	74396	646134	355769	504776	242487	556489	452156	105632	421602	520411	50449	144821	49563	208767	430873	69301	437656	374598	457000	438384	480039
18	ZYX	108949_LGHPEALSAGTGSPQPPSFTYAQQR_4	Q15942	919428	1384886	1174364	424743	1314509	1060648	1265590	922688	1118112	1017797	550515	962581	860144	976348	1241139	815544	726630	1340611	1183205	1264582	908678	1103392	1468705	812082	1296414	1187755	1128649	748368	1246494	575471	1219172	968256	275873	1051362	909182	292961	588078	594990	700937	1101249	880361	1271163	949367	1099417	1027926	1249353
18	INA	26755_DGLAEEVQR_2	Q16352	2755310	275183	2284917	115869	110243	5280181	1056274	54401	106132	532414	315407	75093	311807	792432	164361	3113348	454940	83442	95477	154915	943041	2069485	145837	2043259	117945	99094	147728	3517641	839498	3198894	2722707	109935	5815352	177265	2705339	77135	447391	1382998	530125	121911	759620	116523	44346	5892818	186295	81478
18	PDCD4	13688_APQLVGQFIAR_2	Q53EL6	800130	1444993	955685	739992	1049736	1355244	754577	205629	1678115	671533	452523	932035	782614	1450066	217331	205165	318221	1193230	1666663	1848507	2243413	1456692	1500272	111971	1727624	1325373	875346	566372	2346376	55857	1637353	1154638	354664	2649523	873540	861582	497851	690434	286956	1409139	1227249	1376125	2645766	1420511	184420	239690
18	HP1BP3	182029_TIPSWATLSASQLAR_2	Q5SSJ5	219148	296934	84497	232909	192961	226648	197186	251442	309486	347519	255008	252675	231490	232348	285783	115753	154000	290886	493970	330495	539949	261381	444179	169181	540706	255961	259630	169302	477281	252883	290542	313994	171252	530704	222769	273212	287645	261806	190374	288334	378655	292322	491554	192856	296152	303336
18	LRRC47	198598_VLHVSENPVPLTVR_3	Q8N1G4	271260	345050	262341	255360	283915	297890	369377	378619	361276	545250	279568	393658	407839	348216	346178	254993	394226	373398	343448	367088	273196	389556	400081	627005	356898	329029	332580	247825	477354	222755	276695	318443	120040	436296	91549	274157	271801	511282	486234	264663	364666	322229	462939	386243	471809	388209
18	KCTD12	92783_IWTSYTEYVFC(UniMod:4)RE_2	Q96CX2	266675	493910	482709	170684	370388	417700	303603	276289	353619	608290	399876	483130	619429	563072	326265	716909	544256	541311	623722	389548	289113	392619	583563	363955	780306	397478	417111	168011	523234	340600	509399	403430	142271	517155	462816	538267	459241	351089	585852	509423	358588	283000	417736	384357	409208	380002
18	SUCLG2	126403_MAENLGFVGPLK_2	Q96I99	74522	177491	141424	55221	239923	209422	170289	103662	237897	195329	56318	199040	167170	116601	211426	137592	87117	265852	306061	240118	198121	218963	255914	177759	323434	220063	219223	120111	197677	169948	254173	145666	164739	221701	151061	145769	81752	139982	96529	188241	154886	241706	221018	220714	195158	204989
18	VAT1	119783_LQSRPAAPPAPGPGQLTLR_3	Q99536	500816	528406	414690	370880	468927	330313	464253	274043	678927	393317	1132937	970335	662392	548253	344322	261276	422852	752483	274245	407652	610654	352791	379335	570393	267654	614068	416060	378398	354398	1449358	654942	548296	162450	270945	614803	622853	983565	531086	478510	488562	584458	405132	397300	291367	361036	396209
18	NANS	69884_GSDHSASLEPGELAELVR_3	Q9NR45	199574	805431	141156	186030	330546	269475	392491	199332	273709	427174	120637	286661	284010	380651	301530	412943	215724	464203	1175987	327285	246892	248512	618553	242697	1210829	287892	252659	238148	258232	158243	369927	295887	80932	229122	298543	481664	150031	289294	193898	328347	222275	291647	297810	192964	192781	359030
18	UBA2	25280_DDPSAMDFVTSAANLR_2	Q9UBT2	2413257	3004057	2693188	1460306	1316194	2473621	568695	661988	1769493	1729639	7408239	1206718	3091926	1110950	1249356	1760188	3294163	1472910	408132	2309174	1841403	1438421	1250381	1710984	1877615	1161294	1795673	512482	1286839	5484287	3674929	2099236	1560194	2462633	1519596	2551143	7769082	1584796	3328055	2527191	2375003	2368516	1333052	1987223	1574037	2421789
18	PUF60	195371_VGRPSNIGQAQPIIDQLAEEAR_3	Q9UHX1	261366	491525	148553	363533	370182	334628	219816	463965	383834	461661	258040	433594	300863	537156	461228	601708	228134	456299	459623	363229	275271	523298	451882	344849	459045	499427	389510	236839	613612	249411	341261	505844	334112	573223	140685	314701	175632	396361	241438	460515	559174	446397	649504	444492	563024	396533
18	RALY	72717_GYAFVQYSNER_2	Q9UKM9	94411	279835	107580	215952	268323	194554	254867	283075	238036	475355	115401	228477	167124	360983	436900	303174	110866	355712	353263	306212	208223	226434	269211	131198	416827	445373	302021	104640	425079	125765	237581	327621	40700	385957	217954	168444	140045	127740	99293	276681	365909	395190	426975	284839	235421	325410
18	NUDC	120915_LSDLDSETR_2	Q9Y266	148720	289683	111801	136558	155140	160276	184999	260061	194238	230116	96960	158647	208729	320937	203739	380502	164538	193993	171180	202352	94128	265507	184025	214501	190473	237736	183095	125141	252152	100375	156863	227986	53325	238022	141336	169863	141205	337004	161086	263540	253810	198231	261448	205820	268430	246714
18	NCKAP1	136960_NLSADQWR_2	Q9Y2A7	99301	229446	118117	105988	115263	124272	133045	110050	126737	175810	165666	280358	353702	127540	126271	119464	465635	335240	91180	172302	83747	77810	110876	79599	94888	218770	162005	90364	129052	147239	239500	147268	72521	490602	164783	193139	233765	293289	552757	127453	128681	124797	82574	151764	131290	157718
18	SQRDL	176998_TAAAVAAQSGILDR_2	Q9Y6N5	218052	252542	355908	218852	304045	177616	227497	265719	320482	123276	135100	238177	310939	248005	316056	157349	125630	270676	154324	360363	213123	174474	237950	163351	172384	171427	256210	254814	229772	130033	489389	233489	90721	222506	237144	271678	192061	166941	94113	309818	224861	316888	208783	195091	159488	299093
17	UBA6	53553_FISADVHGIWSR_3	A0AVT1	33107	186606	169649	132273	143167	221032	108496	259897	213217	281668	98080	268093	164489	249730	182621	163650	112070	205274	215441	279828	174771	236831	320032	283076	242257	233306	232931	346117	215269	55429	185214	197373	107309	249465	190317	69457	78796	109297	155467	171038	197388	250601	253012	203014	315411	272983
17	CLIC1	72388_GVTFNVTTVDTKR_2	O00299	9742962	9105758	1239407	11454854	6767609	4537338	8175188	8799335	7905384	4820276	8399613	7954117	5743059	6355141	6200986	3060382	1687076	9062771	2669643	5873645	8443639	3414741	7643271	2496909	1775181	7122000	6565746	713797	5104509	19929470	4449343	1590337	2390446	4852849	9223108	8864669	9138242	3653425	2212554	7064767	6974051	5926180	4087599	4968302	3495216	4932987
17	SLC9A3R1	124061_LVEPGSPAEK_2	O14745	134611	219459	49210	143034	38565	203179	131487	146000	223131	150938	321517	202034	232442	162080	272150	90189	287465	195500	186289	241788	142770	104861	172341	90658	183739	308973	179141	95891	176395	216321	301151	226983	125799	244484	172876	219799	413316	86738	282425	184623	200684	254974	199863	238565	136964	239680
17	H2AFY	134336_NGPLEVAGAAVSAGHGLPAK_3	O75367	795477	1291154	878419	1148430	1536112	1492874	1116258	1296372	991680	1288513	1172179	1185173	1116135	1404982	1326489	964994	2262488	1481177	1593427	1781917	600625	1235325	1095038	1128204	422282	1551943	737468	912717	2325161	699196	1545855	1341133	1549441	1165428	1346686	1103664	1399170	1287428	2911621	1285058	1642510	1237101	809687	885832	1710039	1971853
17	PMPCB	170760_SPAIAAVGPIK_2	O75439	253469	34701	356815	466683	431967	465239	361238	673664	529017	300674	280319	239051	486889	304168	475818	495765	244773	406755	246296	466139	154309	525491	445254	249199	593344	319754	404471	78593	425990	410973	503817	484757	174257	308733	263035	363466	277635	296503	179286	940381	479955	410694	325419	515342	563922	518793
17	MYCBP2	181397_THSGILGK_2	O75592	10523968	13203461	9557484	15342188	13544272	10142478	10328193	15416199	15320138	10142845	6047763	14622152	9165851	15600200	13379045	8967362	3150732	9907940	15699510	10782506	14541839	14823979	12770983	11894671	18598787	14581723	11735859	9387784	14252514	11436791	7553616	10437406	4177565	6911918	9870521	9673165	6059738	12415121	7075408	13321523	13336850	13162685	20484502	9780787	12640706	14216408
17	TOMM70A	6139_AGKYEQAIQC(UniMod:4)YTEAISLC(UniMod:4)PTEK_3	O94826	399827	77618	53057	65823	64260	69222	159191	110512	282601	195832	233756	207547	137401	85068	71014	41466	150151	233155	200987	70881	543812	59497	282681	67310	84883	69379	99610	76757	163210	198061	75698	76454	135240	62691	299641	55565	221948	60488	127117	87876	381907	70943	206173	58397	33963	69710
17	IGHG1	68521_GPSVFPLAPSSK_2	P01857	13907050	2526454	4191356	492617	1155041	1507725	2057687	1049479	2915822	884838	4343575	1288062	1819226	761344	463271	1637415	2966766	1894525	432721	1093500	2606009	1240822	2054724	2091240	442006	1105550	1834624	6131726	1413062	1229187	2075203	627930	695677	412196	1633338	3213757	5311043	3787922	3401051	3837805	602852	628754	536111	2044709	946931	895177
17	SLC3A2	85848_IKVAEDEAEAAAAAK_3	P08195	737170	81314	167119	694386	418915	409475	681786	589366	94744	729735	544179	656747	332810	308408	358355	207451	320312	626541	89325	511831	739396	256071	457747	377865	286608	187929	274897	236458	359386	767031	446080	243666	753436	226237	465686	452797	494875	305991	346618	209129	381125	445687	207874	421171	243499	513416
17	LGALS1	164516_SFVLNLGK_2	P09382	1655558	1520283	823945	319093	1082502	612410	1006486	468444	687108	706285	784039	845919	1299925	799528	306196	397866	575403	1747387	431351	796024	627593	556152	826373	1148184	343588	438269	1035427	508734	543367	1244979	779338	933049	168096	284417	1826930	2117861	1012123	826183	618458	711414	695695	419561	274078	563424	413398	867939
17	TOP1	211683_YIMLNPSSR_2	P11387	59497	249423	101615	104040	238401	291716	354856	263797	229455	272601	94263	182592	181670	240251	404522	294799	109456	188007	295827	255689	97764	343537	130177	31796	273367	311413	278309	122888	333159	47510	160539	168236	61261	392015	65674	91680	839644	156569	70605	279054	192438	428175	408842	356778	313114	289610
17	UBTF	211707_YIQDFQR_2	P17480	221486	245771	768398	119066	284142	273706	237534	149297	118302	243446	105942	311390	126133	137334	221965	136021	107628	204624	149241	234299	199782	166902	279010	307520	180566	222645	294103	143985	236626	96688	371947	184683	63111	187708	427127	98056	106825	200050	110941	203520	169851	214221	66007	228608	200654	273027
17	RPL17	203057_VRYSLDPENPTK_3	P18621	152322	561652	110052	617031	443039	359194	542624	460412	468202	604202	182498	516312	355283	543001	464004	853185	111223	460129	348032	441131	268559	663390	533583	197041	317601	739352	487470	199705	468275	213801	384144	622115	120467	349939	441085	325225	202514	293227	162341	680536	687255	449005	465705	541440	734540	571276
17	NFKB1	81472_IC(UniMod:4)NYVGPAK_2	P19838	2026573	459343	1540846	271143	81086	2597752	598512	246712	268172	214348	492350	976717	332513	434176	184673	5792	790485	170102	574739	57921	533475	1077831	241506	1326901	908713	182120	459172	2285202	382550	2325382	2295304	372982	3838113	771788	1231902	445742	137000	921157	511600	1607994	518795	192051	702210	2017871	693174	97003
17	DNMT1	57169_FTEDSLLR_2	P26358	80188	336137	246655	129694	415580	517779	104482	501318	83816	5762	56170	283871	213262	214056	258029	642245	347187	443978	327258	80389	58229	243242	236954	178091	365823	174612	167057	133368	400276	270885	501197	206735	2591335	329038	277355	118181	66928	309153	131326	349455	275344	247499	440305	470785	302284	146368
17	MAOB	113938_LLHDSGLNVVVLEAR_3	P27338	137400	150601	211967	223509	159403	118247	83806	199064	140426	215511	1518301	159496	861466	103362	263633	228361	1003934	182714	119213	122294	134303	213799	133391	150393	148038	276116	223526	272015	267821	1579271	282032	395167	340891	195794	109682	238035	1522123	108153	1096957	201201	550529	166870	132498	366458	68646	118017
17	EEF1D	81056_IASLEVENQSLR_2	P29692	587184	651117	338370	480721	508433	599717	394414	640198	525767	509295	262402	336611	462329	596983	515583	1041487	281723	433204	495434	529802	277172	699895	425652	406243	429053	468177	460074	299971	794944	274847	534999	781746	113840	550275	449511	488911	332995	449064	277034	770672	846294	556090	594846	578358	703170	614864
17	DUT	15311_ARPAEVGGMQLR_3	P33316	249330	417652	241761	153159	391372	295929	251814	350524	152612	287075	53049	519280	213998	822090	390469	330218	106720	293640	175933	246185	107385	338934	321895	453672	160395	457537	308899	183523	461459	118393	90236	344101	50532	630190	166202	228815	87003	645869	103517	282847	371663	380004	421670	346407	414339	295766
17	PGM1	80344_IAAANGIGR_2	P36871	261180	395035	181771	390052	253841	255625	271527	252361	181483	375091	117308	323864	188022	376925	283869	251907	76634	411060	222777	246166	231303	247106	270037	208676	232672	347503	282622	140642	354903	148369	226991	224509	64482	237149	289079	209017	153518	202905	129799	329812	272672	298375	262017	253843	324919	289035
17	SERPINF1	122337_LSYEGEVTK_2	P36955	1160134	310933	994959	186485	106780	1432546	383059	185960	184083	168219	328079	559158	228767	294909	134860	1378458	483732	132271	391016	74912	363762	641074	198159	858975	638310	160105	300847	1431514	286269	1524023	1373983	228613	2366733	465419	646510	304552	135758	587404	350935	1029310	324587	140144	468575	1995800	442318	92771
17	DLST	66754_GLVVPVIR_2	P36957	314840	604974	733941	822923	576176	564677	636176	633840	563650	633613	561643	574466	982975	448495	780363	255519	830372	1026216	607488	823285	393823	631193	565220	647475	682870	832397	520042	629628	618896	396918	534715	328834	248546	452089	388967	408166	594578	364693	1036081	432618	397970	810267	385978	539990	578733	644298
17	NUP153	173303_SSFNLGTIETK_2	P49790	426062	890422	572440	516148	655953	781895	342789	666954	836681	470221	376329	500133	443519	771352	952918	592091	299010	821784	947929	970924	1048771	911908	947044	435203	1022773	809100	614980	390551	1182758	364966	1030499	666116	337879	1242637	550335	513979	337468	410163	307781	795032	793352	897726	1701391	972461	1017230	944207
17	DNM2	30734_DMILQFISR_2	P50570	98301	171754	168647	226466	107776	181268	103524	120641	158668	431987	146990	90432	326616	211790	117144	703172	115318	141674	131266	153151	119641	201339	141192	116263	120159	196865	302706	80761	241377	154371	418014	313554	34397	155158	184541	213538	235059	111369	137363	321893	529696	133886	307332	165957	188351	126814
17	CAPZA1	53592_FITHAPPGEFNEVFNDVR_3	P52907	936069	1363631	674823	465757	1013519	1062636	1292892	1153020	1369908	1597176	507807	1280554	808373	1188024	1272783	677800	478387	1392266	1836613	1243291	1139528	1336481	1352871	1193299	1642136	1396626	1432031	506226	1426703	510629	1350424	929855	251369	1426604	1049555	1203327	512686	1078402	443403	928242	884439	1252976	1234261	1081951	1316867	1185556
17	HSPE1	54507_FLPLFDR_2	P61604	904016	2513275	784547	1711443	1931595	1723397	1583796	2464858	1883871	2094406	994028	2054949	2154649	1648181	2485612	2589559	1170323	3125568	1675113	2505388	1052644	3292269	2048135	691337	1367336	1896334	2109575	718005	1628042	1014168	1891798	3440695	201109	1817458	1019228	1367888	1259609	753487	1180515	1698404	3385108	2291444	1725578	2088183	2854326	2522450
17	RPS18	88444_IPDWFLNR_2	P62269	584656	1165809	487003	955249	884384	916756	829650	1118887	1172669	1002887	406399	576549	706123	1079629	1090657	1548745	364587	907988	921018	962791	548563	1579492	1026902	359028	904467	1145720	888476	519782	1121790	365037	748765	1212961	162624	1113729	807243	792980	398375	593237	319525	1284805	1228996	1138210	1318582	1137083	1328801	917500
17	RPS11	87157_ILSGVVTK_2	P62280	247788	1165941	295529	2041936	975355	985047	873783	1852698	888461	1051487	264587	939522	498460	715948	1522123	1097706	226897	990579	649012	1087311	318798	1316372	697830	319962	715128	1161382	763341	621272	963353	230705	700390	886046	218816	1020273	850755	537512	363149	384831	231492	1040696	1055312	1361349	1077787	1127010	1119082	1107668
17	SNRPD2	163581_SEMTPEELQKREEEEFNTGPLSVLTQSVK_4	P62316	169357	376068	124290	229395	233489	255858	266656	285252	332158	310014	92248	286318	213099	444664	242427	508147	74881	255254	430961	75044	296893	102441	334549	251858	373068	336109	342315	45672	355099	150641	260783	387094	37412	417728	211490	73015	51323	285057	53189	360045	460841	260857	445984	315377	450984	388767
17	TPM4	88994_IQALQQQADEAEDRAQGLQR_3	P67936	1172954	825770	313490	231935	463145	461722	643116	279881	619806	241738	215011	227152	325542	312974	260936	270383	187342	571126	502010	208013	618688	899096	481311	128847	579989	344709	434002	233410	308151	296741	356882	501025	111452	257588	720482	928771	228129	111475	158604	513477	466366	253182	298352	293239	884624	241652
17	ILK	191071_VALEGLRPTIPPGISPHVC(UniMod:4)K_4	Q13418	7455432	3117348	5286968	4157677	4052248	15015044	2976781	1814154	4921273	2859449	1281694	5021756	3058751	2506829	1040607	10330425	2907031	1134218	2801156	1880758	3749430	5111440	2870115	5807653	4595511	8274989	2770976	12651093	1538959	9266107	11510002	2188067	22771349	2895363	4393838	2393523	3473028	3672858	3484024	7076105	2768933	1384535	3430633	14555400	2915518	8327097
17	COTL1	49778_EVVQNFAK_2	Q14019	724823	1832879	375157	383409	997105	904267	641043	660734	1046766	966216	250385	1088593	500755	654234	1303578	262944	214558	1069099	515940	1128021	563843	625398	918704	233575	614618	1249519	759874	144315	850195	267534	1928225	799953	82335	704107	603259	1309449	332168	285870	185742	740516	29255	1052653	476824	608778	693511	1063675
17	TTLL12	150914_QQLQQVPGLLHR_3	Q14166	79683	91805	76161	117739	80733	123613	83521	116292	112961	83888	19318	113344	88764	122521	98217	184204	69799	98981	64586	111356	62086	139276	97195	99654	256753	102475	79559	142730	87155	73574	69313	127071	28915	106568	94382	53513	77052	102250	58657	167446	151733	92039	164434	150986	155498	95037
17	CAPRIN1	108419_LGDDEVRTDLK_3	Q14444	75181	270994	133611	117342	228009	211151	116637	282051	241388	275292	115325	182300	422760	157712	266935	326336	253772	263978	275667	269381	222299	106429	300327	122464	215210	199070	272920	100434	221704	137345	367829	318395	39247	125129	219692	233923	135990	196143	252022	313196	398253	340513	149401	285796	26374	307618
17	RBM39	198520_VLGVPIIVQASQAEK_2	Q14498	182603	314364	206789	309557	218232	267879	231447	331279	226960	267171	61168	228320	184955	365265	310256	337993	52860	273360	322401	262083	149400	329765	246841	259548	326925	339496	270733	152448	357757	113050	232619	285107	287867	418277	178045	175644	121045	291375	94367	236899	334646	294736	455878	316736	391607	222003
17	MYLK	182113_TIRDLEVVEGSAAR_3	Q15746	186458	255867	222722	186149	384821	429978	372942	276680	424240	402293	319195	348802	274273	313262	310281	330105	309452	210484	169200	157749	147140	249944	420798	279678	168017	294982	626487	419476	140158	268959	394378	260544	93556	181944	455181	183975	269912	204977	270226	244279	206720	228506	212818	291645	112391	195071
17	CDC37	156958_RLGPGGLDPVEVYESLPEELQK_3	Q16543	174972	310500	268483	247085	228505	320275	165280	221127	501001	295510	261462	263088	525546	415355	281923	480116	327480	294460	262769	284490	222255	448495	330070	279583	300589	330224	305664	200769	425836	216397	390673	606474	255226	262929	170056	238351	284916	268143	444016	405374	613361	293542	319988	413035	517509	275656
17	TXNRD1	205647_VVGFHVLGPNAGEVTQGFAAALK_3	Q16881	105534	145384	158179	149172	317142	177541	218296	132274	241699	212406	202399	187331	237066	180777	186311	217772	197466	171165	160274	163505	168979	181814	180773	167545	176898	183682	168496	221878	145619	171693	207120	237418	439526	168383	155855	135356	136582	166863	200991	224879	213218	177033	173446	190243	181308	158943
17	LRRFIP1	32990_DSLAEVEEK_2	Q32MZ4	440670	86751	5935594	264930	122098	108331	299725	136316	104050	96467	106349	171222	214570	363246	80873	291612	65189	91742	106370	103136	163577	286901	71018	133165	68350	31775	217326	106240	83661	153407	218478	166628	633704	120126	492110	63597	144363	524332	88857	84522	176349	86335	78238	100582	92492	179218
17	DAK	106926_LEQPDPGAVAAAAILR_2	Q3LXA3	88406	407007	36462	29851	557570	172364	180303	115900	408576	323362	98176	87328	113492	351787	346466	43604	195243	418900	492598	46427	157513	392059	183073	56311	42754	413054	385546	392573	58365	261646	504827	198558	61159	154457	105500	190473	160021	81050	206201	389407	34953	451323	171679	107542	366677	501318
17	FKBP15	52356_FGAAVLGNHTAR_3	Q5T1M5	445748	457634	530949	917528	756693	334866	503018	434997	716465	485562	330468	1141061	213293	544538	555508	58454	290451	449259	1450973	509709	612511	497483	281991	557258	728510	507135	243630	452625	283147	296495	300180	530143	592954	1082743	330871	349937	304382	507346	37967	424216	330536	837157	1350106	660216	649815	520888
17	ARHGAP17	124435_LVLDWDSVR_2	Q68EM7	112100	115342	125669	198929	370785	164583	234732	169023	194441	123645	66492	426823	123634	275157	387051	557884	143433	151052	172313	330629	164376	584565	145971	43622	207286	266382	150151	182862	409149	43374	197043	189987	96383	227154	105195	117262	68507	94281	65850	416629	207820	387519	213149	212310	615523	381438
17	LARP1	118881_LQEYLGK_2	Q6PKG0	126434	426070	70925	266325	102382	310270	273863	75510	286194	121615	109657	178409	82839	259679	345142	408618	100827	356068	115877	187103	251222	376702	394741	314323	116031	362160	357970	232087	177106	178374	300126	294544	23686	348846	91883	265548	88018	246921	111300	335263	347278	66579	126659	128561	414734	446622
17	OXR1	91596_ITSADGHIESSALLK_3	Q8N573	789216	634027	1586205	901374	736777	1590899	1349404	552910	986141	636161	2611991	784788	1724890	1526656	1589585	1366957	4466041	623204	1308569	1407591	1045913	463000	953856	1236672	964958	617165	961650	758209	1502035	1449666	624058	1498019	739340	752913	982616	406123	2093033	2194831	640752	2049447	1232383	1225478	605814	919827	722958	665896
17	SERBP1	36044_EAGGGGVGGPGAK_2	Q8NC51	85248	86000	18580	318511	393113	206787	283531	338989	120136	475127	43627	294588	101582	339727	309624	640373	65131	195769	174550	110696	90433	441768	239002	131515	44301	292707	366588	161305	104164	25802	185638	324866	26470	131669	191376	156481	82914	88545	69844	253783	317910	130249	387225	364826	640095	430073
17	ATP6V0A1	108754_LGFVAGVINR_2	Q93050	93075	245172	181443	117853	268171	123261	166808	191884	338963	138988	163224	104881	714658	292689	191272	110745	916048	338337	116992	327026	247950	142573	222576	207385	349173	342890	120122	212450	291478	217550	444116	283652	185568	286507	215721	325774	223269	151288	1203467	268666	264474	255559	166639	114397	202627	138798
17	FUBP3	158331_RPLDDGVGNQLGALVHQR_3	Q96I24	1709299	2515391	2168906	656534	2432796	2072775	2393844	1649586	2036589	1914108	959473	1710523	1513298	1708449	2318894	1523862	1325346	2616688	2316194	2301931	1767075	2059152	2779323	1428908	2390000	2277377	2166079	1433275	2402079	1065031	2453061	1732233	429127	1899120	1841407	2290131	1082545	1102161	1307214	2135928	1666253	2335617	1725204	2181083	1892224	2356487
17	PLIN4	199398_VLSAEQGSYFVR_2	Q96Q06	85805	75503	35210	133955	47447	45033	178402	145675	50450	101511	102045	155555	65455	130778	51339	76510	73318	71467	70013	46589	108684	56152	85865	160714	115593	47894	109895	55191	60535	158375	107420	80060	51310	69862	107188	92376	50088	70372	122589	159527	155770	57861	49023	130501	109282	44560
17	CNN2	66390_GLQSGVDIGVK_2	Q99439	473392	506472	222962	238798	254949	273978	557109	389439	278942	419660	59914	295379	215392	212413	339985	865099	79140	286259	193806	351313	218330	657824	422364	140305	170428	422841	285499	165763	272105	116660	414738	245232	124406	232227	272581	409451	116429	148970	158741	587693	251632	349645	235037	200861	662959	374768
17	CORO1B	94012_KC(UniMod:4)EPIVMTVPR_3	Q9BR76	108832	164830	76700	111723	1366312	1337273	422271	405584	1171990	349742	100217	641398	510618	433632	1309796	321059	80182	173022	145224	108413	873581	359447	365047	1110380	194631	438469	407430	289259	235842	268340	1283884	1062464	95581	312867	707726	91319	64587	1078144	209970	928992	859570	1229919	261214	1102017	1109870	77288
17	CACYBP	163998_SFDLLVK_2	Q9HB71	112958	228296	139579	171916	212037	278381	185582	295562	199879	298763	102950	207605	233536	263464	192367	358330	143108	242403	188956	189766	5058	297447	162598	248634	195144	297143	162582	127892	200555	58973	211788	283746	50580	251873	119124	116741	92943	260199	146822	238879	310033	171091	262925	366415	251048	191803
17	EML4	29854_DLLLTC(UniMod:4)AQDR_2	Q9HC35	455775	763641	158774	103095	72181	87494	39046	61552	63308	70905	1767297	488914	61101	1138298	76252	333554	91582	70099	451199	37043	43860	17617	56504	28549	56495	1179071	34909	49866	62298	46052	98669	81341	54038	572232	73625	380817	1732244	39617	3398801	95187	703024	84582	68229	68467	40116	45136
17	NAGK	6742_AGVDPLVPLR_2	Q9UJ70	368151	432012	175810	338578	579593	509798	397116	248824	523883	254547	399023	638420	612460	433261	628760	263158	267835	640134	597922	342307	223006	407301	316802	168031	554616	628421	553617	206204	582366	308662	879276	284684	101420	390225	280883	446765	521020	151095	418912	628596	320970	616633	362326	447417	368549	231896
17	STOML2	140664_NTVVLFVPQQEAWVVER_2	Q9UJZ1	99409	124291	157323	152734	130744	132557	134917	169225	126991	154385	126928	151262	205874	142978	163307	129304	148153	149976	115404	160501	97630	153946	131005	136323	116964	179189	162576	140410	150233	87492	123611	137794	91235	164328	142018	104012	133305	144834	201320	141151	164765	154577	137825	126597	147091	166742
17	PSME2	12429_AMVLDLR_2	Q9UL46	669504	1099543	813901	147559	940368	1569270	1137895	630741	1671364	520858	256941	1232914	1265533	1053940	1573393	1126308	174772	1806724	599863	1940227	588175	729901	1018151	301669	566691	1446936	1596303	519281	1358001	467142	2575015	1006778	122155	1323033	911216	996514	258909	403362	167939	1658371	1005974	1728797	1168684	1758572	705977	1937565
17	PADI2	86600_ILIGSSFPLSGGR_2	Q9Y2J8	75607	173949	212007	188525	210364	179208	170882	123902	112466	238387	1281570	269653	482038	100878	158681	223301	700847	221314	203749	143642	83619	144959	148052	164045	163087	244873	179594	198094	169404	384370	182136	311432	324077	187616	205192	107519	1170547	99471	737532	177007	300571	248911	134014	104455	374722	197877
17	PRRC2C	151200_QQVADEDEIWK_2	Q9Y520	559266	580149	504636	719789	461118	915384	746386	629483	453324	658119	1175976	936943	428632	550743	698043	548572	948217	576655	512709	960811	383131	737283	805139	549036	421024	611701	616422	653603	569256	927812	992242	834814	22905	229048	578114	514625	1110549	772551	519138	590827	503224	714632	321433	632813	924364	599444
17	FCGBP	90938_ISVAQGASK_2	Q9Y6R7	273859	282788	98226	1357247	225349	158645	148928	341231	196449	435096	129785	241205	344615	1757205	271348	478292	208575	3177275	248452	205949	194353	356294	1089068	238550	276374	866003	296915	3285728	149540	80933	233912	184864	144006	2851342	187212	113998	83873	1181907	246419	248923	225005	1547839	273352	1672142	448196	1230403
16	PPM1G	9690_ALEDAFLAIDAK_2	O15355	84269	140262	97408	115764	126242	139591	103091	188628	161405	144396	129340	117320	245269	187853	144003	193733	186941	131229	135289	165920	63589	138775	102629	104725	122696	164133	120508	416481	146000	122939	122639	149068	86788	152409	123228	107382	136371	115208	232249	126149	186571	138618	160137	181757	171478	170473
16	TXNL1	202895_VRIDQYQGADAVGLEEK_3	O43396	144953	330420	243771	116948	193104	259378	285142	328433	242081	320014	185883	299830	341819	518923	216722	459121	251844	306341	140483	335768	135145	237907	262398	267223	142299	331021	284405	97008	757736	185285	263701	393161	145974	191577	210769	207120	189082	244150	254902	428040	380701	201030	186946	243029	258806	462222
16	CTNND1	164731_SGDLGDMEPLK_2	O60716	262923	435161	361625	55545	356725	276480	299501	183941	341255	292417	110821	287103	247760	251872	296909	216785	182822	327661	269670	281861	277414	293268	367907	332144	315429	304179	389561	198868	329758	166342	298012	190163	92696	244295	216156	281478	113365	270900	194641	276428	226307	290630	225044	307720	316062	297100
16	CLASP2	199740_VLTTTALSTVSSGVQR_3	O75122	116669	432545	314749	323289	480241	454771	82310	340131	337458	286891	338472	288864	391417	332366	331338	335003	445508	463918	306624	358951	221618	359475	628303	200190	348575	405928	320728	298957	506262	255645	540251	102735	156314	302207	444495	326028	358343	209301	395162	133006	409589	513271	310248	451039	371514	370989
16	VPS4B	113529_LLEPVVSMSDMLR_2	O75351	251614	273067	303722	49887	217956	466610	251965	299052	353015	384345	100990	279986	226557	459155	207839	459337	178329	279136	394497	571590	344082	421790	288132	233211	418968	266928	393227	283432	1106900	422555	591551	306302	433463	356277	258767	272107	94659	196768	185961	439249	334457	236326	300736	485232	340477	635509
16	FMNL1	6660_AGSVSLDSVLADVR_2	O95466	85655	182449	140356	113814	126175	143469	96942	146185	192576	120541	63125	67400	87575	100559	214750	83888	88626	168269	133463	235438	99701	182307	122766	99620	145003	222020	179891	48997	189577	79924	244892	178639	55434	172105	181687	144209	35504	102992	39381	134889	172099	206016	152593	174161	163988	186581
16	H6PD	31915_DQFLQLSQYR_2	O95479	115648	211446	163372	51437	223805	201871	230948	72034	200099	142261	76838	128471	133281	176709	143633	122460	100925	186291	207044	171749	161813	180168	203596	93566	278227	167765	167416	82087	200827	96405	234022	143598	40723	174950	190436	185151	75639	62931	83343	155507	126869	99144	121675	187351	159362	173451
16	GSR	63473_GHIIVDEFQNTNVK_3	P00390	174693	363652	268631	162902	197199	169840	261056	321676	158354	143643	219005	386701	323431	333909	260573	361684	128790	354266	371407	364581	215219	427841	328314	208652	372263	268788	276285	190597	332474	187052	385783	348536	134843	270085	302243	265933	225802	203535	282610	369847	261394	309876	265552	245036	349964	424803
16	IGKC	188536_TVAAPSVFIFPPSDEQLK_3	P01834	4571454	2254709	3731050	981401	1801450	806981	2215528	1114100	2172397	1455535	3716149	2203518	1281960	646496	872695	611315	2475853	1449253	631784	1290899	1393021	1476453	1531527	2086254	163734	2014316	2129125	5651933	1472659	1613499	1515241	166328	490368	300670	1740761	2272200	3434336	2110309	2547661	2066528	531453	999506	507029	986007	1268092	1116898
16	PSAP	59922_GC(UniMod:4)SFLPDPYQK_2	P07602	509532	1202098	505615	187079	692037	630675	196397	436460	763555	434017	115000	627449	841691	576940	564772	716339	396602	714910	716801	556949	587810	717591	826571	167983	624007	524852	624951	92338	658316	798841	837433	525812	232648	622126	578509	663791	533887	413268	490078	858126	361419	333565	763078	679667	627541	819420
16	PDHA1	41436_EILAELTGR_2	P08559	26047	22557	73030	230016	248633	160170	174516	50562	177923	203353	187468	124189	486394	144108	324276	192887	502257	189703	1707	338594	145420	186382	199323	109259	182706	219854	177863	162746	271182	97147	193928	194432	254681	177433	127842	121999	188073	128358	551774	231802	238501	387957	194580	200303	180919	272566
16	FBP1	36958_EAVLDVIPTDIHQR_2	P09467	146578	172168	129760	52094	424271	29482	111140	78414	72775	326796	243544	273962	1611200	80115	78393	388982	2050536	736166	450326	72267	89640	88810	102616	66560	90444	69161	109993	499787	75208	851382	97993	66405	199990	310673	82386	89861	410107	69337	2172687	367222	62715	102690	68062	286762	125097	67725
16	TPM1	124336_LVIIESDLERAEER_3	P09493	256894	280031	236479	131072	213797	289342	130386	211688	213692	114712	108468	91572	219297	165781	291537	450396	144440	250818	231342	347761	207634	334912	209820	203129	306292	159151	251429	554302	434732	124716	461421	358529	160486	240599	236168	154751	123089	153904	98216	283709	240156	240522	204770	257390	269162	348643
16	DLD	136259_NLGLEELGIELDPR_2	P09622	114293	281874	263260	215024	213965	230767	225865	200803	287903	249321	263288	213296	394368	217692	277671	211147	300556	317636	203796	333887	167692	238533	258501	187770	190872	280458	259849	202588	279690	206976	251609	233114	122037	198765	167751	216856	288289	163319	393858	239676	296517	337023	216393	230377	251098	327424
16	PRKAR1A	159403_RSENEEFVEVGR_3	P10644	148112	232697	283158	222843	236011	237554	244591	168694	204766	424369	227678	263923	207783	276545	311482	173117	167120	335192	407123	261769	184472	255877	305856	354742	424808	282413	269553	128705	158937	101880	269063	220433	82445	250825	245001	163096	252920	213337	186695	221391	235334	274565	228261	225076	233388	100638
16	APEH	60432_GDQFVFYEDWGENMVSK_2	P13798	653707	246151	618872	175701	258348	1442398	235516	179031	176820	172335	205909	371780	185268	263972	156951	1034978	339349	177693	360534	141039	304633	501316	160877	516301	374766	172464	229027	873020	255162	1061030	1084424	205258	1753073	246781	428668	253009	255388	380288	268663	704933	271463	152564	268760	1313960	248987	141708
16	ANXA7	181945_TILQC(UniMod:4)ALNRPAFFAER_3	P20073	229667	332215	508237	155251	307042	991416	394227	327987	374904	345031	239854	452014	287267	273385	570127	742392	462512	516196	382746	755574	233959	532843	315004	478626	431131	299936	321469	843948	292520	689621	815706	369746	1652391	328684	452706	256070	348899	351658	416307	560976	249785	545189	314662	913721	436602	403387
16	EIF4B	182144_TISLTDFLAEDGGTGGGSTYVSK_3	P23588	243033	234552	269220	367174	237019	422642	585522	302373	207154	531286	453680	414642	241572	326421	293329	265033	420952	270792	209052	196315	249037	259790	273308	132754	486950	219211	331751	416353	291385	358382	230461	311592	676514	472194	270694	203099	423609	398390	253793	318065	412881	260827	193193	367590	294211	400833
16	ATP2B4	95519_KGEAVPFK_2	P23634	189217	367657	147379	78990	277370	323701	242931	228164	91623	331398	71246	293488	183462	327093	282525	221722	97992	210236	245289	253034	169542	380175	286439	190313	303949	258570	200284	105024	304324	111953	160763	258732	42778	491082	222211	171816	85952	266777	59454	235539	242707	231074	290581	268803	370210	268852
16	ECHS1	14309_AQFAQPEILIGTIPGAGGTQR_3	P30084	121659	281781	292278	207554	237112	249530	282619	219904	289229	250326	340256	342002	448301	240915	295446	617405	375681	375434	320048	397141	212119	276184	289429	217920	317772	343971	247893	358042	312128	283799	281530	307840	149951	242574	216582	227823	323233	114712	422677	488958	300861	291968	263945	262565	299387	404168
16	RPS19	62259_GGAGVGSMTK_2	P39019	422053	758611	67118	182508	720001	725783	658626	678725	743299	737282	151961	650660	480449	745917	751460	880732	212005	671905	702823	814631	476272	1108560	759976	307871	804548	769553	633537	481487	787161	234591	606491	729276	97359	926659	589422	35608	180106	420125	238828	861054	821921	814332	861012	981552	1186585	940541
16	FEN1	36137_EAHQLFLEPEVLDPESVELK_3	P39748	301479	306482	258999	128729	384617	318702	194099	322318	362751	395477	443041	199726	364912	426184	269438	751620	103769	377595	522009	475786	198208	350763	272554	260085	532035	293069	268532	279006	479939	282567	350477	650327	352511	390832	258381	225478	481248	303544	147467	489897	666502	305031	588768	392967	347128	478336
16	ARHGAP25	133240_NEFWSPSSEAK_2	P42331	214197	294925	149944	58997	68101	79486	37550	23821	397302	53469	26122	263041	368863	294920	179530	390749	164716	326866	38944	284933	133003	336278	24725	50634	177137	222410	36306	64099	220181	187035	410180	66385	71423	40514	231820	224729	107584	53971	65098	339302	285928	150987	155961	288649	339570	355023
16	RECQL	28127_DILQNVFK_2	P46063	490750	754156	382302	10865	552881	748579	265426	639846	595458	379665	15216	476321	276317	652925	662670	192907	75952	500732	927782	874064	970086	688752	750749	585657	823993	612158	571353	305355	736808	165918	587512	389075	31785	1486100	349650	545298	40418	650589	72451	496270	560384	776097	979460	550506	740434	582570
16	NDUFV1	74646_HFRPELEER_3	P49821	129592	157232	185599	71605	196548	216229	90965	91698	87924	118742	77166	235678	336124	74331	221947	77992	346002	205964	185441	213464	71729	178565	117633	167989	126045	66418	231087	197611	126984	113617	94759	98513	88637	182849	147886	150085	71532	133665	411419	104391	156105	191911	163285	188624	194260	115575
16	SUB1	46007_EQISDIDDAVR_2	P53999	728128	888986	1247084	626436	446911	1183440	655592	1313164	2029515	622436	207065	553843	537066	562926	2231020	811674	210046	729068	410900	1367033	966196	2554194	734931	194821	472073	917779	536050	371818	802202	351552	1265333	389785	168084	923204	634565	836468	288574	175943	226318	1041116	414656	1562076	703624	1321991	2472903	1553359
16	RAB14	84966_IIEVSGQK_2	P61106	119092	206376	139497	158895	226029	163379	198406	181086	128764	228623	190406	186794	253609	179951	145247	150784	225610	202979	208853	169074	153384	214085	185153	165793	270734	194699	157863	116388	229571	155753	185477	188678	60177	157676	168788	157689	141161	243339	267825	192387	210318	158931	169853	151867	220078	191349
16	ABCE1	140812_NVEDLSGGELQR_2	P61221	28058	46743	101712	62803	41660	47872	75499	67131	61700	66622	19713	56865	56109	66457	51417	63541	57940	67057	27631	53183	39146	56278	56156	73226	59255	67053	61542	45693	54739	46205	57747	69271	22586	42529	181234	59857	19933	73736	52677	58222	75348	241252	40596	72354	74577	59892
16	RPL15	169157_SLQSVAEER_2	P61313	551813	1364421	490497	2375437	1489943	1456988	1484611	2111866	1396540	1717101	414603	1246469	1002308	1542509	1846643	1894898	262227	1137664	928110	1284078	623089	1862937	1332235	854477	1091788	1808470	1303445	906367	1300502	478562	1038785	1669087	1202515	1269379	1217363	800478	532184	980461	463674	1683186	1868666	1785842	1310574	1769129	1974640	1408386
16	LYZ	156950_RLGMDGYR_2	P61626	191701	195550	19553	133617	56202	87993	162759	49887	33269	120588	100476	41152	185845	132776	36213	35159	89852	54980	444879	184136	195724	210825	209621	44382	139042	28710	200439	10596822	186553	63733	95896	50783	16905	210799	199528	37880	153285	251457	166380	46693	4630202	917342	209043	246026	172642	216665
16	RPS16	68204_GPLQSVQVFGR_2	P62249	818568	1652683	807664	1865094	1185459	1180479	1332995	1713689	1338001	1538268	544618	1169334	923423	1475883	1470397	2120576	312547	1369201	1193667	1193304	701404	1911494	1413513	962762	1138158	1662616	1250815	729656	1303114	476819	1022130	1530715	427119	1289337	1123985	936005	548491	1020327	446759	1539786	1551581	1435579	1383661	1460289	1783289	1219613
16	RPS14	84063_IGRIEDVTPIPSDSTR_3	P62263	968759	1481209	868098	1788201	882201	1207496	1168345	1513539	1256707	1387907	437138	1533316	940195	1655527	1707356	2325917	318873	1028605	1198579	1334042	783897	1854981	1259039	1059685	1083862	1453473	1084260	630863	1485595	428642	892155	1426888	260869	1478279	893250	687864	485407	1087309	359952	1780997	1647778	1574808	1418743	1571269	2105419	1429801
16	RPS13	66511_GLSQSALPYRR_3	P62277	337962	836710	151546	1156040	650144	573889	797402	924430	836402	1023131	251838	861629	484622	833191	845932	826056	151430	721400	621656	652117	427932	1015543	857004	208390	574115	984237	723163	286244	776629	225101	412705	711548	80069	889459	548025	416081	267055	345792	171404	798327	890536	809906	889200	737830	1226202	760533
16	RPS4X	121625_LSNIFVIGK_2	P62701	495480	1345505	487173	1426592	972219	821286	990144	1608136	1081028	1250270	345278	923482	716080	1160252	1377595	1553582	269963	1080050	881053	1124649	542895	1870993	1310765	651203	1004593	1219004	907163	665914	1181935	347169	861027	1112234	219343	1272923	806951	692815	419681	656558	304178	1251421	1392909	1325576	1312996	1239602	1582888	1139755
16	RPL23A	103556_LAPDYDALDVANK_2	P62750	987455	1536395	479165	1464403	1128266	1052983	1243197	1545298	1134839	1536135	449319	1271834	775773	1638938	1464453	2278428	321369	1358775	1002971	1260095	790982	1800771	1280446	670662	1140804	1615594	1099811	664900	1199918	464816	874587	1583242	304570	1484664	1020654	1208031	524953	996719	355015	1498164	1581077	1252461	1437923	1434030	1915763	1662067
16	RPL23	69791_GSAITGPVAK_2	P62829	392807	1043927	331286	1056959	983183	797480	987951	1311788	966719	1233382	330531	795888	714029	1194000	1140138	1488179	279381	715704	647617	1075636	537454	1250153	997121	855746	713729	1287000	991459	673755	907066	369008	859673	1200969	132344	859939	895637	635544	149499	948703	279858	1357152	1267725	1207381	974502	1084197	1571538	1318023
16	GSTO1	69806_GSAPPGPVPEGSIR_2	P78417	396955	738699	356317	434808	717248	640325	651867	759504	712517	732723	783883	921498	1122503	671204	754365	326145	563980	972547	375406	677179	515028	443504	587616	440310	423805	866126	918621	486880	534037	500507	1101567	729280	390107	491765	936955	835297	814247	573683	613602	661523	812375	760458	494870	669656	520889	549314
16	FKBP3	15293_ARLEIEPEWAYGK_3	Q00688	203528	372605	178085	255118	254295	259754	292218	314275	335767	694289	206595	326161	404329	398223	354152	490893	267685	501152	558741	395775	213496	518792	424826	164233	525836	447630	310080	147153	525824	190578	298340	608877	95534	436307	256151	284225	224465	184680	260155	444836	632099	331497	468518	289816	498458	391880
16	RPL18A	133630_NFGIWLR_2	Q02543	149039	624306	322824	835712	481533	516565	406700	756334	538432	560459	138966	371474	405860	486722	711365	701984	140670	399214	481028	542551	257771	808276	417800	185265	441378	591251	447324	297914	492849	142231	401195	628495	181373	596927	420097	312022	161241	234478	144481	616170	733771	757436	627584	666209	654283	607434
16	TOP2B	28439_DIVALMTR_2	Q02880	23911	35872	15684	48557	138644	333482	58957	1017108	129346	19584	199957	22003	98987	135721	137265	175748	55806	117220	148188	164302	67301	127128	116593	142736	151164	106498	51528	68715	248645	65257	139945	107415	25365	141178	106289	119544	65791	116403	234768	172178	127397	137334	178237	127403	128269	161942
16	AKAP12	46824_ERPPAPSSFVFQEETK_3	Q02952	62052	63023	93600	172014	153683	68102	103970	103206	83806	58810	163396	84889	190329	145066	86650	115348	204374	139114	73838	90626	105413	132686	81286	91733	113962	84795	81939	87046	139277	534000	93674	284252	357298	62990	68799	106228	1191618	83980	225662	102675	106565	82976	72179	124069	114816	97770
16	DST	183024_TLEQALQLAR_2	Q03001	119955	98931	125297	101983	85905	60085	120216	130057	115079	134588	129669	146105	96116	95782	121498	111705	141742	115942	180221	82678	83170	86187	96236	131351	312678	90912	107945	77083	99385	78698	126860	116898	48805	155832	86206	69924	118794	131857	160184	150891	96375	137204	58679	83506	118554	93301
16	TP53BP1	47965_ETAVPGPLGIEDISPNLSPDDK_3	Q12888	201702	114397	293511	91220	109573	559388	94314	111247	119735	251544	131627	153727	108419	122523	108321	388542	102431	92329	109247	149457	149367	223961	83523	215541	153677	84178	84335	345407	103185	498746	526490	95952	647279	82713	155721	92014	69264	115793	101607	378549	95702	103623	116294	498932	107411	92337
16	MYO1E	208831_WTPIEYFNNK_2	Q12965	279602	626020	407884	142368	480817	433393	501542	216563	527808	393226	242745	338257	391213	482074	290443	307735	276830	512975	552302	428853	406893	466907	548515	242114	521448	364794	496529	231249	556359	109259	626877	383524	302299	422874	382389	487749	89469	232327	329815	394684	318945	334387	349412	463333	470285	527398
16	HNRNPA0	107584_LFIGGLNVQTSESGLR_2	Q13151	113010	239629	178202	195077	314803	198735	213114	273564	219152	236099	134933	219690	235826	401692	361125	331050	130506	233308	312467	315512	229903	299831	255398	212626	320370	299107	246093	132068	347261	128876	275836	451684	119949	355610	243850	209508	148407	198868	135558	319880	524360	359644	475163	257728	330791	299856
16	ROCK1	140838_NVENEVSTLK_2	Q13464	337983	543002	266763	533935	653441	593153	328748	522360	377777	393398	391270	260377	482386	327658	628844	419994	437188	424548	346690	495870	258835	333706	503254	238971	437481	376385	333639	365105	645647	79771	576863	542320	56821	341707	399486	104234	497904	472227	377597	427664	386809	751705	377181	481847	374776	662166
16	SNW1	154604_REPPPYGYR_2	Q13573	696800	158221	652349	965964	917327	724310	303341	1449520	1541624	386466	527689	2149797	652694	741625	1329306	551335	782382	834092	1093633	1346377	759264	824772	873181	540920	1025504	1799733	525305	758369	1464252	260260	830716	1027854	248913	1852216	926197	1627321	343530	404376	212881	1066946	737903	994179	1540306	813916	504766	1401912
16	UBAP2L	170822_SPAVATSTAAPPPPSSPLPSK_3	Q14157	1709093	463863	1098601	433106	168298	3221344	756313	465629	324673	239233	614362	917811	408945	517824	226948	2135723	659984	188044	580054	164554	481837	1040642	265550	1088075	834372	197718	449463	2418646	343158	2138197	2187289	592483	5820473	669766	1498958	416322	299092	879580	481448	1729562	626766	192718	647186	2686103	523604	155415
16	FLOT2	89887_IRQEEIEIEVVQR_3	Q14254	349319	206894	417045	216456	302674	184679	176865	138525	177189	211826	152184	147660	256826	160570	220829	170535	361168	210771	291858	308636	164216	213870	167287	201473	273950	217380	188560	68999	259608	255872	144538	203305	78963	257330	272683	161991	189793	493392	242723	190590	262354	206499	223049	212460	242904	315561
16	TRIM25	172847_SRPELLEYYIK_3	Q14258	371860	566445	381603	494944	462713	484289	342161	571637	550105	374863	155823	427970	233306	604463	571208	282736	109686	416053	757184	545052	575543	623216	522374	431217	801934	635866	438721	272468	663395	192362	473166	413472	93853	47764	432554	318370	153263	413628	110885	461151	517258	510374	869010	505534	601571	560367
16	PCBP2	85459_IITLAGPTNAIFK_2	Q15366	229330	617733	376661	659632	774125	834079	562055	914122	809371	769476	475970	692974	816270	712837	1077966	1210135	477427	498777	699315	751296	416210	828121	804837	753293	738434	991826	721581	299517	1117954	350393	580402	1096405	139901	753635	538074	452952	396279	737803	503553	900382	1185363	936011	991379	1166979	1041566	677737
16	SF1	188985_TVIPGMPTVIPPGLTR_2	Q15637	239043	400963	293387	239367	425988	371699	376323	227658	464759	227805	192680	307119	259764	361561	449955	404635	239642	414783	450085	419593	282261	419065	309568	280861	396896	378597	360437	229023	429451	115850	498108	455446	201954	398477	332018	384394	138150	247827	115026	406114	452348	412390	354832	397513	398551	528425
16	MAPRE1	99477_KPLTSSSAAPQRPISTQR_4	Q15691	293121	422425	123008	304760	328765	374624	400227	382564	184219	400353	274226	240165	328955	387564	494515	520181	177641	405475	357814	412192	211530	367271	391340	144448	368034	341742	333544	383354	593071	65180	405721	453014	904654	431172	271606	343860	272781	196688	224107	478408	425249	464046	444589	510956	508162	397086
16	STXBP2	172166_SQLLIMDR_2	Q15833	258268	416550	202209	312911	389472	364616	398649	446358	379402	452390	136735	347911	249599	363072	481139	454352	45153	438460	315700	376559	202073	429715	421977	194051	334768	432069	367333	270916	359405	138283	387065	338177	99433	356021	317874	310301	164458	236303	117942	496843	391391	436484	383216	423559	449189	448640
16	DBN1	100475_KSESEVEEAAAIIAQRPDNPREFFK_4	Q16643	214719	261609	188732	145885	161588	183240	233438	157724	223211	276516	268227	246068	387124	232063	189126	421202	426578	300326	201553	276972	136892	233339	239155	238392	185868	257978	203042	167274	212812	218712	106751	162302	163654	164869	188034	240804	267896	124407	429011	325535	385729	158290	131346	280874	116608	128963
16	TWF2	78272_HQTLQGLAFPLQPEAQR_3	Q6IBS0	350320	450199	267141	206769	358751	362534	382813	289126	409565	444708	218474	376258	371129	696690	350495	501274	210446	498415	428568	367583	292211	248328	423757	277486	431636	482598	452240	196145	448086	182074	544846	383658	130740	408683	352664	398735	191162	255412	230149	491641	384858	395348	427218	325908	242544	390473
16	CCAR1	92488_IVSQPQPAR_2	Q8IX12	94815	171003	29560	175269	118654	99354	134261	196932	57115	197366	31400	153739	76018	159480	149544	129213	35690	129926	131737	116133	97282	155161	156700	67060	144713	175236	103690	59623	173041	51549	100735	151105	4131	187728	98888	90901	39912	126784	30465	115724	192361	148413	203068	143792	180994	128162
16	DAZAP1	108104_LFVGGLDWSTTQETLR_3	Q96EP5	140021	546776	309375	264884	817651	383879	368641	471253	439385	407979	332599	425552	620003	157798	530288	532624	503064	606943	553614	607315	73199	604127	436301	270655	385989	400636	573569	555461	394721	339851	719953	446721	605100	365351	485076	455396	446361	381442	511144	451255	701348	497855	366306	233322	596215	679542
16	CDC5L	87012_ILQEAQNLMALTNVDTPLK_3	Q99459	354666	668340	579419	765921	624955	469831	435706	982000	644606	441500	571146	414150	408735	761707	903279	389439	420665	610607	1039017	864501	604477	795746	605469	444410	1089654	870624	544736	414642	920647	243606	769573	603676	178311	1247925	610731	656163	225373	362753	452959	635689	764762	967335	1302661	653360	646960	853886
16	PARK7	26792_DGLILTSR_2	Q99497	810561	999583	261446	359163	74156	791051	478974	554749	839274	626357	738089	407586	1127507	593086	782484	840730	945187	859457	660067	964796	438495	811292	620518	365633	677570	573326	612231	343733	934631	406573	1108015	841096	309593	673226	605996	729976	788800	458925	936969	934187	756031	760084	611041	784814	734356	1122791
16	DNAJC7	56122_FREALGDAQQSVR_3	Q99615	194409	200391	250627	410567	214490	170549	517164	490821	413330	460791	382742	499112	391604	566629	537273	671647	121713	186569	350112	381422	269386	418353	215895	394042	376680	440371	138904	301797	486677	289612	158328	412306	222086	413112	332501	150749	534400	501920	96538	430257	481116	403499	465567	474636	242554	62410
16	HNRNPAB	61668_GFGFILFK_2	Q99729	253656	687257	167002	643481	452141	542451	581043	739606	390260	577999	99207	546818	285939	881291	690352	688073	69682	799168	957825	761830	276637	605347	765062	344008	917460	816068	637723	177049	1002201	97731	444644	781309	104899	982410	371245	357387	116853	500248	62041	514450	967906	815318	1123939	652935	621988	790172
16	SRRT	3942_AEIISLC(UniMod:4)K_2	Q9BXP5	1187152	228459	90907	209149	198190	163473	605084	222521	178889	77589	152715	380429	144839	148167	241405	284214	144887	341749	230030	83394	101584	258251	350132	197193	143518	326400	61050	365664	254496	61164	189703	211318	185379	110116	693819	36029	264610	215756	190139	238246	219961	207262	260775	145045	184481	240269
16	NAT10	168214_SLFVVVGDR_2	Q9H0A0	23719	38772	33293	78918	86914	53799	42998	102487	73572	41155	45940	43104	39695	44619	69603	52194	70644	48364	34087	58019	37629	73244	53018	1070712	56750	49496	37891	46770	41689	19010	692408	437514	66890	42883	65583	29459	15481	61279	63275	64018	51256	617996	91457	76099	71770	95933
16	MCCC2	117231_LPC(UniMod:4)IYLVDSGGAYLPR_3	Q9HCC0	332777	117032	551596	97092	50857	873249	93329	99215	63702	144937	134701	140864	108260	181697	193118	766362	114757	100311	183616	130339	165662	335731	110540	325082	235856	174438	109417	594491	116718	879775	839648	109295	1398410	105006	234454	128770	64743	176370	81628	596575	125707	133453	148614	802866	153678	55430
16	IARS2	71087_GTGLVHTAPAHGMEDYGVASQHNLPMDC(UniMod:4)LVDEDGVFTDVAGPELQNK_5	Q9NSE4	176403	284993	336830	264483	370153	336255	277299	208694	474722	199414	226171	339387	323313	272525	254085	252123	242565	292299	295486	221792	587652	225349	255829	139400	235098	294539	238859	298901	310619	379238	398725	240403	394952	223327	325402	339612	295423	174714	163857	346689	218357	253616	236890	243364	281414	301195
16	BCLAF1	126610_MAPVPLDDSNRPASLTK_3	Q9NYF8	129985	182662	72666	80830	176744	179543	190328	184874	111916	128301	75107	230761	121181	183838	152888	240865	81558	189088	200367	256618	156453	311289	247481	85891	217262	218116	186775	89824	283653	99926	155998	201591	42796	250594	139874	127983	63686	136558	86558	218417	186888	144538	251032	209404	377338	301478
16	TJP2	48418_ETPQSLAFTR_2	Q9UDY2	37301	61515	23444	154391	49661	70709	437555	28485	58971	256919	128554	365176	60141	252273	260663	401155	453216	40168	43715	58598	179800	64391	284584	247686	43076	312841	296723	413609	78798	62028	367711	73869	48025	343150	419735	283171	141254	41601	96177	44471	313893	158349	49920	263430	237889	310321
16	NSFL1C	165413_SGQQIVGPPR_2	Q9UNZ2	201879	228675	119646	192131	243539	183191	298359	256232	167997	292143	177730	221499	199719	270608	274704	347849	175315	257355	255312	199522	229493	195929	291740	160246	276733	204703	181020	102369	352092	178445	159503	177249	160452	333115	170657	222842	218430	189236	250107	290966	198616	229177	310367	200774	273394	259653
16	SH3BP1	207036_VYGVSLATHLQELGR_3	Q9Y3L3	120207	179668	430534	186336	170437	173793	152690	269310	150375	268375	102222	253517	193691	294507	279208	170352	204525	196237	101499	208246	123301	212580	188305	127498	143510	223073	221300	79324	244588	143747	330783	330583	162054	187808	133749	115254	178754	214201	163029	152673	366595	182562	171595	126666	208559	373222
16	SEC23IP	143355_PLTALPFTTGSQDVSNAFSPSISK_3	Q9Y6Y8	230616	419737	250591	249417	367650	315133	322728	258204	405570	233624	147018	273106	230155	305513	352081	368949	51491	380160	346862	424505	276944	411593	349481	274077	382236	427041	332467	178608	427030	105890	395806	367601	128793	368001	320770	359660	117936	253761	120153	409178	417781	463230	353405	434349	453982	413507
15	AIP	198157_VLELDPALAPVVSR_2	O00170	1083838	1226764	1119110	1036524	1301394	1181504	1509589	1689169	1278738	1455604	581148	1265681	1128199	1427004	1490753	1343096	637200	1304843	1330944	1794731	823483	1888368	1365652	1123837	1414250	1792810	1613600	806594	1772897	515197	1523879	1632918	232411	1918836	1123793	1034510	676401	1174139	780628	1293290	1546640	1319282	1393020	1251177	1914490	2028728
15	SUPT5H	74095_HEDLKDM(UniMod:35)LEFPAQELR_3	O00267	490118	808410	573150	73941	648034	609225	417923	673301	379791	691212	979816	517494	1681585	112712	632285	1222880	2477708	344765	850004	966652	431485	634714	733949	749965	875492	649282	266828	421902	1052778	519137	592054	788991	438891	636661	159861	724966	1149739	667920	2518787	742081	249499	693944	928496	676366	691112	352622
15	IGF2BP3	125836_LYIGNLSENAAPSDLESIFK_2	O00425	47666	61381	59192	75392	7739	38240	87198	75576	84414	85278	77034	89161	84518	95576	72689	117473	94766	75190	72317	66137	60685	97103	64704	55533	84284	82101	83815	14164	70468	95076	75332	65530	68736	70515	83210	50459	70528	136449	10085	66576	42630	87628	78746	85452	115918	88317
15	ARPC3	111135_LIGNMALLPIR_2	O15145	759746	1831082	1193538	140368	1619298	1461408	1201762	1049166	1922040	1159849	250717	1049283	953810	1487042	1546852	1283222	538214	1702893	1845400	1902552	1322704	1707784	1928558	634109	1894231	1330128	2027478	592416	1790368	639829	2252840	1073826	100665	1261533	1189499	1391075	289112	618471	571750	1521891	963394	1585327	1155952	1396946	1639392	1847119
15	CALU	195965_VHNDAQSFDYDHDAFLGAEEAK_4	O43852	154740	282113	165355	255334	210809	216368	195572	238005	163752	259932	269510	156178	239395	199193	209523	265515	250322	190658	248804	183040	126718	242804	211024	145621	198512	165135	210324	243131	254482	228128	220932	230037	225608	172852	215409	166313	252377	276082	334211	257184	190057	240600	163166	210383	198412	177975
15	PLIN1	194690_VGALTNTLSR_2	O60240	89550	111187	47136	137296	219712	158802	548180	147938	175452	212559	33536	91265	148445	90251	184395	176831	72394	266618	196877	48886	86435	102011	46330	218122	161111	122039	37485	54014	203593	35509	41433	146221	125929	104025	156774	200710	86363	192390	100107	107907	302893	198187	304060	149043	208070	183251
15	NDUFS3	41851_EIWDM(UniMod:35)FGVFFANHPDLR_3	O75489	148810	279635	245850	333122	268162	192845	163288	400233	264566	189985	82035	182559	146499	315017	383233	147361	59903	251918	440011	331907	272097	353367	267301	177664	437966	342360	215017	177374	385664	115072	317535	220609	72990	433982	255152	272255	80276	153088	66323	258357	316571	419173	551780	238813	232565	320361
15	SLC25A12	80904_IAPLAEGALPYNLAELQR_3	O75746	43714	673149	123007	107772	300300	95532	490064	109400	565727	111718	169340	413836	401127	696203	130116	440995	392505	592419	130597	150724	1212392	576539	101109	513112	156373	644846	503112	359975	159977	291915	450264	89415	381667	629867	289817	290823	170183	372549	449800	464927	80135	130803	117081	100328	731583	138454
15	GLRX3	105902_LEAEGVPEVSEK_2	O76003	168240	237290	53791	72288	218019	95820	81980	243874	210591	230025	260430	230151	215119	202702	214125	215626	242046	270780	417211	184218	79245	29747	212450	147586	192050	237783	194173	259730	204991	216111	238015	228052	225010	205505	215500	176512	232390	247350	204753	169869	195151	203773	221630	230319	182817	249498
15	UFL1	71957_GVIFTEAFVAR_2	O94874	29909	65848	57502	46863	90946	133565	58501	58660	109556	47942	53863	49313	180601	69415	113452	96597	97737	66042	24763	92408	107006	97008	56140	94421	50975	45870	80171	87165	27955	72375	202998	137192	162279	39676	129261	16571	14980	93376	120247	158330	113499	115596	37397	97267	119966	34743
15	AHSA1	194551_VFTTQELVQAFTHAPATLEADRGGK_4	O95433	67277	183296	110501	64484	133390	208005	150904	149187	171107	132728	92265	94422	226237	170541	214353	234675	124835	172075	116579	162390	98718	187901	183452	178397	138378	154438	178998	73888	246560	82003	134949	266180	63693	153458	46148	149111	103163	169010	152688	209627	316020	244603	204120	277089	188375	147730
15	ETHE1	115650_LLYAVNTHC(UniMod:4)HADHITGSGLLR_5	O95571	12359312	19389689	11868785	15650237	17292327	15628517	13287278	19735788	17034615	12549615	3088709	12529895	11578724	18552268	21594254	7287997	2622486	15212670	23650181	20034504	22491162	21712545	16977388	13810481	24409158	20573639	14825520	10518360	22180129	7559485	17365320	15951722	5595064	28828431	13682477	10148844	711839	14223264	2915251	14347948	16176519	19547189	24395018	15750669	15886066	17588812
15	C5	204229_VTC(UniMod:4)TNAELVK_2	P01031	512224	916015	455016	716163	735851	555714	764542	937213	543072	1900555	431630	555379	614912	770218	502072	1285841	387660	880028	403396	786318	325998	782769	760567	412654	505312	619707	785366	344774	538890	349361	556281	901323	183964	580501	622648	645049	409244	760972	437610	896786	780727	479782	410836	581293	825733	1115698
15	HLA-DRA	12721_ANLEIMTK_2	P01903	937996	2726767	4408356	232442	9995416	959595	1827953	420867	1582229	1465728	208626	1005575	496098	3795811	1728109	158871	220363	1606739	9974785	1699978	1026222	141448	2438133	503258	12050152	1302604	727183	614904	1766324	739382	2324175	1013117	80875	705096	2732655	1107991	144943	428592	94077	914768	1062486	1788854	544102	1874593	157719	2163040
15	A1BG	134480_NGVAQEPVHLDSPAIK_3	P04217	1178958	485474	6306942	1424183	935839	588970	1533903	898889	415805	1167756	904832	1217501	705167	1199107	350375	1055434	1086315	786524	936547	966768	522588	1782270	798428	1056269	766599	1439522	1543109	925646	364397	698665	927437	857060	1065323	301921	1547683	600026	934565	2441199	1263822	1451708	1744558	1006963	993997	1064614	750232	1058139
15	RPN2	90892_ISTEVGITNVDLSTVDK_2	P04844	6443833	4147408	8599037	6709485	9780353	9682444	10361055	4542876	9825634	5979696	8131142	6037241	4506199	10500238	6206747	7160264	8444774	9661717	8031237	5137887	5277531	5376258	11118044	7580545	4970398	4628600	15392150	7569943	9652000	6733268	9760137	6565130	7123788	10078406	7254291	8593924	6904137	10759350	5746889	7167957	7979042	9398486	7408888	5912301	5397635	10776682
15	HMGB1	96271_KHPDASVNFSEFSK_3	P09429	175855	333745	140137	200373	295399	416015	223586	282622	381901	356604	79056	290291	318955	648895	356126	447046	142778	275798	349120	563256	376537	490468	339958	265973	348884	311760	269578	226497	524380	203470	441908	556153	123824	392687	246469	236671	146684	427930	153771	472521	600674	321603	477055	423526	461499	508599
15	HMOX1	208514_WQEVIPYTPAMQR_2	P09601	133777	252184	82289	132077	190294	575149	139457	75716	218525	199798	268161	253522	422200	258722	197643	272193	392073	219416	54192	150755	128239	321166	194857	698515	219979	260840	260503	143812	221339	144682	190644	196413	86920	179964	290048	243110	122723	960409	443191	243944	209779	207382	241418	593824	220288	156258
15	P4HA1	105611_LDRLTSTATKDPEGFVGHPVNAFK_4	P13674	1777982	2016231	2303503	1041187	3306960	1720724	3043210	2194727	2256634	2532217	1391302	2287356	1953099	2154524	2591556	1746224	1647260	2769640	2987672	2506846	2111155	2099160	3266518	1248838	2699435	3171646	2032274	1716097	3152508	166081	1725129	2527783	744737	2431329	2352600	2635437	1549390	1440458	1425302	2326226	2187021	2983708	2284709	2303334	1984368	3326617
15	LGALS3	80762_IALDFQR_2	P17931	500837	1277352	334282	761705	1128335	386848	518041	701261	679086	465907	516481	1430971	852042	747691	897089	27877	343965	1691774	319152	1154750	554746	614893	886127	226631	450092	1007213	983318	597274	362350	803753	896836	702298	221945	430730	906653	1074436	480198	310933	376528	794362	648474	1002420	597738	497271	563568	872879
15	EIF2S2	170896_SPDTILQK_2	P20042	382944	668661	192110	459708	666411	796160	729675	812237	743333	707044	168449	525383	523969	735321	725900	828448	617393	560124	155564	569150	420976	840326	597083	312351	577906	763842	557861	404332	522925	269643	439120	717049	149862	675266	603440	779997	222978	470383	249608	813856	752856	738954	680230	765537	1112127	855047
15	GPD1	43509_ELMQTPNFR_2	P21695	71243	60116	75851	136360	106121	76990	159199	80191	106601	232931	323053	183442	68493	108672	144114	199461	211403	126953	136802	96446	123800	88988	223404	85757	145215	256676	74670	93856	200613	84228	129926	93805	81377	111201	240351	150365	279012	274940	198834	213926	140977	182932	151802	175964	67348	209459
15	PSMA3	167591_SLADIAREEASNFR_3	P25788	228465	508336	268048	517997	436765	489066	460013	505268	465302	549601	220202	522328	342320	479320	613986	585888	185430	600482	344061	550666	202519	627415	456408	188521	387161	692272	487350	279388	607965	187019	659559	364567	181734	485632	336758	390658	239395	239549	186123	513734	421763	634445	550561	569814	527386	563201
15	PSMA5	163901_SEYDRGVNTFSPEGR_3	P28066	235234	485596	284155	511908	333606	341048	540301	381413	383813	554317	227434	633808	304967	457883	463183	511252	331217	552175	372264	445987	235869	456705	399404	331457	338276	572476	476660	195549	429423	194190	487127	341045	133080	407764	384660	318570	267350	369828	202998	429117	358624	463922	418121	494818	468610	513882
15	POLD1	190848_VAGLGTPSFAPYEANVDFEIR_3	P28340	238856	111308	378873	148763	168609	592426	101881	176312	117576	177585	140294	105070	121241	147757	224753	531361	140596	154403	145473	232934	149895	263304	117371	264690	206893	176011	169461	391632	78855	562362	630520	105925	918157	110461	189721	123626	158087	171309	103789	426205	122576	236935	131823	597228	138131	118511
15	MAPK1	69264_GQVFDVGPR_2	P28482	212564	324536	167385	241248	397218	301451	264708	335901	270765	451635	562352	290655	737645	204279	313245	252230	1178620	411690	616163	347706	288500	292620	414497	219654	602237	316291	318652	236088	501950	347026	327996	421563	230940	347525	312277	265430	637405	242333	1320317	315232	416629	313706	338656	257993	300117	337051
15	BLVRB	33286_DSSRLPSEGPRPAHVVVGDVLQAADVDK_4	P30043	279951	219401	496618	124160	216404	768868	238625	173680	462764	161922	228081	252668	332047	360862	288097	324987	323367	236984	176317	238890	289067	332327	157884	277211	198975	248936	257285	442916	184412	439886	623321	188199	1222646	196754	266374	283362	219929	213936	375149	436287	198543	305868	259095	476354	251036	204318
15	SRI	121769_LSPQAVNSIAK_2	P30626	317547	455477	615490	517531	732423	342545	1119987	471098	449024	408755	756283	481694	933299	383607	502951	515528	942887	555237	511983	434088	358646	395661	574318	308301	384347	419256	505984	360194	306010	641093	592194	1062684	393183	371443	471025	585062	1061230	269605	882910	609872	1177039	525630	445440	508709	354809	469740
15	MAT2A	57729_FVIGGPQGDAGLTGR_2	P31153	244961	340205	270374	335628	253448	325451	304441	406508	230523	321993	218767	408992	307218	330670	413751	411820	287583	337140	273512	293713	140664	426129	278322	294647	257666	460160	354530	213244	404895	129542	292085	377210	98457	441955	241492	220697	219866	429547	317347	403713	437711	494945	393121	442164	522409	290374
15	COL18A1	18376_AVGLAGTFR_2	P39060	118194	181841	69507	392246	281875	229453	293037	368787	238773	248455	122455	261744	202934	225046	258173	62849	46924	199774	254994	293173	147578	183421	107699	251092	111254	244204	259197	530476	159880	563922	161037	230892	84369	431502	372339	232060	156509	120445	147721	412483	317828	273094	166513	160919	238307	248442
15	RANGAP1	59561_GAVAIADAIR_2	P46060	133806	235555	117325	191196	162726	246816	164795	232986	220962	221748	119504	370595	201417	173889	246582	359682	122688	192806	141370	242121	116942	218897	160420	162472	176518	214842	168567	133565	252026	332998	162614	241228	105538	210546	138003	130940	130778	166209	133312	275307	219911	214382	225964	301513	244093	277917
15	ARHGDIA	3748_AEEYEFLTPVEEAPK_2	P52565	443112	621215	477171	332892	612244	632701	354432	537218	677177	641522	472629	348372	680500	369891	681413	1002389	597807	680238	499242	671342	387402	659172	656339	439995	483145	522127	583004	416639	696794	315163	842712	627164	195374	590079	511247	726600	624715	515875	645064	693912	538936	711178	532702	629868	605117	614053
15	SEC24C	171611_SPVESTTEPPAVR_2	P53992	103270	134170	126723	154632	77379	17274	79120	171353	106734	164309	75099	67399	110620	137463	126767	142025	55822	90320	121207	118882	58803	156110	110210	113008	116800	121020	108901	100554	154768	84711	111214	145524	16621	101488	116971	107362	85345	132075	74225	143712	156659	150378	128563	118645	172391	117931
15	NAP1L1	105116_LDGLVETPTGYIESLPR_2	P55209	268705	514278	417013	355976	366336	452201	317898	544710	333120	466641	239716	322981	481250	572058	435031	1026426	210403	548558	499230	544787	175053	557973	503964	352500	491322	418074	322380	168996	588940	144854	306847	737570	146200	798833	306592	338921	281045	392322	243943	609928	723267	441139	804417	571260	557307	502890
15	PSMC1	190612_VAEEHAPSIVFIDEIDAIGTK_3	P62191	253878	420589	303532	271552	352369	363230	316835	397728	398208	500779	240157	346031	311891	408897	435504	476698	250395	441336	396290	516486	297588	442601	416866	325342	424632	431527	432687	347012	482241	561099	459309	426351	750296	410480	344124	349810	235963	259404	247885	390463	486245	498639	447631	420603	389458	506400
15	ETF1	101072_KVAETAVQLFISGDK_3	P62495	4915558	1298658	3490477	440126	386614	11032386	1291751	786196	937974	819791	1543205	2637106	1287321	1412141	754770	5596778	2103803	817730	2081038	522574	1311083	3942369	821037	4374829	2797388	721331	1334721	8392950	966059	4648861	8484159	1336755	11615501	1988107	4305768	1284726	426366	2739519	1810480	5254368	1230040	568910	2313616	8648084	1831866	267289
15	RPL30	168115_SLESINSR_2	P62888	282500	789029	255767	1007307	641078	523136	530349	833235	568690	573711	180438	505180	360431	606445	822624	831689	163256	553806	457209	671081	290081	867177	467906	213385	508785	726109	542304	409245	603201	217428	474786	661494	139747	678119	532746	453277	261899	292676	180127	724442	721472	800504	628094	787992	847447	782954
15	RPL32	68934_GQILMPNIGYGSNKK_3	P62910	143532	409300	116219	71860	333488	298549	258634	288683	414995	233970	78030	157031	263186	372603	285507	692228	85223	284228	292733	373628	177627	567268	317886	84399	296516	338504	263914	199149	365243	96193	332050	322048	72237	286965	251306	271115	92072	124892	99378	589822	404422	352277	376901	425420	407889	413154
15	EWSR1	1999_AAVEWFDGK_2	Q01844	223188	387826	108643	260160	411703	295993	296042	447594	296932	475442	148681	287517	249816	425205	327803	430061	185511	368321	407476	448580	270086	462642	479969	165647	533557	343320	348140	184866	504277	130580	387532	369096	27415	491801	242366	252386	142407	304753	41434	393638	421430	320396	469865	405673	434148	494117
15	CRYZ	194031_VFEFGGPEVLK_2	Q08257	196494	182403	284528	249677	429099	220120	313557	240100	244682	271980	254492	202323	348188	154467	271482	218235	241542	250994	715913	265028	270056	185743	387878	177064	765249	200691	198179	358995	463598	268791	224817	372286	189063	337732	197752	215315	283434	161171	277673	219277	426752	295186	329200	224827	135986	265485
15	LGALS3BP	43936_ELSEALGQIFDSQR_2	Q08380	126748	219182	197369	37923	277330	278091	259543	141717	299385	195044	117241	194330	211062	215513	200903	167245	158012	248590	224951	263540	156265	239363	292941	137368	212489	228379	232185	161305	279103	149766	331640	188986	63539	181123	190102	232478	120363	109814	160779	231365	196934	240055	175391	276601	176370	276356
15	AIMP1	72086_GVLSQAMVMC(UniMod:4)ASSPEKIEILAPPNGSVPGDR_4	Q12904	119589	216906	164968	179480	269831	221439	201019	233299	254222	171294	151439	262271	154317	222318	256664	154070	195076	217034	210980	223249	166975	260895	231099	140878	211180	184599	197634	176144	172253	291161	343836	201830	200655	165378	201483	204240	166064	108662	184724	203122	149852	234010	165643	241047	192500	253231
15	ECH1	196534_VIGNQSLVNELAFTAR_2	Q13011	170408	239973	283980	309075	325045	288761	308164	74618	341222	217953	400665	276871	270242	263670	451299	362201	190387	277045	431892	370478	171676	506395	339987	200063	422647	449712	301404	329255	373243	218559	225401	298836	143078	244672	244648	193146	360674	272630	170844	325332	319990	400930	229479	231649	495400	393182
15	DDX39B	200638_VNIAFNYDMPEDSDTYLHR_3	Q13838	147725	259073	180307	48345	202107	184749	141721	136674	218588	186853	81345	64594	159564	149249	218425	223314	107461	222681	297810	333685	249546	256810	227933	136237	261771	218313	180560	103444	285518	99875	245766	184455	145175	435396	163999	214576	73986	136541	109054	285064	201742	241896	394519	168580	257285	245016
15	DECR1	190772_VAFITGGGTGLGK_2	Q16698	214666	386386	270902	195340	400518	327138	406872	306140	410836	477948	290668	410481	454854	549803	361890	226265	276007	531212	215736	533528	272126	469032	429250	298276	90439	432203	325556	386477	405230	259018	566949	405414	119064	317502	286680	308976	177049	284890	294636	335438	364518	363933	283810	336773	490934	611959
15	HADH	115546_LLVPYLMEAIR_2	Q16836	42889	113546	91944	28239	111810	195108	171795	96760	196271	108478	122354	90324	246856	369270	183368	268813	128454	139129	368607	339056	121792	150336	202720	166560	530891	178427	174911	218209	391553	287082	157116	212008	56386	316855	107854	141292	121450	128341	221909	360749	261356	232861	426057	265032	246021	355089
15	EML3	7532_AIAEGLGSELLVGTTK_2	Q32P44	140586	221162	203321	128247	235205	236138	255152	225838	189231	238725	211786	240604	304536	302938	249070	255382	299301	205135	99576	258837	193770	142575	302904	80518	201230	269483	276067	145051	273922	133763	223202	332334	134739	236027	276330	181524	226226	143630	319942	304020	291819	237106	204206	221698	240563	284640
15	GRIPAP1	30677_DMEVLSQEIVR_2	Q4V328	81186	95070	80560	49982	67101	31117	110915	70678	71879	83279	88518	77902	99529	94249	95925	89671	47370	96943	54950	46843	31892	44856	107927	104925	90084	78993	77897	101624	100757	100804	104767	76901	58618	53806	37185	40419	271726	74007	60261	52033	64821	56008	87591	93946	82943	38190
15	ECM29	67039_GMMSTVTEVR_2	Q5VYK3	213832	93492	108875	109633	233305	254945	123551	215172	299353	126339	67593	119932	107829	298481	190471	155948	56611	258783	247425	334583	100350	248916	316035	136937	87936	256715	101823	150522	391291	202301	317472	215001	96003	94658	216558	199767	195944	215086	118254	269781	291894	232282	122437	299518	343047	152265
15	VPS13C	66666_GLVGAVARPTGGIVDMASSTFQGIQR_3	Q709C8	90368	191213	122438	161668	128428	95729	125552	123973	65947	150497	920865	116194	403171	138330	101064	147627	417272	115526	100359	76756	81499	113328	150855	147758	79066	103836	126237	108803	101826	699687	82382	329262	334275	137471	119661	81021	1089142	110297	427533	123599	245982	153174	130416	114061	57376	99788
15	SUPT6H	126406_MAEQWLQEK_2	Q7KZ85	504970	828462	1048322	1025875	913387	738650	709317	1055066	600284	772818	605646	778692	2717	824239	780736	839627	678407	670368	552058	853562	516531	873696	688209	649955	727342	703559	681861	321716	833944	360132	593733	901061	238713	1018672	535611	434456	650390	527981	319053	697242	994547	765297	773766	744992	1027472	994283
15	GATAD2A	16966_ATEATAMAMGR_2	Q86YP4	170089	235487	114123	175451	175212	211528	172844	238971	267616	193532	69718	139869	199090	301382	320957	138973	44029	238906	243940	311930	415874	254428	286824	155737	339553	216684	245028	120396	359452	154351	249649	209745	31614	477182	162495	191748	128124	159374	116806	240670	231606	273430	494000	245284	256462	233603
15	RAVER1	203305_VSFC(UniMod:4)APGPPGR_2	Q8IY67	373143	296871	183869	134609	221586	272066	212553	320928	278676	193457	426973	269293	299070	294371	357276	229496	138889	196427	245038	388491	240617	327793	224039	146357	142614	281366	221606	174117	359806	117259	294520	278447	349570	351151	198509	191094	318633	277868	639178	298721	261531	263394	416879	315457	239331	204012
15	ABCF1	136006_NLDFGIDMDSR_2	Q8NE71	167337	279385	287468	74276	189236	297802	190884	199242	331075	226481	183579	271562	340558	313290	135863	360984	360121	328784	400877	408831	262193	424302	360608	338155	369313	248847	268693	144223	391103	90520	415691	394867	419982	348412	193654	245777	192695	257873	337300	256754	336017	261428	356909	336411	443855	398329
15	NDRG1	44600_EMQDVDLAEVKPLVEK_3	Q92597	66528	140516	100900	67579	58091	105567	44514	66888	96693	44499	44692	38776	435688	78420	107738	74445	607777	181487	22659	96840	105921	121627	75911	33233	68693	77048	79717	85181	104372	145428	308629	541024	189121	69918	125506	176040	180187	32696	306498	105423	131939	70116	97512	85947	71881	98583
15	LPP	120288_LRGQPFYAVEK_3	Q93052	190428	372781	352936	324144	390153	169409	237793	353867	172607	311405	126483	252348	221997	338303	412377	241561	248208	312146	401403	451016	284121	132444	302636	228721	132283	396268	232746	209137	529991	121424	356530	313366	171831	385388	196973	307548	368367	255371	391249	324142	390763	432089	394556	391183	300425	196284
15	EFHD2	153534_RADLNQGIGEPQSPSR_3	Q96C19	235307	584362	273204	573483	349813	161162	401697	528436	354247	454726	197990	389034	299285	455120	650140	183062	481058	550678	749072	528161	1760597	475979	385872	340561	893904	515474	488293	222559	573470	344492	361057	374708	104922	635659	448758	406987	213360	464896	404950	395056	653483	286736	384715	549287	580109	479924
15	DDX27	188983_TVINFTMPNTIK_2	Q96GQ7	63365	207376	107943	109061	89052	202826	81471	115435	106982	116607	738409	198418	522062	112339	232643	121128	87467	213139	43504	186546	73628	94120	164441	123346	108759	107658	136212	143815	212815	451594	148394	274267	246240	101691	161141	62316	718743	78407	467258	129458	306271	317008	225223	230392	295825	230888
15	PRMT1	180285_TGEEIFGTIGMRPNAK_3	Q99873	91488	206962	220925	58906	203719	173524	277156	209846	191212	146057	118178	142219	161402	215116	177335	383770	175547	153855	157760	204535	81165	306453	176076	193786	136815	249773	133782	133642	236443	217064	188597	237812	63232	177472	130851	125484	89556	120604	80301	277321	254548	197227	222238	215644	231126	231515
15	MYBBP1A	171269_SPLSALAR_2	Q9BQG0	33315	69196	48627	194682	337716	202962	91261	176610	238252	99073	141731	280283	226887	128699	217360	119804	14480	338703	48945	89663	28024	152916	233998	1314919	102955	121092	189763	43485	243341	1448	46649	126262	53181	172907	202835	237864	138340	69901	157169	243945	203560	70981	123523	221663	116629	294396
15	DDX23	127739_MGC(UniMod:4)EIVIATPGR_2	Q9BUQ8	805569	1306721	1089438	317618	1098930	949727	1012746	831581	920821	874000	410992	755482	715094	743359	1163020	805072	673988	1594817	1352680	1247469	878820	976768	1216602	664672	1337837	956933	1065936	713660	1108696	517909	1348272	826516	202177	821374	809250	1137672	554889	508292	610897	985627	1013920	1521346	886676	1031013	1052308	1009769
15	FAM129A	56156_FRFPHIDLVVQR_3	Q9BZQ8	18288	326524	59590	40790	138897	132645	243526	154139	244918	56665	320974	12904	207639	21022	158242	81617	68230	345824	133460	179419	254721	132786	229020	52674	136445	193255	145361	72723	175312	803168	166935	208816	34569	98803	136361	188900	425431	54221	18177	33167	244624	205490	207648	122444	111415	116410
15	XRN2	32091_DQPAFTPSGILTPHALGSR_3	Q9H0D6	455111	721512	596033	86986	711752	736092	751151	335669	710917	545823	327200	419988	551836	564964	433564	475125	434997	735333	645478	655873	545351	705527	802465	375703	628476	496112	628447	315432	357492	396228	801344	572131	249259	667307	539365	684264	293354	269474	480058	573119	487451	467190	547310	660723	660101	688637
15	PNN	122727_LTEVPVEPVLTVHPESK_3	Q9H307	151214	267021	143530	133365	180570	201422	156460	263606	176710	180411	210641	121438	75449	247205	239073	316403	125860	190909	262742	245452	148803	252993	232828	106435	299962	223441	173031	122313	265770	88352	177322	263409	568878	291803	130288	188808	157205	189198	85133	218373	261007	231038	300083	257898	297014	265533
15	SH3GLB2	17632_ATTVPDFQETRPR_3	Q9NR46	118900	210488	137291	174526	357936	186521	133919	196534	61305	220802	196409	401611	168747	259633	331443	320700	105813	181224	145581	221866	210983	212397	355037	70417	173173	288009	287908	109781	278192	111715	328188	200039	92405	230010	63888	147385	129278	74156	97889	225710	202026	301550	199620	259930	208197	232095
15	SMC4	143546_PNLGAIAEYK_2	Q9NTJ3	230352	586153	164682	261708	365025	473980	469100	356818	456842	451490	268938	471755	691777	496302	424585	616303	279718	573815	353804	431990	293886	686697	538770	159831	250524	383896	561830	156044	376549	342137	530443	720863	58655	378399	177399	324996	44446	153650	291835	519888	55638	372769	357751	555537	464336	738841
15	DDX18	152204_QTMLFSATQTR_2	Q9NVP1	121842	139174	73895	66862	159731	123569	146655	127678	131407	123255	50956	150242	107509	167427	157062	135755	19623	134524	143023	105212	72733	176859	112346	143565	153840	136318	133785	68175	188876	84942	112499	101470	32203	164512	98509	70309	103713	155870	87324	137522	120743	154946	177338	157416	216558	123728
15	IGF2BP1	91394_ITISSLQDLTLYNPER_2	Q9NZI8	108831	128763	118128	84673	91091	89196	113689	134176	128976	281820	244614	171410	139863	188198	73285	92066	277262	163870	125999	91816	73442	165727	134883	120003	142750	151443	70159	49716	132173	127354	75502	170503	96550	152373	114617	117949	226984	62670	341486	116736	176873	100495	129096	109437	138076	108311
15	EVL	202499_VQRPEDASGGSSPSGTSK_3	Q9UI08	125453	136480	62324	55018	90605	121501	117915	112007	126659	145135	57995	145209	71498	93878	185657	37789	50495	208363	175750	210217	155574	81775	180024	377266	231460	164765	123751	30083	175857	63813	228422	66123	29332	162985	103351	165975	59383	31175	51283	129423	70563	180595	150583	134461	80250	201888
15	PSMD13	149547_QLTFEEIAK_2	Q9UNM6	133987	172686	165094	230343	155033	316999	138705	111527	138229	119418	50386	96568	132135	155079	163276	193492	175974	109110	163936	207338	106894	22479	138801	88125	176936	140954	113762	141502	181095	30257	30047	176493	98647	176586	130608	95146	62501	65663	270998	158526	144402	179390	125148	112054	192169	185096
14	PDXK	116766_LNNMNKYDYVLTGYTR_3	O00764	139557	188535	258709	132228	155461	263433	277185	138297	200611	265807	97658	95646	191462	95020	126226	204937	229818	292774	308122	211731	129111	284853	257763	121806	262109	263265	348641	150334	102013	328140	229348	151449	152675	190165	199372	297164	131171	103543	236799	275682	152274	144918	56274	276054	140847	101625
14	COPE	127480_MFADYLAHESRR_3	O14579	1597448	2481821	481865	2668099	1472098	1311961	2111485	2401277	1598191	1355631	2586081	1756977	1719033	1212064	767687	780263	922336	2812546	992141	1060657	1629628	1044784	1692307	591358	909792	1844120	1448945	995297	1356931	5737692	855355	1429677	974362	1131759	1713369	1952734	2684598	718181	746722	538969	1840762	1466726	1313258	1263058	1028875	1210130
14	ABLIM1	177786_TASLPGYGR_2	O14639	25250	82584	55574	135638	97071	76350	95287	125184	93611	219037	77056	126680	120429	126676	104150	108975	149598	88801	132445	81353	18927	212637	95208	129041	145988	107864	92999	47647	93475	23751	43986	127004	32371	106365	61332	49922	106848	127518	182800	35413	84116	92610	113074	107624	293987	117203
14	PRPF4	21631_C(UniMod:4)IMFLEGHLK_2	O43172	188854	85716	225546	129850	140164	390461	79815	129947	68085	81266	122139	84460	162594	117776	93097	433016	59441	64150	131835	44972	78439	168452	72934	91100	122177	475924	61927	451837	112520	361894	411316	96156	1511999	205266	149261	83007	83941	77821	126997	238712	138712	94508	152496	453795	42931	164621
14	SART1	36100_EAGTKEEPVTADVINPMALR_3	O43290	192768	145100	103063	118220	143612	115563	115800	114961	120760	186207	77565	131496	88595	145261	113447	137637	101024	137162	165510	153325	93553	139974	131050	108367	173004	109490	147356	64250	151978	86091	165909	130646	95091	167870	110892	112779	84831	107219	81639	140183	160103	127682	75121	137895	153022	155294
14	CPNE3	125765_LYGPTNFSPIINHVAR_3	O75131	101993	134782	252374	110105	265090	241527	295397	154435	186895	403937	188872	174731	190997	213753	171138	198295	134674	242335	165891	201606	174873	167501	329898	373831	150468	184216	199805	171401	187171	193508	211558	148704	606150	210212	199746	148742	152516	288811	138891	220538	162326	207693	238932	217856	128243	180055
14	DNAJC13	44911_ENGLEVLQEAFSR_2	O75165	588784	252650	881896	29002	257270	1436749	249575	151623	254951	150382	252110	286685	253911	423492	50614	1188707	259556	29063	376033	187203	350370	592318	253183	559195	443750	310612	293234	983573	340591	1240930	1418606	228411	2112807	236120	336172	239316	144512	294554	271700	1035541	290846	263437	267409	1330438	267074	121889
14	MTA2	116774_LNPADAPNPVVFVATK_2	O94776	95567	172975	43897	120647	105202	132364	132774	141501	110820	120224	120963	97361	121921	217839	135305	189267	65121	170762	216793	190662	87994	198240	130981	63658	233040	183485	134093	39991	214233	109512	129966	249039	57443	198418	88548	105950	191662	97307	50541	136684	260894	150519	160790	179820	222864	195273
14	PRPF6	1987_AAVELEEPEDAR_2	O94906	257589	717323	417615	395585	647056	578325	485020	688733	729945	568455	174047	318532	470103	499841	841745	738122	143409	607417	758897	908162	521732	730939	523719	593007	930543	574909	545394	392111	852707	232234	652424	680501	144173	914644	441585	493220	202435	670008	182410	750271	768765	908933	858939	711995	687891	836902
14	ITGAV	6722_AGTQLLAGLR_2	P06756	103458	145989	34857	171300	115753	95430	129200	150194	97088	21912	105231	139276	117516	44939	123797	43298	48296	153064	62065	95504	87838	55641	101832	75533	97667	59135	81940	70542	133318	114472	116602	142911	88010	100617	147985	91259	116151	81179	145033	105051	126521	111562	82118	51835	45438	68359
14	HNRNPC	201640_VPPPPPIAR_2	P07910	2790295	6305449	2203840	6853489	4228306	4268010	3063179	8011931	2357296	5629427	1685197	3721187	2941925	5006659	6031843	5263174	1034397	4398023	6543952	5258637	2702913	5597007	4501636	2426829	6653508	6133324	3610245	1545430	6999498	1343634	3089206	5025958	779283	8111040	2966751	2376516	1580801	4383996	1181576	4561098	6319541	5654257	8183857	5182747	6856977	5508985
14	COL4A2	7203_AHNQDLGLAGSC(UniMod:4)LAR_3	P08572	82925	234703	212143	402515	489658	538748	395732	432452	397579	165051	827928	217398	324936	305078	349161	247866	196576	190232	94615	194106	275213	173349	118312	457311	197569	174246	313678	1963333	181834	1242538	304194	398894	393588	81607	1074731	80711	870010	420975	215343	766767	392518	431848	102732	285785	229453	222297
14	SNRNP70	199792_VLVDVER_2	P08621	360933	674883	256177	813236	617810	576066	493125	1057049	465611	644091	186853	569448	403612	673017	678334	671187	159327	640792	712268	583785	401589	673426	530556	406669	749089	797940	482478	310418	675593	174141	379447	610901	120659	865120	383320	292474	224369	706698	162450	555355	780903	632127	828278	693900	772508	697629
14	UMPS	101117_KVDAETVGR_2	P11172	378118	597281	424698	534667	481930	509616	677568	626176	240635	564914	598725	694774	504370	130082	552736	572634	728789	318088	1059436	497047	64271	624472	511713	495669	506984	623148	494778	704183	726879	534974	616100	517874	592104	399892	600702	347065	511064	590006	582811	537519	494133	504979	499743	560433	665571	519392
14	PSMB1	137457_NMQNVEHVPLSLDR_3	P20618	243859	379449	230518	43830	279524	369048	441403	138445	412807	363003	121349	530618	251339	435225	277701	451143	188417	398339	308509	393954	251251	468465	360489	205665	314977	387402	431907	138455	401258	152775	428897	250733	59288	348674	285571	291502	160979	246124	182819	399976	278137	287854	352688	443028	492525	404413
14	ITGAL	63275_GHAVVGAVGAK_2	P20701	853161	434462	385563	198857	62284	1115613	354261	199407	171003	292329	211536	401763	174200	255609	86285	1207634	295638	177547	272140	220808	24899	397712	145188	406421	374827	196406	213710	980052	72495	717668	685096	185062	2764105	282460	696606	206026	133875	454594	218063	699338	190952	26958	261600	941192	366943	127004
14	OGN	157232_RLPIGSYF_2	P20774	264672	194736	43422	33873	166930	73047	440175	223714	273013	236922	14832	28029	235421	88997	72183	214476	101297	337173	532163	37089	1772486	92526	626328	671671	648075	264634	841876	1418339	382760	287887	46879	268705	21316	45620	357742	442934	66360	174145	151380	115732	313491	139657	164804	80252	92994	33364
14	CSRP1	61666_GFGFGQGAGALVHSE_2	P21291	377655	275542	201488	204293	227296	355967	292658	212553	182544	267655	1036359	329836	581827	146005	246540	242090	1060166	453567	350351	203105	284525	189552	360193	459588	359184	287740	809619	438493	231849	661722	223284	513675	308354	304756	304164	470569	1139022	331061	959896	234274	370065	271893	350825	266460	198854	212897
14	CES1	133662_NFHTVPYMVGINK_3	P23141	84585	814770	805405	202973	327165	179758	851782	529038	273232	678060	418662	582186	573200	637586	688934	168609	502219	860493	814241	466262	174733	646521	135245	157910	497295	827223	782484	102391	440315	359439	393394	677184	48230	186015	750592	98979	342426	370078	509079	419213	635142	745978	654224	738062	277940	947588
14	TCEA1	135344_NIPMTLELLQSTR_2	P23193	120852	304229	182547	155542	203174	252461	232304	256864	208909	325480	71700	265163	239437	478702	274044	335320	44981	208583	640553	297435	266435	476207	364294	184912	673489	332937	287373	92624	395624	156324	220310	267248	121198	637998	185027	209472	150719	249822	134559	297965	391298	277049	596925	357116	553486	326534
14	ATP5F1	137649_NNIAM(UniMod:35)ALEVTYR_2	P24539	502476	394934	339374	275281	227670	285039	242430	258896	288535	415924	285946	361321	451783	411760	298967	472713	425054	418983	421641	313492	248608	329725	399949	326647	545779	325656	298509	398832	375358	282727	350249	304070	51774	337761	279436	344149	347493	393206	394871	342377	335893	313151	335551	331659	339331	313616
14	PSMA2	1380_AANGVVLATEK_2	P25787	308841	478043	264465	402106	460637	436579	451607	370875	405175	504015	183162	43375	358281	522427	527331	630787	117525	403387	351813	534300	245886	501000	420319	249064	370321	480188	432502	199431	502815	189272	519745	400356	76053	493580	383616	424967	232241	378329	177785	522503	396212	444550	483740	488379	491624	608464
14	AK4	155514_RGQHWLLDGFPR_3	P27144	125848	406418	243489	255012	311731	307256	257162	369138	402249	238356	192068	207834	310547	294888	372126	271593	294417	519673	368686	437729	213373	386965	293584	162443	372798	331774	286402	222705	374400	230107	407391	287875	278228	279636	280457	332973	48894	157020	184180	275284	115354	447739	263867	325246	288094	74306
14	YWHAQ	19291_AVTEQGAELSNEER_2	P27348	242072	327465	163543	108510	345676	267604	197036	294813	266489	307617	379104	194902	484394	202898	256055	366537	505586	312972	274875	289912	266423	313433	330614	252898	330302	250194	271252	158109	399615	189968	284934	347892	109425	363113	241997	330203	548548	235166	600018	334066	293565	281049	362717	276792	355305	296271
14	PRDX3	65628_GLFIIDPNGVIK_2	P30048	353641	999514	819918	530625	1294684	812196	610116	731585	1181714	837579	719720	618962	1483842	888628	960395	856715	892046	1163797	794835	1276128	544411	1068907	1050722	265826	905096	925394	729494	580114	826020	747519	1301717	693220	343842	704214	600354	807228	743661	319881	1015545	881424	828218	979789	829210	779312	773123	963223
14	RDX	138626_NQEQLAAELAEFTAK_3	P35241	78517	101780	310296	62658	54680	505555	91608	45947	83301	56894	135567	66434	148899	161995	62731	535442	101721	150943	53793	68633	146564	265417	79094	275016	165828	61010	69161	409315	71096	557710	524910	122204	276343	47767	167140	81401	143985	220162	102797	348869	73623	51451	118595	787184	134089	25195
14	AGL	107575_LFHVSEDPSDLNEK_3	P35573	526853	917993	754701	1166460	644233	699826	779899	1030860	773052	826849	650314	752172	674541	735847	898382	527395	1105749	677468	1020637	789478	667764	752037	642971	763426	446858	752549	845630	580682	802463	772890	1001566	644577	1250197	723801	634098	641617	626507	585961	897600	733080	502639	975513	552157	898229	967235	1072211
14	FUS	112186_LKGEATVSFDDPPSAK_3	P35637	544803	1118923	150800	923547	747372	731424	580330	956345	622993	778947	340672	685606	521766	1350429	800512	850668	222284	1023369	895965	759633	461134	1078678	876776	385996	887436	1291684	722832	356972	1189660	361540	500427	1224090	222443	1519685	566589	638204	393422	777890	271070	836577	1321226	776668	1556530	890026	1185459	836155
14	ATP5C1	163839_SEVATLTAAGK_2	P36542	90096	159679	184258	75024	130580	197304	107477	134282	164992	148602	115799	74138	413333	162949	170340	204283	325541	194000	109445	236360	103506	169250	167402	121046	124243	125820	116026	103898	246816	149046	219350	183234	61714	148608	141711	144744	82256	143029	364926	240177	206094	188967	156827	233559	147273	260698
14	PREP	43611_ELPDVLER_2	P48147	66846	60753	56991	44479	80706	138736	82339	98763	98741	104316	42486	106878	123332	84769	126617	98809	94174	134741	60700	142475	81070	102046	148749	58983	70349	101190	125494	124529	103784	48405	64485	83794	74067	97228	76251	91053	80498	89384	106253	91052	92460	135734	78246	150466	162551	149452
14	GSS	9220_ALAEGVLLR_2	P48637	312111	381859	53955	402711	420072	711677	509425	451952	404293	498056	274632	654620	412330	383263	546337	332050	329608	514217	493660	451892	308898	510704	330867	340755	155585	459115	335465	340956	512745	247962	401216	442449	307353	418627	463526	330372	376415	441335	352996	367556	442667	565540	452688	609344	451867	595281
14	HINT1	15011_AQVARPGGDTIFGK_3	P49773	281921	467205	331870	386880	338320	400797	375726	436186	241565	587126	502499	654366	624337	734771	431687	539600	760418	611947	689042	570014	315508	425882	519295	510516	526622	474994	392119	267209	608700	323633	462699	684042	243950	493625	417014	114955	543313	463900	849394	501828	660247	458044	480767	204256	494402	653360
14	IDH3A	80531_IAEFAFEYAR_2	P50213	167869	247611	363635	291462	176674	268974	251350	470417	200771	385079	271114	353605	439128	367541	451040	238950	508121	324346	201080	300050	218846	280902	294449	303826	210617	289507	314816	213689	298954	150560	234797	204081	135652	344662	163719	176546	303816	265518	662098	224540	306018	428896	279831	298195	339281	267702
14	RAB5C	145104_QASPNIVIALAGNK_2	P51148	204061	258683	178086	206562	258188	251013	223754	273238	249176	291473	249437	169626	335947	238239	249103	359446	240267	304127	35246	218522	163523	251192	256068	177921	247386	241217	205930	153690	258835	202184	247869	259389	79781	185163	171361	282330	317644	179720	263868	317195	285495	245759	220023	235794	204627	179128
14	RAB7A	36197_EAINVEQAFQTIAR_2	P51149	393059	518856	306648	360096	506370	435294	467096	486544	458076	657970	580835	498358	622561	538899	489413	535861	522407	585322	530006	454240	374204	475900	579023	423518	598892	590625	512602	283740	515014	433048	646143	591656	225903	399006	472009	362406	604002	478628	593840	587853	633191	489680	398802	461132	483601	400470
14	PSMD7	206523_VVVHPLVLLSVVDHFNR_3	P51665	386710	1084980	449656	286568	183183	421351	236056	212084	240708	263716	149121	217598	287044	408666	153464	279508	193779	523687	141530	369646	607499	424182	335479	1895359	366960	436031	506032	215469	564221	211307	412321	329093	181182	184052	373109	281114	203562	315860	114114	332688	473535	374417	896065	254498	367171	171679
14	RAP1GDS1	182271_TIVQSGGIK_2	P52306	108692	160619	74149	154296	68294	174136	225141	209688	69113	3268	94595	60208	420368	73875	91236	156952	174580	105260	253137	36939	82361	124327	98060	99783	127084	142085	98427	152467	168554	88783	98134	161627	93225	124766	117430	32681	458587	74144	231639	138181	59160	83018	138493	69113	129841	395096
14	BLVRA	52974_FGVVVVGVGR_2	P53004	277003	570939	577399	338794	218021	457347	368522	342099	767763	147839	186637	436519	280628	175826	421343	109953	200992	623158	159668	341757	255679	132916	245565	100792	109457	516884	379944	249844	340512	161583	487375	296448	230014	330209	259104	355684	195157	129997	219164	330625	359392	456798	298829	380085	125861	256724
14	USP14	14557_AQLFALTGVQPAR_2	P54578	188381	301070	244980	187060	286254	276278	278362	274572	307426	331747	221318	322345	388761	279605	263239	440043	280382	348532	348400	289097	210831	404254	344434	198505	346932	394402	363789	180408	281913	171364	360821	361065	233040	336315	225195	289857	299892	194071	344843	380167	371257	270903	313827	320268	373414	234689
14	HSPA2	68949_GQIQEIVLVGGSTR_2	P54652	388472	626753	221786	265210	337417	306916	250355	87800	277085	250581	596288	197671	280620	361241	241399	280710	395972	188088	304444	299131	245590	286377	251368	264864	471290	84009	68518	283833	365415	308248	292792	320255	265222	195070	384570	338239	671217	330542	362361	299056	223292	293132	219962	266882	374306	263258
14	PSMA6	126079_LYQVEYAFK_2	P60900	257840	454609	312153	371496	361727	368614	461334	356082	448506	506933	281182	475710	335080	513056	478682	581304	198844	542882	347607	478249	285465	73815	446115	227949	349495	541604	460994	218304	513590	193211	552784	318302	221485	391619	346696	349759	257578	290851	213156	469434	331764	452538	420304	429390	483470	450452
14	EIF4G2	128999_MLEILEGK_2	P78344	152284	864783	686961	323054	925011	722880	486161	789196	918066	453075	241955	569500	488824	919465	702721	814677	762078	871171	1465160	1166461	685857	1227831	844977	473190	1391240	834056	674594	261204	886499	959308	1156275	668044	3396313	1271642	665245	548650	453177	438271	241093	877260	775568	708605	1643664	383930	980746	922363
14	FABP5	61534_GFDEYMK_2	Q01469	265569	427751	218478	124259	163140	614075	319884	312908	393595	436041	235082	642534	426145	384992	396699	695019	569879	376517	292282	778953	163304	762153	289321	130868	179330	749903	445751	187005	339105	246990	922585	606231	79356	569039	189180	347413	343157	245067	432201	549951	530365	432643	473116	481724	777933	870195
14	PLOD1	54244_FLGSGGFIGYAPNLSK_2	Q02809	533053	465681	354610	342496	507177	529447	466324	328263	483021	352839	509449	446962	371084	451739	517224	367312	296044	570528	279046	257067	250145	606781	549846	345068	340015	403088	528008	293305	264950	552424	345282	330976	226508	507182	628597	484541	610216	383393	202791	326768	449868	496127	331703	289313	332163	402899
14	RPL18	87270_ILTFDQLALDSPK_2	Q07020	464720	934745	441995	1045119	805666	960054	656553	1260382	953163	911065	285201	608446	733330	1039022	1304779	1615996	234733	739264	670684	1224269	492050	1324637	832596	778843	625450	1029627	765398	636225	1096328	307643	854873	920985	592129	919637	739262	644252	335656	892227	362962	1239293	987122	1434752	852313	1244185	1373425	1047777
14	SSRP1	16460_ASSGLLYPLER_2	Q08945	153698	623609	294488	647452	131105	565550	236653	635352	205557	637262	213953	176825	243922	629479	464169	258928	162090	128674	631702	130200	145664	624351	652772	379886	453655	171488	470117	93651	296503	200599	186726	794856	285958	395855	221678	191786	199234	163877	167124	393417	1057451	250347	153668	300517	225401	478190
14	RBBP4	110601_LHSFESHKDEIFQVQWSPHNETILASSGTDR_4	Q09028	215514	500990	273467	222479	170637	466873	608863	295371	477510	510882	278939	165603	335911	409638	197258	200012	310766	531047	493395	446996	184137	446316	657200	442237	348314	138483	578446	234195	584237	257889	493051	386457	203097	342850	471327	461486	304911	423137	188569	389288	139165	547367	383264	528777	420674	396793
14	EFEMP1	3201_ADQVC(UniMod:4)INLR_2	Q12805	160650	71113	32939	53932	68046	76650	35415	85673	42265	59202	336303	16655	50839	56496	73782	78669	34558	38661	100608	75590	208820	65922	70261	124913	112076	43848	57967	183133	46987	72261	71160	62677	20582	99015	74600	137893	118892	80309	66715	112266	56463	101593	60108	48321	59795	48168
14	SF3A3	168116_SLESLDTSLFAK_2	Q12874	3272500	6070150	4533337	1088595	5332557	5326969	2745250	5374940	5461230	2662095	1195597	3197309	3513322	5404573	6745870	3965383	1494905	5245547	6749271	8525764	4457890	6277258	4949349	4069758	7261230	5119712	3740823	2417788	10874283	2514710	6534822	5508767	3827157	9793871	4082193	5305119	948686	3373381	1010553	4261989	5962798	5917835	8781506	5901677	4781892	9006945
14	SRSF9	139142_NRHGLVPFAFVR_3	Q13242	71350	201947	150455	148793	184416	214119	134983	252002	186198	205366	438857	193023	169436	164066	227007	296818	136491	235733	331127	225267	125206	305205	243472	182218	241055	240052	211464	81585	299300	61047	172215	260959	104532	250982	173530	106801	408501	246416	141719	254436	300058	258890	277453	388150	271051	250098
14	SRSF7	5271_AFSYYGPLR_2	Q16629	408159	1026865	447854	1063541	738294	596254	751316	1017484	829831	786352	246581	708669	541315	912762	909742	895308	288756	889922	1084538	894087	507585	947306	870806	564186	1055932	1005771	772608	427396	1025905	258697	584121	857964	228464	1064701	561372	529755	296682	740858	286612	859184	1015739	875732	1104133	872157	929994	836740
14	PITRM1	130945_MTAQELANGIPDSGHLYASIR_3	Q5JRX3	743756	347074	546124	115916	387538	1404703	433635	546330	466459	503074	630341	589422	773277	291042	396596	1071724	594605	316998	527216	412573	452510	634632	451693	609233	528307	535580	563610	942424	499507	879256	1282669	486972	3221663	776383	742260	199390	337069	345571	605981	906669	597634	532696	416298	1276564	423996	410986
14	EDC4	137049_NLTDAIAR_2	Q6P2E9	200138	204218	128275	130492	178066	199158	143009	184541	169254	193389	184741	141173	282400	166630	197385	132371	288600	177330	144351	163235	113654	228148	165324	174308	181481	180651	159432	85283	193449	71596	208979	166005	95534	176518	135340	59934	119598	132909	282109	142214	205445	180002	163074	154333	196835	226901
14	CYFIP1	153961_RAVGPSSTQLYMVR_3	Q7L576	88820	221081	228096	100088	183082	168013	283279	234623	219412	267008	203180	303675	296341	245471	248840	157656	288961	292714	285350	225235	154242	276661	223376	140320	293565	282965	245190	132064	247651	158127	238453	209466	245270	239059	98342	144298	205875	148396	348801	233550	217274	261110	201111	130654	290088	237784
14	MTDH	122065_LSSQISAGEEK_2	Q86UE4	114592	174945	100623	128807	95153	130071	93501	132902	67606	111684	66382	123820	104231	128569	116629	205255	74452	139793	106638	107558	64068	293698	135093	40909	126503	162692	112276	56542	93684	85465	119127	111632	27992	105034	86308	138520	90228	68367	67831	169657	112123	116252	107383	117137	293552	105498
14	DDX42	71675_GVAYTLLTPK_2	Q86XP3	40207	47027	153983	34151	150761	149109	382620	42500	64859	370788	24066	312093	88602	471790	384902	36624	41137	78600	25053	401162	14940	124287	46193	40126	57357	360075	79607	163677	86671	27938	397260	47367	93536	88868	114122	255751	59688	35757	34669	410763	54251	40120	47161	385840	53636	110290
14	DOCK8	33042_DSLLGGVLR_2	Q8NF50	361253	125580	126644	72815	149232	549552	126988	80317	128930	66433	97406	171276	69988	139036	86695	447305	140749	27437	181056	174887	104155	197912	65171	259707	165901	155820	21005	454335	86689	430940	368903	103997	1083481	101141	264125	90789	79630	135760	97909	341463	87490	119611	116895	490138	107679	50159
14	ATXN2L	129078_MLHFLTAVVGSTC(UniMod:4)DVK_3	Q8WWM7	306181	758177	614849	123555	624778	755714	639367	335866	814707	606484	394380	590619	842398	1101251	393548	1130583	678191	634719	976766	743661	346061	805266	893512	506451	1146236	476201	704473	270102	771479	647762	967710	569465	220623	658936	617869	498433	338778	462155	846009	795863	480251	420359	619523	727065	669145	839820
14	TAF15	33594_DTGKPKGEATVSFDDPPSAK_4	Q92804	383947	174480	353253	193774	160979	118342	189453	226995	118611	244440	83759	141151	96688	206344	212052	189787	209200	173435	218829	186515	126069	333860	193972	122008	256534	222592	148179	531955	173097	461167	145595	138055	880474	255860	126751	108521	79737	139630	148818	170352	166353	201429	222846	167362	207341	212895
14	GLG1	130934_MTAIIFSDYR_2	Q92896	53412	43818	29301	37821	89569	63006	64088	55896	70830	98323	94665	83174	53350	112938	83083	124672	48949	48591	53366	62621	69479	86423	82104	56959	49827	89355	71115	80870	44976	54537	78459	77435	114831	43444	93366	54159	52786	33565	41075	101556	92782	99021	48622	58065	117402	52101
14	AP2M1	15691_ASENAIVWK_2	Q96CW1	156955	539810	308370	408230	562280	383329	393764	600813	171987	549359	1271059	575977	1769118	508602	531024	540787	2183666	618506	654524	532034	136337	511366	491953	206497	558659	642847	311744	738262	924678	585980	522442	592503	319101	440447	376429	395160	1516777	363222	2263794	529764	688954	560693	675256	457895	494755	476426
14	OTUB1	115398_LLTSGYLQR_2	Q96FW1	95966	258479	210425	203455	325729	224739	221547	373750	278263	467219	276892	234282	530851	204107	334346	357755	535458	332932	245129	412467	144698	332654	332070	166788	253430	345350	334944	114923	417780	127229	343861	480776	72729	335195	219883	217775	404424	227694	566560	311280	534192	349592	344392	268972	322807	464304
14	FNBP1	120662_LRVETQKFEAWLAEVEGR_4	Q96RU3	99719	178779	134443	50970	211853	176017	143375	150705	249699	167290	275704	214684	360643	198185	167893	141459	561063	210226	185911	161521	98492	169008	243543	118456	170046	164477	184984	108632	202353	159770	139574	218146	55676	204557	148917	139055	261440	122082	670260	136049	198981	183351	180933	195983	158768	151757
14	ERP44	28934_DLAEITTLDR_2	Q9BS26	244931	280604	168769	197925	296396	304773	359614	317675	316520	281239	496100	349413	201754	284145	183746	304135	351919	163349	188924	196564	220072	238055	353689	189914	227862	235455	339701	252310	199421	191678	315553	296716	130306	218029	333661	264896	313532	309833	362972	395776	241769	192171	199498	318001	173915	197923
14	SORBS1	167089_SIYEYQPGK_2	Q9BX66	39256	83957	55455	72070	83076	77666	165571	698	60681	80893	34819	87382	19246	114949	84652	88069	53180	70902	60172	59501	41440	76036	68063	54307	84956	93651	73061	36993	93835	66619	65507	82966	25232	120281	56627	48701	57237	46013	26439	74546	14639	75209	104061	72512	79180	24683
14	EIF2A	126091_LYQYPNFAGPHAALANK_3	Q9BY44	74973	131295	74795	112949	112485	47877	50567	133583	99358	127842	98589	108752	109649	116917	136631	168597	63753	136314	92812	125639	79352	166216	45298	86162	46777	137553	93430	58736	118906	81830	124884	107498	75537	58801	112883	75783	98574	77560	107560	141811	135010	114431	111669	113498	149557	154074
14	API5	102440_LAAQFIPK_2	Q9BZZ5	668138	1162609	619226	969903	1196179	1420713	661531	1409463	1089373	784291	326326	719642	499847	967524	1298024	476660	234857	769163	1090947	1157583	1104125	1141537	1035863	782107	1112881	1088653	780574	479972	1270441	422122	889304	1059936	382894	2402193	1095342	574759	310066	934769	236260	955059	1065999	1249212	1545958	1036247	992836	1166614
14	TINAGL1	183380_TLKYWTAANSWGPAWGER_2	Q9GZM7	120107	266173	782195	253391	101867	153316	268257	159343	223552	127311	74906	462809	280093	351941	154710	524196	404065	199227	139856	185861	142748	268033	255564	414171	75763	240089	314908	230366	279118	107215	473735	267323	905508	111855	156947	272265	111831	364707	325308	462043	130527	243029	354078	525795	136750	84240
14	EHD4	5872_AGGADAVQTVTGGLR_2	Q9H223	204335	230179	157918	174552	357720	172136	416868	158121	213727	175292	104205	310282	111231	190369	179613	103144	67685	300164	208045	180037	148714	144134	157587	97070	217435	229014	178077	248404	168863	129922	174777	130501	63838	185854	198198	194055	121748	147214	77137	192422	153502	200774	169299	159623	123988	170793
14	EPB41L1	157246_RLPSSPASPSPK_3	Q9H4G0	57359	359337	353646	1293023	661770	435004	171510	220660	197648	585595	229632	527376	309410	160866	845607	137144	473459	427478	678245	755603	77713	635009	72756	149702	210561	80683	667670	497363	201289	120111	183001	102430	72001	1122841	178139	76260	265426	508641	560121	123608	153932	754190	100696	453395	707729	755094
14	PDLIM7	59006_GAIFC(UniMod:4)PPC(UniMod:4)YDVR_2	Q9NR12	465892	1128732	1456232	1274792	1045944	919594	1145089	1079266	963332	980027	1095387	1171550	799785	839033	1076592	987766	1230789	1192330	2168683	935024	1016383	1101866	954788	746592	984693	1161485	974034	1187587	1101033	825705	1123136	812399	783510	692522	793151	697001	837931	844162	854762	668042	897468	912618	968992	921518	962548	779522
14	LIMA1	172851_SRPFTVAASFQSTSVK_3	Q9UHB6	159942	143043	96513	107989	210794	128420	353176	159088	272420	118695	302681	136649	178335	485599	221211	196795	417434	154543	180361	114648	140913	194548	136106	99284	398527	437612	254465	128499	229571	121798	125925	130461	131648	153887	187814	161863	286416	182711	502698	250932	119912	249515	470937	155130	384239	299270
14	SRP68	51943_FETFC(UniMod:4)LDPSLVTK_2	Q9UHB9	99091	152604	118924	112716	170219	132344	153980	125961	141044	184396	156739	149138	247997	182915	179344	142719	242892	166411	168882	170798	101268	129869	151860	111302	152652	160098	189618	77101	169765	143659	122235	223355	87050	205930	138434	118497	144588	148048	67981	147446	200426	163800	181504	130244	69530	167750
14	CDV3	185717_TPQGPPEIYSDTQFPSLQSTAK_3	Q9UKY7	123875	222531	110413	192260	176241	174752	196507	209428	64649	315927	307819	153104	197115	209730	258543	368987	98285	280777	239491	172263	179954	332144	297039	100794	228472	183637	200381	148131	253164	150707	217987	339717	198169	189861	160625	206207	169065	71072	412740	276571	341895	232240	238807	253314	314463	188634
14	RAB21	46681_ERHVSIQEAESYAESVGAK_3	Q9UL25	186232	226478	234599	240700	264991	146747	274559	245577	212985	238082	231175	207406	238992	220018	204826	238554	218499	244207	280041	140551	176466	271740	221913	204308	218438	241179	239296	194187	272566	193671	244969	255155	214950	190945	205673	167540	221291	213183	207160	257514	228601	200082	206258	224722	241813	246678
14	DIS3	155886_RIDMVPELLSSNLC(UniMod:4)SLK_3	Q9Y2L1	207097	371649	275313	129567	269910	285780	163387	268471	278287	168724	66528	183062	209668	305985	337109	219954	90849	299800	328502	490379	247976	408919	265572	216547	341497	288949	227233	190914	576581	159794	359486	307342	164075	495072	239697	321327	78449	199889	146580	294128	349001	322041	452787	340740	271710	576646
14	MYO5A	199504_VLSLQEEIAK_2	Q9Y4I1	145619	175587	126878	168755	138484	170972	136431	246909	194781	107030	149832	105394	211697	180922	115697	118023	228449	100404	131806	242245	116938	157803	182853	127647	176412	276089	124812	182413	159223	97105	207792	296653	104569	148417	146670	113337	167631	172137	260011	135315	125157	109295	235772	106975	167478	171605
14	PSAT1	43259_ELLAVPDNYK_2	Q9Y617	5897185	8513405	7354605	770695	6562895	6473035	6655182	4080330	6868180	6466297	1829796	6079331	5436907	5478264	6223928	4081650	3774637	6378558	5361679	7303904	6115693	6295343	8102628	6545887	6276480	5457648	8845168	4628893	6824723	3680035	6432577	4845172	7904594	6133256	4792202	7761447	2387846	5906565	3903700	5211207	5355455	7328656	5112604	7438598	7059707	7861191
13	DDX39A	132660_NC(UniMod:4)PHVVVGTPGR_2	O00148	154093	260525	305761	276958	268719	229940	329121	238237	230330	233485	270588	332128	231981	258799	241720	238444	295925	267661	381324	195327	193693	211701	224816	141945	214835	230531	213221	230218	225130	188798	232764	236432	252753	244367	300413	181464	239820	237956	219798	206801	205676	193407	248767	230610	188622	252806
13	MYO1F	209336_YAILTPETWPR_2	O00160	108926	220652	189910	99665	186430	154490	162438	147028	133875	152526	424278	288567	135081	158649	158913	229612	483713	179649	145671	168332	86703	202194	227205	152361	147653	158893	175510	138546	176599	173294	207572	218736	276674	162000	131204	176731	138850	140360	166875	171957	164978	183967	126551	143648	180221	182520
13	MAN2B1	77025_HLVLLDTAQAAAAGHR_3	O00754	94357	182316	94371	79586	121695	136787	111974	132958	154325	150587	419482	149783	223457	122911	160964	168037	194281	168652	113386	140560	107148	274852	146658	123340	124258	181027	137968	73388	135512	327335	117508	154400	110937	158153	169506	167722	486111	100328	191841	150417	143479	126932	117253	135223	254079	160620
13	TCERG1	10735_ALLSDMVR_2	O14776	73688	47329	63063	22389	98541	67032	63049	66986	61498	75663	156798	110512	74438	49676	132338	70458	77416	54874	97501	49262	14283	179452	201791	58987	119860	266888	72610	77552	130792	59320	63330	96793	21637	66686	70315	48057	81237	101555	145398	70102	121387	290162	272426	63000	173401	187651
13	DCLK1	64750_GIVYAISPDR_2	O15075	1263414	636760	658598	302794	433090	435602	639112	293167	548752	812004	889672	907547	587873	611873	745436	529172	1040650	380471	413969	507709	547999	262224	606722	913073	320084	617858	331723	418119	762356	550738	697948	530869	565085	444960	609309	697820	751192	1496930	1017561	831743	475420	392999	458394	472898	580587	543814
13	OGT	9991_ALEVFPEFAAAHSNLASVLQQQGK_3	O15294	205994	57523	98823	254368	231765	154365	233773	251245	241950	235520	888943	140224	506000	120350	351004	258126	979592	286409	271207	289026	224538	350602	312849	200327	184478	133081	230041	189210	418515	383978	395118	386888	236830	324099	203941	169749	1047180	232308	1094588	183168	226842	222783	244072	115345	55219	331592
13	PAPSS1	136241_NLGFSPEDREENVR_3	O43252	982974	990767	115932	337494	251048	377029	205892	472175	539185	109009	814865	84828	1310981	269469	324818	238716	180850	513543	243881	379755	663979	218555	342448	144884	247575	149619	236897	279951	576525	3376798	316152	1230855	165440	285765	413338	853753	1454396	196146	767053	579881	877983	408636	371750	250546	29522	354245
13	HSPA12A	110568_LHQMIELSSK_2	O43301	608377	936482	594520	1445067	624898	250136	1050471	1297762	535209	1207870	896986	910060	587042	450566	1247329	311349	256141	985919	413563	608946	666923	307691	733827	531296	577624	999615	820103	662889	883072	420503	366123	659028	309874	428108	607539	674911	901250	451532	712655	496609	814477	1117527	525744	457531	150920	654333
13	AKR7A2	157635_RMDAPASAAAVR_3	O43488	221046	224062	131308	73584	169063	271156	211629	264075	271303	313461	243165	459911	313042	245819	244952	222436	369991	282639	465197	279452	273820	362019	312696	285992	506602	241101	258155	217865	280418	284540	276156	319249	121849	381241	261178	231204	265370	340176	405103	312587	282369	260899	329058	242450	445892	384122
13	MYO1D	166793_SIPASDLPQVR_2	O94832	162657	97985	73521	124727	89281	154128	284395	204084	106628	74830	470992	195329	199522	64927	91479	138323	346828	201886	76696	131270	228672	54905	88280	46143	87465	162952	78530	106084	205596	238535	69086	218918	82935	177416	153818	68664	555124	70293	396566	90747	202752	248028	97434	97524	93394	155350
13	BPNT1	122541_LTDIHGNVLQYHK_3	O95861	275357	98799	461198	85919	151674	483764	123509	120478	312209	134239	247039	235513	122902	103037	115142	122999	147477	68452	121875	93938	279613	126620	144133	211821	127646	120841	119159	441991	132139	239172	266109	117362	824039	107546	210202	126535	250309	134075	127750	339056	170095	106658	103722	313188	123130	101517
13	KNG1	152968_QVVAGLNFR_2	P01042	311038	218853	313366	220734	209737	197783	320830	155760	188094	177420	238547	244449	151916	200375	137630	124101	355766	185031	98567	108251	211139	198991	185865	344333	92707	132495	209825	156617	172829	160071	184207	210622	113720	129030	290423	236989	351506	262165	369150	224591	200647	249477	160004	191859	141478	181308
13	ORM1	215080_YVGGQEHFAHLLILR_4	P02763	874801	1012810	1304362	82818	232050	1091353	494169	133849	601234	559864	313934	121781	210356	98914	355779	278042	660446	775719	215303	166641	294473	441504	220235	950592	179735	163102	510746	312268	373264	209904	315463	490326	69176	332681	652810	1347055	387332	151603	693163	406602	458186	379690	257970	1276130	369494	218343
13	TTR	160798_RYTIAALLSPYSYSTTAVVTNPK_3	P02766	359276	619321	506155	234976	496148	645658	433426	523237	555017	377576	306850	435373	559247	505909	537158	649683	277018	461415	308446	618929	305123	764546	510091	379131	293667	412758	510588	287205	525285	262136	534197	718723	188478	496338	435771	493286	289864	404327	315551	549623	668898	594414	454468	720142	846516	791503
13	HRG	211896_YKEENDDFASFR_3	P04196	298732	485451	442576	146864	517899	412042	466811	269262	398862	413993	196252	351929	383126	371827	409864	329467	277589	517113	428649	383801	345973	464153	544165	235337	459734	432226	492423	221106	478094	229392	516621	284708	106480	305014	408887	266477	92746	170437	245202	71209	81550	410219	335691	432987	404557	51043
13	ALDOB	11094_ALQASALAAWGGK_2	P05062	153100	173506	183464	179334	191495	241733	171887	238431	181838	251178	277221	223358	294304	148866	138429	389234	133462	115130	239456	234607	94987	226848	132937	232926	82763	199265	185524	510383	171423	118085	319795	301401	223463	216781	218727	133148	269823	240335	192691	273597	314020	158252	165239	323009	259860	266968
13	PCCA	41328_EIGYPVMIK_2	P05165	186040	312976	194444	465190	352851	263122	244155	541336	326081	217152	107862	198883	127227	351705	439639	116188	111884	287099	477154	32668	227703	365134	298652	207746	459253	480241	250279	199284	388139	139353	266312	209738	144277	659523	344844	228455	137672	176413	69931	118327	283279	411234	588370	279235	285411	363317
13	RPLP2	134975_NIEDVIAQGIGK_2	P05387	760373	1570383	561311	749033	963030	971563	898593	1125122	1241323	953238	398052	909447	897220	1348355	1188777	2340052	391989	1183693	1163897	1414525	858202	1674260	1074649	700456	982674	1251087	977668	546407	1297272	385897	1135347	1642602	1467733	1182853	879760	1460689	491153	597207	394031	1605218	1407714	1094678	1157640	1115352	1364906	1579592
13	LCK	121924_LSRPC(UniMod:4)QTQKPQKPWWEDEWEVPR_5	P06239	114251	342427	218003	117289	262238	314461	193007	153537	297524	235960	109105	262311	385050	329288	263053	220776	191362	308741	392936	323205	194148	351398	264124	103502	383621	261237	266975	178703	350656	256060	410883	256025	144266	303621	267171	238138	215931	185772	362350	192275	165688	188052	275704	170991	246407	382283
13	DBI	145181_QATVGDINTERPGMLDFTGK_3	P07108	161697	363817	195915	186524	809927	267202	365747	188770	358094	253660	253732	409976	698691	219239	293878	312330	415638	642496	449722	416768	384494	335469	332883	221000	363437	319360	395157	168155	395012	217778	610767	324119	120927	317798	336919	380620	268371	241002	389842	346570	204804	327047	251745	259542	313291	422815
13	ASNS	107801_LFPGFEIETVK_2	P08243	28758	72185	23638	156128	62776	157813	54986	85290	96479	92152	1348568	64241	86527	234217	13470	260255	42499	30297	17449	105687	38251	79469	110620	137450	61403	62831	32228	37273	112160	28271	68780	108663	564638	18757	119060	18829	43817	145589	57020	131382	127679	88435	69464	199054	51104	103214
13	KRT19	52782_FGPGVAFR_2	P08727	341830	36285	151413	349857	188826	84336	197328	161023	67637	119231	32329	118459	87875	110250	87558	152698	61422	153446	138115	129379	40445	101460	66061	28595	90305	122486	273219	220176	122336	141604	54055	46925	20971	533688	88755	258094	94186	212842	35259	114509	63844	60377	134443	203865	64891	167883
13	ACAA1	152679_QVITLLNELK_2	P09110	4891513	37875	63448	37395	4940320	64864	128556	8075579	9577194	120992	144039	64871	101782	35934	79457	61978	68246	7766332	52914	90608	10581977	55636	45992	39546	3149954	84072	63885	36532	51037	90334	104780	11171778	53960	6107855	8720861	42438	107401	35604	90516	74412	62569	89038	39155	47967	61404	84480
13	TOP2A	182788_TLAVSGLGVVGR_2	P11388	50249	183754	108132	192046	143058	177753	134961	245137	140487	174050	125522	158832	96250	293605	222480	326161	23797	223778	109051	133095	31948	204361	143080	145519	141873	272424	135908	132323	179715	53136	140150	197382	31843	324730	115284	47515	115424	186752	53681	221840	251080	240404	387519	320880	244003	147731
13	HIST1H1B	17181_ATGPPVSELITK_2	P16401	4670380	9566260	4115648	4440860	3685228	9358326	2894039	9292286	7928762	5272597	566908	4906609	4032978	11625182	9720509	9709681	199192	4021877	7387930	11107630	5106484	11473351	6107708	6014389	9296748	8612840	6345745	2040493	14059786	1942822	8644856	8370059	1232470	4175392	3780111	5568295	704004	5512756	196310	7203288	10094799	8484358	2866648	10652646	12285229	11302581
13	ATP2A2	5298_AFTGREFDELNPSAQR_3	P16615	105747	143304	117826	45878	132563	172130	111990	95071	141930	161648	167936	161708	361130	159561	124001	211043	286370	73752	125799	132185	89289	175339	190741	156060	157179	191867	214399	110540	143721	170105	219589	176163	87039	75626	165541	126862	262489	126166	345653	234922	153165	169467	102420	174238	243102	138936
13	CAPN2	87835_IMVDMLDSDGSGK_2	P17655	21275	21312	10735	55797	14785	30779	122749448	14940	17176	28482	10743	77195	27087	36058	32153	28194	67561	19196	19951	29745	13101	7955	18612	22149	25308	53921	38200	14435	10138	87770465	22610	16200	22812	17111	20823	20664	26723	21625	26735	19559	20495	14547	30303	41847	21699	17243
13	PSMB8	55803_FQHGVIAAVDSR_3	P28062	194661	376428	117295	227974	338669	162369	405956	146496	352566	305583	136128	373710	235215	408553	411347	314641	216180	474571	325441	454756	209316	383117	300108	158082	288395	459279	361772	180208	417481	126390	408366	260013	53918	368590	282365	292485	182385	219106	151788	340453	319493	410297	407849	340876	418334	472943
13	DNAJA1	182263_TIVITSHPGQIVK_3	P31689	70489	229550	169527	103311	289824	276230	424223	235715	313505	222919	124105	265561	266565	253652	221520	309145	161838	173172	126189	234036	87588	232008	214558	300311	152662	278205	234120	110164	222373	124813	219188	272404	61581	228632	164266	128940	104567	318377	223805	255176	288823	225011	280073	409891	288924	260169
13	SFN	212070_YLAEVATGDDKK_3	P31947	98827	249586	135634	129640	179689	204475	160669	222188	159693	99783	210839	167708	278578	179696	195678	276457	133977	185107	125891	196193	51214	179105	60043	121375	99643	151785	106029	91793	208826	154903	209255	239891	93655	130001	159497	102312	98414	230904	236288	218570	224801	185534	160621	192321	200410	334937
13	RPL9	54009_FLDGIYVSEK_2	P32969	490001	1250969	522899	1246470	876058	750881	966764	1177740	927061	1168477	409523	970268	616464	1116878	1009493	1654766	284790	1106910	842294	1021440	492665	1426028	1014719	560903	900674	1286200	879727	588471	860508	367925	741050	1121713	326093	944390	713075	888501	467108	583055	286909	1198166	1249235	925212	995386	1127084	1356392	1161499
13	NUP214	185778_TPSIQPSLLPHAAPFAK_3	P35658	69232	182880	85938	133843	228898	185148	309439	92901	262356	221330	114421	233812	325618	273165	111493	272997	257103	190972	238796	273664	118483	261022	106657	157768	319210	164576	232805	117582	124172	230648	213500	185616	325430	180014	152467	70475	149025	84955	271644	199216	79688	143315	205064	188022	204239	151079
13	COL15A1	85177_IILYYTEPGSHVSQEAAAFSVPVMTHR_4	P39059	299085	121728	392672	137206	85222	679444	101710	130055	136222	93508	112165	131471	122494	178262	144794	588418	137152	159413	144569	108723	175062	300742	131124	248902	188266	108344	199800	406925	84623	585724	681479	119444	1136153	107801	226849	114860	120609	165119	121911	456519	113651	123322	137842	615671	135792	161725
13	PAFAH1B1	131687_MWEVQTGYC(UniMod:4)VK_2	P43034	430751	860715	853699	995953	773997	766109	889363	830500	658107	751332	892337	860510	746573	830258	860800	797996	1136864	936337	1121156	721592	711392	946507	723220	612360	784485	883470	741316	938299	908846	651851	727493	704843	972080	728330	839306	534437	695203	765443	761411	625018	702223	770231	666169	700717	752183	734917
13	PSMC4	72061_GVLM(UniMod:35)YGPPGC(UniMod:4)GK_2	P43686	36460	50606	32453	173753	595906	318970	318552	299388	500930	168079	187846	274358	301343	198543	410085	194773	275810	31194	58893	55511	329430	159956	240554	407858	93393	269002	196137	252829	65730	235112	449986	379434	55572	19930	343299	37600	99626	248180	274745	398051	307375	363161	36606	314122	401035	53585
13	VDAC2	137588_NNFAVGYR_2	P45880	237758	504870	562855	538077	388254	285921	134793	493607	373334	517538	458156	412232	1044638	466522	386479	453448	990999	476009	320467	400338	217653	588247	494632	710071	354500	383573	368697	280670	486974	311824	361007	395582	150765	323381	270298	297875	507086	609212	1055731	446561	529697	384614	375158	322339	633984	382155
13	BAG6	113828_LLGNTFVALSDLR_2	P46379	165863	576843	186739	163331	203862	254485	181354	221363	290019	216587	224584	202253	288007	523348	295269	326432	256530	340710	300584	302522	226882	296178	273494	310178	90652	359462	239677	155409	311523	164347	253778	293847	126583	230867	198825	252382	289455	256502	285897	298166	304613	285993	228550	272579	254052	277860
13	LSS	209092_WYVDGPASTAFQEHVSR_3	P48449	1630573	2356724	2083420	733363	2079942	1940475	2069020	1470037	2029950	1781083	925140	1496571	1423378	1354359	2183813	1358040	1178506	2464468	2295740	2202192	1639610	1822588	2676888	1413682	2399671	1916196	1947314	1315489	2042816	968146	2524233	1548510	424408	1456396	1404040	2169570	999618	924858	1138965	1815763	1583132	2419212	1646937	1942908	1957954	2074017
13	LMAN1	27810_DIDNLVQR_2	P49257	346271	326367	195143	170834	150820	290411	274241	283343	245642	247319	50094	286700	210482	292290	197948	181031	173760	335206	282723	273470	140596	223987	207729	164695	297246	258538	299552	113385	395497	163660	273987	192114	64239	166248	325293	255381	143540	177960	120016	276580	239026	217919	170660	220456	225960	302487
13	CARS	33668_DTLDYSSNTMESALQYEK_2	P49589	270399	117706	165943	222682	74459	237324	172758	175443	114932	142393	205128	124845	199211	89125	63816	258303	88300	126672	81268	143779	115066	124367	95261	217511	128726	91379	144153	452787	126425	233506	180084	171500	1964909	117148	272116	259195	116286	194628	210808	184225	175520	60588	88315	234601	95391	89155
13	MRE11A	204848_VTQAIQSFC(UniMod:4)LEK_2	P49959	1194970	1785655	1288377	2260164	1429003	1940959	965978	2049336	1677508	1132703	147429	1214766	735097	151539	1729378	224976	455090	1669207	2223943	9286	1512431	1715936	1430717	1533958	2520778	2049102	1494169	1067741	2040336	671921	3108120	436990	535968	1932301	324892	912273	505389	411171	159535	1465748	1465534	1960221	2884358	1752088	174182	171168
13	HDGF	95636_KGFSEGLWEIENNPTVK_3	P51858	1188176	1768634	1546995	595098	1761041	1419122	1686893	1224824	1533561	1315971	764097	1233282	1101721	1216297	1546957	1068908	960276	1678716	1519891	1584933	1175746	1472680	1903583	1006240	1675780	1489869	1464949	979893	1639505	751827	1700782	1218524	404011	1435747	1358530	1487015	812680	802480	916403	1424216	1132905	1548160	1179333	1429403	1303754	1714251
13	NUP98	78822_HSNSNSVDDTIVALNMR_3	P52948	155192	75788	145286	333758	127159	456026	127763	171565	98126	56990	389760	294895	62736	163429	355289	667258	282252	238710	292135	209112	92540	304170	135459	44820	98546	96454	132465	625225	375642	417599	662703	140378	1655663	255625	126753	76983	87102	126319	109121	138005	43154	240723	196261	278910	160703	330957
13	NAPA	182068_TIQGDEEDLR_2	P54920	88914	143177	60883	116045	127013	130651	153273	121950	114520	114878	92541	162242	195077	90784	142292	117628	198576	138594	129975	146581	74680	126464	137690	49996	119288	179470	129872	73321	163646	109774	164554	118910	78369	124499	116247	78024	159085	93694	209539	134425	109155	139646	124440	133369	135771	144155
13	MLLT4	102358_LAAGDQLLSVDGR_2	P55196	19932094	6269946	12282125	5061408	1570258	39833400	7346286	5253410	3337048	2925101	7733334	9312923	4137787	5879671	3254031	27135721	7513038	1826025	6742714	2225746	6638172	11659884	3548311	12025587	10868004	2988339	4999991	28504195	4745778	25046742	25009938	6905036	76745659	9312481	16968665	5502386	3160401	10186747	5400864	20092732	6113524	2890436	8028078	33592600	6734857	2201598
13	MYL6	79765_HVLVTLGEK_2	P60660	1058143	1036711	893784	357771	1104429	1055236	1095366	689102	1133788	907977	324011	646625	515931	653144	1009922	627544	308933	1198593	918389	854091	1053209	691591	1049204	956075	894749	932822	1401280	1750257	916715	450828	958049	743893	243929	1021685	1333173	1226497	336221	565854	299180	923855	684293	1020967	1130769	931047	712542	921897
13	SRP54	161274_SAIDLEEMASGLNK_2	P61011	534268	1083053	930742	349062	847254	904150	722090	404913	907470	698203	277311	845868	651827	686108	690742	553672	539959	859756	822593	927495	893887	845497	1090357	690903	860655	783151	977043	466701	871630	575138	1119812	628334	308924	692065	657224	791582	332860	558059	536404	671936	619345	804217	590003	954340	887179	940224
13	PSME3	194596_VFVMPNGM(UniMod:35)LK_2	P61289	145102	163946	162344	95528	225655	162140	299146	121064	276106	232977	341166	226269	225270	140984	122087	266545	396480	115820	98142	131854	151556	204182	243735	237216	116905	204173	233069	264291	155620	203871	292177	218603	168666	62419	271668	142172	358200	363339	435305	403498	178460	138409	91399	185944	204993	176217
13	ATP6V0D1	166291_SIAELVPK_2	P61421	265535	548524	410853	286165	489935	426750	330627	277009	439484	397399	134506	545397	583875	557546	278475	289476	172081	470667	311276	359019	169556	375692	324281	260152	269379	668929	308151	191775	643749	156947	443642	351388	48162	271173	339595	236928	183274	293515	554070	542797	323517	303080	255504	392163	263344	391473
13	CNBP	61996_GFQFVSSSLPDIC(UniMod:4)YR_2	P62633	102110	107748	175046	153988	132014	143259	97195	194977	290070	106317	65088	86106	194361	89046	167158	167894	132377	81730	135398	78601	233365	114225	121767	132899	71531	135285	123962	70370	60656	75119	167117	253626	71200	93414	115909	35248	52817	130066	125764	206489	211556	222191	77882	199928	147272	79970
13	RPS21	189791_TYAIC(UniMod:4)GAIR_2	P63220	1352355	454490	1251746	364740	274749	3081988	544890	460936	236590	239152	470389	682467	342812	408602	214367	1463938	573973	246092	448694	157662	401937	820612	250648	994509	710552	246608	444725	1640053	334419	1583231	1743590	432961	3216373	649095	1039510	350920	164547	756315	431618	1234499	441500	444316	585190	2263275	599178	343344
13	YBX1	58696_GAEAANVTGPGGVPVQGSK_2	P67809	527351	820518	115519	718407	541985	480133	529353	741764	542347	518486	176134	472115	323412	711481	665903	1234211	71136	661503	473433	460374	243488	710743	575593	350546	389442	753860	522675	280787	678343	143195	389291	668918	103702	736434	534342	584611	230409	794366	86966	807591	681422	672722	741546	755966	786964	511085
13	TUBA4A	41360_EIIDPVLDR_2	P68366	323387	514571	417569	491505	541979	706406	351239	483172	649076	737431	1850231	391385	4019606	722599	786106	322153	4565747	532960	699526	645213	492964	505553	623364	583301	621639	604957	998836	369235	563905	310270	726872	787111	824089	477819	474433	310074	1958432	694073	5168625	463698	714605	726836	525436	682240	547421	555236
13	RAE1	14842_AQQMHTGPVLDVC(UniMod:4)WSDDGSKVFTASC(UniMod:4)DK_3	P78406	554380	163720	318195	359730	123665	405702	255225	241123	184598	196000	431114	245966	206761	303557	203260	479650	464238	212126	274935	102210	213375	239661	182784	381508	269750	297887	257593	953857	261322	551845	343457	255771	4442900	183228	473212	234804	297226	375549	350397	270419	320299	178450	243951	524206	191982	162797
13	RPL24	8487_AITGASLADIMAK_2	P83731	1056792	1958112	519095	486171	1420736	1471492	1348380	1555930	1647255	1512644	337585	1621065	901185	1985257	1708428	2329451	351773	1426883	1443436	1759119	936813	2479684	1497003	862315	1499679	1707553	1428397	904682	1675948	460740	1235240	1533482	426327	1956821	1155962	1126360	380122	1159292	402370	1768240	1666763	1562339	1645967	2001561	2436579	1655151
13	SET	193846_VEVTEFEDIK_2	Q01105	291847	735796	187873	437333	712791	588409	377364	1066903	490579	432845	192103	139595	561292	489289	703053	705078	1370429	585430	647845	946304	487396	932398	538546	252918	721898	562939	734403	403370	1163316	218022	499895	891848	150484	788161	328374	581906	291981	248577	647701	554371	859645	615707	850442	740073	818856	967938
13	SSBP1	195339_VGQDPVLR_2	Q04837	296464	553270	390858	643460	355386	361553	448976	895080	486462	575277	286519	518644	590249	436363	788511	520428	431643	677637	613349	1042437	391099	604999	853035	526779	553003	529447	528605	270522	678058	263326	584165	608201	223441	565020	436311	387584	438485	605791	516627	589238	814593	786210	522427	449157	640722	1151780
13	DNM1	207228_VYSPHVLNLTLVDLPGMTK_3	Q05193	135830	129457	627731	145452	168103	187023	104098	104689	55113	86603	285134	104863	1018014	57495	246496	102250	1487195	124857	252829	104065	141462	194701	117281	123376	272926	112979	266909	145739	154321	164645	244386	126085	153234	59539	164636	181989	238080	275475	1822574	109931	245617	203144	89779	71742	94128	105216
13	EEF1A2	193746_VETGILRPGMVVTFAPVNITTEVK_3	Q05639	107725	206455	154183	132504	80690	120705	206545	57322	246572	122209	1025103	176599	667355	33119	212611	140531	847875	326692	118460	243632	93617	192046	239016	155866	98295	302554	148661	120979	266565	1019740	167860	118340	88492	136354	189482	140022	1334879	121789	1149397	122620	438578	258220	241143	109647	103044	209346
13	KHDRBS1	165515_SGSMDPSGAHPSVR_3	Q07666	425142	888196	196302	173190	534377	493311	601723	483030	282916	710306	116008	773146	400339	984941	504760	681070	153249	588411	983907	716863	425931	938815	740161	476560	1023788	677044	751532	247319	904818	207428	431490	497925	59560	1155433	447565	459359	141064	810036	204667	618962	537186	514603	1058686	698472	1161516	818938
13	KLC1	51584_FEAAETLEEAAMR_2	Q07866	164538	222955	214885	350758	216918	223864	421354	181980	285405	368420	304882	330037	99723	268053	291749	171749	347551	247835	302718	147940	395941	214425	227810	266522	244329	276831	275730	180406	168875	316289	186346	113052	288362	172902	196712	143425	175816	378308	192059	99843	166025	201513	132883	173895	246737	135191
13	CPSF1	109385_LGNSLLLK_2	Q10570	262949	783734	319574	518725	458342	585623	245865	664142	545313	111541	65363	341662	279159	1071400	420263	362776	87361	418296	534651	348979	65004	506244	249692	331063	507701	735868	345150	218255	814147	101238	188486	564242	96320	1255527	273864	118776	52322	502121	26425	372784	850739	428554	1604740	652748	485605	346206
13	LMAN2	82648_IEPSVNFLK_2	Q12907	175055	360081	262357	528348	313122	353521	221609	560996	328238	261714	170077	221242	347968	342171	482209	324989	193829	289045	584270	434354	325003	411124	294659	197799	568138	492962	278540	253022	388622	190643	364850	266717	150865	605820	293427	234116	116079	97003	204520	277045	206424	434879	627889	298156	264357	168667
13	CNN3	67117_GMSVYGLGR_2	Q15417	934936	154221	19270	70337	77014	184761	370678	120818	23582	65940	286152	158075	334417	128577	130859	72225	350374	187211	134439	90892	161736	46148	283810	68622	135839	84905	367200	170811	150917	332344	42836	183905	68366	173427	237255	329043	315320	84354	392250	131240	140942	152224	180331	88410	69415	83340
13	SEC23B	126424_MAFGATLDVK_2	Q15437	546340	1017757	73659	105051	2640479	101614	580605	866036	3380422	410575	87352	100222	104974	513882	453553	205203	129267	834683	245412	795977	3759766	439861	684816	494881	208988	507220	639187	860649	113040	1076159	262188	343939	77793	290967	601576	1467812	38072	274248	70576	1329222	275511	485554	357144	234794	392117	646815
13	PKN1	115040_LLREELAAASSAAFSTR_2	Q16512	516089	947334	477677	409967	1100588	919807	1290135	630208	869820	988796	500760	843653	670292	779782	803048	583461	482499	913579	710829	817779	572705	707860	1287656	651727	768870	1079768	1176300	601377	946812	409681	1013041	771195	193101	761991	927794	768422	543732	485089	478787	789780	768597	779782	615062	903564	719214	909403
13	CPSF6	58575_GAAPNVVYTYTGK_3	Q16630	677492	837294	1016354	1452107	1273417	975265	983116	1640146	1103551	1025677	1516947	638552	607940	1141096	1511733	766554	1527525	892878	1760462	1204887	827112	1119957	956111	554303	1744556	1644995	1135837	997431	1444453	636815	1344148	712959	749039	1786801	1130871	626995	1605751	803165	1655390	941125	741571	1823541	2294894	480847	1092972	1563861
13	KIAA1217	163891_SEVVPLSGMMVR_2	Q5T5P2	30111	81694	1625612	452266	857555	66939	109875	25326	87294	41110	700065	48747	60974	31908	50250	73153	782396	251887	41083	1232711	52397	102835	1699236	81720	93832	26645	79111	45692	96361	29221	46111	53259	99975	75007	115490	64210	21999	766400	48034	28235	67827	47889	61477	75261	109243	65651
13	PPP1R18	156937_RLGIGGAQELSLRPLEAR_4	Q6NYC8	137694	334716	33289	189493	184391	211186	152671	119503	78706	252320	38567	133148	131000	88349	205556	77684	64302	254501	219405	91673	82850	134905	177138	29430	162772	243612	171518	63613	136888	70929	148544	120712	77048	117255	175116	122608	73511	86185	78899	113587	104286	177545	122366	233516	105956	88259
13	SCFD1	123425_LTSAVSSLPELLEK_2	Q8WVM8	116715	143637	108674	27517	99501	411949	158814	124600	131881	180804	76827	230892	119051	121071	121185	147330	80556	142854	154251	173809	95476	115200	145166	114562	178802	124588	128654	50013	175918	92452	249339	122499	696312	146645	133099	123814	83474	101394	91470	183643	120945	130076	104001	227843	181681	167409
13	PRPF31	152684_QVKPLPAPLDGQR_3	Q8WWY3	62859	179604	109262	148557	227998	66901	295923	175945	250887	251387	201442	191563	160242	214636	193075	186565	173494	196997	2916	205994	40309	253314	242527	173097	183637	254822	227365	162633	200911	213626	185719	174599	229016	231658	202264	185515	142161	357581	52268	382651	66821	259657	224733	185363	227550	210720
13	PSPC1	210802_YGEPSEVFINR_2	Q8WXF1	75012	113068	47110	140453	171157	124486	71280	199580	124200	128028	78041	76289	138473	89369	143751	144558	84866	142246	185066	180334	96045	180141	98444	40846	216739	149243	142477	100708	183019	57980	109839	205420	140465	181646	99939	86469	88794	98290	114588	124000	212127	145057	180224	131837	192367	189452
13	H1FX	59266_GAPAAATAPAPTAHK_3	Q92522	296325	346637	84941	137685	297793	245384	180326	170356	502103	217168	103452	239465	127342	92550	329912	80409	67667	299131	1645679	427862	668596	87345	396121	176025	1856595	327144	206169	229775	427789	237617	531531	108154	59248	967195	303105	344637	84078	274035	88312	320178	97252	309838	909121	110383	121044	369038
13	TNPO1	183415_TLLENTAITIGR_2	Q92973	1024727	1613220	1420094	414057	1608753	1285252	1684856	1050746	1204885	1140408	615776	1048412	943467	1095214	1348276	854031	772939	1415016	1368805	1299321	1019245	1266123	1581461	854037	1333490	1367199	668945	744438	1331201	626918	1407815	1145026	311941	1340737	1242512	1205860	670611	705171	761196	1203159	1026407	1359996	990710	1114284	1083267	1525857
13	DOCK10	5036_AFLEETNAK_2	Q96BY6	131596	181347	502878	152164	311926	126353	310053	248822	179403	162841	95630	213240	94745	180825	75920	128629	28871	147073	166059	225278	188790	218673	263352	116672	232757	212167	145198	203516	184116	77650	103687	212851	100513	299298	145236	118526	258091	206900	74312	193891	207776	183073	327572	192166	240871	262289
13	ERO1L	113557_LLESDYFR_2	Q96HE7	83249	214567	257904	132651	122152	149007	113713	162572	121749	174918	37110	236707	126216	125918	131334	139062	112966	263859	149660	124051	74038	168021	104524	119631	177334	168853	242601	78499	105877	76613	383978	135133	28562	84127	194308	138450	48548	118240	99492	180836	123091	122131	104603	110410	172481	132322
13	GFM1	210796_YGEIPAELR_2	Q96RP9	52753	101665	82427	112222	107280	104720	100840	149646	81226	76787	58790	67211	120621	77870	119259	104762	114622	140437	93876	155453	28936	119609	87655	57902	96525	175116	38253	27026	132704	62515	123618	119344	49709	83558	73231	59590	80356	89071	124450	104936	136240	132880	85472	124500	127486	167876
13	IL4I1	92100_IVGGWDLLPR_2	Q96RQ9	41427	305583	285383	473275	1199726	85572	539898	448791	170437	134596	120801	530965	494966	319575	154597	73536	80780	536511	113428	317800	133558	277566	277764	120294	170029	283058	402402	92823	199463	113268	737795	222837	175355	101612	225326	182538	157684	139353	54033	207096	209123	148423	205231	201848	187218	311506
13	TBCB	14105_AQASSIPVGSR_2	Q99426	148847	166792	78384	172527	189918	233202	244062	212848	242351	213457	399790	197059	331697	191703	248531	186519	347251	123259	184793	158618	148783	316559	241185	268574	181414	234269	214971	119364	295075	206197	219564	268185	94963	210459	166669	129864	373979	292535	415484	228444	244096	272275	190608	247637	407454	198867
13	TNKS1BP1	208640_WSDQGPAQTSR_2	Q9C0C2	625069	962377	434041	455443	678567	556087	615949	679985	650900	1116127	292753	991672	734828	618488	663028	815052	563079	1301841	881321	659475	658420	896933	959570	503490	949509	656222	1044114	243179	585813	300726	861534	832807	188891	663442	641871	822243	482259	661960	692833	758789	752948	561110	501132	569569	1073855	791575
13	LRRC40	86924_ILPEEITNLR_2	Q9H9A6	314596	411881	237200	180938	364704	458117	284073	365026	402863	357991	175359	122195	327272	267547	411900	343734	195862	403268	402708	358354	290863	416777	440839	237103	413433	403012	340337	196201	394046	185118	454673	324843	73809	334237	289714	438005	269411	242366	204715	335336	322305	394941	360430	394409	408313	325631
13	GLOD4	87305_ILTPLVSLDTPGK_2	Q9HC38	149439	306827	129997	141364	229353	237035	250979	158928	301617	192003	186224	295263	288647	229658	309676	248899	254225	301429	497967	407331	295164	318994	374202	82748	485061	284374	267839	121037	384224	140187	390459	285274	113168	309044	186065	287740	192205	100005	247822	270130	275738	269287	284006	249066	298810	423513
13	RTN4	99116_KPAAGLSAAPVPTAPAAGAPLM(UniMod:35)DFGNDFVPPAPR_4	Q9NQC3	353467	390326	238565	237276	250393	295455	215891	193582	384110	263257	241161	241963	380829	185126	439916	302354	337383	388142	372845	458287	324359	252493	419281	366340	104871	223106	435916	277197	206906	433714	277762	336255	122097	517944	224779	416548	248739	220879	310630	466885	582997	453596	210998	368598	525115	193795
13	SAE1	66588_GLTMLDHEQVTPEDPGAQFLIR_3	Q9UBE0	95463	240252	139271	63330	223985	148317	185925	167139	237867	229325	132746	235996	129253	265415	193547	273926	102436	197962	380300	241907	157972	276692	267947	173101	349479	300209	152475	184838	290186	102185	148979	176477	40994	368003	179700	176420	129104	183743	66043	261403	200858	201901	350851	164042	283076	253321
13	ATP6V1H	59572_GAVDAAVPTNIIAAK_2	Q9UI12	262881	676060	337962	351054	501371	369336	485576	388931	408626	562064	538829	797607	1091699	485094	547913	322852	1449765	898709	145805	428315	293978	362664	449867	238288	1677109	623459	497505	245994	403194	388866	754229	540582	281981	1136651	445399	486813	492975	430270	1672097	497603	337989	465509	332154	355143	301214	572176
13	APPL1	151341_QRFPLGGDDEVMSSTLQQFSK_3	Q9UKG1	310793	611861	487490	236313	705339	610847	580799	383569	716150	507539	245758	500311	545288	549537	547593	410892	254019	658537	525332	674735	390400	586892	746218	376454	480766	582174	593719	397282	685018	364679	787867	538039	305939	445570	515882	598956	283702	292652	416969	583187	483732	648419	472137	623865	495078	652420
13	CAMK2A	91587_ITQYLDAGGIPR_2	Q9UQM7	1290670	1501386	1370829	520670	1193715	1031841	1376234	1177800	1301696	1072438	1150770	1003179	2604593	1053456	343411	876687	3122323	282695	1674775	1437431	908153	1149989	1398510	861560	1410457	307221	395619	1023836	1457257	409939	1559757	1248212	374597	109109	1428914	322636	1108347	791557	3652256	1156529	1108173	279560	1235183	94398	86137	1234751
13	C14orf166	40001_EGLPVALDK_2	Q9Y224	93570	197605	115580	102717	164017	173916	160982	196154	182414	223622	92479	143925	151989	172922	198222	239965	110193	158106	152598	217234	118312	221010	202019	132154	178704	187237	165337	121298	230374	79580	144103	216484	55426	189753	130631	128391	109396	128356	15295	198839	195764	194974	180988	181159	239677	275315
13	SUGT1	106426_LEGQGDVPTPK_2	Q9Y2Z0	5220691	4113847	188458	82724	1311513	113336	3221264	240758	2779289	1251292	27357	1278514	50401	782571	230995	103831	103067	1699569	1532593	491625	7111294	1392989	1288627	3238012	1925427	78850	1903601	5303220	122354	3536136	69806	474143	31785	87014	1484294	11092934	80043	1987051	217785	1020382	453603	668787	182809	190020	1413130	526419
12	PSMD12	95936_KGSLESPATDVFGSTEEGEK_3	O00232	63763	85125	204101	88026	121890	57294	95853	124329	99272	140276	87822	134643	131907	122751	121842	285448	106692	67643	138107	173259	68188	166863	95933	185146	120724	154367	108466	281530	160051	360703	264926	141138	837065	104990	106257	106443	59624	152122	86204	121964	124355	116655	134908	96637	116437	140840
12	PRMT5	32259_DRDPEAQFEMPYVVR_3	O14744	57979	111618	144858	62347	135111	160727	147059	123511	182827	215628	109497	151455	231820	186159	158850	213113	168682	119872	169863	157983	103674	225445	187957	272054	145067	160880	152128	102869	206327	213012	157740	149796	148264	147894	111632	103529	563280	198280	182945	214697	161262	190028	203950	217687	287167	182350
12	U2SURP	128367_MIEFVVR_2	O15042	66486	118144	89169	28599	35419	138197	111982	108126	126491	134556	14390	128380	85343	111123	128069	54399	18387	114395	188736	150025	137751	149717	123555	203466	183637	170091	122623	79807	172558	49522	105452	102140	11497	144335	22636	47233	19859	114157	26300	119998	69191	123707	158991	163644	128674	116612
12	NUDT21	181989_TINLYPLTNYTFGTK_2	O43809	127759	279621	129979	216336	191370	198519	113781	274615	252700	229101	173209	128050	229010	229680	253031	136868	128987	243569	295228	319997	156102	300904	215142	156732	291055	208659	174187	152093	332070	142266	202134	323079	131785	271088	91029	199727	157052	167748	134410	234208	367482	275364	333756	281532	257415	313532
12	ACSL4	202928_VRLSPEPWTPETGLVTDAFK_3	O60488	282419	127908	373135	90308	104744	562873	144012	103588	135087	96248	115946	142964	109881	119375	128777	482299	97454	134439	179288	144924	188317	304636	72840	85521	226888	120067	155743	471316	107738	550992	578555	133148	836183	118570	114699	136822	92661	146098	113890	242495	153971	153553	160993	345575	122370	42767
12	SEC22B	198922_VLLTMIAR_2	O75396	416812	513266	234066	49409	418269	320358	392975	210008	307025	440767	139461	501443	323323	425294	278834	257534	273518	669720	501341	528084	299349	541950	440864	349084	518259	396149	432359	153573	418619	297619	651874	245175	37890	306694	356477	425532	144435	302491	250634	325894	274368	300055	272729	320851	516037	542329
12	BANF1	78345_HRDFVAEPMGEKPVGSLAGIGEVLGK_5	O75531	3090617	5531003	4223098	1057634	5608259	5413490	5294699	3366614	5913069	4541341	2058265	4123865	3730961	4335169	4887343	3416761	2557704	5430675	4846354	5577451	3864841	5448341	5876810	3216073	5070758	4951422	6472373	4137316	2209847	2739182	5727467	3349043	527632	4435419	4324116	4540626	3611817	2282933	3027909	4373980	3533548	5662350	4634340	4923338	3973927	5652494
12	RSL1D1	114713_LLPSLIGR_2	O76021	57874	159157	102807	142958	172723	115936	122522	319833	21214	169890	49995	149536	136759	163109	263505	148808	107241	106967	110251	212903	83266	225330	140445	67644	121840	202007	129224	82078	182650	21627	137278	279552	32780	181800	85156	94695	37811	81067	95174	209730	277636	277620	202399	252473	169390	169419
12	EML2	21810_C(UniMod:4)LAIHPDMVTIATGQVAGTTK_3	O95834	343624	380791	187244	224040	431371	365419	292413	359706	726134	329025	522204	316229	530852	279140	329430	219335	629515	324472	318548	487846	517904	326286	431080	286837	340299	390826	324635	361601	309003	384374	383268	400774	412839	302915	253945	377460	517006	338987	738974	352548	289245	517614	248552	238107	408183	256280
12	ACTL6A	146826_QGGPTYYIDTNALR_2	O96019	73054	130567	81361	110471	114309	93594	93501	141834	103848	107702	87216	62358	90169	97151	120667	161542	61751	125091	127732	122099	96984	131757	133579	132168	149208	123509	95007	87529	139722	59651	118771	186781	81679	136576	125305	113833	81870	126194	60494	147159	199312	116665	182415	138580	157386	136906
12	HPRT1	184570_TMQTLLSLVR_2	P00492	90762	297471	180298	20022	322638	287425	278340	157212	294187	284459	126117	206295	467380	194130	237798	286184	387853	397019	585024	349018	142622	390598	607271	142572	626714	244204	395744	110224	290128	86924	330575	313676	114667	334697	154798	223470	134629	110186	457738	237546	283415	281901	316915	299883	354508	373083
12	KRT14	87241_ILTATVDNANVLLQIDNAR_3	P02533	297223	184864	487716	323005	151584	345798	399620	188519	184826	391365	481736	266646	205517	225038	182690	305896	457541	238673	427590	210817	335761	219031	247086	215207	247905	241182	260918	328655	69428	456175	178955	212468	305761	197121	170862	249125	178824	432202	285590	278841	155693	212471	235965	248568	271469	186699
12	APCS	194919_VGEYSLYIGR_2	P02743	296888	109295	457782	114075	134430	189820	198142	98071	155678	66318	80639	92744	135043	89266	100470	90520	203311	114364	62898	87351	292669	95999	110365	263162	120658	81548	169801	3835262	72530	69372	96764	110030	80441	106313	195168	113843	59923	136374	183736	145570	139835	205558	163124	102807	68561	77854
12	ATP1B1	191359_VAPPGLTQIPQIQK_3	P05026	90630	483053	134841	116755	279084	138479	191631	203778	275165	233875	643622	63649	978006	419735	536818	365804	1104534	315160	374169	153434	104181	93627	341519	269716	161435	490034	290954	322192	205844	150275	373849	303242	181122	252416	383505	151526	605738	112782	1268219	478899	328960	193854	485454	270529	277609	169450
12	CDK1	170975_SPEVLLGSAR_2	P06493	89430	149004	53023	190083	159923	150225	94163	223580	136054	107686	42658	147570	248983	77823	152457	348393	73488	65617	82053	156096	75265	144278	388847	109831	114831	255600	106713	123677	248099	71302	90999	209524	102003	177883	93521	82902	45838	82162	69556	244900	210649	112231	228096	219601	111451	204023
[truncated: 4,723 more rows]
[truncated: 67 more columns]

## Sheet: (d)Up-regulated
numPep	prot	GN	potential contaminant from normal brain tissue	log2(FC)	p-value_adjust(PCNSL_eDLBCL)
36	P14136	GFAP	1	5.56953	0.000146573
[truncated: 91 more rows]

## Sheet: (e)Down-regulated
numPep	prot	GN	potential contaminant from normal brain tissue	log2(FC)	p-value_adjust(PCNSL_eDLBCL)
[truncated: 7 more rows]

[truncated: 2 more sheets: (f)brain_contaminants, (g)17 drug targets_by IPA]
