# Supplementary material for: High‐throughput proteomic analysis of FFPE tissue samples facilitates tumor stratification
Source: Mol Oncol. 2019 Sep 18;13(11):2305–28. doi: 10.1002/1878-0261.12570 (PMC6822243; doi:10.1002/1878-0261.12570)
Supplement: Supplementary file 8 — Table S7. Detailed information of patients, tissue samples, protein matrix for ZLYM cohort. [file MOL2-13-2305-s008.xlsx]

## Sheet: (a)patients
Patient_ID	Gender	Age_at_Diagnosis	Biopsy_Location	lym_status	lym_status2	Lymphoma_type	Survival_Status	First_Diagnosis	Date_of_Death	Time(month)	IPI_Score
P1	F	55	intestine	Y	N	nonGCB	alive	2013-07-10		62.7	3
P10	F	42	neck	Y	Y	nonGCB	alive	2015-04-09		41.4333	1
P11	M	79	neck	Y	Y	nonGCB	no_information	2012-06-01		76.1667	3
P12	F	76	neck	Y	Y	GCB	alive	2016-11-03		22.3	2
P13	M	65	mesentery	Y	N	GCB	alive	2016-07-21		25.8	2
P14	M	85	intestine	Y	N	GCB	alive	2016-08-30		24.4667	3
P15	F	65	intestine	Y	N	GCB	alive	2015-12-16		33.0667	2
P16	M	55	intestine	Y	N	GCB	alive	2016-04-25		28.7	2
P17	F	48	spleen	Y	Y	GCB	alive	2016-06-17		26.9333	3
P18	F	74	intestine	Y	N	GCB	dead	2016-04-26	2017-12-31	20.4667	1
P19	M	58	root of tongue	N	N	nonGCB	alive	2016-03-02		30.5	0.5
P2	M	62	kidney	N	N	nonGCB	dead	2013-12-27	2014-12-01	1.63333	2
P20	M	67	neck	N	N	nonGCB	alive	2016-11-22		21.6667	NA
P21	F	47	pelvic	N	N	GCB	no_information	2016-08-16		24.9333	3
P22	M	50	neck	Y	Y	GCB	alive	2015-01-23		24.1	2
P23	F	81	groin	Y	Y	GCB	dead	2015-06-23	2016-08-10	13.8	3
P24	F	46	neck	Y	Y	non-GCB	alive	2017-03-21		17.7	2
P25	F	58	intestine	Y	N	non-GCB	alive	2015-03-16		42.2333	2
P26	M	62	neck	Y	Y	GCB	dead	2015-04-29	2017-09-01	28.5333	3
P27	F	62	intestine	Y	N	non-GCB	alive	2017-04-25		16.5333	4
P28	F	71	root of tongue	N	N	non-GCB	alive	2015-06-23		38.9333	2
P29	M	55	testicles	N	N	non-GCB	alive	2017-04-21		16.6667	1
P3	M	52	tonsil	Y	Y	nonGCB	alive	2012-07-05		75.0333	0
P30	M	81	neck	Y	Y	GCB	dead	2016-03-17	2016-04-04	0.6	2
P31	M	68	brain	B	B	non-GCB	no_information	2015-09-22		35.9	4
P33	F	68	tonsil	Y	Y	non-GCB	alive	2015-03-06		42.5667	1
P34	M	74	neck	Y	Y	non-GCB	dead	2014-07-30	2017-11-03	39.7333	4
P35	F	60	crus	N	N	GCB	dead	2015-02-25	2017-05-04	26.6333	1
P37	M	80	groin	Y	Y	non-GCB	alive	2010-12-13		94.0333	2
P38	M	62	intestine	Y	N	non-GCB	alive	2016-05-13		28.1	3
P4	F	51	tonsil	Y	Y	nonGCB	alive	2014-02-20		55.2	1
P40	F	63	thoracic vertebra	N	N	non-GCB	alive	2015-12-28		32.6667	4
P41	M	20	neck	Y	Y	non-GCB	no_information	2013-07-23		62.2667	3
P42	M	40	neck	Y	Y	GCB	alive	2010-10-11		96.1333	1
P43	M	75	neck	Y	Y	non-GCB	dead	2015-09-01	2017-01-24	17.0333	4
P45	M	75	groin	Y	Y	non-GCB	dead	2015-12-07	2018-06-01	30.2333	3
P46	M	66	neck	Y	Y	non-GCB	alive	2016-05-09		24.3667	4
P47	F	48	intestine	Y	N	non-GCB	alive	2011-07-18		86.8	1
P48	M	45	groin	Y	Y	NA	alive	2015-09-10		36.3	2
P49	M	67	neck	Y	Y	non-GCB	alive	2015-07-17		38.1333	3
P5	F	29	tonsil	Y	Y	GCB	alive	2014-04-18		53.3	0
P50	F	71	groin	Y	Y	non-GCB	alive	2015-04-10		41.4	2
P51	M	55	neck	Y	Y	non-GCB	dead	2015-07-01	2017-03-26	21.1333	3
P52	M	63	neck	Y	Y	non-GCB	alive	2014-11-18		46.1667	1
P53	F	53	subglottic	N	N	non-GCB	no_information	2016-01-01		32.5333	NA
P54	F	70	neck	Y	Y	non-GCB	alive	2015-02-12		43.3	2
P55	F	49	neck	Y	Y	non-GCB	alive	2016-12-29		20.4333	0
P56	F	30	neck	Y	Y	non-GCB	alive	2016-11-03		22.3	3
P57	M	58	axilla	Y	Y	non-GCB	alive	2015-03-23		42	1
P6	M	64	intestine	Y	N	nonGCB	dead	2013-02-11	2014-12-30	67.6667	2
P7	M	59	testicles	N	N	nonGCB	alive	2016-12-22		20.6667	0
P8	F	75	neck	Y	Y	nonGCB	dead	2015-03-04	2017-04-10	25.6	3

## Sheet: (b)sample_files
Raw_file_name	Sample_ID
D20180627yuel_zlym_P10a_SW	P10a
D20180627yuel_zlym_P11a_SW	P11a
D20180627yuel_zlym_P13a_SW	P13a
D20180627yuel_zlym_P14a_SW	P14a
D20180627yuel_zlym_P15a_SW	P15a
D20180627yuel_zlym_P1a_SW	P1a
D20180627yuel_zlym_P2a_SW	P2a
D20180627yuel_zlym_P3a_SW	P3a
D20180627yuel_zlym_P4a_SW	P4a
D20180627yuel_zlym_P5a_SW	P5a
D20180627yuel_zlym_P7a_SW	P7a
D20180627yuel_zlym_P16a_SW	P16a
D20180627yuel_zlym_P17a_SW	P17a
D20180627yuel_zlym_P18a_SW	P18a
D20180627yuel_zlym_P19a_SW	P19a
D20180627yuel_zlym_P20a_SW	P20a
D20180627yuel_zlym_P22a_SW	P22a
D20180628yuel_zlym_P1b_SW	P1b
D20180628yuel_zlym_P10b_SW	P10b
D20180628yuel_zlym_P11b_SW	P11b
D20180628yuel_zlym_P12a_SW	P12a
D20180628yuel_zlym_P14b_SW	P14b
D20180628yuel_zlym_P15b_SW	P15b
D20180628yuel_zlym_P3b_SW	P3b
D20180628yuel_zlym_P4b_SW	P4b
D20180628yuel_zlym_P7b_SW	P7b
D20180628yuel_zlym_P8a_SW	P8a
D20180628yuel_zlym_P9a_SW	P9a
D20180628yuel_zlym_P16b_SW	P16b
D20180628yuel_zlym_P17b_SW	P17b
D20180628yuel_zlym_P19b_SW	P19b
D20180628yuel_zlym_P20b_SW	P20b
D20180628yuel_zlym_P21a_SW	P21a
D20180702yuel_zlym_P12b_SW	P12b
D20180702yuel_zlym_P2b_SW	P2b
D20180702yuel_zlym_P21b_SW	P21b
D20180704yuel_zlym_P13b_SW	P13b
D20180704yuel_zlym_P18b_SW	P18b
D20180704yuel_zlym_P23a_SW	P23a
D20180704yuel_zlym_P23b_SW	P23b
D20180704yuel_zlym_P5b_SW	P5b
D20180704yuel_zlym_P6a_SW	P6a
D20180704yuel_zlym_P8b_SW	P8b
D20180704yuel_zlym_P22b_SW	P22b
D20180705yuel_zlym_P6b_SW	P6b
D20180714yix_zlym_P33a_SW	P33a
D20180714yix_zlym_P34a_SW	P34a
D20180714yix_zlym_P37a_SW	P37a
D20180714yix_zlym_P38a_SW	P38a
D20180714yix_zlym_P40a_SW	P40a
D20180714yix_zlym_P41a_SW	P41a
D20180714yix_zlym_P42a_SW	P42a
D20180714yix_zlym_P24a_SW	P24a
D20180714yix_zlym_P43a_SW	P43a
D20180714yix_zlym_P45a_SW	P45a
D20180714yix_zlym_P46a_SW	P46a
D20180714yix_zlym_P47a_SW	P47a
D20180714yix_zlym_P48a_SW	P48a
D20180714yix_zlym_P49a_SW	P49a
D20180714yix_zlym_P50a_SW	P50a
D20180714yix_zlym_P52a_SW	P52a
D20180714yix_zlym_P25a_SW	P25a
D20180714yix_zlym_P53a_SW	P53a
D20180714yix_zlym_P54a_SW	P54a
D20180714yix_zlym_P26a_SW	P26a
D20180714yix_zlym_P27a_SW	P27a
D20180714yix_zlym_P28a_SW	P28a
D20180714yix_zlym_P29a_SW	P29a
D20180714yix_zlym_P30a_SW	P30a
D20180714yix_zlym_P31a_SW	P31a
D20180714yix_zlym_P32a_SW	P32a
D20180719yix_zlym_P55a_SW	P55a
D20180719yix_zlym_P56a_SW	P56a
D20180719yix_zlym_P57a_SW	P57a
D20180721yix_zlym_P33b_SW	P33b
D20180721yix_zlym_P34b_SW	P34b
D20180721yix_zlym_P35b_SW	P35b
D20180721yix_zlym_P37b_SW	P37b
D20180721yix_zlym_P38b_SW	P38b
D20180721yix_zlym_P39b_SW	P39b
D20180721yix_zlym_P40b_SW	P40b
D20180721yix_zlym_P41b_SW	P41b
D20180721yix_zlym_P42b_SW	P42b
D20180721yix_zlym_P24b_SW	P24b
D20180721yix_zlym_P43b_SW	P43b
D20180721yix_zlym_P44b_SW	P44b
D20180721yix_zlym_P45b_SW	P45b
D20180721yix_zlym_P46b_SW	P46b
D20180721yix_zlym_P47b_SW	P47b
D20180721yix_zlym_P48b_SW	P48b
D20180721yix_zlym_P49b_SW	P49b
D20180721yix_zlym_P50b_SW	P50b
D20180721yix_zlym_P51b_SW	P51b
D20180721yix_zlym_P52b_SW	P52b
D20180721yix_zlym_P25b_SW	P25b
D20180721yix_zlym_P53b_SW	P53b
D20180721yix_zlym_P55b_SW	P55b
D20180721yix_zlym_P56b_SW	P56b
D20180721yix_zlym_P57b_SW	P57b
D20180721yix_zlym_P26b_SW	P26b
D20180721yix_zlym_P27b_SW	P27b
D20180721yix_zlym_P28b_SW	P28b
D20180721yix_zlym_P29b_SW	P29b
D20180721yix_zlym_P30b_SW	P30b
D20180721yix_zlym_P31b_SW	P31b
D20180725yix_zlym_P35a_SW	P35a
D20180725yix_zlym_P51a_SW	P51a
D20180725yix_zlym_P54b_SW	P54b

## Sheet: (c)proteins
numPep	Proteins	GeneSymbol	Transition_group	P1a	P1b	P2a	P2b	P3a	P3b	P4a	P4b	P5a	P5b	P6a	P6b	P7a	P7b	P8a	P8b	P10a	P10b	P11a	P11b	P12a	P12b	P13a	P13b	P14a	P14b	P15a	P15b	P16a	P16b	P17a	P17b	P18a	P18b	P19a	P19b	P20a	P20b	P21a	P21b	P22a	P22b	P23a	P23b	P24a	P24b
2	A0AV96	RBM47	181049_TGYSMVQENGQR_2	14.2498	14.7905	14.3404	13.7933	16.2024	13.374	15.3959	14.9937	14.4444	15.571	13.3364	15.482	14.2421	14.527	14.0887	14.7595	12.7665	13.1327	13.9476	13.6871	13.6211	14.4688	14.6556	13.4892	14.4771	14.4949	15.6274	12.0056	14.9657	14.9283	14.8653	13.5675	14.6887	14.3035	17.5022	17.4025	15.3667	15.3575	12.9569	14.2139	13.2985	14.5204	15.1247	14.0056	14.2421	15.2331
20	A0AVT1	UBA6	19349_AVTIHDTEK_2	18.5118	18.6715	16.9765	16.6123	17.3469	17.2924	17.3909	17.3056	17.5554	16.9963	15.1998	15.255	17.0209	17.1507	16.7125	16.5682	18.3799	18.1728	16.8018	16.3416	17.2536	17.0358	16.2901	16.4868	16.6836	17.8092	17.1546	17.0681	17.3107	17.357	18.5578	18.6274	17.1668	16.2981	18.4194	18.4859	16.0802	16.6824	16.6624	16.661	17.7528	16.2511	16.992	16.5505	17.4709	17.6936
10	A0FGR8	ESYT2	91719_ITVPLVSEVQIAQLR_3	14.0975	13.1999	15.7277	14.4727	15.4643	13.2833	13.7255	13.9125	13.6437	13.3388	14.2834	14.4998	14.6022	13.49	14.0167	14.4581	14.0792	14.0758	14.7315	14.752	14.8569	14.8664	15.9875	16.0479	14.9113	12.963	15.5933	15.7638	14.7239	14.7521	14.631	14.8619	14.4135	15.1945	13.5432	14.662	15.2971	15.6007	15.4534	14.5492	15.2226	15.005	14.9535	15.1598	15.2317	14.522
1	A0JLT2	MED19	168486_SLIEKPPILSSSFNPITGTMLAGFR_3	9.43759	8.32153	10.9566	11.4177	10.4778	9.75793	9.80355	9.20832	10.4802	10.7797	9.84077	9.69384	10.6402	9.23259	9.44293	10.1213	9.59411	10.5994	10.4181	9.63497	9.23933	10.4519	9.29199	10.9847	10.1217	9.6245	9.42713	14.3253	13.918	9.82036	10.071	9.10334	10.6654	11.8619	9.89845	11.2662	10.3201	11.5929	11.8521	9.51671	12.7593	9.22275	10.5151	9.6117	10.9232	11.1418
4	A0MZ66	SHTN1	169995_SMPVLGSVSSVTK_2	13.3819	14.1184	13.8292	14.0023	13.1473	15.234	14.8067	13.7903	13.9435	14.8061	13.2122	12.7908	11.1267	14.2438	11.6862	10.577	13.6527	12.5718	11.3169	13.1892	13.2697	13.3083	12.754	12.4645	12.6737	13.6321	14.6477	14.3805	13.6288	10.6433	12.7237	13.2067	13.0647	13.8452	10.6335	12.9593	10.3527	10.8592	14.6852	13.5191	13.9656	14.143	14.3813	12.9355	11.0169	12.7613
2	A0PJK1	SLC5A10	10064_ALFPDDVGC(UniMod:4)VVPSEC(UniMod:4)LR_2	11.0898	13.2908	11.1531	12.9931	11.2948	11.9965	11.5124	11.2205	11.5098	10.8416	12.368	11.2663	11.0563	11.2909	11.8363	12.3402	11.3215	13.2286	12.4334	11.8107	10.5689	10.9017	11.1407	13.3814	11.136	11.9233	11.5786	12.858	12.7219	12.5511	14.1169	13.876	12.152	11.2999	13.3094	11.039	11.9377	12.4832	10.4285	12.9125	12.9461	12.5065	12.9442	12.194	12.4504	13.4875
1	A1A4S6	ARHGAP10	21657_C(UniMod:4)ISAVETR_2	13.3526	14.1559	14.9804	14.6508	14.1011	16.9397	12.6214	13.08	12.7002	13.4186	13.0395	13.7701	13.6249	13.3328	13.3171	14.5755	13.5352	12.8005	13.3707	13.7824	11.1772	12.0356	15.5369	12.9108	12.4778	13.0796	13.9663	13.5429	13.8259	13.8007	13.2917	16.0455	14.6633	11.6426	12.6253	13.8719	13.0415	12.849	15.3799	13.2993	11.9788	12.3896	16.112	14.5941	12.0721	14.5137
4	A1L0T0	ILVBL	132334_NAQM(UniMod:35)AQSPILLLGGAASTLLQNR_3	14.995	15.2743	15.1939	16.8503	16.4431	15.7929	15.184	15.8531	16.3646	16.4634	15.4903	15.8726	15.3682	15.23	15.4394	15.3957	15.317	15.9793	16.4701	15.9021	15.9787	16.2412	15.5237	15.1294	15.6069	15.8411	15.119	16.2935	15.9349	15.6867	16.3261	15.7426	16.031	15.6067	16.5451	16.0625	17.2299	14.8634	17.5694	17.0041	14.7784	17.0629	16.6198	15.6698	15.7477	15.0044
2	A1L390	PLEKHG3	92405_IVQLSHVMDSHVSER_4	14.6896	14.3958	12.718	14.2212	14.5838	13.7558	14.1548	14.0968	14.4714	14.4138	14.2364	14.1703	14.4911	14.4897	14.8854	15.3222	14.5859	14.5412	14.7599	14.3464	13.7471	13.2896	12.9298	13.0444	14.086	13.988	14.8525	13.7751	14.118	14.1008	14.4415	14.4209	14.3129	13.7671	14.1482	14.0677	13.3285	12.1346	14.0558	13.2978	14.0438	13.914	14.0527	12.9964	13.4171	13.4687
4	A1X283	SH3PXD2B	59688_GAVVEVIQK_2	17.136	17.066	18.0452	17.9842	17.4152	17.0993	17.5172	17.4708	18.4825	18.2714	18.2552	18.3463	17.777	17.8913	18.1301	18.0955	16.9793	17.0825	17.6298	17.8409	17.3412	17.185	16.0608	16.1738	17.4556	17.7108	16.6359	16.6257	17.4803	17.6717	16.9169	16.9504	16.9809	17.2053	17.2163	17.3815	16.7717	16.9959	17.1738	17.2755	17.4955	17.4616	18.3037	18.1662	16.5498	16.5097
6	A2RRP1	NBAS	189798_TYAQESNVQALEILFTYHGSDLLPHR_4	13.8098	13.3232	13.6807	13.0533	11.7699	13.5825	13.0808	12.5532	13.059	13.7079	14.3442	13.8318	13.8336	11.6069	12.8592	14.5766	14.3403	14.1282	12.252	12.0372	13.5226	14.4819	13.2229	14.3688	13.9989	13.634	13.4387	14.5872	13.4654	12.3672	13.7197	13.397	13.9807	13.9362	12.3762	13.4424	13.8997	13.9112	14.1917	13.624	13.0848	13.1583	14.0972	13.8637	12.9726	14.0674
1	A2RUS2	DENND3	97251_KLADDHKDPHYVQQALTNVLLMDAVVGTLQSPGAIYAASK_5	9.54388	8.38611	9.78409	8.94259	8.922	8.91138	8.72102	10.741	8.58866	10.1243	9.3053	10.3702	10.2406	11.4066	9.06055	10.3002	9.36854	9.68812	10.0273	12.38	11.7534	10.8357	11.3436	11.0856	9.4384	9.62936	10.2306	10.6107	11.8135	9.95854	10.2384	9.81498	10.3002	11.1624	8.91025	10.1227	10.9553	13.8364	8.53261	11.0599	12.3001	10.3962	10.6796	9.0605	10.3416	9.64434
5	A3KMH1	VWA8	183320_TLILEGLEK_2	18.541	19.7654	17.3559	18.1686	18.175	18.0412	18.0915	18.6095	17.7644	17.6571	17.5958	17.2143	17.2604	17.2469	18.0995	16.905	18.7284	18.7612	16.6116	17.5047	18.7533	18.8561	16.6998	16.7826	17.7005	17.0035	17.7613	18.8262	17.9697	17.7247	18.9478	19.2774	17.5512	16.5891	18.3268	18.9796	17.6032	17.7319	18.311	17.8618	16.4989	16.6798	17.7665	17.501	18.5706	18.1081
1	A3KN83	SBNO1	146930_QGLIGVGLINVEDR_2	9.79948	9.61545	10.2219	8.73101	9.9525	9.08837	8.96444	10.0749	9.18538	10.1392	9.93595	10.69	9.65683	9.39555	10.379	10.6422	8.97191	9.79597	9.67939	9.64984	9.4088	9.9329	10.5123	10.7274	9.81019	9.21747	11.0004	11.1844	10.4642	9.69562	9.20073	10.6055	9.65057	4.31502	11.2479	9.39997	8.6702	11.7376	7.70086	11.1794	9.76699	9.64109	8.69619	9.80223	9.07339	9.37896
4	A4D1E9	GTPBP10	87348_ILVAQGGLGGK_2	13.2846	13.062	13.6263	13.4922	13.8148	16.6575	13.4763	12.7991	14.8808	14.7879	15.1003	15.1449	11.1405	14.0899	12.8526	13.7034	13.6749	13.7542	13.9128	14.413	13.8308	13.7907	13.2224	13.3786	13.6595	13.7175	13.3795	14.1694	13.8523	14.2263	15.3591	12.8162	13.6874	13.6686	13.8968	13.5381	13.9483	13.9437	13.587	13.487	13.935	13.9333	14.0062	14.1398	14.6482	14.5775
3	A4D1P6	WDR91	194934_VGFLSSLLPQSK_2	14.1081	14.3795	13.8474	14.0793	14.0827	14.1288	14.6191	14.6364	13.5856	15.1527	14.4725	14.7408	15.0905	14.5898	14.8426	15.7538	15.2022	14.852	14.7466	15.1762	13.1272	14.8971	12.2916	15.0308	14.9915	14.1334	13.2609	13.2701	13.5836	15.3798	13.672	15.0322	14.3286	15.2113	14.1562	14.354	14.173	13.028	13.8355	14.3183	14.8843	14.1437	14.2976	14.5578	14.0907	14.417
1	A4D1U4	LCHN	95862_KGPFFGLAC(UniMod:4)FANMPVESELER_3	12.7118	12.4396	14.0352	14.7071	12.0476	12.443	13.3176	12.3963	13.8181	12.527	14.5094	14.4336	13.5057	13.5327	12.2621	13.0083	13.1802	13.3607	13.6508	12.3495	12.9815	13.8507	14.5628	14.4457	14.1526	14.219	14.3123	13.6708	13.871	13.8534	12.922	12.6455	13.9845	14.3376	12.7323	12.8126	14.3631	14.819	14.188	14.1183	14.3258	12.3187	13.7696	13.7711	13.5747	13.6828
1	A5A3E0	POTEF	191343_VAPEEHPVLLTEATLNPK_3	11.9183	11.6334	11.761	11.1918	12.0049	11.5915	11.7461	12.3263	11.3617	11.8506	11.849	10.9225	12.0213	11.3616	11.5116	12.2852	11.3915	11.7998	11.7729	11.1608	12.1317	11.4767	11.4448	11.7367	11.4182	11.2728	11.4728	11.6079	12.5673	10.6783	11.7081	11.9017	12.413	12.0003	11.5227	11.3998	10.8456	11.6299	9.80886	11.5739	11.6081	11.9105	10.7579	10.8192	10.8165	10.6642
1	A5PLN9	TRAPPC13	20051_AYLQPMDTR_2	13.4817	13.3377	13.1692	13.5796	12.0907	14.2016	13.2701	13.3245	13.5595	12.6215	12.7783	12.9079	13.2009	12.8215	13.0848	13.5376	13.2276	12.7403	13.0709	12.0473	13.2572	13.3615	13.8135	13.401	13.7566	13.8762	12.4246	12.3104	13.4675	13.5942	13.511	13.3082	12.4313	13.185	13.5433	13.5085	15.4385	12.6553	11.0231	12.722	13.3615	13.5347	13.2972	13.0265	12.4072	12.2439
19	A5YKK6	CNOT1	49693_EVTYELDHPGFQIR_3	15.0557	13.9403	12.1624	12.8962	14.2657	16.2965	14.9128	14.8274	14.8075	12.7302	15.1778	15.2962	14.2332	14.2763	15.737	15.7221	13.831	15.3782	15.274	15.2566	14.5575	14.4908	13.6433	12.0387	14.8071	14.8318	11.9238	13.2295	14.5986	14.7774	12.2232	14.3729	15.049	12.694	15.29	14.9515	14.1803	11.9903	11.2316	14.3113	14.5843	14.3841	15.1502	15.1936	13.7677	14.222
1	A6NC86	PINLYP	33479_DTC(UniMod:4)VLLVGK_2	14.9631	15.1701	15.0718	14.9679	15.1199	14.9939	15.019	14.2996	13.658	13.9342	15.5201	15.4929	15.297	13.7896	15.2503	14.478	14.9861	14.5429	14.8886	14.5203	15.2265	15.1064	14.9097	14.6171	13.7959	12.9839	14.7089	13.8662	14.7575	13.9627	14.8522	15.0582	13.8717	15.0228	15.7245	13.7302	14.8421	15.1635	14.4136	13.5122	14.9181	15.0541	13.8508	14.7574	14.8454	12.3896
5	A6NC98	CCDC88B	175764_SVLEIQGQELHR_3	14.5511	15.5634	13.3803	13.872	14.3758	15.1969	13.5039	14.568	15.9692	14.6026	12.5813	14.6903	14.8427	12.2961	14.7228	12.6099	15.4631	14.2378	15.9121	14.2423	14.0109	12.5099	15.6412	14.2102	14.6377	14.4318	15.2698	13.3132	13.2371	14.3051	15.5577	13.8856	13.2177	13.7664	14.1846	15.5383	14.2338	14.3882	13.3417	13.2273	14.2132	14.3134	14.2819	14.6669	14.2426	12.8208
1	A6ND36	FAM83G	103256_LALEALVAR_2	14.7114	14.9003	14.7317	14.842	13.6739	14.7504	14.6572	14.8737	14.3873	15.1022	14.8203	15.07	14.7106	14.7813	15.2442	15.32	14.9818	15.2315	15.0515	14.8965	14.3744	14.5566	13.767	11.3505	14.6911	14.7789	14.4657	14.7134	14.4773	14.7736	14.7267	14.803	14.8968	14.4992	14.5897	14.7759	14.045	14.5159	12.0759	14.4671	14.6807	14.6209	14.8337	14.889	14.176	14.1781
2	A6ND91	ASPDH	109573_LGQSLVSR_2	17.8949	17.9051	15.8614	15.8894	20.2941	15.3648	19.233	19.1088	15.8603	15.7572	15.6417	15.3771	17.751	17.8394	17.33	17.4039	17.2745	17.347	15.807	14.5765	15.6155	15.5386	16.0593	15.751	15.9799	15.9384	16.5621	14.3484	15.177	15.2993	15.4905	14.6217	15.379	15.143	16.9666	17.0151	15.0315	15.2311	15.3355	16.3961	15.5069	15.6006	15.1539	17.1505	14.5722	15.3085
2	A6NDG6	PGP	181962_TILTLTGVSTLGDVK_3	13.124	15.1709	13.0953	12.7853	14.3793	13.1837	14.619	12.8097	16.5569	15.0047	13.3333	13.2383	13.6449	13.722	15.1767	14.696	13.7469	15.4292	14.1934	13.6734	13.5414	13.5667	12.9371	12.6948	14.0691	15.0535	12.771	16.3938	14.4367	18.9274	14.2166	14.4535	13.4873	17.9943	14.1946	13.3836	13.9652	13.6126	13.6714	13.4378	14.5232	12.9433	14.1919	13.2208	13.8123	13.8376
2	A6NDU8	C5orf51	123875_LVDEDFPEDSSSQK_2	13.6254	13.6803	12.6393	13.7141	12.5493	11.36	13.4883	13.2507	13.2631	12.9167	12.4285	12.3447	12.9686	13.4612	11.7341	12.9942	12.5209	12.7356	12.7382	12.9451	12.2143	12.6613	12.9428	14.5299	11.9453	12.7599	12.1847	12.0017	12.4958	12.4579	13.1419	12.5715	11.6358	12.5669	10.7254	12.2591	13.7782	12.8703	13.9971	12.6775	11.3929	13.5842	12.5885	12.8836	11.9408	13.0831
1	A6NED2	RCCD1	148603_QLELGAEHALLLDAAGQVFSWGGGR_3	15.0639	12.9348	14.4388	14.3459	12.6287	13.4051	12.556	13.4071	13.427	14.7282	13.6207	15.1547	13.0822	14.5242	13.3037	14.333	14.3233	13.6935	14.4305	13.1185	12.8578	14.6715	15.5835	15.8786	14.6568	12.6639	14.7268	14.6125	14.0587	14.3326	13.2957	15.3058	13.9905	14.2179	12.6006	14.2917	14.1037	14.8597	14.8195	14.9456	15.0476	15.1955	13.3518	13.4217	14.9646	14.8517
1	A6NFI3	ZNF316	176398_SWLHPDSFPILGLPDFR_3	9.4836	11.1904	11.1877	10.8361	9.89865	10.3695	8.84149	9.39439	10.7902	9.99398	9.63802	10.3322	10.7108	9.33978	10.1727	10.8086	9.33603	9.92264	10.5372	10.3152	10.0149	10.5547	9.99823	10.6154	9.17538	10.4529	10.5438	9.50544	10.1414	10.2665	9.90354	9.13873	10.3507	8.84318	10.0529	10.6444	10.2257	10.2795	10.0321	10.0106	10.1405	9.35734	10.5827	9.21579	9.72063	10.5969
1	A6NGC4	TLCD2	13837_APTGLLVAGASFLAFR_2	9.31882	10.654	11.1141	10.5544	9.627	9.17601	10.5649	10.9508	10.4155	11.3068	9.66769	10.6173	9.6649	8.92406	10.2937	9.4248	10.2844	10.1103	9.60734	10.0628	10.5144	9.2517	9.40621	11.9369	10.1608	8.66289	8.12963	9.48726	8.59905	10.6086	10.15	9.87179	10.5242	10.6822	10.4442	9.11758	9.26689	8.97197	9.74112	10.1784	11.068	11.6236	9.46267	10.0551	9.3634	10.6589
1	A6NHL2	TUBAL3	51747_FEGPLNVDLIEFQTNLVPYPR_3	10.1612	5.67094	9.39086	9.73632	10.0731	10.7409	10.5086	10.1199	10.7163	9.86965	10.9679	11.144	10.0614	9.78701	10.2082	9.76312	9.18417	10.5669	10.37	9.76652	9.82296	10.3094	10.4957	10.6846	10.3163	10.8648	9.57855	9.8888	10.6947	10.1707	10.7188	9.03036	9.60036	10.2945	10.0135	9.52832	10.779	10.345	10.5491	10.2563	10.3908	10.3164	9.94685	10.5547	11.1425	10.9575
14	A6NHR9	SMCHD1	85787_IKPPTPAVSNVR_3	15.7222	15.7878	15.9696	15.9761	15.3481	15.3785	15.7201	15.9504	14.7721	15.1742	15.3874	15.3647	15.1979	16.23	15.6085	14.852	15.857	15.7338	15.9153	15.9914	15.4989	13.3114	14.4126	14.1904	15.461	15.6623	14.8861	15.4063	15.5862	15.59	15.8166	15.8356	15.1264	15.5516	15.4072	15.3817	14.9215	15.2012	14.9543	14.9575	14.9697	15.4235	16.4726	15.3825	15.066	14.9772
1	A6NJ78	METTL15	186396_TQQLASIVAGAFPPSAIYTR_3	11.7745	12.225	12.3714	12.2355	13.5769	11.8438	11.8898	11.8253	12.7206	12.6958	12.3682	12.4513	12.1118	12.3632	12.6691	12.5934	11.862	12.5805	11.5167	11.9555	12.3335	11.8495	12.2193	11.9811	11.9049	12.1451	12.1737	12.234	12.0327	11.1779	12.7422	11.444	12.2842	11.7223	11.8737	12.868	12.5472	12.7243	12.4114	12.2339	12.1446	12.5724	12.9243	12.773	12.8599	12.443
2	A6NKD9	CCDC85C	44174_ELVLLLDEER_2	16.6032	16.6683	16.8543	17.1036	16.682	16.5143	16.5981	16.7341	17.1479	17.2356	17.2125	17.1383	17.1137	17.2267	17.2374	17.1864	16.4422	16.8798	17.0829	17.4494	16.891	16.7476	15.485	15.6275	16.6005	16.8875	16.6587	7.76506	16.63	16.931	16.6033	16.6725	16.6226	16.9491	16.8023	16.8254	15.9849	16.3232	16.6271	16.6838	16.5161	16.6182	16.8426	17.0618	16.1206	15.5557
4	A6NL28		89559_IQVLQQQADDAEER_3	15.7399	15.9971	15.5826	14.3435	15.6276	15.3934	16.0881	16.2406	15.7525	15.787	15.8569	16.1392	16.154	16.201	16.5994	16.6731	16.1132	16.4994	16.5803	16.7606	16.6987	16.7997	15.1733	14.5784	15.8434	16.0989	14.7863	14.3275	15.794	15.9071	15.9151	14.6898	16.2693	15.7772	15.2769	15.8596	15.6875	15.7096	15.6405	14.7792	15.0853	15.712	16.1324	16.0968	16.3444	16.4221
3	A6NMZ7	COL6A6	83481_IGAAQFSDTYHPEFPLGTFIGEK_3	16.3786	16.6092	14.6772	14.8065	15.716	16.205	14.9389	14.0432	17.0873	14.944	17.706	16.1007	16.2105	14.9254	13.7187	15.9214	15.207	16.4124	16.2652	15.6454	16.564	13.3609	16.2582	16.6788	15.4217	17.3277	13.7237	15.6388	16.7741	15.9628	15.0763	8.56963	16.5727	16.4301	9.61494	15.5299	15.3969	15.5206	15.5769	9.4077	18.1729	16.6611	16.6699	13.7754	15.5126	15.0003
2	A7KAX9	ARHGAP32	162999_SDYHVTQLQPYFENGR_3	12.9218	13.4213	17.0078	16.9911	15.4168	14.1861	15.6706	13.9274	14.8113	16.0368	17.2516	17.3024	16.1622	16.3705	12.819	13.0212	14.9536	14.9995	15.5159	15.2864	16.2635	16.5497	18.1111	17.8422	16.9524	16.7094	16.8834	16.6662	16.9238	16.7928	14.7136	14.544	16.8044	17.5115	15.1501	15.176	17.7615	17.5598	17.3958	17.1915	17.6689	17.6015	16.7805	16.8783	17.0241	17.2854
23	A8K7I4	CLCA1	84485_IHLTPDFIAGK_3	20.2942	17.5544	19.8196	20.062	18.8005	19.8904	20.3472	18.4602	18.4537	19.7962	20.5354	18.6573	19.1756	20.3856	19.1439	18.8478	18.0762	20.1916	18.7819	19.7454	19.8779	18.2497	18.1509	17.3644	18.2981	19.2072	18.234	19.3917	18.0974	18.0323	18.7777	19.0414	18.8516	19.252	19.258	17.9229	19.0669	17.9011	18.0995	16.081	18.8353	21.5365	20.4447	18.4572	18.8972	19.4116
1	A8MPS7	YDJC	71872_GVGGC(UniMod:4)TWLEAPAR_2	12.6764	12.1279	13.5097	13.4958	13.198	13.3747	11.5402	14.4697	13.7401	13.4524	13.4469	13.2125	13.3391	13.4055	12.8419	13.5565	13.1021	14.3357	13.0432	12.1212	13.5405	12.8102	13.5378	12.7932	12.9526	11.8726	13.0084	12.6775	12.7608	14.9028	12.9689	13.3204	9.70192	13.2932	14.4122	13.0233	14.5567	14.7515	13.6558	13.3098	12.6702	12.8767	13.543	13.3997	12.7493	12.919
1	A8MVS5	HIDE1	62987_GGQVVQLLQAPTDQR_2	13.5085	13.1355	14.3426	13.9667	13.9535	13.6938	13.8814	13.7506	12.8598	13.7774	13.973	14.1198	14.9899	13.8156	13.1197	12.6756	14.0291	13.6673	13.7823	14.1553	14.1019	13.7749	15.6597	14.8994	13.9107	13.6229	12.8662	12.5367	13.7544	14.3391	12.2892	11.6836	13.8468	13.7677	13.4241	13.1975	14.7247	14.6101	14.2066	15.8819	14.7246	15.1094	13.5906	13.707	13.8393	13.4236
6	A8MXV4	NUDT19	52672_FGLGPAPFSR_2	15.5366	14.4357	14.4287	13.5029	14.7294	14.6417	13.1705	13.5221	13.4294	14.2275	14.8845	14.2886	13.107	16.079	15.3398	14.9695	15.0628	14.5757	15.4516	14.9402	13.7345	14.792	12.8159	13.3507	14.492	14.4732	12.9673	14.3913	13.0654	12.8189	15.125	14.9052	14.2277	14.5475	15.1557	13.6681	13.0065	14.2201	14.507	12.8957	13.7316	14.6878	13.3463	13.8181	12.3683	13.9078
16	B0I1T2	MYO1G	157038_RLISVEPRPEQPEPDFR_4	15.3896	16.6917	15.093	12.7973	15.9507	15.2537	16.2854	15.4009	14.71	15.465	14.3422	14.3599	14.1898	15.6464	15.861	15.3783	15.1025	15.5824	15.8507	15.8603	15.4205	15.3182	16.1679	15.1801	15.3343	14.8226	15.2596	17.028	14.8497	15.7349	15.6048	14.7181	15.1508	14.0338	15.7226	15.4318	12.7136	13.897	15.3388	15.4883	15.6953	14.4372	15.3447	15.8151	16.2067	16.1612
1	B2RXH4	BTBD18	44068_ELTELEK_2	16.2734	16.2706	13.7657	15.3937	19.8901	19.6376	18.7451	18.6746	18.1132	17.4999	15.4543	15.4131	16.568	16.5025	16.8118	16.8802	17.1024	17.1271	16.8095	16.8093	15.1166	14.7064	14.3755	14.54	16.4716	16.3694	15.2821	15.13	16.8592	16.9176	17.9051	17.8616	16.8099	16.5829	18.3912	18.3379	16.7759	16.759	16.4604	16.4107	16.3267	16.2862	15.9159	15.7847	14.4061	14.9363
1	C9JLW8	MCRIP1	179810_TFKPIDLSDLK_3	15.4636	14.7037	14.4267	14.4542	14.6717	13.7486	14.5272	14.0934	13.9486	13.9817	14.2889	14.2474	14.2463	14.7328	15.2797	13.7059	14.4462	14.289	14.3819	15.8586	14.294	14.3783	14.2917	14.425	14.5233	14.5867	14.3801	14.7151	14.1987	15.4578	14.2466	14.0798	14.6402	14.4299	13.8368	13.7323	14.4223	14.5689	15.4718	14.4863	14.2772	14.5212	14.3727	14.1267	14.3944	14.1338
1	K7EJ46	SMIM22	19230_AVSTEELEATVQEVLGR_3	11.1009	11.1719	11.2226	10.7055	11.2806	11.1834	11.1038	11.0549	11.5967	11.1574	11.6834	10.9729	11.2935	11.4929	11.4925	11.5482	12.1309	11.307	10.9409	11.676	11.2931	11.1238	10.3165	11.4796	10.3761	11.3887	13.0499	12.0979	11.91	11.6688	10.4829	10.5453	11.4754	11.2842	11.4129	11.783	10.9804	11.1257	10.8854	11.2067	10.811	11.2365	11.4599	10.2103	11.6694	11.5998
1	O00115	DNASE2	212145_YLDESSGGWR_2	10.2523	11.4654	11.2429	9.54081	11.2096	11.4687	6.66054	11.7521	12.5575	10.3335	10.0598	11.7687	12.8974	11.2004	11.3423	11.2034	11.8484	10.9713	11.4437	11.3397	10.6373	11.6422	12.0759	11.9365	10.117	10.2965	10.7595	10.7682	11.58	10.8051	10.4889	11.4913	12.4072	10.0285	10.5344	9.89004	11.501	10.3419	11.0108	10.9706	12.681	12.2832	11.4502	11.2285	13.5676	10.43
5	O00116	AGPS	7067_AHGHC(UniMod:4)LHEIFLLR_4	13.4333	13.1494	12.3284	13.0708	12.2446	11.7597	13.0447	14.8852	12.6948	13.4882	12.4602	12.5377	11.9329	13.2314	12.8673	13.2067	12.5913	12.7769	12.8818	14.9237	12.2667	12.4658	11.6399	11.5675	12.3686	12.3242	12.1984	13.6261	13.2357	12.6287	12.2328	13.2388	12.5435	12.6611	12.7764	12.8069	12.0213	11.524	13.0424	11.9427	12.9906	12.8855	13.4018	12.0751	12.3741	11.8252
9	O00139	KIF2A	64767_GIYALAAR_2	16.9376	17.0567	17.2851	17.1506	18.0868	17.6736	17.6569	17.4994	17.6352	17.4523	16.8596	16.8385	17.553	17.5063	17.6229	17.4927	17.9579	17.8969	17.9902	17.9942	17.1295	17.1166	16.6366	16.6423	17.3904	17.4985	16.5227	16.8836	17.0787	17.2542	17.4182	17.4763	17.5059	16.9499	17.0958	17.1473	16.933	17.0767	16.9571	17.0418	17.29	17.1817	17.5571	17.5401	16.799	17.0088
1	O00142	TK2	211601_YIFVENLYR_2	12.3976	12.2342	14.5165	14.3153	12.5108	12.7498	12.0693	12.7089	13.2445	13.0189	14.2445	15.0406	15.256	12.6594	14.7352	12.5621	12.9057	13.5849	12.3979	14.174	13.3664	12.3855	14.1148	14.9983	12.821	14.4955	14.6299	13.4578	13.4803	14.7171	14.3087	14.5999	15.3462	13.869	15.3402	12.3211	14.1334	12.5834	14.9215	14.9245	14.6295	13.9306	14.5103	14.8394	13.1393	13.7128
8	O00148	DDX39A	200694_VNIVFNYDMPEDSDTYLHR_3	17.032	14.96	14.6841	13.8705	16.0404	11.1912	16.0943	15.8671	16.5117	13.6687	13.1359	13.7356	13.4935	16.0908	16.0017	13.1491	13.4586	15.0371	16.287	16.1298	14.3649	13.844	15.6253	15.46	14.4569	15.0602	14.0837	13.1794	11.0554	13.9889	14.4093	14.3946	14.6834	14.3895	15.0202	14.7633	15.5617	14.3571	14.1477	14.4154	13.215	13.445	11.5987	12.8777	14.2419	14.2866
13	O00151	PDLIM1	46965_ERVTPPEGYEVVTVFPK_3	13.7699	14.0739	15.4726	15.3133	13.751	15.2436	14.0477	14.3148	14.3787	15.2948	15.5305	15.6756	16.2286	13.7635	14.5334	16.7406	16.2975	14.2158	15.1147	14.5344	17.2267	17.0566	14.6899	14.2144	15.0047	14.4767	16.0003	14.8945	15.047	14.5867	16.6307	16.7057	17.3224	15.1691	14.2375	13.0708	15.6182	15.8212	13.3421	13.4167	15.1625	15.3785	14.95	14.3924	15.6351	12.2141
10	O00154	ACOT7	128363_MIEEAGAIISTR_3	16.7559	16.7707	17.3522	17.3522	17.1632	16.0818	17.2503	17.2635	16.8563	17.3649	17.4262	17.2019	17.1817	14.7261	17.5009	17.5049	16.4878	16.5463	17.7122	17.4912	17.3773	15.3623	15.5211	15.4513	17.2204	16.9758	15.6278	13.7374	17.1146	17.0745	17.012	16.9844	16.9055	16.8856	16.7209	16.5907	16.6042	16.6273	16.7365	16.7691	16.6761	16.5842	17.3012	17.3572	17.2008	17.4159
24	O00159	MYO1C	60860_GEELLSPLNLEQAAYAR_3	17.0816	16.8746	20.3656	20.3127	18.3572	18.3215	19.4355	19.1628	17.8306	19.2967	21.1813	20.6501	19.7454	19.8644	16.7484	17.135	18.1799	18.2051	19.0311	19.5466	19.6755	20.0196	21.1223	20.937	20.2437	20.3657	20.0476	16.5079	19.6753	20.0934	17.1938	16.0295	20.535	20.6759	17.9779	17.9718	20.9819	21.0211	20.8285	20.8285	20.8286	20.5593	20.2089	20.6501	20.0772	20.0191
15	O00160	MYO1F	210424_YFEIQFSR_2	15.6316	15.478	13.2624	14.8178	15.0451	14.4195	15.6714	15.8527	15.2788	13.0708	13.4416	14.2929	15.3821	15.5156	15.5877	15.7596	15.3161	15.8613	15.8285	16.0879	15.6523	15.7766	13.2951	14.2964	13.5465	14.6521	14.5478	13.0488	14.4847	14.5537	15.2035	14.6821	14.7203	14.1228	13.6682	13.9312	14.007	13.7091	12.5144	14.6266	13.7128	14.6639	14.3806	14.3117	14.3751	14.5044
4	O00161	SNAP23	156256_RITNDAREDEMEENLTQVGSILGNLK_4	13.5673	12.1724	16.6308	16.633	13.7892	13.8716	12.5319	13.0415	13.2082	15.661	16.416	16.1839	15.9212	15.913	12.5594	12.7965	14.3837	14.8902	15.294	15.3057	16.1045	15.8103	17.5764	17.3667	16.6673	16.5251	16.6173	16.359	16.3427	16.2542	14.2969	14.2513	15.9917	16.6878	14.7837	14.9406	16.9266	17.1403	16.9346	17.0796	16.7961	16.8194	15.8142	15.8196	16.6264	16.7287
2	O00165	HAX1	51228_FDDVWPMDPHPR_3	14.7093	15.0552	14.6399	14.8236	15.6796	16.2449	15.1214	15.2024	15.7474	15.288	14.476	14.2192	15.3175	15.4428	14.7695	15.202	14.8789	14.9746	15.2341	15.3682	15.1421	14.9649	14.6809	14.6455	14.9083	15.1865	14.6891	14.604	14.8248	16.1492	15.935	15.9304	14.7642	14.3598	17.7843	15.148	14.6661	14.6727	15.0477	15.0194	14.1283	14.3819	14.1509	14.4806	15.2523	13.7376
9	O00170	AIP	61101_GELPDFQDGTK_2	14.5291	14.5388	18.6684	13.5273	16.6126	13.4893	13.8709	17.3594	15.9119	17.5502	19.0257	18.6684	18.0025	18.2029	13.8403	13.3485	16.3429	16.3943	17.3561	17.0388	17.6443	18.3348	19.694	19.5384	18.564	18.4606	18.4413	13.5128	18.4446	18.1322	14.7793	13.1157	18.5117	19.0984	16.7234	16.5309	19.4354	13.6273	19.2776	19.4504	19.1693	19.1561	13.6329	18.5578	18.7928	18.5209
4	O00178	GTPBP1	160160_RVGDNDFLEVR_3	13.7417	13.5028	13.6161	13.639	12.5161	13.4153	13.3827	13.9373	12.1552	12.7998	13.6315	13.7211	12.386	13.1866	13.4274	14.2194	13.4798	14.7319	12.1021	13.035	12.0796	14.366	12.5667	12.7591	13.5745	13.1923	13.4558	12.3954	12.9959	13.7449	13.5784	13.4813	13.409	12.4819	14.0071	13.6613	12.282	13.1318	12.3227	13.196	12.6843	12.8378	13.206	12.6925	12.8013	12.3921
2	O00182	LGALS9	140525_NTQIDNSWGSEER_2	14.2533	15.0725	13.2595	10.6835	13.7933	13.0997	13.0078	13.6104	13.9779	12.9067	12.618	12.1322	13.7923	13.8703	12.6407	12.5872	14.1666	14.1272	13.422	13.7916	13.1768	13.3432	13.1956	12.8699	13.1304	13.2452	10.5559	11.7805	12.3525	11.2622	13.1488	13.0359	13.0545	12.9919	11.9647	13.0674	11.0075	12.6249	11.2372	11.9529	13.1296	12.9031	13.1	11.3334	13.7441	13.1198
5	O00186	STXBP3	181408_THSQLLIIDR_2	14.5499	15.7088	15.41	14.9222	14.5853	15.9659	15.3928	14.8624	14.5114	16.7639	16.1247	14.1183	15.327	15.1413	14.4758	15.274	14.7429	15.0172	14.7628	15.2071	16.1769	14.256	15.1751	14.9318	14.4515	14.7721	15.0843	18.6609	14.4712	15.3081	14.8411	14.3204	14.2265	14.0443	15.8299	14.9236	16.2775	14.6257	14.5855	16.0889	9.44542	16.333	14.8105	15.5533	15.2769	14.2603
2	O00193	SMAP	159328_RSASPDDDLGSSNWEAADLGNEER_3	13.3236	13.2237	13.0477	12.7933	12.9919	13.083	13.3742	12.045	12.9497	13.2463	13.2393	13.2303	13.2955	13.0188	12.6317	13.1765	11.5337	11.7721	13.1153	13.0902	12.7133	12.8614	13.1579	13.2477	13.0231	12.5838	13.6951	11.7654	13.0377	13.468	13.1161	12.3013	13.7886	13.2896	13.1152	12.7303	12.4594	13.5868	14.2919	13.6574	13.0787	13.4849	13.8251	13.0294	13.625	12.2966
1	O00194	RAB27B	112781_LLALGDSGVGK_2	12.5004	11.5133	12.279	11.7961	12.9738	12.6846	11.4239	11.5714	12.5456	11.1515	10.4234	11.3285	11.4232	12.9361	11.3806	12.6868	10.1167	12.5823	12.5209	11.1302	12.6757	12.1977	14.2808	11.2448	11.7543	12.7708	10.6136	13.6833	13.7623	12.6554	13.3544	14.0325	11.3082	11.533	11.1373	12.54	10.5339	13.9413	12.9175	11.589	11.5991	11.2925	11.0319	9.67743	12.306	11.5407
3	O00203	AP3B1	142180_PAPLLESPFK_2	13.3756	13.3763	13.0712	12.4258	14.4915	11.9813	13.42	13.8555	13.9971	12.3129	11.7474	12.1465	13.3378	13.2533	12.1719	15.1871	11.691	14.0331	13.9886	14.4417	14.4383	13.9546	11.9597	12.8353	13.4082	13.7515	12.2913	12.8688	11.4615	13.4617	13.2853	13.6772	13.4791	13.5017	13.0332	13.1131	13.3048	13.4299	13.035	12.9895	13.2704	12.9959	12.5742	13.3348	12.3599	11.0244
2	O00214	LGALS8	164339_SFNVDLLAGK_2	12.8156	13.1751	11.476	12.9164	12.8002	14.6248	12.7077	12.8414	12.2652	13.6969	11.8597	12.6398	12.6214	13.2413	14.0873	14.3259	13.2359	11.2678	12.5935	14.109	12.9342	13.1432	12.2848	13.4486	12.9578	12.1195	12.5233	12.767	12.1071	13.3276	12.9493	12.504	12.7143	13.1104	13.1239	13.536	12.0627	12.2717	13.1847	13.423	12.2067	12.4776	12.9911	13.0688	12.8517	13.2049
11	O00231	PSMD11	205452_VVDSLYNK_2	14.8662	14.7864	14.9065	14.9292	15.0936	15.9637	14.5527	14.5116	15.3311	14.4958	14.8771	15.0268	15.13	14.7113	15.1543	15.4629	14.5218	14.8197	14.8047	14.6642	12.741	15.2415	13.9934	13.7814	14.6182	14.5404	14.2968	13.144	14.6562	14.4891	14.6927	14.4944	14.2767	14.2268	14.0052	14.0259	14.1674	13.7665	14.0814	14.204	14.5199	14.7019	14.5663	14.7115	14.3618	14.527
9	O00232	PSMD12	118871_LQEVIETLLSLEK_3	16.3821	16.9338	14.6824	15.0524	15.6373	15.2774	15.7161	15.6673	15.7788	15.0885	13.8781	14.6268	14.6064	15.0029	14.721	14.792	16.4371	14.7728	15.8186	14.6226	15.2953	15.3949	14.6329	14.5169	15.0564	15.6343	15.432	15.7605	15.2969	15.6049	16.6625	16.7096	15.5996	15.328	15.4316	16.8462	14.7823	15.2856	14.6984	14.9962	14.6645	14.4254	13.6337	15.0291	15.9634	15.0704
2	O00233	PSMD9	162932_SDVDLYQVR_2	11.8223	11.7079	12.396	12.4946	10.1723	12.0453	11.3653	12.4439	12.9086	12.2444	11.0405	12.2904	11.7612	12.7659	10.7778	12.566	13.4935	12.8114	11.0115	10.625	11.672	12.4929	10.3486	10.4374	13.417	12.2164	13.4093	13.5087	12.0977	12.9981	11.6574	12.8952	13.3684	12.1806	11.2066	11.2984	11.2401	12.3918	11.4868	11.0332	11.8018	12.9167	10.8135	12.6132	13.9167	10.8728
2	O00244	ATOX1	108881_LGGVKYDIDLPNK_3	15.8934	15.9422	16.0013	16.5289	15.6847	17.5911	15.9201	16.1414	15.8101	17.722	15.4737	15.7171	15.1121	15.3225	17.1146	18.0851	17.1416	16.2257	18.6099	18.2414	15.9563	15.703	15.9536	15.1891	17.3738	16.722	14.8316	15.3915	17.5331	18.9071	16.3021	16.4055	15.748	16.259	17.4259	16.0085	16.1578	16.4047	16.6425	17.6197	15.1619	17.1962	18.0827	15.8258	17.1156	16.1426
1	O00255	MEN1	69242_GQTVNAGVAER_2	14.2395	15.5536	14.6204	14.0469	13.5093	14.6107	14.4908	12.9987	16.3586	14.8125	14.3512	17.1128	14.1551	14.8078	14.306	15.1391	15.3784	12.7503	12.9704	13.1312	14.2575	14.7513	12.9635	13.6713	14.9849	12.9068	12.8092	14.8595	15.1889	14.9058	15.1554	13.7495	14.5487	14.3516	18.301	18.2213	13.339	14.8461	14.5399	13.0416	14.2863	15.7854	15.2215	14.3253	14.0787	14.5074
5	O00264	PGRMC1	86813_ILMAINGKVFDVTK_3	14.8472	10.6517	13.1214	14.6668	15.3529	15.9305	14.8727	15.1159	16.1732	13.4433	15.2428	13.5681	15.9238	14.4645	11.1465	14.7978	14.7758	14.8398	9.63212	13.2533	14.4829	15.2334	15.1406	12.4335	14.8628	14.3841	13.394	10.3401	14.9568	14.2877	15.1887	14.7841	14.4518	13.165	14.7491	14.1797	15.4997	14.8999	13.8634	10.4363	14.3904	15.6077	14.4428	14.5512	13.8095	14.7092
14	O00267	SUPT5H	32132_DQREEELGEYYMK_3	16.2375	16.221	16.8211	16.8196	14.3021	16.0216	16.4787	16.4137	16.3531	16.9493	16.5894	16.5236	16.6909	16.7769	16.4772	16.4208	16.414	16.4138	17.2889	16.9082	16.637	16.7541	16.0904	15.767	16.8036	16.7473	16.7456	16.2908	16.7091	16.7036	17.4222	17.4504	15.7655	16.1085	16.5729	16.3393	16.3823	16.3848	16.4156	16.5792	16.6353	16.6523	16.3309	16.3602	16.4929	16.6623
5	O00273	DFFA	119093_LQHTLQQVLDQR_3	14.1324	14.4348	14.8911	14.5718	15.3767	14.0962	15.2701	15.1649	14.8911	15.0175	14.6575	13.9519	15.7517	15.5598	14.9017	14.7081	14.5923	14.7847	14.1708	14.7795	14.3514	13.9944	15.2441	14.2497	14.7511	14.7433	14.656	14.6562	15.3736	14.4705	14.8517	14.9912	15.0433	15.1766	15.5242	13.9979	14.4752	14.5278	14.6462	14.4323	15.6117	14.3567	15.2829	15.1896	14.9213	15.6055
5	O00291	HIP1	145898_QEELGDLVDKEMAATSAAIETATAR_3	15.414	15.1076	15.9627	15.8231	15.52	11.3092	15.942	15.766	15.231	15.8964	16.0739	16.3392	15.6983	15.6746	16.0252	15.9993	15.2951	15.3292	15.9549	16.1152	15.8676	15.6426	14.1802	15.8162	15.5003	15.55	14.3	13.0803	14.7611	15.6443	15.6535	15.6457	13.8806	15.6811	15.1732	15.1769	15.4347	15.6377	15.6837	15.3073	15.672	15.5384	16.1665	16.1106	16.3786	16.4153
13	O00299	CLIC1	212707_YLSNAYAR_2	16.0194	15.9939	13.8005	14.2466	16.7461	13.6677	16.0254	16.2526	16.4184	16.7144	14.7834	14.6306	11.7144	16.6295	16.5002	16.3896	13.3641	16.2571	16.9305	17.0077	16.0372	15.9961	15.5897	15.5924	14.4907	16.4178	16.4843	14.1059	13.0403	16.7819	16.8527	16.7851	16.0025	13.6946	16.6683	16.5024	13.4507	14.0837	16.8392	16.821	16.992	13.0036	15.5311	14.815	16.7298	16.7491
9	O00303	EIF3F	20255_AYVSTLMGVPGR_2	14.3687	14.0418	15.2795	15.2951	14.0472	13.3065	14.5406	14.5451	14.2991	14.8067	15.4009	13.6472	14.0164	13.5025	13.4812	14.3143	14.0304	14.6936	14.5343	14.474	14.9448	15.1595	15.9207	15.734	15.2978	15.2633	15.3251	13.2562	15.123	15.1141	14.8201	14.2038	14.9126	15.524	14.2185	14.5075	15.6643	15.5763	15.5268	15.6837	15.5788	15.6044	14.94	14.2867	15.2805	15.2901
1	O00329	PIK3CD	163567_SEMHVPSVALR_3	16.1269	15.5406	15.8848	14.4875	16.2328	16.4226	14.9689	15.8028	17.1031	16.1104	15.9318	15.7204	14.773	15.1152	15.369	15.4728	14.7381	15.0941	16.5362	16.0238	13.3396	15.1674	14.7542	15.3878	15.8947	15.7444	14.8819	14.7501	14.5673	16.0037	16.1142	16.0365	15.7321	14.7821	16.1736	16.8965	15.9775	16.1016	15.5745	16.229	15.8501	15.6162	15.9337	15.6484	15.1443	15.1247
3	O00330	PDHX	12723_ANLENPIR_2	15.0282	13.2704	15.6268	15.4123	14.7633	16.0456	14.6322	13.5647	15.4244	14.6912	15.2745	15.5116	14.5085	13.5049	16.5793	16.0994	14.25	14.6643	14.7995	16.2067	15.1382	13.8869	14.8579	14.9467	15.3502	15.5727	15.4258	15.0415	15.3506	15.6262	14.9766	13.9041	13.5794	16.0337	15.167	13.7976	15.4726	15.2504	15.0772	15.6343	15.528	15.6326	17.1471	15.2226	14.7333	14.9649
2	O00338	SULT1C2	101130_KVDETVLDKIVQETSFEK_3	15.342	13.3541	16.543	16.3097	14.1925	13.1404	15.1211	15.0858	13.2923	15.2047	16.4254	16.4819	15.6901	15.6812	14.0452	14.8279	13.4437	14.8577	14.4555	16.1011	15.8294	13.5559	16.622	16.6385	15.9915	16.0457	15.9699	15.7288	15.8329	15.9637	13.4647	13.9632	15.6404	16.4377	13.2035	13.0408	16.3883	16.8211	16.4617	16.4325	16.2414	16.3308	15.414	14.4293	15.9556	15.5108
2	O00339	MATN2	195141_VGLLQYGSTVK_2	15.9616	15.7009	12.9639	13.3486	12.7134	14.9447	13.6345	12.323	14.4118	13.4829	13.1303	13.3632	12.7168	13.5913	13.6751	17.8483	12.821	13.1235	13.4636	13.8109	14.271	13.9174	12.4939	11.7378	11.9748	12.4975	11.9291	13.8954	14.2398	14.1923	15.2245	15.6653	13.1663	13.5134	16.0564	12.6867	11.5507	13.4742	12.4116	13.6949	13.1805	12.3377	12.8591	12.1833	15.6912	11.4893
4	O00391	QSOX1	7047_AHFSPSNIILDFPAAGSAAR_3	13.7299	16.4686	15.8222	15.9184	15.1232	14.1837	14.7984	14.669	14.6207	15.367	16.0092	15.7817	15.3189	15.9735	14.7413	14.1958	13.4426	13.9663	14.128	14.9369	15.2774	15.712	16.5373	16.768	15.2955	15.6962	15.822	15.5497	15.2811	15.7145	14.9478	14.5001	15.6199	16.1891	15.9556	15.2872	16.1143	16.0817	16.0878	16.0251	16.1975	16.2057	15.8154	15.7621	15.5739	15.8658
2	O00401	WASL	160469_RVTNVGSLLLTPQENESLFTFLGK_4	12.4197	11.3913	11.7093	11.336	12.3435	12.5214	12.9561	11.4081	12.3969	11.1784	11.93	12.9329	11.9439	12.6546	11.8796	12.2485	11.7081	11.9921	11.9424	13.2	12.143	13.2667	10.9242	12.1833	11.8002	12.1875	11.3032	12.7092	10.9481	12.2984	11.6871	10.8538	11.12	11.4419	11.7848	11.5916	10.7134	11.8367	11.5322	11.1	10.7992	11.77	11.4927	12.4478	12.0152	10.7811
17	O00410	IPO5	53816_FKPDC(UniMod:4)VNVEEVLPHWLSWLPLHEDK_4	15.4146	16.4955	16.7684	13.504	15.8983	16.078	14.7282	15.8779	16.277	16.4555	14.1385	15.5097	14.5816	15.2445	15.8606	16.3487	16.5659	15.8407	13.1806	15.8606	15.6412	15.8423	16.3955	17.4679	16.7169	15.3414	16.7379	16.2885	15.0995	14.8631	16.0952	15.8079	14.8404	15.8639	14.0266	14.5643	15.765	17.6552	17.1414	15.3068	17.0023	14.7131	14.8658	15.5744	16.1957	17.1473
5	O00411	POLRMT	110600_LHSEPILQDLSR_3	14.3106	14.8867	14.3742	14.4843	14.5899	15.4565	11.9617	12.6235	15.2201	14.8937	14.7085	14.8425	15.5327	15.656	15.6568	14.923	14.0815	13.6473	14.2636	14.245	11.8144	13.989	12.1651	11.7054	12.5934	14.1452	15.2003	15.4208	15.2137	15.3545	12.805	12.975	13.3066	14.434	14.4647	13.6903	12.5079	14.2961	15.5886	13.5133	11.8993	12.6958	14.889	14.5387	13.9931	14.0439
6	O00418	EEF2K	102001_KYESDEDSLGSSGR_3	18.635	18.5987	16.7202	16.6685	17.4396	16.9154	17.5459	17.5706	17.0206	16.477	15.1645	15.1325	16.5334	17.0878	16.5374	16.4372	18.4037	18.3602	15.5713	15.3389	16.8595	16.9461	16.2435	16.1223	16.4032	16.4227	17.0097	16.6839	17.3035	17.2897	18.7193	18.5876	16.8608	16.0712	18.6817	18.5185	16.4891	16.5207	16.3701	16.3655	15.9561	15.6271	15.8638	15.7765	18.0974	17.9381
3	O00422	SAP18	71113_GTHFNFAIVFTDVK_3	14.12	10.3604	13.0566	12.9036	11.7327	11.4276	13.5384	12.3124	13.8901	11.9154	12.9358	13.0195	13.3776	12.2907	13.1737	12.755	13.231	11.6755	13.5966	14.2761	12.5915	12.7062	12.6541	12.2994	12.9589	11.6277	12.8796	13.4967	12.8809	12.4803	11.7267	13.1532	12.7399	12.7116	13.3706	13.0119	12.1381	12.5049	12.2331	11.3904	12.136	12.6422	12.7732	12.8938	12.2454	12.2717
1	O00423	EML1	91368_ITIATGQVAGTSK_2	11.501	10.2866	10.7894	10.7853	12.3128	10.0888	10.3902	10.5731	10.9317	12.1794	10.0976	11.2803	11.2719	11.3169	10.2769	10.7696	10.5791	11.9693	10.0232	11.8856	10.5758	11.1491	11.0065	9.56946	11.123	11.935	12.5313	10.1151	11.3763	10.8966	11.7346	11.0922	11.0987	10.6219	12.1191	10.6126	11.6166	10.5432	10.7414	10.9959	11.0687	10.9891	9.68901	10.2722	11.9676	10.3021
4	O00425	IGF2BP3	80885_IAPAEAPDAK_2	15.2973	14.4826	14.5906	13.8729	15.0796	6.27266	14.6868	14.3951	13.7131	14.1991	13.667	14.2615	14.6075	14.1961	14.8465	14.1422	15.7261	14.6172	14.3319	13.5076	14.5463	13.6485	14.7036	14.7855	13.949	14.6294	17.4425	17.1559	14.2868	15.0065	15.3682	16.2371	13.3781	14.13	17.0199	16.9728	14.5118	13.6097	14.5768	14.3567	14.57	14.0059	13.8712	14.3474	14.0463	14.3403
20	O00429	DNM1L	11171_ALQGASQIIAEIR_3	16.136	16.2144	16.5249	16.7662	13.5436	16.1028	16.1542	16.2323	16.9157	16.7586	16.4123	16.4263	16.3841	16.5534	16.6158	16.5411	13.9745	16.1201	16.7663	16.7164	16.1646	16.3089	13.5706	15.743	16.5006	16.462	15.4866	15.4736	16.2643	16.0128	16.1238	16.2821	15.7157	15.7554	16.1156	15.8388	15.4147	15.3192	15.1954	16.0553	15.8853	15.5954	16.5154	16.5566	12.7767	15.2904
3	O00442	RTCA	41656_EIRDLYVNIQPVQEPK_3	13.6915	13.0916	14.1742	13.7648	13.8294	13.7173	14.3752	13.1867	14.012	14.0694	13.7857	13.7192	13.842	13.356	14.2257	14.3598	13.1918	14.1127	13.2361	14.1708	13.5439	12.694	13.4073	13.8642	13.653	14.4869	13.6331	13.9869	13.5839	13.618	13.9056	14.1693	13.4409	13.4169	13.9255	13.0971	13.2854	13.5804	14.1411	14.1048	13.9806	14.2446	13.9407	13.1003	13.5005	14.0534
3	O00443	PIK3C2A	192704_VDNVEVLDHEEEKNVSSLLAKDPWDAVLLEER_5	11.6243	11.6347	14.9232	14.9837	11.522	12.0567	11.3014	12.3001	11.6075	14.036	15.0305	14.9332	14.2947	14.3589	11.614	12.4439	13.018	12.987	13.7124	13.6757	14.5285	14.336	15.9181	15.7207	14.7836	15.0403	15.1757	14.8952	14.7047	15.2865	13.4042	13.0947	11.7521	15.3218	11.49	13.2482	15.4957	15.3974	15.2622	15.2236	15.2029	15.3311	14.5234	14.4096	14.7254	14.9715
1	O00453	LST1	118228_LPVPSSEGPDLR_2	12.3201	13.4736	12.6731	12.2472	12.9864	12.7083	12.6911	13.0785	13.9115	12.3906	11.7942	12.2822	12.1329	11.4354	12.8218	12.8554	13.5147	13.9286	11.8901	12.4458	11.8933	12.4564	12.555	12.0774	12.0279	13.5263	12.2649	12.4479	12.219	12.0905	11.9985	12.6352	12.5657	12.5192	12.4372	11.5211	11.1775	11.6341	12.1853	12.4238	12.5184	12.836	12.6591	12.6185	12.6212	12.0384
2	O00461	GOLIM4	105979_LEAQETLNK_2	12.5192	11.843	12.7562	10.8105	13.0726	14.3588	13.3829	15.2186	13.9554	13.7987	12.8936	12.4651	13.805	12.9401	14.517	13.2269	13.5731	13.6613	14.2727	12.3868	11.5156	13.3911	13.5556	13.8181	14.4071	14.3143	14.0825	13.7978	12.8457	12.6979	11.5794	14.2083	13.0924	13.9138	13.0977	12.7432	12.9878	11.5973	13.9415	11.6903	13.6237	13.8156	14.6702	14.6584	14.4587	14.634
1	O00462	MANBA	196147_VHTWSSLEPVC(UniMod:4)SR_3	14.6976	14.6374	14.7319	14.0256	14.3795	13.7428	14.9044	15.0574	14.3394	13.771	13.6637	14.0603	14.7339	13.9944	15.3833	15.2385	15.4203	15.4232	15.0373	14.4704	14.5686	14.0521	14.4504	13.9407	14.8119	14.4181	14.5753	14.5123	14.8141	13.938	15.9	15.7502	13.545	13.5332	14.6865	14.1877	13.6097	14.1665	14.0379	14.4702	14.4039	14.3747	14.1428	14.1822	14.2802	14.765
3	O00468	AGRN	83029_IFFVNPAPPYLWPAHK_3	14.2328	12.8182	13.6946	14.0886	14.2514	13.8114	13.637	13.6347	13.0723	12.5673	12.6613	13.9219	13.6371	13.5871	13.6379	13.3278	15.0521	12.9179	13.441	14.0004	13.77	12.304	13.3596	13.6707	14.0837	13.3332	14.5872	13.7935	13.5436	14.0046	13.5628	13.4305	13.4818	13.9763	10.8704	13.438	12.2661	14.1857	13.8641	13.6629	13.4293	13.3178	13.8016	13.6523	13.1693	13.4625
11	O00469	PLOD2	92125_IVGPEENLSQAEAR_3	14.4063	15.3093	14.0011	15.4674	14.937	16.3344	15.9553	15.6411	15.7392	15.6085	15.0447	14.6523	15.5304	14.9888	16.1083	15.1979	15.4733	15.5074	15.7191	15.5269	15.0331	14.2992	14.3495	13.583	15.3791	14.6095	15.0399	14.9634	14.38	13.3715	17.3142	15.3434	16.0425	14.7542	16.4326	15.6507	15.5107	15.3276	15.3808	14.0298	14.5886	15.0047	15.5402	14.3189	17.9942	15.3277
5	O00471	EXOC5	85621_IKEAADIIQK_2	14.8657	12.6352	15.5669	15.6985	13.509	14.87	14.6541	13.5022	12.5272	15.0877	15.0562	14.7018	16.4473	13.4335	14.4234	16.163	17.3839	17.4884	13.7667	14.2961	14.9752	15.1208	11.8114	12.7459	15.4672	15.7232	12.8904	14.5879	14.0429	13.9552	15.3402	15.2	15.1845	15.0446	15.4165	13.2284	15.1823	15.2907	13.8549	13.7405	15.6744	15.6687	16.0486	16.2557	15.0299	14.8408
2	O00479	HMGN4	120741_LSAKPAPPKPEPRPK_3	13.8767	15.2763	14.0084	14.1438	14.5134	15.2073	13.5546	14.9989	14.0369	14.3922	14.1506	14.797	14.8105	14.3248	15.4322	15.2388	14.3143	14.7414	14.4487	15.3335	14.6202	14.3407	13.8557	13.8571	13.4016	14.6867	14.3593	14.2666	14.2972	14.1023	14.7476	14.3493	14.3335	13.3933	14.55	14.5899	13.1385	13.064	13.5227	14.0973	13.5482	13.4253	14.7108	14.1469	13.9229	13.8087
1	O00483	NDUFA4	109468_LGPNDQYK_2	15.6835	16.2729	14.6222	14.244	13.4278	14.3493	15.7008	14.4357	14.6957	14.825	14.9092	14.1474	13.4019	14.7745	15.4653	13.3006	14.9261	14.4382	14.9833	15.0319	14.2264	14.392	13.5029	14.2255	14.8855	14.2671	14.2168	13.7443	14.4894	14.5337	14.1367	14.967	14.5308	14.1944	14.155	14.2276	14.7144	11.9935	13.1565	14.5337	14.3601	13.3886	15.5497	13.3697	14.4931	14.2811
5	O00487	PSMD14	111407_LINANMM(UniMod:35)VLGHEPR_3	13.1	12.3521	13.5012	12.2878	13.6971	13.7633	12.85	12.7923	12.7447	13.491	13.9555	14.3379	13.4655	12.9384	13.1657	13.284	14.1974	12.9223	13.1468	12.8914	12.2848	13.2739	13.2439	13.0485	12.8313	12.1507	13.3677	12.571	14.6157	12.5844	13.4127	13.2822	12.8586	13.2335	13.2489	12.7925	12.9154	12.4088	12.5056	12.8025	12.9866	12.6386	12.7716	14.7841	12.0578	13.2606
4	O00499	BIN1	105368_LDLPPGFMFK_2	16.799	16.6992	14.2829	14.4124	14.9275	14.8384	14.9969	15.1662	14.6164	14.7615	12.9526	13.5782	14.469	14.7595	14.1362	14.442	16.8205	16.8493	13.6052	14.379	14.6416	14.7212	14.1271	14.1737	14.264	13.8649	15.0811	14.5113	15.1284	14.8472	16.8737	16.6981	14.4118	14.1538	16.7838	16.7478	14.6171	14.4947	14.4179	14.5152	14.1453	14.0423	13.7486	13.6308	16.4611	15.9788
1	O00505	KPNA3	14724_AQNVTLEAILQNATSDNPVVQLSAVQAAR_3	13.2514	10.997	10.683	10.6513	9.03136	10.3667	12.1861	11.3029	10.434	12.1408	12.2404	10.2371	10.7258	12.5964	10.9247	11.1584	11.6572	12.503	9.29565	10.5067	11.8979	11.274	10.5868	9.86166	10.1119	10.6007	11.499	12.099	13.1233	12.5824	12.0789	10.6216	10.8547	12.1432	12.0462	10.482	12.8053	12.9525	9.79821	12.6692	10.7815	11.1647	12.0472	10.974	12.7659	12.1664
2	O00506	STK25	65454_GLDYLHSER_2	14.3541	14.2469	14.6405	13.9636	15.0111	14.3148	14.8517	13.8251	14.3483	16.0387	13.9076	15.8497	14.2447	14.0943	15.9043	15.8819	13.9776	14.6105	15.9545	13.7375	15.2614	16.7021	13.0272	13.2887	15.3104	14.3919	14.9865	15.1587	14.1528	14.6002	14.3343	13.8013	13.0118	16.6064	14.9071	15.358	14.4929	13.755	13.9289	15.6318	14.0532	16.8816	14.3329	14.2596	13.986	12.7246
2	O00512	BCL9	174227_SSTPSHGQTTATEPTPAQK_3	13.825	13.7552	11.5792	13.0641	13.6558	13.2357	11.6328	11.6501	11.6506	13.1416	12.7525	12.7714	13.4826	13.0173	11.2635	13.2714	13.0293	13.8918	13.8292	13.4423	12.6005	12.2777	13.4141	11.772	12.5423	13.1369	12.635	12.3705	12.9949	12.9148	12.0804	12.3665	10.1064	12.927	12.0906	13.1683	12.716	11.95	12.873	12.9349	12.9105	13.2461	12.9526	13.0532	12.2002	12.5063
6	O00515	LAD1	153915_RATASEQPLAQEPPASGGSPATTK_3	17.0052	17.0936	13.9296	14.3221	16.1326	14.1166	16.3907	16.4915	16.8123	13.5549	15.4024	13.4506	13.8525	16.5284	16.446	14.6719	13.4679	15.1384	16.411	16.9357	15.5019	15.0877	15.0999	15.8919	13.5535	15.32	13.9679	14.8771	13.02	14.3987	14.4704	14.024	14.9566	13.8847	15.2015	15.2652	14.6069	14.6787	14.5747	13.9671	15.1857	11.3477	13.4275	14.2462	14.3543	14.5581
2	O00519	FAAH	119421_LQNPDLDSEALLALPLPQLVQK_3	12.5235	10.821	12.0051	14.0776	13.0893	12.7732	13.3676	13.214	11.2237	13.3877	12.0294	13.2384	13.724	13.3877	10.2378	11.3964	13.0132	11.5076	13.8338	13.5031	13.7532	13.6043	15.0146	15.1966	13.8155	14.2795	14.1604	11.4724	13.4832	13.7437	11.3256	12.6892	13.7874	14.2338	8.76399	12.4194	14.2822	14.5305	14.4842	14.5494	14.0591	13.8805	13.9252	14.0376	13.7572	14.1774
1	O00522	KRIT1	119004_LQGNSEITQGILDYVVETTKPISPANQGIR_4	13.8736	13.2443	15.0205	15.4599	14.0527	12.9033	14.6704	14.7434	13.9394	14.3437	15.9817	12.3391	13.7938	14.5674	15.7498	18.0738	14.1217	12.3192	14.0568	14.1105	15.4164	14.3619	15.5401	17.0854	14.9106	13.5518	14.9644	14.5937	14.7989	15.3588	13.8091	13.6745	14.6303	14.2295	14.355	14.382	13.4425	15.1267	15.7068	15.5131	15.6403	16.1616	15.5331	13.7374	13.5933	13.0813
1	O00533	CHL1	192559_VDKDTATLSWGLPK_3	18.2658	18.6058	16.8007	16.8602	17.4354	17.1055	17.6536	17.5059	17.236	16.6268	15.3772	15.4555	16.6768	16.8313	16.4395	16.2035	18.1952	18.4129	15.263	15.4872	17.3949	17.2839	16.2823	16.2404	16.3641	16.6094	17.0407	17.2018	17.158	17.422	18.5741	18.4855	17.0658	16.2393	18.5775	18.4287	16.5597	16.7775	16.5366	16.5248	16.046	15.9215	16.0122	16.0711	17.899	17.369
5	O00534	VWA5A	185470_TPIVPVEDLPYTLSMVATIDSQHGIEK_4	13.8913	14.3708	11.9246	15.9863	14.2739	14.4724	15.6996	15.313	16.7927	15.9957	17.0046	12.6422	15.3548	15.3557	15.5304	16.4049	15.4082	15.0444	15.0036	15.792	16.1404	16.1984	17.2217	15.6373	16.5357	15.3235	13.4043	15.7054	15.7878	16.379	14.4678	13.7558	16.3448	16.2298	15.7976	15.2356	15.8587	15.8286	16.7683	17.4995	16.1606	16.7463	16.6077	16.5121	16.0715	12.9472
4	O00541	PES1	91350_ITHQIVDRPGQQTSVIGR_4	14.1636	13.5982	14.1178	13.5749	13.4543	13.5102	13.2383	13.0918	14.0837	14.2893	13.3921	14.1109	12.5269	13.7164	14.2259	14.1193	13.6621	12.9864	12.6546	14.0829	13.1778	13.7492	11.8186	12.0856	13.6575	13.4057	15.5535	14.1441	13.8172	13.2733	13.4287	14.437	13.5031	13.2556	13.8937	12.7575	12.5787	12.4856	13.5236	13.448	13.0506	13.0126	13.8297	13.1375	12.7884	12.9747
1	O00559	EBAG9	45564_EPLNFGIPDGSTGFSSR_2	11.6822	11.8586	15.2758	14.8741	12.7096	6.90579	8.04211	11.3135	12.8217	14.4114	11.8282	10.9854	8.42413	14.4846	8.35163	9.97154	7.74117	11.3133	13.0606	12.7078	14.2915	14.2915	15.9425	15.4672	14.5584	14.5584	11.1306	14.5797	11.1067	14.8842	12.7772	8.23269	14.6479	14.6479	8.32482	10.7471	11.1947	14.6389	15.4327	10.6141	15.9346	15.377	14.9624	14.4986	15.1591	15.4062
3	O00560	SDCBP	168831_SLMDHTIPEV_2	17.0437	17.0069	17.9131	17.6826	15.6052	17.3999	17.7201	17.86	17.6058	17.6477	18.2934	18.2958	18.2183	18.065	17.5924	17.5855	17.433	17.3385	18.2107	18.1112	17.7058	17.6439	15.7766	17.0356	17.8158	17.976	17.901	17.631	17.9051	17.7768	17.7647	17.7628	17.4857	17.8181	17.2875	17.1852	17.4495	17.66	16.7845	17.9657	17.8392	17.8408	17.7647	17.4804	17.4752	17.6816
1	O00562	PITPNM1	171816_SQDHIPLAALPLLATSSSR_3	13.9834	14.521	13.4107	14.0485	13.947	14.3229	10.3637	13.3543	13.5304	13.3349	14.8369	14.4804	14.4886	14.5766	14.2919	13.9974	14.6908	14.616	14.9136	14.6574	14.4949	13.0292	14.58	14.9463	12.9674	14.4615	14.0449	12.2905	13.9999	14.3492	13.3849	13.0199	14.4925	14.6892	14.2304	13.816	14.2767	14.1174	14.1912	14.2636	12.7993	14.7454	14.6683	14.7604	14.5982	10.7268
1	O00566	MPHOSPH10	158183_RPENSLLEETLHFDHAVR_4	13.1022	11.9613	14.998	15.4436	13.0013	13.4727	14.7264	14.3117	14.9969	13.8678	15.2155	13.8525	15.0682	16.1769	13.8683	15.352	13.3393	13.1122	15.4683	13.1189	13.3517	14.6278	14.8664	15.227	14.7791	14.9322	13.7361	15.859	15.0604	14.9696	14.2196	13.5986	13.4487	15.1606	12.7203	13.939	15.149	14.6136	15.0745	15.0886	15.4716	15.2017	14.3196	14.8235	14.5058	12.7084
13	O00567	NOP56	38775_EETVNDPEEAGHR_2	13.676	15.0738	15.5318	15.5457	14.3744	13.8481	14.4196	14.4433	14.0947	14.5296	15.6976	14.9758	14.7803	14.6304	13.4375	13.5387	14.4416	13.9269	13.6985	13.5935	15.0425	14.9912	16.4704	16.4582	15.3659	14.3199	15.4718	15.3676	15.3557	14.9199	13.6064	14.1429	14.9812	16.0523	14.138	11.7016	16.2459	12.986	16.122	16.003	13.2479	16.0406	14.2781	15.5593	15.3087	15.7376
5	O00571	DDX3X	164264_SFLLDLLNATGK_2	12.3241	13.0499	14.9176	14.9845	12.275	13.9394	12.4663	13.7728	13.6073	14.5011	15.3796	15.5407	14.662	14.4142	12.6136	14.4725	13.5406	13.99	13.1592	14.2523	14.9572	15.0068	15.8736	15.9049	15.0591	14.8895	15.1162	15.4341	14.711	15.2109	11.9847	13.2437	14.9106	15.6569	13.4265	13.8443	15.6673	12.3096	15.4446	15.4947	15.616	15.352	14.9049	15.2266	15.2308	15.4286
1	O00584	RNASET2	176425_SWPFNLEEIK_2	13.1662	11.6625	13.3705	12.909	13.8735	11.7803	10.6034	12.4977	11.6797	12.309	13.9264	12.8312	13.1003	12.5619	11.3763	11.5399	12.1518	12.0759	13.1587	13.1801	11.4717	13.2144	13.6441	11.8201	13.6982	13.7206	15.5594	14.6639	12.4811	14.4622	10.5454	12.7964	12.082	13.5872	11.8313	11.9709	13.8957	10.3671	12.5034	12.7187	13.6442	13.0484	13.6885	13.8654	13.3147	10.9226
1	O00592	PODXL	104038_LASVPGSQTVVVK_2	10.5908	11.4966	11.1118	10.0992	12.3575	11.5695	12.4466	10.9811	11.5146	11.9482	10.4836	11.4034	11.9745	12.5918	11.9677	11.425	10.6423	11.1931	11.645	11.5101	11.8984	9.41309	11.1045	10.2777	11.9832	9.61479	12.0757	11.8687	10.04	12.359	11.9552	11.153	11.6642	11.3432	9.63828	11.7368	11.8212	11.4069	10.6082	10.5592	9.30017	10.9126	11.383	10.6412	11.2211	10.3897
1	O00602	FCN1	60021_GDAGQSQSC(UniMod:4)ATGPR_2	11.9192	12.2083	12.04	11.9015	12.0617	11.6446	10.8625	11.2876	12.3214	11.769	11.8844	12.0776	11.6553	11.8346	11.9536	11.0732	11.9691	11.325	12.21	11.9978	11.4518	11.6176	11.8897	13.0486	12.4552	11.4117	13.9834	11.4107	10.9101	11.0984	12.0947	11.6645	12.2427	11.9688	11.975	11.3498	11.9913	11.9122	13.7669	13.8996	13.7815	11.7579	11.3804	11.8745	12.0908	13.2705
1	O00622	CYR61	137578_NNELIAVGK_2	12.9547	13.06	13.9715	12.8138	12.9601	12.252	13.0794	12.836	10.9586	12.5582	12.2774	11.0611	13.2915	13.1184	12.5301	13.26	11.7828	12.4093	13.0046	13.3832	13.7815	13.2375	12.3321	11.6984	12.3799	13.578	13.3736	13.4391	12.8751	12.9169	12.4104	12.8277	13.8206	12.9857	13.4808	12.9594	12.963	11.808	12.8901	12.4053	10.729	13.3095	13.748	13.5019	12.803	12.8557
5	O00625	PIR	82628_IEPHHTAVLGEGDSVQVENK_4	16.2188	16.5919	19.6652	19.9038	17.9387	16.993	18.2904	17.7526	17.9918	18.9329	20.5596	18.6097	19.4819	17.909	18.2157	17.7219	17.7598	17.3891	17.4684	18.0389	19.0933	18.0197	17.533	18.6055	18.7147	19.2398	18.1134	17.9801	17.8089	18.0408	17.313	17.2305	19.2068	18.0431	17.0309	17.7917	18.4131	17.8724	18.4285	18.363	19.8525	18.4254	18.3085	19.6082	17.9305	17.8661
1	O00629	KPNA4	82675_IEQLQNHENEDIYK_3	11.2553	11.6902	12.4597	12.3404	11.5881	13.3966	11.9602	12.227	11.2542	11.888	12.1566	11.9767	13.2295	12.4521	11.8603	12.1152	13.3821	13.1302	13.2189	12.2587	12.6481	13.288	11.5343	10.3413	12.7854	12.7283	14.0059	13.4361	13.2849	12.682	13.0713	12.757	10.3616	12.5278	12.452	11.7439	12.3866	12.3834	12.5995	11.1052	12.6594	12.2494	11.9676	12.0341	12.3923	11.8326
1	O00712	NFIB	165633_SGVFNVSELVR_2	10.3884	10.5397	8.28833	10.7708	11.9526	11.2024	9.20635	12.4002	9.93724	10.9529	10.5501	15.3888	11.2251	3.5664	10.8029	11.5781	10.6927	12.023	10.4269	9.20454	11.7396	3.56648	17.267	9.64014	15.8778	10.2582	15.1009	13.145	12.8475	8.83168	9.85286	9.93146	10.4492	13.6327	9.79014	10.0258	8.33109	9.34868	7.6324	9.41823	16.6918	9.29429	10.0684	10.518	9.89341	10.5266
3	O00743	PPP6C	58952_GAGWLFGAK_2	14.4795	13.3008	14.0116	14.3208	14.9681	14.0677	14.6106	14.5673	14.4353	14.9369	14.6785	15.5187	14.1882	14.4314	14.7278	14.8179	13.8077	14.3801	14.7459	13.8018	13.7046	14.2376	14.8429	13.711	13.947	14.0736	14.4415	14.1246	13.6754	14.0641	14.2866	14.1046	14.3454	13.8195	14.7026	14.9121	14.839	14.6477	14.1689	15.8958	13.8143	13.7966	15.1152	14.6394	14.3456	15.2352
13	O00748	CES2	208984_WVQQNIAHFGGNPDR_2	14.4993	14.5159	14.3407	13.9664	13.402	14.4161	13.9796	13.8511	15.0675	14.6415	14.59	14.4416	14.191	14.238	14.2034	14.2901	13.0008	15.0015	13.1788	14.2704	13.5588	13.7927	15.0271	15.7674	13.9236	14.3949	14.6659	14.2277	14.3934	14.2552	13.6803	12.2999	14.0593	14.4587	14.419	13.9774	14.3395	13.7282	14.5307	14.2971	15.1155	14.2449	14.2449	14.8944	13.4278	13.7743
1	O00750	PIK3C2B	160351_RVPEALGWVTTPLFNFR_3	11.8958	11.952	11.2938	11.4662	10.7535	11.0727	11.2763	11.7044	10.8533	11.4023	10.7846	12.0403	11.8179	10.9361	11.4297	11.0795	11.4769	11.4535	11.7393	11.323	12.2237	11.6842	12.9153	13.7825	11.6677	11.5257	9.95892	11.8041	11.5945	12.1591	10.7513	11.6639	10.7199	11.411	11.0592	12.2009	12.3396	10.1583	12.0231	9.99509	10.8528	12.3684	11.2655	12.0735	10.447	12.5781
8	O00754	MAN2B1	77025_HLVLLDTAQAAAAGHR_3	18.1851	18.0914	18.4636	18.3243	18.5506	18.5579	19.0823	18.9846	18.8792	18.6208	18.6575	18.6609	18.7109	18.8663	19.5466	19.2839	18.5811	18.9022	19.2839	19.8302	19.5903	19.5053	17.3712	17.4614	18.4252	18.786	16.9735	17.3036	18.2737	18.6495	17.9305	18.1015	18.9177	18.4702	17.7422	17.8341	18.1686	18.5578	18.2157	18.2765	18.1065	18.1851	18.7364	18.8008	18.6277	18.2869
1	O00757	FBP2	93141_IYSLNEGYAK_2	13.9489	14.2213	12.3651	13.5938	13.6493	11.7222	13.9283	11.891	12.4089	13.3088	13.8654	13.0952	13.0826	14.0978	13.5181	13.5753	14.2319	16.423	14.3314	13.9173	13.3302	13.7909	12.4523	11.4419	13.4755	14.2228	12.2783	11.8714	14.7732	13.6473	13.5966	12.6996	13.6322	13.6391	12.2654	13.7521	13.1518	13.0878	12.5207	12.5989	14.0033	12.6994	14.1474	14.1288	13.8028	13.8666
2	O00762	UBE2C	157340_RLQQELMTLMMSGDKGISAFPESDNLFK_4	13.1818	13.8477	13.6713	14.0371	12.6795	12.7861	13.5076	12.9596	12.9184	14.1958	13.1783	12.689	13.3623	13.1742	13.3047	13.0215	12.9653	13.1644	12.7658	13.2235	12.8647	15.3121	14.8799	14.4742	13.4956	13.9025	13.9578	12.3244	13.5236	13.8088	13.2329	13.1072	12.9842	14.4909	13.2237	13.4689	14.205	14.1941	13.9963	13.9702	14.7568	14.1716	12.9725	13.6566	13.3663	13.4036
1	O00763	ACACB	77830_HPSLPLLELQEIMTSVAGR_3	10.7612	11.1908	11.4803	10.9664	10.5389	10.4378	10.5406	11.197	13.3624	10.0303	10.608	11.2111	10.4274	12.9861	10.3994	11.3147	10.7954	11.8441	10.7539	10.037	10.6601	11.6748	11.0711	10.372	10.5054	9.72906	10.9996	10.0429	10.445	12.1643	11.6009	11.2441	10.5396	12.2412	10.8264	11.1107	10.21	11.7064	10.1159	11.2622	11.3195	11.1335	11.6418	11.6393	12.0932	11.487
6	O00764	PDXK	206132_VVPLADIITPNQFEAELLSGRK_4	15.8733	16.3467	14.8429	15.8931	16.9088	17.0482	16.7039	16.4286	16.2887	16.6732	15.792	15.8055	16.5195	14.7513	17.2433	16.9952	16.1398	16.1852	17.1907	16.9376	15.9149	16.7241	15.6126	16.4148	16.171	15.8371	13.9412	15.7948	16.4035	16.7066	16.8763	16.805	16.4028	15.562	16.4883	17.0044	15.1974	15.8745	16.2252	15.8398	16.6833	17.0729	16.6159	16.4625	16.1161	15.9353
11	O14497	ARID1A	6461_AGPPVPASHIAPAPVQPPM(UniMod:35)IR_3	13.7569	13.3324	15.3038	14.2049	13.7532	14.0358	14.5499	14.4736	14.5765	14.0206	15.833	15.7875	13.6882	14.89	9.25243	14.8691	13.722	14.9088	14.4076	14.0262	14.5279	14.9109	16.4882	15.794	13.8196	15.46	15.1888	15.6004	15.0314	13.1605	13.4967	14.1099	15.2892	15.8383	13.6745	14.2659	16.1101	15.6835	15.589	15.9172	15.4791	15.646	14.7066	12.1408	15.3844	14.1537
1	O14531	DPYSL4	66793_GLYDGPVHEVMVPAKPGSGAPAR_4	14.1953	14.4287	14.8246	14.7473	12.7366	13.713	13.9938	14.1378	14.9652	15.0486	15.0212	15.1633	14.4993	14.6386	13.2255	14.0352	13.8082	13.748	14.0475	14.3696	13.937	14.213	12.1455	14.01	14.3548	14.5881	13.7316	13.6328	14.5909	14.75	13.612	13.3189	13.8581	14.1001	14.2204	14.3513	14.0652	14.0609	14.8519	14.9187	14.774	14.6515	15.1311	14.8305	14.2036	14.2672
3	O14545	TRAFD1	78073_HQGDLSSGYLDDTK_3	18.9376	18.8352	17.1883	17.038	17.7333	17.4359	17.8272	17.7786	17.4423	16.9566	15.4408	15.2157	16.9248	17.0312	16.6017	16.4072	18.6389	18.5474	15.4696	15.5791	17.5319	17.4644	16.5699	16.5157	16.7489	16.6949	17.3532	17.4088	17.5954	17.6642	18.7738	18.8702	17.3033	16.5623	18.6277	18.7365	17.0739	17.071	16.8799	16.7952	16.2578	16.3002	16.1942	16.1516	18.0671	18.295
2	O14556	GAPDHS	103772_LAQPAPYSAIK_2	13.1636	14.1182	13.4925	11.6397	14.3611	14.0526	14.3981	14.5664	12.4294	13.5594	12.0066	10.4364	13.3883	13.5086	12.7619	13.0657	11.6419	13.3019	14.0483	13.4616	13.7695	13.7396	12.0244	12.2942	12.7148	12.0693	12.2494	12.106	12.2376	12.3793	14.064	13.2299	12.6391	11.9019	13.3204	12.5722	11.8166	12.4338	13.142	12.2718	12.1846	12.4636	12.6101	12.8246	12.893	13.1124
6	O14558	HSPB6	153889_RASAPLPGLSAPGR_3	14.1536	15.301	15.0839	15.4496	14.5819	15.2485	15.1588	15.985	14.5718	14.664	15.2371	15.333	15.7827	15.7357	16.1088	14.6876	14.2637	16.3164	15.9726	16.3003	15.1715	15.5841	15.6322	15.6543	15.1263	15.4925	15.5296	18.3546	15.0309	15.3359	14.8132	15.0603	16.0974	15.1829	14.3509	15.1559	14.3535	14.1504	15.5145	15.4283	15.2994	15.1634	14.0984	15.0155	14.0544	15.0566
1	O14561	NDUFAB1	122279_LSVNSHFMK_2	13.8824	13.3356	13.1727	13.147	12.7396	13.3488	13.4893	13.2714	13.9187	14.2831	12.8403	12.5591	13.7557	13.6477	12.9566	13.3919	13.4934	13.3637	13.8762	13.6498	13.6264	13.7205	13.4251	12.4644	13.164	13.1336	13.0855	12.629	12.8486	12.2757	13.84	14.207	14.0809	13.2536	13.6452	11.8339	12.7961	12.882	13.0729	13.1672	12.6583	15.194	12.2814	12.4882	13.3603	12.9462
3	O14562	UBFD1	87849_IMVVGSTINDVLAVNTPK_3	14.0205	15.236	14.6695	14.8375	15.5459	14.9911	14.3137	15.3453	14.5386	14.6421	14.6837	14.7829	12.965	15.1298	15.1698	14.4314	13.7913	14.0216	15.1898	14.7746	14.7867	14.6403	14.3938	15.1897	13.9012	14.4857	17.9899	13.7766	16.4988	13.36	14.0421	13.9591	13.211	16.0428	14.4344	14.6194	12.9848	13.8046	14.1668	14.8441	15.4282	14.2747	15.4636	15.0893	15.7452	14.3303
4	O14578	CIT	170944_SPEHQPSAMSLLAPPSSR_3	13.0362	13.2751	14.6637	15.7011	14.4409	14.4912	15.139	15.2429	14.5402	13.4252	15.8599	15.9591	15.2738	15.1684	15.0552	13.4337	14.7999	14.244	14.776	14.6729	13.1665	15.0864	13.9623	14.4475	15.2646	14.1826	14.1212	15.4472	15.5215	14.267	15.2069	14.6944	15.3521	15.8742	14.2503	14.6089	13.9372	15.9839	15.943	15.8998	14.993	15.9237	15.1659	15.8357	14.4124	15.2317
11	O14579	COPE	34209_DVERDVFLYR_3	16.4523	16.932	16.6947	16.904	16.5704	16.264	15.8726	16.4908	16.077	15.89	15.562	15.9291	16.0512	15.9285	17.032	17.7772	15.761	15.9055	16.2185	17.33	15.8671	15.822	15.7112	15.3463	15.4669	15.5859	16.1595	15.3204	15.8577	15.6206	16.8502	16.6819	16.0082	16.0413	16.0695	15.8476	15.2059	15.5581	16.6173	15.5259	15.7944	16.2706	15.5242	16.4257	14.9525	15.6595
1	O14613	CDC42EP2	53116_FHLLPGTMVEGPEEDGTFDLPFQFTR_3	10.7839	10.8236	12.8011	11.0233	10.6452	11.8076	10.6513	10.2702	10.672	11.3066	12.532	10.8075	11.3447	10.5815	9.72165	10.4169	9.13846	9.33259	9.7696	8.96206	9.10122	10.3414	10.004	12.2423	10.6324	9.60284	14.256	12.2332	13.3526	10.2291	12.206	10.7768	9.86408	11.5555	10.2321	12.6408	11.7061	12.4393	11.6096	11.6625	10.4163	13.1257	10.6746	10.357	11.9599	10.2938
6	O14617	AP3D1	78478_HRPSEADEEELAR_3	21.887	21.762	21.2474	21.1812	21.07	20.9013	21.5365	21.3287	21.395	21.4641	19.8082	19.6375	21.1223	21.4641	20.7022	20.5353	21.8871	21.464	19.6271	19.5555	21.6347	21.3288	20.5593	20.2437	21.07	21.0703	21.1223	20.8637	21.2473	21.5364	21.8871	21.7619	21.4639	20.6197	21.6346	21.7621	21.1812	21.0702	20.7916	21.021	20.4447	20.3655	20.5889	20.3656	21.6346	21.8868
5	O14618	CCS	168505_SLIIDEGEDDLGR_2	14.0653	13.3949	14.8445	13.9207	13.8323	13.9991	13.394	12.4508	13.0203	13.5395	13.6876	13.6598	13.4358	13.6181	13.5326	13.4456	13.5166	13.9177	13.6869	13.7318	12.7688	13.0626	13.1378	13.5886	13.9883	12.8078	14.1535	13.7179	13.8038	13.9797	13.9034	13.8147	13.859	13.3048	14.3296	15.6797	13.808	13.7526	14.814	14.5814	15.9627	14.1392	14.0691	14.1019	12.7747	13.1693
7	O14639	ABLIM1	173428_SSGREEDDEELLR_3	12.9896	13.8435	14.1265	12.8332	14.5454	14.7565	12.6596	13.6289	14.1888	14.4339	13.5877	12.7098	12.7625	14.4508	13.0368	13.5146	13.8375	13.5976	13.3444	12.4693	7.28949	14.6226	14.6325	14.3397	13.9231	14.1372	13.9656	14.056	14.1883	14.3412	13.264	15.4046	13.3797	14.4101	14.6093	14.4845	13.3058	14.3509	14.3965	11.4333	13.9528	13.9588	12.934	13.3677	14.7803	13.911
1	O14641	DVL2	206392_VVSWLVSSDNPQPEMAPPVHEPR_4	14.2314	12.9744	12.0533	12.5067	13.4511	13.624	12.5093	13.1201	13.5724	12.9231	12.5332	12.5068	12.3928	12.6327	13.6728	13.9163	12.2216	11.3077	12.3805	12.8475	12.1272	11.7411	12.7399	12.4812	12.259	11.8481	12.7391	11.4851	11.9637	12.5197	13.574	12.9036	12.5387	12.4772	12.4366	12.8812	12.3094	11.8255	12.4855	13.2007	13.4714	13.0874	12.2157	12.7905	12.006	12.7429
1	O14646	CHD1	173866_SSPSILAVQR_2	13.4097	13.8328	13.3737	13.2211	13.2286	14.968	12.8994	13.6256	14.3365	14.8541	15.4798	15.4082	14.3557	11.6764	13.5649	15.1334	14.6545	14.8181	12.4063	12.4726	15.0138	15.1751	14.0504	12.974	12.9955	13.3514	12.5426	13.351	13.8319	12.992	13.5428	12.5793	14.3645	12.1871	12.4922	12.2475	12.0554	13.2068	12.3131	12.8641	11.6342	13.6858	14.5687	12.9878	12.3232	13.746
1	O14647	CHD2	100065_KQPAYLGGENLELR_3	14.3215	14.4951	13.8896	13.7693	14.4587	13.4745	14.6755	14.5432	15.0948	14.6757	12.9096	12.7664	13.6616	14.72	14.8667	15.1587	13.5223	14.8055	14.7309	14.7296	12.6568	14.2004	13.3607	15.6964	15.2622	14.4754	13.4813	12.2554	12.0926	14.2492	13.7339	14.1533	14.1149	12.5911	14.5631	14.578	13.8113	13.1556	14.0315	13.9467	13.8771	14.9823	13.3281	12.947	12.9389	12.9446
4	O14653	GOSR2	151930_QSVHIVENEIQASIDQIFSR_3	12.6517	13.812	13.8957	11.3526	12.1066	10.3995	12.6682	12.3642	12.6406	12.2155	12.1462	13.4745	12.7186	12.2878	13.6825	14.5357	12.4802	11.924	11.2873	13.7633	12.5954	13.8007	15.7738	14.0717	14.1265	12.9472	12.0302	13.9996	10.9605	12.7749	12.4211	11.7592	12.2913	13.0054	12.2917	12.2855	15.2542	11.4369	12.5082	13.5018	12.1392	14.5994	12.9305	12.1499	11.5607	11.5607
11	O14654	IRS4	7869_AIGDGEDEMLFTRR_3	16.5511	16.6877	16.1007	16.2327	16.8598	16.7203	16.2736	16.2733	16.657	16.9297	15.9594	15.5572	16.4282	16.6252	16.7998	16.9198	15.7558	16.6441	16.511	16.902	15.9469	16.5918	15.8202	16.1553	15.537	16.527	15.2097	16.4365	16.4231	16.4009	16.0797	15.8876	16.194	16.1959	15.9944	16.3251	17.0558	17.77	16.0468	16.4903	16.697	16.0121	16.4169	16.6397	16.4453	15.4735
1	O14656	TOR1A	72802_GYEIDEDIVSR_2	10.677	9.46928	9.59677	12.1485	10.5432	10.4622	11.2533	11.763	10.822	10.503	8.60795	9.5602	10.1879	10.3038	10.3288	11.5743	12.1401	11.3142	11.6006	10.3551	11.7527	11.2394	11.1208	9.92522	10.9547	10.4616	10.3901	13.5065	11.6649	11.1091	9.87237	12.2365	12.8327	13.2892	9.29653	10.6959	9.8435	9.80799	10.4496	10.5616	4.03694	10.9285	11.5022	10.8243	9.63935	9.48555
2	O14657	TOR1B	15255_ARGSAIDEDIVTR_3	13.0827	15.1183	15.92	15.8388	15.215	14.6628	13.3204	15.7424	15.1219	15.8338	15.3185	14.4163	16.0122	16.0577	16.3649	16.4104	17.0788	17.4139	16.7832	16.7508	15.0758	13.4301	14.0543	14.2265	15.8059	15.9952	14.0513	14.0824	12.258	14.9838	15.8599	15.994	15.3085	15.2299	15.1789	15.6421	15.482	15.3705	14.8964	13.2719	15.6691	15.6939	15.815	15.83	15.2043	15.2518
3	O14662	STX16	76724_HLNRPTLDDSSEEEHAIEITTQEITQLFHR_6	16.7148	15.2614	15.5582	15.9018	16.2598	15.3651	16.8874	16.7333	16.337	15.8629	16.2817	16.1886	15.9096	15.7722	16.7273	16.9224	16.7471	16.3814	16.3018	16.7306	16.2575	16.1093	15.7926	15.4941	16.4848	15.8667	16.1786	16.5884	16.152	15.7958	15.1993	15.051	15.5527	14.9517	15.1978	16.3363	16.1222	16.4358	15.5793	15.4406	15.3025	16.0535	16.3559	16.3883	15.2506	15.4587
5	O14672	ADAM10	63104_GGTFYVEPAER_2	12.1384	14.4845	15.8171	15.7675	13.9558	13.2225	14.4064	14.3257	11.6672	14.7157	15.8096	15.7164	15.244	15.1475	13.5615	14.0799	14.3725	14.1016	14.3993	13.0637	15.2199	15.3451	16.41	16.3574	15.5787	15.3806	15.564	15.3473	15.3389	15.3518	13.5953	15.2542	15.3716	16.0263	14.4581	14.7709	16.1158	16.1782	15.627	15.7232	15.8725	16.0079	15.2434	15.4372	15.7237	15.8268
1	O14683	TP53I11	86510_ILGVGGEDDDGEVHR_3	11.964	11.6573	10.0316	14.4729	10.4365	11.5822	11.5251	9.38105	10.3786	13.7564	16.7657	9.74294	11.5983	21.329	12.1212	9.52466	12.5006	10.9203	11.4225	11.5007	10.1146	11.3062	10.8763	9.22699	9.56277	10.6211	11.4077	11.1149	11.6864	10.4233	10.6717	10.737	10.9485	11.1599	17.5939	10.8997	12.6897	9.23527	10.4104	12.6704	13.2214	16.451	12.2123	19.109	9.65211	10.3444
3	O14686	KMT2D	88154_INNEHVIDATLTGGPAR_3	15.0227	12.5442	13.7986	13.0673	12.7164	12.8217	13.2303	14.4427	13.7437	14.3467	16.6284	11.9804	14.813	14.6587	8.26491	12.8865	15.2596	15.1479	14.6231	13.8994	14.6408	13.67	13.3165	14.977	13.8931	14.2468	15.8198	15.8015	14.5381	14.6637	14.7757	14.8321	14.4524	14.2304	13.9115	15.1056	14.1589	14.2459	14.281	13.3131	14.1104	14.2668	14.1591	14.0956	14.3529	15.0306
4	O14727	APAF1	117713_LPLNIEEAK_2	16.0559	16.7209	14.2164	14.8252	15.7884	15.1522	15.9725	15.9655	15.4051	14.6109	13.9277	13.5974	14.9586	11.3235	14.7554	14.6233	16.1372	16.8169	13.8242	13.9134	12.7045	15.3638	14.2894	14.94	13.9257	14.8561	14.5247	15.585	15.0655	15.864	16.5154	17.9301	11.5519	14.5673	16.4916	16.7992	14.5516	11.8867	14.5966	14.7505	14.0368	14.5757	15.2172	14.4255	11.0188	14.7863
1	O14733	MAP2K7	187093_TSGVLSQPHLPFFR_3	14.0895	11.1773	12.7744	11.6078	13.6913	11.3954	13.8561	12.8615	14.5637	13.1365	13.7239	12.3644	10.9935	11.1493	13.8913	14.1911	12.0621	11.6262	11.5776	11.0426	11.9986	10.959	10.7699	12.4394	12.2012	12.4917	11.3909	11.582	11.3403	12.3948	11.8098	12.0298	13.739	10.3363	13.3077	12.35	11.9406	13.2401	11.3624	11.9871	10.9661	14.0616	11.399	11.1901	10.8133	12.4225
1	O14734	ACOT8	118211_LPVLYQVER_2	12.1811	13.2298	13.1436	13.6544	12.7243	12.6925	13.1555	12.3365	13.8129	10.9347	13.2408	10.0326	13.4828	13.3958	12.8775	12.6175	14.5067	13.577	13.4741	13.3762	13.3966	13.4449	11.8205	11.9322	12.5085	10.6933	11.8841	11.7016	11.1386	12.2031	13.5176	12.7662	14.4903	12.3095	12.0921	12.7485	12.0313	13.0418	8.66492	13.3779	13.2692	13.1638	13.3727	13.2849	13.1873	11.4737
1	O14735	CDIPT	128337_MIDLSGNPVLR_2	10.6028	10.1771	9.69184	10.448	9.40782	10.3215	9.46017	11.198	10.6312	10.1825	10.2602	9.8698	10.0135	9.93264	10.4512	10.6267	10.0921	10.4924	9.28791	10.3257	10.4593	9.9199	9.45009	9.39309	10.2457	8.9413	11.046	9.30405	10.334	10.748	11.6176	11.2248	9.78292	9.36399	10.3167	9.76504	10.3222	10.5143	13.0329	9.41169	9.86183	9.74787	9.87602	9.22928	10.5753	10.7487
8	O14737	PDCD5	121634_LSNLALVKPEK_3	16.4643	15.6156	14.0991	16.5368	18.1416	17.1462	17.0799	16.9664	16.3795	16.3713	16.9522	15.3787	15.2814	16.8757	16.435	17.7581	14.3743	10.2544	16.3675	16.8619	13.8984	16.122	14.1158	15.5507	15.6304	14.6315	16.5728	17.72	15.0188	15.2055	15.2018	15.5909	16.7248	15.7277	16.4649	15.9863	14.1457	16.8873	15.8298	16.5978	14.9277	15.0224	14.4285	15.6902	14.2324	16.5246
4	O14744	PRMT5	162649_SDLLLSGRDWNTLIVGK_3	12.3086	12.8169	13.3583	13.5087	13.3369	13.6039	13.2996	13.566	12.5105	13.931	14.1254	13.2011	13.585	13.6764	13.5903	14.0377	13.3055	13.4494	13.034	13.752	13.1573	12.5326	13.8554	15.0389	13.679	13.7171	12.817	13.7368	13.5487	13.4683	13.496	12.8107	13.4465	14.405	11.5218	13.09	14.4653	14.1212	14.1948	13.7555	13.9875	14.0232	14.0424	14.0733	13.7192	13.8173
13	O14745	SLC9A3R1	36242_EALAEAALESPRPALVR_4	14.1342	14.6676	13.9899	14.8853	15.0313	15.3059	15.0018	14.3416	14.85	15.1354	14.568	14.4362	13.8551	15.2903	15.1637	14.1118	15.3565	15.235	14.398	14.997	14.0332	14.1712	15.0406	14.6586	14.1199	14.3389	14.7983	13.997	14.0074	14.6752	14.901	15.3689	14.4817	14.7192	14.82	15.2762	14.3482	13.8365	14.468	14.2381	14.3549	14.3919	14.0927	14.2058	13.9993	14.6835
1	O14757	CHEK1	110911_LIDIVSSQK_2	13.708	14.7182	15.2814	14.3196	15.4472	15.3683	14.5643	15.4347	16.45	14.5641	14.626	13.8765	14.6544	15.0579	15.2369	15.1648	14.6839	15.2449	13.7787	15.7214	15.0795	14.2775	13.5979	13.3025	13.7185	14.3975	13.8274	14.2148	14.7659	14.0995	13.6724	15.2648	15.026	14.0734	14.7125	13.8147	14.106	14.6904	13.8965	13.8131	13.9594	14.2784	13.9767	14.0422	14.0666	13.8008
1	O14763	TNFRSF10B	24621_DASVHTLLDALETLGER_3	15.8626	14.2808	14.0783	14.2616	15.5645	15.3044	15.5407	14.6881	14.7548	14.0948	14.0346	15.6268	13.9061	15.1239	14.8348	15.096	15.2047	14.5572	14.9846	15.2797	14.4426	15.2192	14.3336	14.3517	13.4777	13.9065	13.7259	13.4254	14.1696	13.8236	14.8194	14.336	14.6298	13.3807	13.757	14.5847	14.6298	13.495	14.0241	13.9649	14.3359	13.3179	14.0569	13.652	14.8773	14.4943
6	O14773	TPP1	144013_PSYQEEAVTK_2	17.2626	18.0625	15.7506	15.1846	18.5214	16.7502	18.4734	18.5986	18.1254	18.3853	15.1562	17.8443	15.6705	18.8564	18.8007	17.5839	16.2233	5.52407	19.4821	18.9676	16.4128	8.36462	15.4436	16.2255	17.7365	17.9213	17.2307	14.4439	17.9636	17.5125	17.8442	18.6203	17.3495	15.1109	15.6384	17.4387	15.2935	16.005	17.4982	18.2413	18.1685	14.9607	14.4386	17.361	14.5035	16.5939
9	O14776	TCERG1	194104_VFFYNPTTR_2	18.5741	17.1097	18.5673	13.5951	17.3456	18.6981	17.501	17.5007	17.7133	18.5447	18.239	11.7666	13.3788	17.4957	17.4398	17.6861	16.6963	16.7052	17.8875	17.7368	17.447	18.1134	16.0373	15.9243	17.0176	17.1729	16.7837	16.1182	20.1421	17.3298	16.8102	17.2037	17.2286	14.2864	12.7141	17.6297	13.9971	13.8624	18.1372	17.4271	17.013	14.0332	13.536	17.2309	17.5415	17.2628
1	O14786	NRP1	80919_IAPPPVVSSGPFLFIK_3	12.9171	12.3047	12.1708	12.6849	13.4027	14.95	12.6567	13.341	11.833	13.7676	12.2181	13.058	12.8816	12.2731	12.0742	13.4231	12.4957	13.4135	12.5474	12.0849	11.5817	11.7585	11.6377	11.4282	12.503	12.817	13.1548	12.5115	12.9477	12.5277	13.1229	12.4118	12.9153	12.6332	13.0413	11.904	13.0224	13.2711	12.8581	11.5696	11.9448	12.7709	12.7034	12.4425	12.2844	11.2634
1	O14787	TNPO2	22961_C(UniMod:4)SAAALDVLANVFR_2	9.5596	10.045	8.86932	8.79064	9.19225	9.44346	8.68457	9.36716	9.74995	8.25034	8.75889	8.60815	7.81876	8.61226	9.24121	9.70799	9.64882	9.81265	9.18758	9.00444	8.8692	8.79547	8.65925	9.03033	9.67824	8.61597	9.13315	8.94264	9.12837	9.45473	8.74771	8.69642	8.52288	7.84266	8.70298	8.96698	9.05017	9.22352	9.87079	9.24931	8.95579	8.64948	8.69046	9.37325	8.56739	9.09387
2	O14791	APOL1	116563_LNILNNNYK_2	13.524	14.021	12.8609	14.5693	14.9957	13.6225	14.1475	13.2889	14.2533	14.3299	14.1812	14.3281	14.7736	12.9132	14.1203	13.8719	14.5979	14.481	12.8423	13.8383	14.4147	14.4781	13.6908	13.5863	13.7166	14.8708	13.6557	14.0071	14.0032	13.8845	14.7076	14.5692	14.1423	14.1473	14.078	14.0299	13.8455	15.5263	14.1238	12.9603	13.8889	14.1881	14.9769	14.5195	14.0784	14.0277
1	O14802	POLR3A	69987_GSFINISQMIAC(UniMod:4)VGQQAISGSR_3	13.1155	9.48498	11.0872	11.6888	11.2442	9.60552	10.937	10.3907	11.0172	8.71737	9.33508	9.04016	11.3131	11.6643	10.6566	10.633	9.97784	12.5317	11.5314	11.2659	11.7381	9.62475	11.2627	11.1711	11.4852	9.57029	9.0174	11.6355	12.367	10.0148	12.7269	12.0564	9.07452	11.5006	9.28962	10.2389	12.5224	11.8866	12.6401	11.515	9.51425	12.5403	11.859	10.3179	14.253	11.7807
2	O14817	TSPAN4	65811_GLHLYGTQGNVGLTNAWSIIQTDFR_3	13.2891	15.0062	16.0906	15.8435	13.6707	14.3501	14.2309	14.8353	14.0281	15.0309	16.0383	16.109	14.7462	15.0196	13.7907	13.9495	15.6321	13.6994	13.876	13.6741	14.8502	15.2464	16.5735	16.4221	15.7226	15.6009	16.0563	15.8704	15.7787	15.6168	14.2815	14.3542	14.9289	16.0973	15.0279	14.465	16.2387	16.1911	16.0898	16.0392	15.8955	16.0411	15.6264	15.7686	15.6489	15.7679
7	O14818	PSMA7	81251_IC(UniMod:4)ALDDNVC(UniMod:4)M(UniMod:35)AFAGLTADAR_3	14.3537	14.5176	15.6202	15.9766	14.7896	15.038	14.7454	13.9633	14.6601	14.77	15.0171	14.568	15.7693	14.6884	14.775	13.6361	14.0112	14.5704	14.4336	14.9134	14.6807	15.507	14.9971	15.2936	15.7442	15.4874	15.4154	14.563	15.5902	14.8221	15.1884	14.8945	13.7702	15.3537	14.9991	14.7473	15.3161	14.6259	15.9822	15.7979	14.7959	14.7727	14.7921	14.6943	15.4331	15.4412
5	O14828	SCAMP3	14792_AQQEFAAGVFSNPAVR_3	15.8772	15.8852	16.1767	16.2426	14.4162	15.8388	16.0615	16.1481	16.0907	16.5298	16.1704	16.2453	16.2485	16.2492	16.1216	16.106	15.9333	15.9681	16.5447	16.6287	16.208	16.2555	15.5688	15.4925	16.1773	16.104	16.137	15.9977	16.2678	16.2626	17.0139	17.0582	15.4933	15.736	16.1238	16.0755	15.8331	15.8403	16.2857	16.1258	16.1742	16.2447	15.9622	15.9954	16.0618	16.2568
1	O14832	PHYH	60554_GDTVFFHPLLIHGSGQNK_4	12.4294	11.8029	13.4281	11.7849	13.2548	11.1527	12.3054	11.9152	11.6113	11.8087	11.1	10.5886	11.9694	10.7839	12.5423	11.7923	11.6604	11.9985	11.5387	11.6678	10.731	12.518	10.5339	10.0531	11.0339	11.4897	11.8897	11.4563	11.0997	11.0368	12.7963	11.0458	11.1754	11.9208	11.1416	10.5312	10.9886	11.1026	12.4146	10.6058	12.2127	10.7687	13.2263	12.6788	11.1349	10.5106
6	O14841	OPLAH	5631_AGDFGAAFVER_2	16.3379	16.309	16.9321	16.9592	14.5018	16.3251	16.8153	16.8951	16.8532	17.1286	17.0412	16.9239	15.2293	17.0191	16.8015	16.8033	16.5424	16.6128	17.3574	17.3546	17.0112	17.069	15.8593	16.02	16.8308	16.9059	16.7812	16.6745	16.8816	17.1238	17.5472	17.565	15.9811	16.5493	16.6639	16.5794	16.5149	16.5821	16.8101	16.8374	16.8992	16.8782	16.7998	16.7458	16.8477	16.7193
1	O14867	BACH1	123229_LTPEQLDC(UniMod:4)IHDIR_3	13.0239	13.0131	13.2601	13.0937	12.3488	12.2976	12.9056	13.0831	13.4764	13.7535	12.4828	13.1601	13.4007	13.3762	13.7727	13.6834	13.0765	13.0787	13.3125	13.2337	12.5565	12.7367	12.3501	12.2077	12.6463	12.7845	12.5128	11.3142	12.9705	12.8891	11.5402	12.8505	12.6434	12.4564	13.0659	12.9341	12.2858	12.5554	12.619	12.5995	12.7422	12.4443	13.1105	12.08	12.1598	12.2091
5	O14874	BCKDK	212647_YLQQELPVR_2	14.8422	14.8254	15.3063	15.1766	11.2305	14.7129	15.2092	15.0612	15.2816	15.7944	15.3366	15.2604	15.4278	15.3463	15.0224	14.9656	15.0474	15.057	15.6943	15.5706	15.3402	15.3281	14.1826	14.5246	15.2376	15.2377	15.5178	15.0672	15.4868	15.4984	16.1843	16.131	14.3526	14.9198	15.2223	15.2588	14.6408	15.1082	15.2695	15.2209	15.3424	15.2996	15.1226	15.0713	15.0709	15.3035
2	O14879	IFIT3	144804_QAIELSPDNQYVK_2	12.5736	15.2317	12.2971	14.9903	13.2592	14.1032	14.3376	14.4769	12.3937	14.8876	14.472	14.7486	14.87	14.4957	14.7198	15.2546	14.8254	15.0076	12.1513	13.6938	12.6688	14.0556	14.3351	11.2706	14.9052	14.7658	14.4684	13.3368	14.666	12.577	14.4922	14.5174	13.0654	14.8642	12.1264	13.9899	14.626	14.8566	14.4231	14.499	13.9322	14.5082	12.8254	14.736	14.8553	14.6498
1	O14880	MGST3	7286_AHQNTLEVYPPFLFFLAVGGVYHPR_3	12.4235	13.5155	12.6888	13.4157	12.2316	11.9313	12.2538	13.2165	11.6615	13.7208	13.6393	13.8974	13.5312	12.3131	11.6737	11.4916	12.1399	14.0125	12.2942	13.196	13.8809	13.4635	15.5685	14.5442	13.7417	13.9482	13.0091	14.2656	13.3171	13.6216	12.7129	12.7679	12.7281	13.797	14.0431	13.8819	13.8746	15.3806	14.0306	15.4764	13.2759	14.3888	13.379	13.6763	13.5754	12.9823
1	O14893	GEMIN2	143199_PLLPEAHSLIR_3	15.673	16.4101	16.1942	16.1753	15.1401	16.3615	16.5368	15.0159	16.1403	16.8042	16.5371	16.6236	16.354	16.0742	16.1572	16.0357	15.9897	15.2192	16.4861	16.2506	17.1539	16.1313	16.0505	15.3237	16.6829	15.4434	15.6282	16.1661	16.398	16.5152	16.4011	16.4633	14.6893	16.0937	16.6706	16.5653	15.8919	15.9269	16.485	16.4642	16.2443	16.2648	16.3362	17.4632	16.3999	16.5496
2	O14907	TAX1BP3	203235_VSEGGPAEIAGLQIGDK_3	12.4619	13.1557	12.7897	13.9479	14.3838	14.397	12.7927	12.478	13.4514	11.8813	13.7451	13.8406	14.8217	12.3303	11.3093	12.737	14.467	14.9907	12.0184	12.6554	13.0282	13.5966	12.3955	12.6326	14.5417	13.2766	12.9997	13.3636	13.022	13.2261	14.1152	13.9877	11.6406	13.5699	12.3602	13.5678	14.3566	15.1605	14.2294	13.7664	14.6265	15.4256	14.3203	14.2369	14.9084	11.7421
4	O14908	GIPC1	28807_DKRNPDELAEALDER_3	13.7624	13.6056	14.8552	14.8131	14.9034	14.5619	14.4413	14.381	14.057	14.7908	15.2724	15.4451	14.8103	15.0393	13.8962	14.1681	14.9137	14.8791	15.3169	14.884	14.6947	14.5696	13.3869	14.7869	14.8682	14.7016	14.7926	14.5628	15.0954	15.076	14.7474	13.195	14.6244	14.7371	14.8753	14.9077	14.9491	14.9103	14.6888	13.3815	14.8827	14.777	15.1605	15.0758	15.3148	15.5153
4	O14920	IKBKB	29686_DLKPENIVLQQGEQR_3	14.2167	16.444	15.5921	16.1547	16.0024	15.8065	15.932	15.719	14.8313	15.9255	15.6843	15.8064	16.1315	15.8523	14.5233	14.8217	14.5256	14.3781	14.9092	16.4041	16.3006	16.1395	16.9337	16.0451	16.3771	14.5764	16.2186	14.908	15.7891	15.9194	15.6295	15.6505	15.4092	16.2573	15.4233	15.3644	16.0813	16.7846	16.5712	16.6595	16.1382	16.0364	15.7701	15.9243	16.5057	15.212
1	O14924	RGS12	71086_GTGLTQPSQR_2	16.2858	16.2127	12.1247	12.0291	14.9461	12.8423	14.2899	14.208	16.705	12.656	14.0172	12.5936	13.0375	14.245	14.2119	13.8847	12.768	12.4634	14.2502	14.4298	15.1008	14.9656	14.4667	14.3458	12.6902	12.7514	12.631	11.7856	11.9671	13.7025	14.7552	14.6371	15.1662	12.5176	13.1387	13.0035	12.0509	12.381	13.1174	12.3272	13.2347	12.2899	12.528	12.5347	12.2056	12.7036
7	O14929	HAT1	22157_C(UniMod:4)LRPEELTNQMNQIEISMQHEQLEESFQELVEDYRR_5	15.785	15.6788	15.06	15.2003	15.8552	15.2043	14.6209	13.5306	14.5843	15.6501	15.5339	14.1015	15.504	13.5861	14.5336	14.6608	15.1807	14.0635	14.8611	14.7636	14.2753	14.7643	15.032	15.4771	14.8106	14.6011	14.427	16.9527	15.9422	14.8216	14.5045	15.7057	14.7059	14.6073	14.9967	14.7868	15.3224	15.6998	16.0515	15.2179	14.8576	14.5825	15.2284	15.584	15.6646	15.4182
1	O14933	UBE2L6	132012_NAEEFTLR_2	12.5324	12.1879	12.7119	12.2691	11.6717	12.7155	12.2421	12.1245	12.3015	12.9303	11.3471	13.686	11.7255	12.1038	12.4581	7.18212	12.7267	10.8481	12.5124	11.0297	12.2972	11.8723	13.2147	11.2444	12.0244	12.3333	12.2164	12.0863	12.7607	11.677	13.7119	12.52	12.7415	13.288	13.3221	12.2521	12.0577	13.3413	11.6547	11.5476	7.30583	10.724	11.639	11.3571	13.2768	12.8222
12	O14936	CASK	29091_DLDFLHSVFQDQHLHTLLDLYDK_4	16.6691	16.313	17.7336	17.8426	16.0798	16.4346	17.0897	16.8374	15.445	17.0431	18.2187	18.156	17.5598	17.3895	16.1442	16.76	16.0927	15.3003	16.5974	17.0472	17.1808	17.6687	18.3348	18.2155	17.4437	17.6428	17.3725	17.2967	17.4602	17.4193	15.041	16.849	17.6762	17.8893	15.5511	16.6567	18.0304	18.1661	17.848	18.087	17.7493	17.9192	17.37	17.3814	17.6396	17.668
2	O14949	UQCRQ	137934_NPAAYENDK_2	17.4155	17.3434	15.2208	15.1214	15.5804	15.6996	15.9221	15.924	15.4192	15.1117	13.4409	13.3972	10.8697	15.1057	14.2946	14.3215	16.9874	17.0278	14.1239	13.5259	15.3545	15.6077	14.9249	14.7901	14.7272	14.9862	15.8714	15.3333	15.943	15.9396	17.4724	17.2974	15.514	14.6343	17.3251	17.283	15.1937	15.2046	14.826	14.8233	14.535	14.5256	14.3772	14.0478	16.3906	16.6401
1	O14957	UQCR11	111301_LILDWVPYINGK_2	13.9292	13.5095	12.8894	12.5927	13.4052	12.9835	13.287	11.9787	12.9895	13.5068	12.5889	14.4232	12.8072	13.2022	12.1638	13.4953	12.7082	12.1663	11.9878	13.598	14.4563	13.0212	13.1592	14.5176	14.9858	14.2477	11.4606	13.9327	13.1732	13.0525	12.3292	13.5514	13.059	13.8786	13.1114	11.7977	13.3211	12.2048	13.0479	12.6289	13.3929	14.0978	14.1316	13.9415	12.9889	13.8977
5	O14964	HGS	59151_GALSALREEHREK_3	16.7724	17.2298	15.554	15.6193	17.4814	17.7092	17.6154	16.6564	16.7633	17.4834	15.9895	16.6419	16.5249	17.8464	17.367	15.6696	16.2925	17.2094	17.054	18.745	16.1414	16.1555	14.7645	15.5176	18.3135	16.5675	15.9856	17.6536	16.7484	15.877	16.5354	16.8456	13.9804	16.2403	16.7108	16.8145	16.6605	16.1948	15.2048	15.8285	15.9599	16.8526	17.8123	16.3075	15.7854	15.8937
1	O14972	DSCR3	179144_TEIPFEFPLHLK_3	13.5575	11.8919	13.2652	11.5906	12.0938	10.8788	11.2857	13.0135	11.2115	11.525	13.6698	11.4884	11.5601	10.261	14.0624	11.2283	12.2966	13.7462	12.2661	12.0906	11.1827	11.5377	10.6642	11.5979	11.532	11.06	14.19	11.5086	12.1131	12.7669	13.7457	12.2218	11.245	12.1778	13.7446	11.3807	11.2392	13.0778	12.2419	11.3315	10.9716	6.38046	12.7207	14.9642	11.6378	11.9774
16	O14974	PPP1R12A	210325_YETSSTSAGDRYDSLLGR_3	16.9676	17.5808	18.0996	18.0542	17.9302	17.3773	17.9485	17.6075	17.7984	17.8727	18.2715	18.1182	17.4532	18.0305	17.9697	17.5129	17.223	17.3022	17.8604	17.2444	17.909	17.2454	18.2026	18.0261	18.1038	17.945	17.9107	17.777	18.0198	17.8722	16.7427	16.7474	18.1371	16.7962	17.2743	17.1625	17.9986	18.0326	18.087	18.0848	18.1902	18.2078	17.4545	18.1373	18.0785	18.2231
1	O14975	SLC27A2	61360_GEVGLLVC(UniMod:4)K_2	13.2849	13.0435	12.3303	11.4271	12.769	14.2738	13.6069	13.4145	13.4902	12.8071	11.8393	12.6565	11.3927	12.5319	12.8619	12.2324	13.0738	13.6923	11.2685	12.9763	12.6362	11.1338	11.3332	12.0371	11.9998	12.8	12.1924	12.5843	12.4146	12.1018	13.0857	11.9593	10.8939	12.4058	12.4167	11.4464	12.5056	12.0634	10.9698	11.1822	12.1191	12.3774	11.7608	11.6223	12.402	11.8522
3	O14976	GAK	77700_HPGHYAVYNLSPR_3	16.7741	16.5049	14.8637	14.7677	15.6752	15.3544	15.5295	15.5137	15.4471	13.7165	14.2961	14.0279	13.7967	14.973	14.9157	14.876	16.0084	16.4648	13.8186	14.3125	14.7928	15.2062	14.516	14.6288	14.6089	14.4019	15.1301	15.0985	15.2685	13.6944	16.7878	16.7416	15.5978	14.4651	16.2193	16.4481	15.3543	14.8698	14.492	14.6043	14.7901	15.0219	14.7289	13.995	15.6781	15.7261
7	O14979	HNRNPDL	194580_VFVGGLSPDTSEEQIK_3	18.6572	18.6313	18.7697	18.7284	18.6681	19.1035	18.8883	17.9325	18.9948	18.9026	18.933	18.2158	19.5212	18.948	17.3509	18.5954	17.867	19.0667	19.2903	19.2136	18.6902	19.093	19.093	15.7658	18.6977	18.8929	18.3293	18.4067	18.6424	18.7406	18.4225	18.5181	18.8837	18.3322	18.3575	18.4316	18.2444	18.1902	18.5279	17.8408	17.9485	18.624	18.9893	18.8972	18.388	18.5802
19	O14980	XPO1	80034_HWPTFISDIVGASR_3	16.779	16.6009	16.0005	16.1065	16.753	16.1367	15.9057	16.0484	15.9383	16.1435	15.4949	15.562	15.8905	16.3407	16.0326	16.6912	16.4264	14.9022	16.5852	16.3691	16.291	15.6707	15.2464	15.4109	15.8162	15.9145	15.8057	15.9404	15.9709	15.8903	15.9475	15.8437	16.4274	15.5795	15.9827	15.6581	15.7671	15.8043	15.8157	15.1599	15.4855	15.5115	15.7812	16.0056	16.2022	16.2227
5	O14981	BTAF1	17156_ATGHVFQALQYLR_3	13.5678	16.5869	14.4471	13.3544	15.2281	13.5698	13.7378	15.1494	14.4571	12.7871	13.2192	13.9842	13.134	14.0372	13.9197	14.6621	13.7752	14.7685	13.8331	13.8598	13.2059	13.7865	13.6418	12.8031	14.0681	13.0387	14.768	12.7411	13.5199	14.5779	16.4415	16.521	14.5104	13.6457	16.5552	16.3811	12.5093	13.4358	14.006	13.49	12.7057	13.7755	14.1247	13.3702	13.8486	15.0081
1	O15014	ZNF609	9535_ALDILQQHASHYK_3	14.8672	14.9001	14.0675	14.2435	14.1536	14.1597	13.9824	15.4936	14.4832	14.4402	14.5246	14.5875	13.1933	14.2653	14.419	14.9815	14.7371	14.8043	14.7945	14.9324	13.9516	13.7267	13.6774	14.2593	13.9661	14.0828	14.2768	15.3297	14.3406	12.3583	15.1721	15.3449	13.5992	13.9689	15.3935	14.8736	14.1208	13.5952	13.878	13.9143	14.1555	14.1259	14.7087	13.3821	12.9863	14.0746
3	O15020	SPTBN2	69277_GQVLAAAYELQR_2	13.8854	14.2403	14.1856	14.2803	13.6472	13.614	13.7494	12.9302	12.8937	13.937	14.6311	14.4105	13.6698	14.2402	13.5601	13.6101	13.5224	13.943	13.2725	14.5425	11.3004	13.9331	11.9306	14.7394	14.5075	13.0516	14.0561	14.2104	13.9039	14.0241	12.968	13.6791	13.6337	14.4668	13.5204	13.4551	14.734	14.7846	14.4026	12.7952	14.7238	14.6171	12.5751	14.2469	14.4971	14.3143
11	O15027	SEC16A	138404_NPSSAAPVQSR_2	16.2154	15.9394	17.4222	17.907	16.4709	16.8071	16.933	16.9655	18.8658	17.0475	17.4915	17.4657	17.4051	16.9207	18.0263	17.8518	16.3393	15.4046	16.6628	16.7289	17.0142	17.5443	16.8053	15.6395	16.3059	16.0693	15.9434	16.8443	17.2433	17.8355	16.9563	16.5285	17.3996	17.9802	16.6736	15.6867	17.6601	18.8746	14.326	17.9677	16.5401	16.6165	17.5331	17.5558	13.788	17.2832
11	O15031	PLXNB2	43554_ELNHLAVDEASGVVYLGAVNALYQLDAK_4	13.4974	14.2675	17.9841	18.037	15.9776	15.7687	16.7001	16.8005	15.7545	16.8587	18.5744	18.3913	17.1537	17.1474	12.4777	10.6159	15.5765	15.7306	15.9869	16.5221	17.6844	17.4573	18.5844	18.6385	17.5071	17.9034	17.8055	18.0871	17.3741	17.7894	15.1169	14.9605	17.2613	18.4225	15.9137	16.1681	18.4415	18.4255	17.3433	18.1684	18.2184	18.2523	17.8548	18.0369	17.7319	13.7765
1	O15037	KHNYN	13338_APGSLMISGLTEAFVMAQSR_3	14.0538	13.9253	13.3338	13.3104	13.6134	13.1127	12.1725	14.111	14.5827	14.1911	13.3486	13.7393	14.1948	14	14.201	14.0646	13.6293	13.4091	14.1562	13.3684	13.6847	13.7481	13.7623	12.9465	13.6892	13.4743	13.4811	13.1481	13.6785	13.7432	13.9265	13.652	13.6775	13.3913	13.6222	13.7325	13.5516	13.3931	13.5524	12.6686	12.8684	13.4871	14.0325	14.0136	13.2731	13.5013
4	O15042	U2SURP	128488_MIMSFEMK_2	18.6942	18.6856	16.852	16.6986	17.4341	17.1604	17.3999	17.3164	17.1071	16.517	15.2233	14.9289	16.71	16.5514	16.1152	15.8814	18.4573	18.2849	14.2181	14.9207	17.1395	17.2341	16.4087	16.1341	16.5515	16.3376	17.2489	16.9865	17.3446	17.3009	18.6572	18.6421	17.0647	16.2195	18.7928	18.5376	16.7552	16.7335	16.2467	16.3461	16.1249	15.9223	15.4948	15.725	17.6323	17.9833
1	O15047	SETD1A	197761_VLAMLVQEMK_2	12.0035	12.878	12.2516	13.1796	13.0933	13.3864	13.8123	13.1413	12.9998	13.1	11.9425	12.5331	12.9243	13.0142	13.1024	12.4484	11.9754	13.0575	13.3851	13.1023	11.9121	12.5169	11.3656	12.2919	12.5273	11.4864	11.6592	12.4577	11.6972	11.8917	13.6035	13.2363	12.2484	11.0075	12.3778	13.2529	12.3756	13.0133	12.3615	11.3912	12.2945	13.1835	12.2691	13.1183	12.6905	13.8029
1	O15050	TRANK1	84802_IIATEQNTC(UniMod:4)AMEK_2	13.5919	12.1093	10.6615	12.6108	11.7494	14.4076	12.3318	11.2756	12.4462	12.6331	11.9966	11.8959	12.3764	13.0442	11.387	12.1275	13.3567	11.8104	11.0031	13.4212	12.7415	12.7452	13.4616	11.2997	14.4693	12.106	9.50807	17.066	14.9105	14.6935	12.6102	10.7682	10.7454	12.6924	12.5332	14.2266	12.0286	15.1147	9.39295	9.90848	12.5041	13.0268	12.2294	12.7428	12.7348	10.4462
1	O15056	SYNJ2	42672_ELEAVGEFR_2	14.3531	14.3566	12.9789	13.0631	13.4537	12.5789	13.6967	14.2813	13.8982	13.693	13.1213	13.1422	12.2189	13.1069	14.2041	14.235	13.7489	13.9371	13.1085	14.6622	14.8681	14.8952	12.5028	14.6431	11.7073	12.8925	13.844	13.0644	12.5439	12.9437	14.5533	14.5939	7.74145	12.2272	14.3709	14.1702	12.6519	12.9264	12.8147	12.4362	13.2293	12.4439	12.2533	12.8903	13.2397	13.8219
26	O15061	SYNM	1082_AALEALLGR_2	17.8106	14.2986	18.0154	17.7598	17.723	17.672	18.2824	18.0539	17.8545	19.6655	17.5574	18.9224	18.454	17.974	18.0496	18.1137	18.0155	18.0933	18.0245	18.4797	17.704	17.6381	16.6039	16.4354	18.1899	18.8884	18.2849	17.4285	17.8619	19.0307	17.623	17.189	17.874	17.6475	18.6715	17.3423	17.1895	17.2386	17.0936	17.6123	17.5415	17.6858	19.4123	19.304	17.4285	16.4927
1	O15063	KIAA0355	36002_EAGC(UniMod:4)YNGITSR_2	11.7395	13.1403	12.9805	11.406	13.6053	12.0492	11.9321	13.462	13.5889	11.9245	11.8026	12.267	11.8138	12.9584	12.1598	11.1684	11.64	10.7279	11.3859	11.6081	11.1839	11.3427	13.2333	11.0375	11.1689	11.5059	10.8724	10.3783	11.1673	10.768	11.9594	11.6854	11.4362	11.9671	11.645	11.4039	10.0355	13.3075	11.7308	11.8637	12.4039	11.9413	11.9047	12.4338	12.8975	11.4397
1	O15066	KIF3B	76535_HLIIENFIPLEEK_3	14.2331	14.4276	13.6135	14.3083	13.783	14.0585	13.342	13.8981	13.9288	14.3436	13.1959	13.8608	14.0959	14.0017	14.3851	14.4816	14.3351	14.6706	14.0025	14.5476	14.038	14.0039	12.5565	13.1146	13.7366	14.4061	13.5695	11.7187	13.687	12.8416	14.3203	14.4881	13.9469	14.3496	14.0139	14.0716	13.2855	13.3707	13.5602	12.7447	13.729	13.0838	14.1958	14.0599	13.9735	13.4561
20	O15067	PFAS	12835_ANQELGLALDSWDLDFYTK_3	15.1183	14.9017	17.1483	17.1138	15.8746	14.5223	14.9302	14.6891	16.0067	16.4309	16.9825	17.3072	16.7508	16.5088	15.4972	14.9901	15.559	13.6859	15.4665	16.1818	16.2075	16.8762	17.8235	17.5223	17.1621	17.4374	17.1166	17.1658	16.8342	14.4497	15.1613	15.2033	15.6415	17.2086	15.7834	15.1858	17.1449	17.536	17.6381	17.4656	17.6536	17.2397	16.6287	16.8411	16.6999	17.0739
8	O15075	DCLK1	183833_TLQTLSSEK_2	15.6971	13.2328	16.7629	16.5303	17.4437	16.2624	16.7914	16.7836	16.6843	16.6109	16.9843	17.0681	16.6588	16.6994	17.1272	17.2098	15.9977	16.6624	17.3109	17.3646	13.0724	16.7411	15.9335	16.241	16.5279	15.3382	15.8124	16.216	16.5228	14.8945	16.8054	16.5915	16.8458	16.5381	16.5374	16.868	16.2645	16.5079	16.4691	15.629	16.6815	16.4772	17.0199	17.0519	16.9328	16.8687
3	O15084	ANKRD28	189359_TVSFEALPIMR_2	14.9478	14.8266	13.1736	15.9675	14.1959	15.9716	14.9597	14.6944	13.5547	13.9995	14.9143	15.5728	17.4453	15.2597	15.8449	13.9132	15.3292	16.3448	11.9711	13.5957	13.6364	14.2257	14.3181	12.6298	14.2932	12.6851	16.522	15.7728	15.9678	14.0963	15.2702	13.4519	13.6551	16.1427	14.8624	13.3194	13.3357	13.6698	11.8078	15.5821	13.7346	16.5658	13.2115	15.8849	14.8934	14.4217
2	O15085	ARHGEF11	28526_DIWNIFLEK_2	15.7854	15.5951	16.625	16.6895	17.214	16.8946	17.0399	17.3669	15.4296	15.4381	16.8035	16.7968	14.8143	15.028	16.4181	16.4814	15.7974	15.8593	15.9236	16.2144	15.8793	15.6437	14.0195	14.3762	14.9279	15.1152	16.3737	16.151	15.9919	15.8544	16.4082	16.2892	15.8288	16.1954	14.8136	14.8417	14.9681	14.7935	14.6807	14.6865	15.4404	15.5165	17.1003	17.3984	14.997	15.0258
1	O15091	KIAA0391	34367_DVIDGGDQYRK_2	15.4431	13.2167	13.4015	14.9558	14.5255	13.5772	13.0441	12.6549	13.7743	14.2975	14.4254	14.5044	12.8226	14.7776	14.742	12.8436	14.7331	12.8639	12.8865	13.0363	14.2126	13.3103	15.3493	14.3026	14.3507	14.9083	13.5674	13.7163	14.0772	12.8664	13.0305	13.7587	13.061	15.2762	14.9224	13.7545	14.4116	12.2647	13.0748	14.5468	14.6996	12.8016	13.7976	13.1576	13.9007	14.3922
1	O15111	CHUK	109771_LGTGGFGNVC(UniMod:4)LYQHR_3	15.9784	15.2276	15.5546	15.5267	16.0278	15.7455	15.9396	16.2861	15.8209	15.7121	15.5137	15.7474	15.9173	16.181	16.728	16.2821	16.1992	16.178	16.3878	16.2584	16.2581	16.4407	15.0361	15.7989	15.7163	15.6155	13.8829	14.2642	13.5484	14.7596	16.3875	15.9733	16.0713	15.7059	15.4864	15.4216	15.6756	15.798	15.5362	15.5517	15.5801	15.4444	15.9852	16.1803	16.3249	16.3652
1	O15116	LSM1	166381_SIDQFANLVLHQTVER_3	11.8127	11.0191	12.6715	12.6715	10.3629	12.3899	11.7312	12.3842	12.7143	12.3392	11.952	11.3991	10.0151	10.9299	12.8623	12.7329	11.5352	12.3675	12.5148	12.4295	12.2647	12.2647	11.735	12.0228	11.9394	12.4523	12.7136	11.6185	11.2256	12.474	12.4532	12.3719	11.9397	11.8841	12.0756	10.114	11.469	11.6214	11.1814	10.4619	10.662	12.4493	11.4099	12.3392	11.1362	12.9145
7	O15117	FYB1	88214_INQEELASGTPPAR_2	14.9173	15.8022	17.5544	17.7546	15.9526	15.965	15.544	15.3262	16.0537	16.7578	17.722	17.7493	16.9765	17.0578	15.043	14.8535	15.7675	16.0302	16.5209	16.6552	17.3648	17.3082	18.2683	18.4698	17.5907	17.8798	17.5169	17.8991	17.1882	17.5983	15.7557	15.8804	17.0575	17.9449	16.1211	15.9262	18.0975	18.3973	18.0714	18.2574	17.8409	17.9283	17.1426	17.1614	17.7788	17.1796
2	O15118	NPC1	50057_EYFDQHFGPFFR_3	13.6678	13.8632	15.1306	14.8955	14.0322	13.8637	14.7031	14.53	14.5174	15.1343	15.1323	14.8514	14.3613	15.0712	15.1557	14.6325	15.1433	14.7889	13.1858	13.806	15.0485	14.7976	16.0059	15.7835	15.1017	15.1502	15.1262	14.4255	14.9541	15.3836	14.4442	14.0124	14.243	15.0327	14.8182	14.8388	15.7479	15.4349	14.4253	15.6148	15.3049	15.3776	14.6485	14.8153	15.2563	15.2938
1	O15120	AGPAT2	188775_TVENMSIIGWFVR_2	14.19	13.6586	16.4206	16.185	13.5384	15.1488	16.5988	11.3787	11.0901	14.0267	10.1972	15.632	15.5266	13.4312	13.9295	13.8293	12.9266	14.0138	15.0897	11.9799	15.6339	14.2199	13.9656	11.1382	10.0546	13.8541	7.10649	16.0098	16.4824	14.8931	14.5499	14.1357	14.7582	16.4127	13.7531	13.59	17.3387	15.7727	14.3439	13.8103	13.9841	16.5883	10.9526	13.4109	16.3195	7.08523
2	O15126	SCAMP1	40517_EHALAQAELLK_3	15.794	16.0899	15.4018	15.3242	15.1703	15.5587	15.3589	15.9276	15.7809	15.9822	15.5038	15.9775	15.7662	15.6471	16.5029	15.7314	15.2773	15.0406	12.333	16.2149	15.6061	15.6249	14.0278	14.3272	16.4689	15.2724	14.9013	14.5638	15.4594	15.4267	15.5304	15.5145	15.5137	14.9219	15.3783	15.5474	14.9708	14.9035	15.6307	15.6158	15.4533	15.4452	15.8492	15.884	15.2158	15.3474
4	O15127	SCAMP2	180197_TGASFQQAQEEFSQGIFSSR_3	12.4352	14.23	17.064	17.2054	14.8111	14.6129	13.7924	13.2909	15.1032	16.097	17.0192	16.9066	16.3348	16.1512	13.4292	12.7632	15.0439	14.8569	15.5074	15.7964	16.6377	16.4876	17.8723	17.7931	17.1357	17.0244	17.1136	17.1137	16.8152	16.9402	14.8821	14.7883	16.4783	17.361	15.2993	15.3456	17.43	17.7934	17.575	17.561	17.471	17.4656	16.4408	16.5065	17.0826	16.4431
10	O15143	ARPC1B	16444_ASSEGGTAAGAGLDSLHK_3	16.7983	16.6573	16.3051	16.1189	16.3506	16.0671	16.6583	16.4993	16.6804	16.4763	15.9949	15.9252	17.1003	17.1626	17.2875	17.3815	17.3459	17.3046	17.6827	17.82	16.8793	16.8924	15.4609	15.0986	16.5818	16.506	15.2062	14.8846	16.5531	16.4959	16.9229	16.9429	16.3307	15.447	16.0083	16.0712	16.1239	16.1551	16.1664	16.044	16.2469	16.1078	16.4276	16.6049	15.9399	16.4115
22	O15144	ARPC2	153901_RASHTAPQVLFSHREPPLELK_5	17.5269	16.8077	17.6474	17.2796	17.8216	18.4317	17.417	17.7735	17.4542	17.9034	17.6357	17.8006	17.9861	17.8621	17.2555	18.3882	18.109	18.0848	18.5186	17.8218	18.2241	17.5793	17.7914	17.4749	17.7052	18.0763	17.8356	17.7336	17.6979	17.7036	16.6768	17.1689	17.9009	17.5823	17.4023	17.2524	17.1373	17.6793	17.6992	17.6381	17.6719	17.712	17.8073	17.1483	17.224	17.4092
10	O15145	ARPC3	20052_AYLQQLR_2	14.5313	15.4626	18.0648	17.9718	16.4323	17.3624	14.632	14.9404	14.386	18.3916	17.8953	18.0849	18.3138	13.4707	14.3152	18.0156	17.6442	14.8928	15.2352	15.1385	18.0093	17.9483	16.518	14.3061	17.9008	17.7167	13.8453	16.7946	18.1533	14.0906	17.9861	17.8529	16.9159	17.3839	14.8048	13.9757	17.4441	17.3188	17.514	17.6045	17.9658	17.9172	18.4163	18.3518	17.6108	14.1294
1	O15155	BET1	169299_SLSIEIGHEVK_3	18.7696	11.8796	13.0127	12.8226	13.1989	12.7589	12.8099	11.0052	13.1222	19.37	13.2762	13.4006	16.664	12.475	16.8261	16.7777	13.8854	14.5802	13.5405	13.6566	15.025	17.6961	9.99704	9.46878	12.6064	19.2204	8.61432	12.9183	11.0849	12.5908	10.9175	13.7303	12.8814	12.7387	12.2533	12.9119	12.1859	15.6568	13.7766	12.6283	21.3289	11.969	12.141	21.7621	11.5439	13.3399
1	O15156	ZBTB7B	148755_QLGHLC(UniMod:4)DLTIR_3	13.5684	13.2036	15.0957	12.6756	13.2806	14.2805	13.511	13.8372	12.8602	13.6901	14.3172	14.3462	12.6538	14.4931	13.5791	13.7252	14.5954	13.6299	14.4998	15.0287	14.0949	14.448	13.9416	12.1917	13.2187	13.0018	12.0365	15.0349	13.0285	12.9192	14.3545	12.9091	14.9138	12.7131	13.0298	12.9811	11.9342	12.5892	12.7177	12.578	12.6748	12.1829	13.8172	12.6245	13.3827	13.38
4	O15160	POLR1C	109191_LGLIPIHADPR_3	12.0096	14.5659	11.8242	12.5493	12.496	12.8203	14.4315	12.6868	15.4272	12.1073	12.492	13.572	14.27	13.7987	12.9646	12.9691	12.9141	13.3593	13.7835	13.1586	13.9596	13.0475	12.4597	12.2816	14.5027	13.387	11.6266	10.6025	14.4662	13.9252	12.7723	13.445	11.9889	12.3304	12.7263	12.3236	13.8642	11.8895	14.7383	7.58208	12.4013	13.751	12.8522	10.8883	14.6258	12.8926
2	O15164	TRIM24	201907_VPVVMLEPIR_2	15.1811	14.9418	13.4357	13.2391	13.4797	13.7811	13.8098	13.6201	13.2949	12.9183	13.4187	13.4722	14.2942	13.8423	14.2235	13.0116	12.3425	16.0795	13.4475	13.4214	13.7385	13.8823	13.3377	13.8864	13.9789	13.8646	13.8872	13.318	13.7983	13.7608	16.1958	15.0669	13.375	13.6591	15.4017	14.75	13.9497	13.5028	13.3816	12.271	13.7784	13.5686	13.5247	13.4968	14.9326	14.7137
2	O15173	PGRMC2	58278_FYGPAGPYGIFAGR_2	13.6866	13.4177	12.4415	12.3848	13.9364	13.5246	14.0565	14.8894	14.3132	13.7861	13.9325	13.0493	14.1989	14.2569	14.2063	13.7939	12.4882	14.0358	13.2419	12.673	13.9814	13.0043	14.2828	13.7274	13.7452	13.5452	15.929	14.3412	14.0286	13.023	12.5053	13.0815	12.8229	12.7476	14.6503	12.9419	13.8468	13.0185	12.8674	13.352	12.9731	14.2516	12.0735	14.0287	13.734	14.2809
3	O15195	VILL	60237_GDIFLLDLGK_2	13.8715	13.4564	17.0777	17.2733	14.3119	13.9081	15.0187	15.9153	13.6756	13.929	13.2979	13.0026	15.5794	13.3073	13.1693	13.9946	13.9146	14.2192	14.3092	13.0246	17.6827	15.6641	18.5247	15.4425	14.7178	12.8611	14.6639	16.8646	15.9377	12.7421	14.0518	17.5223	14.6908	17.7953	12.4752	13.8349	13.7788	13.8306	14.8258	17.8872	13.5175	17.2373	12.9685	13.7501	12.6709	13.4262
4	O15204	ADAMDEC1	137882_NNVALVGVMSHELGHVLGMPDVPFNTK_4	13.5954	13.0306	13.3876	11.4041	14.1806	14.2809	13.9801	13.2619	14.5587	13.2285	13.6513	13.8185	14.3497	14.0829	13.9101	11.8647	14.3064	14.5401	13.2275	13.3209	13.597	14.9284	14.5299	13.6025	13.7553	14.2269	14.0681	13.5588	13.3135	13.7732	13.9474	13.3351	12.7684	15.1702	15.0532	14.4773	13.429	14.1904	13.862	13.9117	13.4405	14.1611	14.5111	12.9586	13.8384	13.9055
7	O15212	PFDN6	38420_EELALLDGSNVVFK_2	13.5351	14.7766	15.1521	12.7679	14.6222	15.0741	12.4293	14.668	14.3909	15.2406	11.9522	14.5127	14.9727	15.0063	15.229	15.7777	15.3825	13.9552	14.208	15.1141	15.1704	14.387	13.7663	14.1602	14.9572	14.7183	12.9814	11.3927	14.6465	13.2577	17.2374	14.6661	14.6581	15.124	13.562	14.3654	13.6706	14.9685	14.6197	13.6808	13.1305	14.4131	11.6991	15.3691	9.44875	16.3299
1	O15213	WDR46	54290_FLHSEALLAVAQNR_3	11.3416	11.1282	11.9369	10.8658	12.5667	12.1331	12.4941	12.6244	12.1102	10.8306	11.9289	11.8483	12.058	12.0164	12.4282	12.8053	11.8024	12.0294	12.3226	12.5063	11.9744	11.6129	12.7709	12.3493	12.114	10.9982	12.976	10.1434	11.6376	12.0273	13.0379	11.5719	11.5687	12.1266	11.8934	12.263	10.5174	10.6547	12.1559	11.2398	13.2619	10.9877	11.7005	11.8719	12.328	11.4985
6	O15226	NKRF	196710_VILESEVIAEAVGVKK_3	15.5469	15.3321	15.2904	14.7964	16.1522	14.9727	15.1355	14.5471	15.3773	10.88	13.4417	13.3089	14.0468	15.1627	16.0545	15.7842	14.5289	15.0436	14.762	15.0873	15.2298	16.1333	13.8227	14.5679	10.753	14.1221	15.3707	14.4711	14.2655	14.7615	12.669	14.079	14.0704	12.6085	13.6315	14.8553	14.7617	14.2359	14.5574	14.6854	14.5346	9.9457	10.2804	14.2567	8.02256	12.5254
2	O15228	GNPAT	101798_KWDEFEDILEER_3	13.4653	13.561	13.5275	13.7206	14.1469	14.1235	14.043	14.087	13.4412	12.4027	14.0453	10.7661	14.427	13.875	13.5169	11.7659	13.8232	13.6658	13.8326	14.0804	12.9938	13.593	14.1462	13.9318	14.0668	14.5002	13.9495	13.5536	13.118	11.4194	11.352	14.202	12.558	13.5816	14.0526	13.813	14.1129	13.7443	10.8425	13.0255	12.3471	14.0058	14.3838	12.9228	13.6458	13.9736
21	O15230	LAMA5	74364_HETAQQLEVLEQQSTSLGQDAR_3	14.4981	15.0887	16.8558	16.7923	15.8574	14.8123	16.1667	15.8864	15.6152	15.6468	16.8886	16.9658	16.5499	16.6614	14.6465	15.0143	15.8007	16.0777	15.6675	15.5027	16.163	16.5978	18.0692	18.0449	17.1041	16.8577	17.3299	16.1953	16.9695	16.9879	15.4915	15.5175	16.7523	17.1168	14.6106	14.8169	17.6843	17.5472	17.2828	17.307	17.77	17.5485	16.3101	16.0131	17.4467	17.6883
7	O15231	ZNF185	40939_EHSYVLSAAK_2	14.4974	14.5938	14.4077	14.4565	14.7136	14.4259	15.1874	15.092	14.6626	14.4516	14.8892	14.8226	14.6612	14.6078	15.337	15.06	14.8104	14.6753	15.2661	15.3723	15.1295	15.0271	13.3537	13.2781	14.3539	14.3465	13.3377	13.4716	14.6352	14.9612	14.6727	14.4026	14.2519	14.3465	14.4424	14.2626	13.7686	13.6144	14.6905	14.6964	14.0883	13.899	14.7817	15.0153	14.7508	14.0676
1	O15235	MRPS12	186055_TQDLPGVK_2	12.7367	13.4647	12.6103	12.1811	13.547	12.718	12.4184	12.5853	11.9541	14.8203	13.6124	12.2078	15.0245	12.9373	13.6944	14.8303	12.9426	14.0589	12.6663	13.9163	12.6445	12.5118	13.7388	13.7813	14.4909	13.6887	14.1056	13.1502	14.2266	14.335	13.1919	14.1178	11.7906	13.2921	10.8682	13.3589	13.5635	13.8119	12.1097	13.6401	13.039	13.4479	13.5135	12.1632	11.5352	12.348
2	O15240	VGF	110380_LHLPADDVVSIIEEVEEK_3	12.8883	12.1692	14.8649	14.8874	11.9972	12.1762	13.4104	9.99054	14.2879	13.8787	14.9574	14.9819	13.9751	14.0607	12.0737	11.5	12.6129	11.7964	12.8117	12.9999	13.9613	14.1615	15.1793	15.6661	14.189	14.6115	14.5858	14.6323	14.4031	14.5857	12.4245	14.6469	14.2448	14.2099	14.3629	12.8359	15.4817	15.2713	14.9933	15.0711	15.0412	15.1128	14.3453	13.6658	14.6018	14.631
6	O15247	CLIC2	55364_FNVTTVDMTR_2	13.1292	11.9483	14.5299	14.9814	12.6864	14.4622	13.9858	13.9013	13.4088	12.9032	11.8183	14.0153	12.788	13.951	12.515	13.8659	13.1811	13.2689	13.6374	13.3935	13.2519	15.057	15.2681	15.6901	15.0664	14.9434	15.0283	13.4524	13.7938	11.5658	11.5225	13.8711	13.3727	15.4811	14.1924	13.6077	12.7712	12.655	12.7744	15.5745	13.1973	15.1439	13.751	13.5135	15.6	15.0406
5	O15254	ACOX3	171040_SPGADLSLEK_2	13.6367	15.5742	14.2757	17.1119	14.5239	13.734	14.7322	15.6228	13.5883	14.1643	14.3762	16.5906	14.6774	14.9666	15.0752	14.879	14.6078	14.5711	16.0241	13.6175	14.485	12.9915	16.4223	13.433	14.8797	15.0036	16.5579	15.4143	14.7698	14.9603	16.6106	16.3173	16.3253	14.9775	15.1052	15.239	15.0931	13.7343	14.688	14.6896	16.6799	13.6509	14.4688	13.7587	13.7291	13.9218
1	O15258	RER1	150011_QNEEFRPFIR_3	16.3177	16.4766	16.8791	19.5823	16.3996	15.1483	16.9276	16.9028	16.2838	17.4026	16.6608	16.1623	16.0905	16.6201	16.6632	16.6755	15.6199	16.2346	16.8928	16.7758	17.7235	17.9107	16.5193	16.6319	16.9828	16.9111	15.9851	17.1613	17.1973	17.0347	17.471	17.5099	16.276	16.1121	17.2353	17.2557	13.6923	16.4011	17.1145	17.5779	16.7895	15.6849	14.3471	15.8726	16.9899	17.3704
2	O15260	SURF4	169834_SMFAGVPTMR_2	14.1972	14.2717	15.079	13.5565	14.2816	14.8017	14.7213	12.7147	14.7066	14.0446	13.3693	14.5461	13.8301	13.9729	12.7755	13.0863	13.7738	14.6255	13.5737	14.288	14.1375	12.7197	13.4681	12.9644	14.6864	13.7086	13.6256	14.3461	14.572	14.2847	14.8147	13.183	14.2507	14.5025	13.7821	13.0059	13.9499	13.4402	13.0843	13.9939	12.4841	14.3802	13.0397	14.7804	12.5397	13.1728
5	O15264	MAPK13	87612_IMGMEFSEEK_2	14.5555	15.5324	16.3769	15.2613	14.6312	13.118	15.2801	15.3667	14.1583	15.6888	16.3563	16.4333	15.8741	15.858	13.4401	14.6613	14.6053	14.3599	15.3535	13.4767	15.7734	16.366	17.3371	17.3783	16.1918	15.9425	16.1642	13.7664	16.1078	15.9805	13.8561	13.4718	16.2423	16.0625	14.8979	14.7817	16.9118	12.8962	16.8678	16.9821	16.6776	16.6448	14.1284	16.2936	16.238	16.3251
2	O15269	SPTLC1	27580_DHPALNYNIVSGPPSHK_3	14.1819	13.1267	14.6249	13.6312	13.7352	13.8605	14.0254	13.3693	13.6816	13.1409	14.8132	13.266	14.1021	14.0051	14.1492	14.2881	13.5145	13.5632	14.0087	13.7385	14.6367	13.7684	15.3808	13.2415	13.8142	13.9163	13.7248	14.7967	13.309	13.5406	13.801	14.2126	13.8608	15.4212	14.1927	15.3592	13.0252	13.9302	13.3329	15.0012	13.4153	13.8839	14.3426	13.7609	14.5147	14.9917
2	O15270	SPTLC2	72454_GVVEYFGLDPEDVDVMMGTFTK_3	12.9759	12.0751	12.9924	13.4253	12.0956	13.4619	12.4307	12.9224	13.4273	13.239	12.6618	12.5632	13.0593	12.6588	12.7317	12.9816	12.1628	13.0005	13.2313	13.0441	12.9217	13.1622	14.1217	14.3374	12.8266	12.9366	12.9405	12.8758	14.7436	12.9578	12.2496	12.5221	12.5394	13.1443	12.5892	14.0117	13.6961	12.6924	12.7638	12.8369	12.5586	13.0833	12.8593	12.5185	13.1455	13.5145
8	O15294	OGT	146104_QEPDNTGVLLLLSSIHFQC(UniMod:4)R_3	14.8442	14.7024	15.1311	13.749	15.2111	15.4751	13.9545	13.9906	15.032	14.9215	14.6909	14.3897	13.7566	14.3862	14.2771	14.0596	13.8974	13.2876	14.1748	14.6332	14.7785	15.0413	14.161	15.9982	15.2028	13.8719	13.8856	14.7031	15.4693	13.9133	14.1977	14.5273	13.5155	15.0426	11.9073	13.5786	15.8509	15.9199	15.5675	15.4019	16.1489	15.5409	15.0427	14.4682	16.071	15.5286
3	O15305	PMM2	184404_TMGYSVTAPEDTRR_3	13.5191	13.2717	11.087	13.0922	13.02	14.221	14.0847	13.0359	13.2449	13.431	11.7263	12.6162	13.2505	13.8529	13.1923	14.4006	12.5321	11.8994	13.9946	14.0355	13.6801	13.5349	11.9122	13.2872	13.3649	13.6855	12.7176	12.4033	11.2725	13.0868	13.1758	13.8659	13.1022	11.1697	12.3624	13.8015	12.8122	12.8525	12.9105	12.3971	12.7907	12.7727	11.9702	11.1027	12.7509	11.4329
1	O15320	CTAGE5	181821_TIHSYQGQIISHEK_4	17.7368	17.7879	16.3321	16.5892	16.7995	17.0322	17.1147	17.2897	15.4925	15.9127	16.5266	15.4483	16.8411	16.3694	16.9328	18.3945	17.0043	17.3571	18.1259	17.5472	16.6473	16.7797	15.5979	15.9945	16.4266	16.7361	16.6091	16.656	17.0309	16.9542	17.9503	18.0911	15.9563	15.9489	18.2684	18.2525	16.1432	16.1212	16.2109	16.2104	16.6345	16.0743	16.8908	17.4373	17.2353	17.1647
1	O15327	INPP4B	141135_NVLTHC(UniMod:4)DQMVNMYQDILTELSK_3	12.1096	11.2459	10.7605	10.4087	8.84764	10.7544	11.3533	11.7726	10.5495	11.6511	11.5555	11.3244	12.0687	11.5613	10.1577	11.8496	11.0542	11.6834	10.8192	11.0856	9.64719	10.3823	12.1303	12.319	11.3239	11.0494	13.2475	10.4846	12.1873	11.3466	10.998	9.65014	10.0647	11.7007	11.1418	11.2264	10.7008	11.0868	11.2218	11.8658	10.885	11.6907	10.2507	11.5721	11.6737	10.7156
5	O15347	HMGB3	167281_SKFDEMAK_2	12.4047	12.1256	11.4778	12.085	12.4479	13.5552	11.5808	11.7227	14.1767	14.3919	12.1639	13.5709	12	12.3577	12.4745	12.475	12.095	12.0035	12.5552	11.8325	11.7183	11.1087	11.923	14.3427	12.2411	12.186	15.0756	9.99499	12.2493	11.4719	11.9372	11.4205	11.6876	11.9206	15.5169	15.5967	11.8091	11.6255	10.0566	12.0067	11.887	13.4181	11.9236	11.4439	11.7791	11.2906
6	O15355	PPM1G	42452_ELAQIAGRPTEDEDEK_3	14.2708	14.4699	14.2984	14.2288	14.5393	14.3752	14.6328	13.2182	14.6487	14.8589	14.5059	14.5133	14.6721	14.6343	15.1305	15.1399	14.4075	14.17	14.7674	14.4571	14.0587	14.3573	15.2776	14.0905	14.0253	14.1861	13.6312	13.3194	14.1686	13.9654	13.9071	13.821	14.3093	13.5829	14.1681	13.7388	13.9014	13.1132	14.0501	14.3073	13.9018	13.7243	13.8685	13.991	14.0448	13.9959
5	O15357	INPPL1	192765_VDQLNLER_2	16.4516	16.7582	16.3775	16.5004	16.5413	16.6331	16.6746	11.9307	12.9206	16.8346	14.4746	16.7768	16.1843	16.2118	16.5154	16.9659	16.5801	16.7107	16.1456	16.0659	15.9811	15.9509	15.1727	15.5304	16.4347	16.4588	15.4522	18.1324	16.4516	16.5192	16.2907	16.2068	16.5557	14.4797	16.5214	16.554	15.3731	15.9359	11.3229	16.1989	16.3057	16.3152	16.3703	16.7069	15.5595	15.7352
17	O15371	EIF3D	155948_RIFHTVTTTDDPVIR_4	16.5071	14.9049	16.1177	16.38	16.9654	16.9415	17.2923	17.2532	17.6294	17.8312	16.8397	16.1043	16.4089	14.8217	17.2318	16.3629	17.2604	15.7523	17.4496	16.7054	16.9538	16.4987	15.0898	17.1082	16.5371	16.3765	16.2334	16.2673	16.9571	17.1724	16.7551	16.6756	15.6147	15.7614	16.8477	15.6973	15.1815	15.3306	17.0427	16.8366	15.5494	17.1568	16.6552	16.8171	16.3589	16.254
8	O15372	EIF3H	79783_HVNIDHLHVGWYQSTYYGSFVTR_5	15.3669	15.2399	14.8703	15.0337	14.8677	14.7489	15.0254	15.1956	14.6265	15.1224	15.2632	14.5869	15.3551	15.0677	15.5675	15.4645	15.0973	15.1604	15.3151	15.4646	15.0752	13.5128	14.355	14.2216	14.7476	15.0687	14.3043	16.1012	14.9122	15.1388	13.6653	15.5384	13.7527	14.7423	15.1643	14.2173	14.9701	14.8542	14.7394	14.5405	14.5125	15.2491	14.9937	14.8295	15.252	15.0762
2	O15379	HDAC3	164321_SFNIPLLVLGGGGYTVR_3	11.4186	11.9731	12.0402	11.5832	12.4533	12.3267	11.5177	12.8055	12.3289	11.6953	11.2366	10.9426	11.7464	12.5392	12.0964	12.1662	12.206	11.9164	12.7685	12.1257	11.8016	12.4597	11.5179	12.2384	12.7428	11.0306	11.4233	11.3406	11.7933	12.4479	11.9112	12.0818	13.0634	11.5662	10.972	12.551	12.979	12.4633	11.7485	12.1828	11.8881	11.3556	11.9473	13.6228	12.2845	12.3936
5	O15381	NVL	33266_DSSLLESDMK_2	15.7287	15.6453	15.944	15.8826	13.0945	15.8775	15.8631	15.8468	15.8889	15.9505	15.7601	15.804	15.9691	15.9668	15.91	15.7468	15.763	15.77	16.3857	16.3835	15.9438	15.8613	15.2059	15.1387	15.7426	15.9411	15.7244	15.6917	15.9546	16.0124	16.7775	16.737	15.1665	15.4033	15.6264	15.4086	15.4135	15.5225	15.6904	15.6416	15.7666	15.7184	15.3848	15.5791	15.5366	15.8531
5	O15382	BCAT2	107936_LFRPWLNMDR_3	14.3208	14.4331	15.0537	15.3826	16.3865	16.2151	16.993	15.6655	15.3869	15.4285	15.4039	15.527	15.4742	15.129	16.0402	16.1687	15.9217	15.8029	15.9559	14.9745	15.4679	15.4382	15.6812	16.9965	15.0724	15.7271	16.0311	13.0631	16.7862	15.3066	15.61	14.4304	14.7053	15.4994	16.0835	14.8105	16.308	15.8026	16.101	15.8676	16.1132	16.7099	15.2705	15.9511	15.879	15.3141
1	O15394	NCAM2	146714_QGEDAEVVC(UniMod:4)R_2	12.9818	13.048	11.7268	11.25	12.9531	10.419	13.0805	13.297	11.7579	12.6211	11.4614	10.6868	10.9571	13.4456	13.4893	12.5637	10.8696	13.4477	13.8607	13.775	11.7642	11.1728	11.8208	11.6024	12.4578	13.0306	13.2243	12.2784	12.3116	13.5595	13.6833	13.7221	13.2048	12.7091	12.5719	12.5973	11.8486	12.9716	13.2567	13.4194	12.727	11.9873	10.4528	11.9252	10.9636	13.9925
2	O15397	IPO8	177558_TALQEVYTLAEHR_3	18.6535	18.6171	17.3948	17.3361	17.9324	17.698	18.1325	18.0692	17.9519	17.3987	17.0392	16.8153	17.7879	17.8144	17.8161	17.4428	18.4163	18.5507	17.3523	16.8755	18.0115	18.0826	16.8286	16.6966	16.7763	17.6126	17.5938	17.7631	17.8072	17.9446	18.528	18.7926	16.2061	15.9873	18.5342	18.7451	16.9823	16.8411	17.0648	17.2194	17.0043	16.5049	17.5853	17.2534	17.9821	16.5225
3	O15400	STX7	203435_VSGSFPEDSSK_2	13.989	12.4368	12.7266	15.5943	13.0463	12.2724	11.7485	14.9641	13.2576	12.4825	12.5694	12.2881	13.1555	13.0502	13.3851	13.1582	12.8808	12.5492	15.4386	12.4921	13.221	15.9545	15.4933	13.5897	13.759	11.8715	15.9015	14.8948	13.1327	15.8218	13.297	13.3401	14.9164	12.4852	13.159	12.5967	10.2948	15.9538	12.5036	16.3213	13.0927	12.7215	15.1018	12.9975	13.1767	15.2213
1	O15427	SLC16A3	141951_PAAGFVAGLGK_2	12.3473	12.1233	12.1394	13.2694	12.4109	12.5533	12.8543	13.1104	12.4986	11.5806	12.8799	12.2222	13.2318	12.7214	13.7664	11.9204	12.6678	12.8396	12.685	12.8093	12.7468	11.9405	12.7119	12.4891	11.5314	12.8097	11.4752	12.3355	13.1951	12.9346	13.1489	12.8226	12.6085	12.0223	13.1095	11.8468	11.5872	10.6833	11.6493	11.1212	12.4482	12.8047	12.4269	12.674	12.1139	12.8398
2	O15438	ABCC3	186128_TQFDTC(UniMod:4)TVLTIAHR_3	13.3792	13.8707	13.3452	11.1884	12.5025	15.5289	13.5192	13.7599	13.0336	13.684	13.656	11.6363	15.2987	13.7633	14.454	14.6337	13.5121	13.7388	12.495	13.6277	13.3793	12.5051	12.368	13.3434	13.4588	12.9528	12.0299	13.1562	13.1	13.958	12.81	12.42	12.6051	13.5683	13.9832	13.8496	12.1435	13.6754	12.0081	12.1886	12.113	12.8782	12.5778	12.4067	12.7549	13.1663
2	O15439	ABCC4	177851_TATFTDAR_2	16.1509	16.1303	16.3044	16.3541	16.8115	16.8471	16.0978	15.3067	13.2649	17.3015	17.1942	15.9044	16.5161	16.2799	15.9789	15.9806	16.499	16.3514	17.0474	16.8477	15.9289	16.3384	14.9589	14.9351	16.1256	15.7105	16.1005	17.7648	17.124	15.8739	17.4195	17.4205	16.7005	13.9378	16.0469	15.5993	15.7204	15.6344	16.1647	16.0515	16.7575	15.8333	17.6457	17.6491	15.758	15.7725
3	O15446	CD3EAP	79805_HVPLSGSQIVK_2	14.4785	14.7543	13.4384	13.242	15.526	13.8383	14.5137	15.4236	15.3735	14.0434	12.6225	12.1685	14.0473	16.2283	16.4579	13.7582	15.0411	16.1801	12.8939	16.1736	12.469	12.312	13.9706	12.607	13.6422	15.2987	14.6357	14.0142	12.8022	15.5222	15.4224	12.4221	13.4063	13.8446	14.1034	14.9986	13.7048	12.2741	15.2485	15.4659	11.4826	13.4909	13.8039	13.8742	12.5803	15.0469
5	O15460	P4HA2	105508_LDPGTISR_2	15.5266	15.5344	15.9557	16.0056	16.2196	15.5559	14.5673	15.2492	15.1485	15.3927	15.7705	15.7884	16.1157	15.9651	16.1874	16.4002	15.4592	16.1328	15.0082	16.0987	15.9869	15.9272	17.1425	16.171	16.1949	16.0607	15.627	16.501	16.3577	15.9248	15.7185	15.6065	15.4357	15.9284	15.8257	16.3375	15.3462	16.3373	15.0202	15.3177	15.9896	15.4992	15.9077	15.1733	16.4955	16.7248
3	O15479	MAGEB2	13857_APTTAAAAAAGVSSTK_3	16.0579	14.833	15.0285	14.3143	14.48	14.4084	14.3677	14.4059	14.9877	14.423	15.0114	14.9427	14.4437	14.3009	15.1	14.706	14.7059	14.4202	15.2071	14.3373	14.6599	14.7985	14.2853	13.6253	15.0175	15.1847	13.9992	13.1985	15.32	14.4665	14.7007	14.8207	13.5757	13.2373	13.5008	14.1228	13.3593	14.2848	14.2114	13.8912	15.1351	14.295	14.6907	15.0816	13.3019	14.0716
2	O15484	CAPN5	1795_AASSIYINSR_2	14.837	14.1911	13.891	17.0769	13.1167	13.633	12.9402	13.3429	13.9023	13.1501	14.4689	14.431	17.5486	12.714	13.8719	14.268	13.8983	13.6365	12.9988	14.5155	13.1129	18.0473	15.2168	15.5272	14.6866	13.8824	12.9816	13.3288	16.6691	16.8744	13.1644	13.6416	14.2197	13.3229	13.3579	13.4654	13.8088	13.7223	13.089	14.1341	13.2125	13.0473	13.8833	12.8496	13.4431	14.1935
5	O15498	YKT6	152499_QVDRIDWPVGSPATIHYPALDGHLSR_4	13.7073	13.7356	12.7844	14.9241	15.1661	14.9789	14.2704	14.3567	14.3607	14.6405	14.8139	14.32	13.9985	13.7694	13.5266	14.3509	14.4754	14.2737	13.8785	15.4322	14.1562	14.3206	14.5325	14.0537	13.5807	14.8132	13.4851	14.8906	15.3714	14.2035	14.8925	14.3781	14.6745	14.8516	14.9112	14.6559	13.9004	14.2311	14.4946	15.5337	14.5322	13.5017	14.1326	14.3583	14.6252	14.2442
5	O15511	ARPC5	192887_VDVDEYDENK_2	15.5549	15.3151	15.1424	15.0686	15.4032	15.2105	15.6988	15.6768	15.8742	15.2962	14.3314	14.0747	16.0996	16.0274	15.6642	15.7068	16.0541	16.092	16.6786	16.4586	16.1754	16.0673	13.9634	13.9937	15.0748	14.9146	14.2944	10.4826	15.329	15.4634	15.7768	15.6747	15.4191	14.2602	15.1426	14.996	15.1364	15.2282	15.0146	14.9534	14.8005	14.7192	14.6923	14.6224	15.029	15.3061
3	O15514	POLR2D	51793_FELAC(UniMod:4)LANLC(UniMod:4)PETAEESK_2	11.3262	11.1943	9.88763	10.7157	11.646	11.2694	11.4186	12.3538	11.097	10.8906	11.9655	11.3301	10.4365	11.777	10.7899	11.3992	11.8328	10.344	10.5846	11.2231	10.9539	11.3728	11.8263	12.6028	11.5605	11.7068	12.7226	14.8881	11.4806	11.2061	9.62625	11.5394	11.8272	13.0127	11.6313	11.9535	13.166	12.1316	12.0305	12.5377	11.8334	11.1557	12.3145	11.3231	13.0971	13.3505
3	O15523	DDX3Y	177043_TAAFLLPILSQIYTDGPGEALK_3	14.8194	8.10303	16.1824	15.4837	15.4495	16.3788	14.8792	15.3	15.6139	16.1046	15.4245	16.0032	16.3027	13.9151	16.7797	16.6177	16.1618	16.0034	14.6544	16.9544	16.321	16.2467	15.712	13.4515	15.9809	15.7365	14.4519	14.9916	15.812	15.0902	15.6261	15.1356	16.4616	16.1138	15.1802	14.7588	15.799	15.4848	16.2199	15.6354	16.0812	15.3808	16.1382	15.8561	16.7582	16.7869
3	O15530	PDPK1	213862_YQSHPDAAVQ_2	13.7704	13.8135	14.515	13.1777	14.5387	14.333	12.0855	14.3301	14.4217	14.4573	13.4215	13.3961	14.6568	14.5571	14.2651	14.3927	14.7213	14.6375	14.9158	15.0747	12.4867	14.5764	13.8731	13.6387	14.2481	13.9198	12.136	15.8266	14.1961	14.2689	14.4106	14.2022	13.1335	12.362	14.606	14.5092	15.1017	14.7755	14.0186	14.0714	14.5003	14.5727	13.8227	13.9612	14.521	14.3278
1	O15540	FABP7	10267_ALGVGFATR_2	13.0709	12.3891	14.4114	14.9751	13.3341	12.9352	12.5563	12.7658	13.426	12.9857	12.6202	14.592	13.9854	12.4097	13.32	13.7237	14.9226	13.2947	13.5035	12.9313	12.6101	13.8611	14.3563	11.6058	12.4553	12.4925	12.9979	11.0424	13.6751	12.4942	14.498	12.2237	12.0482	12.5835	13.2598	13.2967	12.9413	12.7261	12.0629	12.7384	11.9778	10.5981	14.8128	15.0916	12.4384	12.1797
1	O15541	RNF113A	33849_DTSMGNASSGMVR_2	12.1478	15.4649	12.119	11.8187	12.0375	13.7445	12.2471	13.3143	12.5927	12.3611	11.5796	12.8508	12.0954	15.3019	11.6621	14.7351	12.8761	12.8587	10.8869	11.627	11.6708	12.2729	11.1764	12.1408	12.1228	12.4282	12.2725	12.3161	11.2477	11.4894	11.4099	11.3328	10.4066	11.0973	11.1633	12.9703	11.6184	11.8022	11.9924	11.7695	11.6201	10.9885	12.66	12.6464	11.346	11.2387
24	O43143	DHX15	11821_ALVTGYFMQVAHLER_3	18.5611	18.2877	17.2434	17.0808	17.7214	15.4609	17.907	17.7508	17.3345	17.3674	16.4016	17.2876	17.401	17.5186	17.0528	17.7167	18.6716	18.5117	15.8718	16.7733	17.1896	17.5126	16.6492	17.0497	16.6914	17.1169	17.6733	17.5837	18.1301	17.7215	18.745	18.3432	17.2228	14.6209	18.3188	18.3659	17.7666	17.4589	16.9328	17.2206	16.7621	17.146	16.9831	16.6971	15.4629	16.4196
6	O43148	RNMT	80764_IALEDVPEK_2	17.4246	17.0098	13.7476	15.1623	15.9129	15.8081	14.9023	15.8131	15.6694	15.328	14.3679	14.4408	15.2891	15.4309	15.2098	15.8401	16.7742	15.1285	15.0181	14.7982	15.6841	15.5654	14.9892	15.1748	15.0796	15.2101	15.6368	16.697	15.8325	15.755	16.7945	16.978	15.4833	13.9084	17.0776	16.7769	15.0418	15.2708	14.9822	14.8307	14.5167	14.6404	15.2063	14.7703	14.0163	16.3693
3	O43149	ZZEF1	132347_NASDLQEVR_2	14.0194	14.0242	14.3798	15.6871	14.1642	13.6993	14.3073	14.2277	14.3193	14.2827	14.0764	13.8605	13.9374	14.3097	14.5742	14.1551	14.2666	14.4178	14.3316	14.7093	14.2133	12.9097	14.2393	14.2387	14.6171	15.3126	13.51	15.0933	13.0945	14.3943	14.2727	14.4921	14.2793	13.4519	15.4922	13.8354	13.8166	13.1333	13.9328	14.3893	14.0366	14.151	12.9763	14.146	14.9224	14.6601
2	O43150	ASAP2	186593_TRDIFGLLQAYADGVDLTEK_3	11.5919	13.2819	13.1413	14.7148	11.5296	14.1528	12.7201	15.0866	13.0059	14.8273	14.8908	10.4633	12.0623	14.3241	12.8195	13.1617	13.4354	10.6658	13.1108	12.1416	12.2931	11.9957	12.6294	11.9699	11.8078	13.9664	11.0832	14.8068	11.6636	15.4042	12.1148	13.3497	12.1712	10.8634	11.1593	13.1007	13.6912	12.6725	12.2991	15.3293	14.1415	11.8345	13.6526	14.2642	11.8661	14.9343
1	O43155	FLRT2	208999_WVTEWLK_2	12.4304	13.3392	12.8584	13.4108	12.5097	12.2688	12.6172	13.1205	12.6537	12.7636	12.2912	12.4372	12.6802	12.978	12.8309	13.1728	12.8028	12.8284	13.3318	11.9773	11.7161	12.3404	13.268	11.4164	13.2203	11.9507	12.8562	12.6944	11.6192	12.5861	12.6556	12.878	12.1768	11.1284	12.4853	11.9061	11.1815	11.7805	12.3521	12.1938	12.483	11.9398	12.6303	12.6551	12.2574	11.1241
3	O43156	TTI1	2332_AC(UniMod:4)GYDSLQHLINQNSDYLVNGISLNLR_4	12.5462	12.0623	11.8277	12.2063	10.9827	11.9371	11.8117	12.4487	12.6924	12.7239	12.1742	13.1023	12.7986	12.4993	12.4284	12.8822	12.66	12.937	11.8957	12.3218	11.8285	12.6387	11.6304	11.3089	13.1045	10.546	10.8472	13.1479	12.9671	12.6595	12.2186	11.7979	12.1179	12.2766	12.4934	12.0244	10.9341	12.0891	11.3292	11.9167	11.4515	12.0489	12.6333	12.9911	12.6257	11.6675
2	O43159	RRP8	107872_LFQEDPEAFLLYHR_3	13.765	11.7074	13.2613	12.999	12.077	13.5965	11.3045	13.3105	10.745	13.1683	13.0255	12.8725	14.0934	13.9304	12.1215	11.7688	14.1728	13.7942	13.815	10.8565	13.5697	13.5319	11.2285	10.8671	13.2029	13.0767	14.9254	10.2053	13.5411	13.3543	13.7172	13.6789	12.7943	13.0577	13.0119	11.3633	13.5141	13.0765	13.156	13.4305	13.4191	13.0777	13.1068	13.1306	13.1929	13.5333
1	O43166	SIPA1L1	16691_ASVVGTDGTPK_2	13.0394	13.9155	13.7553	13.1671	12.2156	12.9416	13.052	12.1286	11.7596	11.9205	12.3142	14.7708	13.3956	13.5628	12.3306	14.4094	13.6348	13.3292	14.37	13.5247	13.1304	13.0914	15.4761	10.8548	13.6808	13.7384	11.8427	13.6909	13.6145	13.3959	12.553	12.0415	11.7676	13.194	13.764	13.1385	13.3823	13.2128	12.2889	15.0264	13.6316	10.8666	13.9239	13.9734	13.2724	12.7954
2	O43169	CYB5B	68806_GQEVETSVTYYR_2	13.3518	13.494	13.1841	13.2426	14.4104	13.7046	13.2777	13.6334	13.1282	13.2704	13.3229	14.2538	13.5099	13.6855	12.0387	13.1776	14.1955	14.1887	11.598	12.4825	12.4046	13.2489	14.0074	13.8191	14.2906	14.2033	12.9789	12.5297	7.78102	12.1076	12.2129	12.9917	14.2337	14.368	13.2974	13.7217	14.3353	14.3378	13.4789	13.6818	14.7849	14.3386	13.0087	13.0515	13.9255	14.2993
5	O43172	PRPF4	110321_LHKEIPETTR_3	15.3584	16.0299	16.3945	16.7607	16.8408	16.4748	15.7309	16.6797	15.7103	15.8183	15.3425	15.5998	16.0855	15.8013	15.9452	15.7543	16.0851	16.1931	16.4189	17.0596	15.9831	13.6944	14.5095	14.7762	17.4268	15.4475	14.9604	15.041	16.0126	15.791	16.4263	16.4627	17.4615	15.3943	16.5437	15.9079	15.5319	15.5003	16.398	16.2767	15.5995	16.1396	15.3461	15.3546	15.5209	15.3248
14	O43175	PHGDH	204135_VTADVINAAEK_2	15.906	15.8351	13.7259	13.7637	14.5741	14.6119	13.9498	13.6973	15.2709	15.1679	15.1326	15.2495	14.8705	14.6422	15.6744	15.7236	14.1336	14.2376	12.7425	14.2182	15.0905	15.0761	13.0059	13.2746	15.119	15.0344	14.4119	14.1631	14.1614	14.0812	12.5885	13.5138	13.7244	14.2859	14.3043	14.3696	13.2617	13.2886	15.8753	15.7673	14.7054	14.452	15.3201	15.2191	12.2933	11.8843
3	O43181	NDUFS4	105249_LDITTLTGVPEEHIK_3	14.6008	13.6663	14.8477	14.3635	17.2576	14.1363	14.6211	14.9894	14.1236	17.2124	14.9644	14.3191	14.889	13.0795	14.7393	14.3423	14.8275	14.0768	14.3652	13.5396	14.5	15.2318	15.3754	14.3507	14.8756	15.051	14.2038	14.2829	14.1166	14.4713	15.5735	14.8812	13.4282	15.2584	14.2669	14.6472	14.3282	14.1618	13.6038	14.7798	14.018	14.3512	14.6018	14.6143	14.5567	12.513
3	O43182	ARHGAP6	113250_LLEALQLSLPAEAQSK_3	16.8543	16.9481	13.9094	14.1276	16.7919	16.561	17.1672	17.0874	14.0578	14.1029	14.5449	14.3562	15.502	15.7746	15.4891	15.2873	15.6999	16.1215	14.9671	13.2189	14.9396	14.2669	14.4437	14.8038	14.1185	14.41	15.0593	15.4885	13.7378	13.9446	13.3433	13.7198	14.6096	14.6499	15.879	16.1897	14.2627	14.5546	14.4671	14.1013	13.9111	14.0064	14.5888	14.7591	13.5601	14.9764
1	O43187	IRAK2	203517_VSIC(UniMod:4)SGLLC(UniMod:4)AVEYLHGLEIIHSNVK_4	12.0968	12.0223	12.2753	12.2146	12.6486	12.1318	11.43	12.1583	12.1349	12.6224	11.5501	12.6712	11.9552	12.3119	11.7327	12.7068	12.5418	12.8854	12.1056	11.5619	12.8159	12.7991	12.2433	12.6901	11.9637	12.7588	11.2403	12.1663	11.8835	12.2917	11.7585	12.7128	11.9914	12.5751	12.5489	12.5593	12.1127	12.3442	11.4322	11.8788	12.4991	12.1911	12.6821	12.9334	12.2625	12.0422
7	O43237	DYNC1LI2	24689_DAVFIPAGWDNEK_2	15.3767	15.4732	18.4668	18.2576	14.1947	16.4687	17.1783	17.138	15.9649	17.4117	18.6027	18.6748	17.5075	17.6079	15.2682	14.7585	16.2942	15.9555	16.9465	16.5546	17.7092	17.6927	19.0416	19.0252	18.2024	18.0093	18.306	18.1302	17.9942	18.0066	15.4935	15.7673	17.889	18.7194	16.6426	16.3126	18.8796	18.8927	18.6782	18.7737	18.7408	18.7776	18.6277	18.3799	18.1231	18.1502
14	O43242	PSMD3	159498_RSLMPYFLLTQAVR_3	17.5708	17.3657	15.282	17.6184	15.1528	18.007	18.1136	17.7149	18.5877	15.8229	18.3634	15.2628	18.2291	18.4926	18.2549	18.2107	17.3361	17.8339	18.2797	16.5729	17.7219	17.1871	16.9948	14.6079	15.7171	18.116	14.8666	18.1753	14.7049	18.3573	18.541	15.4622	17.7613	17.7476	14.4325	17.7023	16.46	17.444	17.9466	17.7022	17.8636	16.9453	16.1772	18.1638	14.1303	16.8143
12	O43252	PAPSS1	199690_VLTM(UniMod:35)APGLITLEIVPFR_3	18.6135	19.4743	20.5105	19.362	19.4577	19.784	19.9038	17.9483	20.8635	20.3657	19.4275	19.1324	18.1825	18.3577	21.0702	20.277	19.482	17.0453	21.7621	21.762	19.9662	18.4956	19.5554	19.9146	21.7619	18.9895	21.2473	19.0984	19.9401	18.8516	19.1499	16.0836	20.8284	19.6653	16.4075	19.8525	20.4868	20.1585	21.887	21.5364	19.9788	21.3951	20.1585	19.1324	19.7959	13.8669
8	O43264	ZW10	124450_LVLEVLQK_2	15.9732	15.7997	16.6463	16.5554	15.8943	15.6589	16.0656	15.9495	17.0966	16.7392	16.678	16.8773	16.2517	16.4614	16.6894	16.6035	15.7026	15.7918	12.0161	16.3894	11.2892	15.8099	10.2977	10.3373	13.269	10.9563	12.1767	15.2767	16.1643	16.3494	15.7351	15.7743	15.476	15.825	16.1376	16.2272	15.4913	15.5054	15.8465	10.9065	15.8379	16.0941	16.697	16.6878	15.2428	15.2445
1	O43278	SPINT1	164541_SFVYGGC(UniMod:4)LGNK_2	12.0971	11.2329	10.2206	11.1731	11.328	10.9471	10.9618	11.8816	10.9452	10.9163	10.4373	11.3083	11.7062	11.2283	12.8003	11.3926	10.9541	11.2659	11.0056	11.7383	11.2105	11.8584	12.3522	9.98248	10.6538	10.799	10.9004	10.6257	11.2435	10.2319	11.9809	11.4089	11.2671	10.1751	10.1969	10.6047	11.0529	11.5851	11.3305	10.5927	11.6242	11.2564	10.7006	11.671	11.6733	10.4177
6	O43290	SART1	30147_DLQGLTVEHAIDSFR_3	14.6215	14.6219	14.1732	14.357	14.5269	14.1916	15.0802	14.9324	14.7574	14.4282	14.3681	14.5526	14.3764	14.4628	14.7127	14.8897	14.5614	14.6698	14.92	14.83	14.2508	14.2489	13.5047	13.4487	14.3964	14.2871	14.2326	13.7217	14.4953	14.298	14.5827	14.2799	15.2361	13.6166	14.1247	14.2669	13.5544	13.3534	13.9756	14.1186	14.0693	14.0651	14.8246	14.7717	13.6715	14.0269
1	O43294	TGFB1I1	15545_ASATSATLELDR_2	13.1574	12.4123	14.1602	13.032	13.3407	12.925	12.4927	13.4979	13.3196	12.2797	12.986	12.997	13.5746	13.0713	13.5855	13.174	12.0433	11.6042	14.0504	14.5831	13.5973	14.3006	13.919	14.0302	13.9004	13.9683	12.5142	15.1194	14.8548	12.9316	12.5174	12.824	13.3803	12.4129	13.15	13.5107	12.7622	12.3577	12.058	12.0843	11.9387	13.7106	12.7158	12.2705	12.6439	13.2057
1	O43306	ADCY6	71345_GTQDALNPEDEVDEFLSR_3	13.2855	14.2925	14.1359	13.488	12.8873	12.7901	12.729	13.0651	13.6342	14.1019	14.6503	14.673	13.8712	12.3975	13.8077	13.9077	12.4009	12.7602	11.7518	12.3215	14.4736	13.3663	13.2836	13.9828	13.2864	12.2494	15.1412	13.1096	13.7262	12.0563	11.6452	14.2858	14.3574	15.2854	13.4218	13.0334	14.1274	15.4794	14.6168	13.051	15.0842	12.2377	13.6621	14.9344	13.1117	13.4395
1	O43314	PPIP5K2	177239_TAEISSTALR_2	10.9071	13.1953	10.8039	12.3753	10.7591	13.9618	11.7573	11.0964	13.094	12.5205	12.5392	12.3626	12.3289	12.0483	12.6628	11.46	12.8918	12.1544	11.5239	12.6342	12.1227	11.946	11.5765	11.3291	11.1654	11.9242	12.0698	12.0525	12.5599	12.7694	13.4374	12.9262	11.1798	12.182	11.6402	12.1638	11.2591	11.1844	10.8527	10.8742	14.7906	12.3407	12.3732	11.4654	12.9365	10.7403
3	O43318	MAP3K7	31698_DPSQRPSMEEIVK_3	17.2308	12.7077	12.4828	10.3342	14.1974	16.7954	13.9223	14.1008	16.0442	15.7106	12.6297	12.4841	16.8816	14.8738	12.3524	15.683	17.8816	14.5884	14.9421	15.101	12.303	15.5152	14.0817	16.9635	10.9131	16.3059	16.3083	11.6578	15.7887	16.4501	14.1138	14.7331	16.3377	12.0935	14.3224	14.4307	15.3101	14.7511	16.5518	14.9401	17.2253	11.8284	15.6257	16.2222	16.0768	16.2068
4	O43324	EEF1E1	207710_WFC(UniMod:4)HIQHYPGIR_4	13.3177	13.2672	12.6949	12.6153	12.3084	12.4509	11.9694	12.3294	13.4487	12.8799	11.9958	12.5272	11.7082	12.9071	13.7748	13.5994	13.5407	13.3198	11.7602	12.738	12.6273	11.8454	10.7717	11.7208	12.5826	12.718	12.0947	11.123	12.5288	12.2987	12.6295	12.5246	12.8187	12.2246	12.8122	11.8627	12.2464	11.8678	12.4064	12.7235	11.9722	10.4719	12.9127	12.9073	12.2644	12.4319
2	O43353	RIPK2	76501_HLHIHTPLLDSER_3	17.0797	16.9774	14.1665	14.8876	15.9197	16.9295	14.4044	15.7881	17.5058	14.5644	14.4305	14.0111	13.6523	15.3472	15.7653	15.8363	15.2367	15.1007	15.0441	15.6683	16.2045	15.8736	15.4525	15.5391	16.7088	17.3338	13.5755	14.1271	14.0383	15.3456	15.8014	15.9287	16.3599	15.8344	14.7407	14.5295	14.3298	15.6792	14.2248	13.7209	14.4622	13.6769	14.8852	14.3148	15.402	14.005
19	O43379	WDR62	132737_NDAGEKLPSVMAGVPAR_3	17.6077	17.5486	18.2524	18.2415	17.3904	16.6295	17.6214	17.735	18.218	18.4318	18.2527	18.3575	18.3011	18.2134	18.2239	18.116	17.7683	17.7351	18.1326	18.2984	17.6676	17.8498	17.1536	17.0126	18.1254	18.2029	17.9172	17.7302	18.0474	18.056	17.5694	17.7229	16.179	17.7107	17.6643	17.6735	17.2709	17.4859	17.8022	17.8356	18.0452	18.0347	18.0068	18.0431	17.575	17.3911
14	O43390	HNRNPR	116011_LMMDPLSGQNR_2	15.4979	15.863	15.3613	16.0896	16.9063	16.281	14.9756	16.7705	16.8483	16.1155	16.9796	17.6109	15.9774	16.443	15.8191	16.4539	16.2787	16.1051	17.0703	16.1069	16.0631	17.1175	17.6808	16.2497	15.6716	16.8026	16.3036	15.5473	16.8944	17.2061	16.1927	15.8569	17.374	16.6093	16.6198	16.1378	15.4021	15.3746	15.3959	17.4061	5.81702	16.6077	16.1442	16.1902	16.3084	17.0808
5	O43395	PRPF3	32163_DQTKPTPLILDEQGR_3	17.184	14.1982	14.7924	14.9257	16.0988	16.1158	16.1455	16.0607	15.5585	15.2412	14.328	14.2932	15.6716	15.9254	15.1281	15.4025	17.2684	17.0417	14.5688	15.0629	12.9975	15.7567	15.2804	15.35	15.4099	15.064	15.7538	15.3409	15.9524	15.5319	17.123	17.0248	15.8056	15.4012	17.2108	16.7443	15.1441	12.8	15.4449	15.1794	14.8326	14.4656	15.0152	14.2291	16.7862	16.8226
6	O43396	TXNL1	202895_VRIDQYQGADAVGLEEK_3	17.3983	17.2967	17.7268	17.509	17.4232	17.1305	17.4833	17.3444	17.9594	17.5144	15.6414	17.5723	17.5751	17.7202	17.5544	17.0503	16.7352	16.9535	17.1188	17.8161	17.6185	17.715	17.8055	17.6747	17.5209	17.6459	17.4061	17.4127	17.2911	17.3668	17.2671	16.8959	16.2289	17.4454	17.313	14.8905	17.2684	17.6778	17.6962	17.6456	17.4832	17.517	17.2829	16.9792	17.1872	17.194
8	O43399	TPD52L2	186791_TSAALSTVGSAISRK_3	16.8418	16.5333	16.9414	16.8672	16.8752	16.5162	16.6316	16.4696	16.9836	17.2232	16.9972	16.563	16.7427	17.2649	17.2018	17.3461	17.0341	17.0846	17.3448	17.2636	16.6614	16.6774	15.0037	15.8992	16.4507	16.751	16.3726	16.2902	13.9443	16.4412	16.7805	16.9113	16.1785	16.1773	16.51	16.2752	16.209	16.3855	16.4064	16.5287	16.5736	16.6235	16.9929	17.2174	16.2007	16.3339
1	O43402	EMC8	90017_ISASLLDSR_2	13.8024	13.0634	13.0322	12.7698	13.2793	10.8378	12.7688	13.8599	15.309	12.2136	13.143	13.1367	13.0377	13.4392	13.8328	13.9395	13.706	13.4291	14.2161	13.6041	13.0563	13.1863	12.9333	12.1924	12.4806	12.4639	12.7772	12.4742	12.7413	13.878	12.9215	14.6163	12.5196	13.0923	13.0963	13.2306	13.516	12.267	12.8619	12.9204	12.0841	13.6158	13.3206	12.8398	13.2779	12.6015
1	O43426	SYNJ1	38642_EEPVTISPFPSLQPLGHNK_3	10.0282	10.1541	10.3385	9.18415	10.1419	9.50043	9.10992	10.9786	9.03033	8.38853	9.37953	9.0334	7.90796	8.4699	9.97755	10.4479	11.0347	9.47066	9.36326	9.5524	9.97117	9.30772	11.3633	7.81901	9.40635	9.45053	10.9292	11.5397	9.7837	9.23122	10.2636	10.3861	9.75771	9.65974	8.57543	8.95816	9.64042	9.77074	9.44009	10.5123	10.8477	10.3486	9.16143	8.07699	9.8623	10.7805
2	O43432	EIF4G3	198092_VLEEDESIR_2	13.8603	13.7595	13.474	11.637	13.3182	14.4218	13.6911	11.1265	14.0132	13.2578	13.3748	13.5103	13.8457	13.7721	13.6667	13.8141	13.6385	12.2902	13.2599	13.5021	13.3773	13.9066	12.3997	13.0372	12.2322	13.4199	13.2066	12.1978	13.6072	13.5423	13.7862	13.6223	12.7212	12.8192	13.2407	13.8078	13.0818	12.8244	13.5537	13.1306	12.9197	13.3534	13.361	13.5325	13.522	11.4963
3	O43447	PPIH	67908_GPFADENFK_2	17.7232	18.151	16.2628	16.063	16.9017	17.2771	16.9573	17.0367	16.6163	16.0568	14.4606	14.7858	16.1895	16.1924	15.9929	15.6106	17.9306	17.7842	15.1236	15.2262	16.6488	16.5875	15.7232	15.6842	15.9715	15.8423	16.7116	16.3656	16.9144	16.6571	18.2851	17.7931	16.778	15.5792	15.1189	17.9431	16.2039	16.1469	15.8702	15.9999	15.571	15.401	15.5221	15.2991	16.2314	17.2492
6	O43451	MGAM	174346_SSVYANAFPSTPVNPLR_2	11.1323	11.7796	14.4171	14.3815	12.1724	12.4922	12.5237	12.6424	11.7391	10.223	14.4998	14.3678	13.3092	13.1765	12.0552	11.4054	12.8945	13.9961	11.0185	13.2225	13.3905	12.4058	15.27	15.0851	13.7582	14.1565	14.4209	14.1202	14.0989	11.0855	12.1426	11.4795	13.5943	14.5048	13.8432	12.6102	14.89	14.7709	14.7319	14.4925	14.8215	14.4488	14.1195	14.1384	11.5181	14.3857
1	O43464	HTRA2	115135_LLSGDTYEAVVTAVDPVADIATLR_4	12.6111	12.7887	12.0291	12.6174	11.5468	12.4179	12.3606	12.0731	12.3887	13.1394	11.4813	12.4667	12.8164	12.7414	11.9076	12.9826	11.9123	14.1364	11.9667	11.7882	11.3652	12.2118	12.6066	11.849	12.5625	12.0426	12.4319	12.5097	11.963	12.6515	12.093	12.4403	12.958	11.874	11.171	12.2313	12.4967	12.1046	12.7425	12.2817	12.3462	12.2717	12.8708	12.4092	12.6574	11.9674
1	O43474	KLF4	70379_GSPDGSHPVVVAPYNGGPPR_3	14.4919	14.4139	16.1202	14.2915	13.1311	14.2984	13.7734	14.363	14.5467	14.2455	13.4971	14.3469	14.2172	15.7279	13.7148	13.6431	13.7216	13.9592	13.988	14.4804	16.0824	13.669	14.3069	13.7354	15.6818	14.0788	13.9143	15.922	14.1104	14.2418	14.4037	13.7226	14.9065	14.3611	14.3568	14.5799	14.3145	16.3697	16.138	14.2481	12.5902	16.5926	14.4101	14.1158	12.417	13.9833
1	O43482	OIP5	63373_GHFC(UniMod:4)LSSDK_2	12.7916	13.8997	13.384	13.7256	13.2866	12.4105	12.2639	12.0394	14.331	12.7188	13.1754	13.4417	13.0962	12.5325	13.0223	11.9939	11.7035	12.6394	11.9123	11.8867	13.3309	11.7436	11.9217	14.4543	12.2276	13.5417	13.0421	12.9275	13.2976	13.4962	12.8746	12.6349	12.9886	13.7225	12.7213	12.9767	13.821	13.9767	14.0514	14.0425	13.6341	13.6524	11.6944	12.9799	13.5994	13.9539
8	O43488	AKR7A2	40670_EHHFEAIALVEK_3	16.3124	16.4288	16.9987	17.4286	9.51387	16.8664	15.8906	15.9093	16.8266	16.757	16.7867	16.7031	16.4461	16.204	16.1238	16.0795	16.417	16.7379	16.4184	16.2896	16.3186	16.2532	16.2092	16.258	14.8473	15.7983	16.1735	15.7913	16.5856	16.4419	17.0289	17.3104	17.186	16.5375	16.3552	16.3788	16.0046	16.3709	15.699	15.8244	15.995	16.0179	16.232	16.2206	17.9779	18.0596
24	O43491	EPB41L2	66500_GLSPAQADSQFLENAK_3	15.4948	17.8442	17.804	17.8482	18.1322	18.142	18.2158	18.2025	15.648	18.1209	17.8446	17.7807	17.5499	18.4007	18.8745	18.6574	18.1258	17.8723	18.7326	18.6783	16.0192	18.6096	17.2017	16.1682	18.6021	16.0324	16.6321	18.6097	17.9448	17.982	16.4224	17.7349	18.1441	17.6779	17.4709	17.4956	17.5317	17.691	17.5513	17.1816	17.5047	17.6703	17.4532	15.5004	18.043	17.7944
3	O43493	TGOLN2	164581_SGAEAQTPEDSPNR_2	12.6737	14.2037	16.8836	16.9677	13.8616	14.6586	15.3791	13.7	15.0745	15.9509	16.746	16.7517	16.43	16.5123	14.4668	14.2678	13.8398	12.5994	15.6416	15.5696	16.4366	16.6142	17.9502	17.6716	16.9281	16.8775	16.9412	16.5972	16.6235	16.6226	14.9239	14.116	16.0567	16.9509	13.0142	16.1049	17.7511	17.3227	17.3095	17.6909	17.1314	17.2028	16.3595	16.3888	16.9338	17.3626
1	O43504	LAMTOR5	71250_GTLSDEHAGVISVLAQQAAK_3	7.62283	10.0338	11.2604	9.2685	9.47822	9.79804	10.5738	9.85985	9.93223	10.3001	9.19454	8.41817	10.4789	9.46648	10.451	10.273	8.54435	10.3017	8.88282	8.90514	9.35232	10.7849	9.90731	8.76941	9.09869	9.26144	8.74135	9.2098	10.5168	4.9742	10.3422	10.3587	10.4611	9.48489	8.36133	10.0875	9.28328	4.74784	9.75296	10.1727	9.94987	9.13764	9.35662	8.08696	9.41166	11.5808
3	O43516	WIPF1	9481_ALDDKPPPPPPPVGNRPSIHR_5	15.1847	15.4938	13.9775	15.1821	11.9112	13.4154	13.7382	13.1268	14.9375	13.6029	16.8967	16.7442	14.737	15.6924	13.0964	10.2002	13.2303	15.1211	14.5477	14.8737	15.9153	15.679	17.1749	16.8004	15.696	15.5869	16.4161	13.7921	15.6497	16.2451	14.9445	14.4895	15.5404	15.8155	15.1054	15.3519	16.2189	16.345	13.7015	16.8218	16.4956	16.4883	15.8651	15.8309	14.8794	13.6153
1	O43524	FOXO3	123137_LTLSQIYEWMVR_2	12.8878	13.054	11.9256	9.04337	13.4896	13.2558	13.2926	14.421	9.83512	13.7672	13.3925	12.5934	13.3749	13.5097	14.0431	13.1016	11.926	13.5701	9.2334	14.2253	14.066	13.4269	11.6134	12.7862	13.4435	13.7253	10.9594	11.5081	13.8059	12.8848	14.0507	14.0742	12.9987	13.007	13.6176	10.5419	14.2535	13.3737	13.6814	11.6805	12.5256	13.3902	13.1311	13.9517	14.2363	12.5807
1	O43570	CA12	138474_NPVQISQEQLLALETALYC(UniMod:4)THMDDPSPR_4	14.9169	14.5258	16.0619	16.1997	14.3371	13.9385	14.0485	14.1115	14.5833	14.2644	16.5991	16.5707	15.1437	15.2426	14.1538	13.9165	13.9998	13.976	14.1961	14.2232	15.0167	14.9439	16.2922	16.3156	15.5374	13.9143	16.1186	14.7985	15.2797	14.1935	13.6342	13.7404	15.5194	16.4905	13.9155	13.5727	16.1153	16.1572	16.0242	15.8968	16.3727	16.3749	14.1752	15.991	15.4965	15.3468
1	O43583	DENR	145801_QEAGISEGQGTAGEEEEK_3	14.4034	12.1025	13.7681	14.6298	14.5785	11.1583	12.7534	15.3591	14.5969	15.5298	14.8055	12.4234	15.661	15.5552	14.8555	12.8253	16.5215	12.8367	15.6152	15.2115	13.6651	15.1804	13.4955	13.8359	12.6344	12.5675	15.599	12.1456	15.6516	13.7562	9.75571	12.4737	11.9132	14.653	15.6671	14.8245	14.8138	16.3673	14.7124	15.3949	15.3825	15.3334	13.9348	13.9217	14.3163	13.7231
1	O43586	PSTPIP1	26213_DFTAHTGYEVLLQR_3	15.2819	16.3337	15.1907	15.1575	16.1229	15.9088	15.0857	15.6325	14.6424	15.4457	16.1488	14.9658	16.1416	15.3659	15.2346	15.9787	16.0528	14.2085	14.9281	15.7017	16.4506	15.2361	14.7591	14.8989	14.9491	15.4444	15.0156	15.991	15.9208	15.4018	14.9469	15.4989	15.9046	16.7157	15.9159	15.84	15.6826	14.465	15.0926	14.6734	15.1319	15.4174	15.2747	15.6558	14.9389	14.6698
4	O43592	XPOT	152040_QTFDLADAQTVLALSEC(UniMod:4)AVTLK_3	12.7102	13.5538	15.521	14.6295	13.1379	11.8285	13.7841	15.2061	12.3358	14.5583	15.5319	15.2576	13.3024	14.0354	13.8172	12.8675	13.9591	13.3832	13.5682	13.015	14.0765	13.4256	15.5404	15.5529	14.4241	13.9085	12.4605	13.521	15.4247	15.1271	15.2497	13.8455	13.9865	13.8823	12.7413	13.4777	15.5281	13.4338	11.0827	14.6601	12.9223	15.7382	13.1934	11.1004	14.463	13.53
5	O43598	DNPH1	154842_RFGTVLTEHVAAAELGAR_3	13.1128	13.4863	12.9685	12.6679	13.2215	12.1141	12.3491	12.9451	12.163	12.1576	12.5085	15.2818	12.6435	12.4711	12.6219	13.7478	13.2067	13.4335	13.625	11.5228	13.2196	13.0906	15.6372	12.5091	11.9613	12.4579	12.5862	11.7735	13.3365	12.5934	13.1235	13.0633	13.7042	12.8222	12.928	12.3411	11.3738	12.6373	12.9769	12.6179	11.1827	13.2321	12.0832	13.1196	12.226	10.9744
7	O43615	TIMM44	85641_IKEGVEEAAK_2	14.992	12.551	14.2987	14.1421	15.6442	14.1911	14.69	15.6094	14.8201	16.2521	12.8596	14.3352	14.3598	13.8737	14.6085	13.9472	14.3734	12.3276	15.5212	14.6308	14.8973	15.6765	13.1663	14.0814	13.827	14.2112	14.5854	15.4872	15.6323	15.7003	15.9737	14.8268	15.5982	13.6169	15.0725	14.1379	14.2942	13.8285	13.8043	14.5958	7.84272	13.8654	14.8524	16.0263	15.4999	13.6795
2	O43617	TRAPPC3	59084_GALEMVQMAVEAK_2	14.449	15.3225	14.5493	15.1905	15.5526	15.5779	15.37	14.478	15.6814	13.7949	15.565	14.8817	15.1589	13.711	15.989	14.3723	15.1474	12.6165	13.3541	13.6443	14.6464	15.5025	14.9976	13.705	14.6883	13.2324	15.2083	13.5468	14.9516	13.4483	14.664	14.0477	16.5601	14.7084	15.2966	14.8488	15.1891	15.8092	15.7221	15.4464	16.0204	14.8263	15.2123	15.5631	14.2515	13.9327
2	O43633	CHMP2A	185225_TPEELLR_2	15.0487	13.4375	14.4908	14.5319	15.8993	14.0719	14.3	14.8143	14.0265	14.8828	14.5238	14.2921	14.4917	13.645	13.3506	14.8786	14.7484	14.8327	14.0909	14.0119	14.1402	14.2285	13.0143	13.4814	14.52	14.3276	13.7281	14.0934	14.1671	14.3741	14.6477	13.9459	13.4004	13.3065	14.1476	14.6501	14.2558	13.7987	14.2989	14.6359	14.1655	14.2613	12.7973	14.0157	13.7053	13.1187
3	O43660	PLRG1	16627_ASVHTLSGHTNAVATVR_4	15.7677	15.9862	15.9872	15.9591	17.0864	16.3958	15.851	16.4362	16.8423	15.8216	16.2472	16.1274	16.0604	15.8469	16.5828	16.2338	16.9339	16.5868	16.4178	16.2425	15.8752	15.9398	15.0464	16.2514	15.8611	16.0424	15.0462	15.6956	16.2042	15.8713	15.3509	16.1644	16.7333	16.2376	16.0873	15.5185	16.1696	16.0285	16.175	16.238	15.9803	16.1136	16.211	16.6656	15.5804	15.9708
3	O43663	PRC1	11211_ALQLEVDRLEELK_3	11.9435	11.3807	11.5338	10.8159	11.623	11.8272	12.3468	12.2566	12.4521	10.7891	11.0177	11.6683	11.6171	11.7558	12.0336	13.1547	12.1393	12.3848	12.2143	12.5031	12.5382	11.5112	11.0197	11.2847	12.0421	11.4922	11.5887	11.4908	10.5879	11.4821	12.3236	11.3762	11.8854	11.712	12.3845	11.9989	11.1639	11.4293	11.1841	11.88	11.9443	11.9443	11.4883	11.7032	11.7722	10.5065
3	O43665	RGS10	16496_ASSQVNVEGQSR_2	13.3904	13.3869	12.4793	12.4471	12.2849	13.1803	12.5378	7.78115	12.8612	12.4829	12.5424	12.916	12.458	13.2298	12.7074	12.705	12.9338	12.6006	13.2385	13.5419	13.0352	12.6076	12.7473	13.0982	13.1806	13.1152	12.6659	13.0393	12.5856	13.2481	12.6498	12.9793	12.5182	12.6385	13.2203	13.0196	12.2263	12.6931	13.0873	12.7525	12.8345	12.1891	12.9084	12.3583	11.9718	12.4183
6	O43670	ZNF207	111189_LIHPDEDISLEER_2	14.6012	12.2453	14.9004	13.4418	13.9893	15.0529	14.1816	14.4169	14.0228	15.3628	12.2336	14.9422	15.0359	13.763	15.0304	15.6179	15.2945	15.2872	12.1526	15.185	15.3767	15.351	14.1855	14.5037	14.9594	14.7628	15.7064	13.0674	15.0234	13.5468	13.9786	14.5468	15.6626	15.0423	13.6743	13.5168	15.0529	13.5835	14.7922	13.5874	14.5656	14.2954	15.0011	15.3336	16.2963	16.2552
7	O43681	ASNA1	67045_GMNFSVVVFDTAPTGHTLR_4	18.2414	18.3061	16.1465	16.2059	16.7114	16.7267	16.9813	16.8744	16.5343	16.2916	14.5894	13.3374	15.9323	16.0727	15.9413	15.5689	17.7353	17.8618	13.9831	14.6577	16.3388	16.2766	15.6593	15.9441	15.7625	15.7795	16.6306	16.3074	16.7234	16.8029	18.2711	18.1253	16.2883	15.454	12.4723	18.1878	16.3262	16.1586	15.9875	15.9232	15.7062	13.2737	15.6391	15.5201	17.6426	16.9987
13	O43684	BUB3	199918_VLVWDLR_2	17.6551	15.2405	17.8073	17.8653	17.1457	16.3597	17.8688	16.9947	18.3211	18.407	18.5581	18.5952	17.939	17.779	18.3348	18.4069	17.4345	17.4194	17.9639	18.0974	17.5839	16.2761	15.0601	16.4373	15.4858	17.5104	17.5239	17.4739	17.5836	18.0196	17.3251	18.1703	17.7629	17.7337	17.4695	15.9572	16.7939	16.7983	15.3379	17.3813	17.123	17.1805	18.1588	18.0737	16.9995	15.1876
6	O43704	SULT1B1	136683_NLNDEILDR_2	13.2493	14.4924	12.2455	16.2277	16.1651	16.0147	14.9217	15.4664	15.158	15.8789	16.2215	16.3051	16.4479	14.1569	13.7846	15.9536	16.1788	14.6649	15.5202	14.6238	14.3056	16.3637	13.1055	14.6847	16.1189	16.4755	16.5918	16.0788	16.451	15.3022	16.4053	13.8796	16.2137	16.3399	15.3824	15.8135	16.4474	16.5308	16.0411	16.1801	16.5114	16.4357	16.5898	16.7575	16.7373	14.5037
33	O43707	ACTN4	124955_LVSIGAEEIVDGNAK_3	17.8123	17.9596	15.8387	15.9248	16.3647	16.107	16.5674	16.6204	16.2223	15.6524	14.3318	14.1689	15.6817	15.646	15.5259	15.4851	17.5795	17.5866	14.4109	14.6397	16.3807	16.25	15.2692	15.2943	15.3835	15.4675	16.1717	16.1844	16.3153	16.4324	17.8271	17.928	16.0363	15.1948	17.8584	17.85	15.6651	15.845	15.4522	15.5108	15.1298	15.0066	14.9293	14.7758	16.8707	17.0481
3	O43708	GSTZ1	53882_FKVDLTPYPTISSINK_3	12.5194	12.5577	12.8247	11.8773	12.0148	13.2414	13.3706	12.7074	11.9832	12.0096	12.1637	14.0897	11.6106	13.4546	12.0608	12.7574	12.7083	12.7639	11.98	12.9446	12.6504	12.5367	11.0773	15.7299	11.6486	13.0299	11.7763	12.8112	13.5494	14.4539	12.6628	13.0823	12.4362	14.9133	12.1151	12.3453	12.7427	13.6625	14.4018	12.1439	12.3782	12.2948	13.0186	11.1516	15.0013	12.8479
1	O43709	BUD23	18802_AVLQLYPENSEQLELITTQATK_3	10.4596	10.5114	10.2985	9.47791	10.1426	9.83098	5.11061	10.3509	10.4621	10.441	9.28856	11.0039	9.26392	9.72815	9.58374	9.70847	9.73634	10.6263	9.64033	10.3731	10.4325	10.5635	8.74614	10.4813	10.3376	9.74378	9.60032	9.92058	9.28962	11.2564	10.0234	10.6586	10.0205	9.27422	10.0526	10.9106	9.96821	9.35537	9.89139	10.1551	10.0445	10.5626	9.87825	9.50992	10.5716	9.94223
1	O43715	TRIAP1	41583_EIPIEGLEFMGHGK_3	10.6211	11.9924	10.9377	11.5573	9.95904	9.71586	9.04576	12.2286	10.2122	9.51588	9.56687	11.2788	11.4256	9.85435	12.5264	12.2952	10.1852	10.2823	11.261	11.0399	10.7519	11.195	10.6326	10.1748	9.25588	11.2751	11.4622	9.77296	10.212	11.6191	11.2344	11.9983	12.2641	10.5191	11.2849	11.3697	14.2062	11.717	10.4979	9.51496	10.4539	11.2584	9.58372	10.1408	10.3761	9.07602
1	O43716	GATC	18062_AVDTDGVEPMESVLEDR_2	14.1443	13.6241	11.1346	10.8695	10.9773	10.1105	12.4869	10.6444	11.5716	11.5744	10.6702	10.9203	11.8702	12.1125	10.5415	12.0439	11.141	10.0379	11.8965	10.838	11.3268	12.5441	12.8799	12.1872	10.8795	11.0893	11.2109	11.8226	10.6405	12.9129	10.9514	11.3326	11.6942	13.5352	11.8481	11.0627	10.2743	12.3869	10.5597	11.5483	11.3695	12.0208	10.8512	10.8767	11.4036	11.0166
5	O43719	HTATSF1	129647_MNAQETATGMAFEEPIDEK_3	13.7994	13.3304	16.3486	16.7039	14.6645	14.4982	15.2351	15.3297	14.5987	13.3411	16.7874	13.6558	15.8121	15.7205	13.5939	13.4451	14.3041	13.9792	14.3927	14.6568	13.1234	16.1847	16.9212	17.1769	16.6372	15.9659	16.2522	15.369	15.5536	15.483	14.4435	14.0305	15.9749	16.5794	14.9791	13.2475	16.4176	16.4479	15.9099	16.8746	16.3523	14.8164	15.0159	13.718	14.8119	16.3322
5	O43747	AP1G1	101517_KVPELMEMFLPATK_3	16.3373	16.4877	15.6744	15.8044	16.2827	16.2019	16.3429	16.5727	16.7571	15.7226	15.584	15.5775	16.3691	16.8104	16.7257	16.3328	16.4257	16.3367	16.8421	16.7582	16.3947	16.7225	14.3223	14.6324	15.1403	15.6971	15.3168	15.3924	15.6464	15.7655	15.5568	16.0151	16.3329	15.0028	15.1036	15.6655	15.2582	15.3329	15.4821	15.5435	15.4227	15.599	15.2797	15.3591	15.0697	15.6177
1	O43752	STX6	18920_AVNTAQGLFQR_2	11.8561	11.176	11.7025	11.4791	11.2567	11.642	12.134	11.951	11.7293	11.5728	12.9419	13.3096	12.0089	12.2529	11.7606	11.8847	12.7662	12.7161	11.5652	11.6023	12.7587	11.862	11.3735	12.864	11.4991	11.729	11.3289	11.0624	11.69	12.0195	12.0914	12.1583	11.0929	11.796	11.7981	11.7056	12.1091	11.6397	11.0705	11.9281	11.2657	12.3446	11.2659	12.4385	11.1369	11.6525
3	O43765	SGTA	127875_MGLALSSLNK_2	14.2353	13.9457	13.7294	14.1257	14.3233	13.6926	14.0918	14.365	14.3148	14.5362	14.0772	14.0528	13.7409	13.8069	14.1224	13.6343	13.9331	14.2875	14.8471	14.7142	14.1928	14.5676	13.6066	13.4792	14.0415	13.8875	14.5564	18.8095	16.6573	14.4086	15.0312	14.7504	15.3727	14.8283	14.3052	14.2085	13.9143	13.746	13.781	14.0642	13.9252	13.7562	14.1845	14.394	13.595	14.4535
7	O43768	ENSA	137184_NLVTGDHIPTPQDLPQRK_4	12.7214	13.9804	14.677	14.9885	13.291	14.2742	14.4748	15.8135	14.7327	13.9624	14.8603	14.6536	13.9385	14.2271	15.4864	14.2749	15.339	13.6889	12.1902	16.491	14.8565	13.9059	15.531	15.5735	16.3205	14.6329	14.6813	16.3256	14.8203	15.7702	15.7888	11.8019	14.544	13.7243	13.8874	15.713	15.4953	15.5874	14.8104	15.0298	15.1851	15.4523	15.0968	12.3118	14.8212	14.4629
2	O43772	SLC25A20	71504_GTVLTLMR_2	14.4991	15.0094	21.3289	18.4703	14.8978	17.1929	14.3174	15.0905	14.187	14.1134	14.2073	15.3223	15.0495	15.7512	15.4051	15.4075	15.1666	14.6542	15.6319	15.1468	13.6613	15.0334	13.7724	12.7465	14.8758	15.6911	14.9914	13.9833	14.561	15.502	14.8026	14.746	12.7733	14.0196	13.5738	14.0488	13.1114	12.5204	15.0279	14.5097	13.4575	20.2768	14.5122	16.2512	14.4871	14.1978
17	O43776	NARS	132969_NDPSLPEPK_2	15.642	15.5997	14.6022	14.6225	13.9361	14.1735	15.0956	15.1411	15.0471	15.2414	15.1321	15.2725	15.3075	15.2572	13.8193	15.0821	13.2728	14.1091	15.2218	15.0692	14.7658	14.4949	14.1646	14.0393	14.8994	14.9904	13.1821	13.5182	13.9519	13.4577	13.9532	14.7186	13.4056	14.3285	15.082	15.3846	14.1598	13.1547	14.126	14.3635	12.2429	14.5873	14.588	14.4677	13.476	13.2287
10	O43795	MYO1B	133665_NFHVFYQLLSGASEELLNK_3	14.3949	13.7213	17.2018	15.8596	15.1025	14.0142	15.84	14.3603	16.4689	15.6913	15.1786	13.2693	13.2348	16.0471	13.7265	13.9195	13.8602	12.5786	15.6448	15.5771	16.7316	13.8657	12.9295	17.5762	16.4159	14.1929	17.0041	17.5708	15.193	14.7739	13.7394	14.4265	15.7205	16.1412	14.7982	15.2643	16.6663	15.005	13.4698	14.0965	13.3958	14.8972	15.0452	13.1608	13.0806	17.0768
10	O43809	NUDT21	97712_KLFLVQLQEK_3	12.0537	14.6714	14.3994	14.3223	14.9465	13.3226	14.5635	15.3108	14.8513	14.5696	14.2301	14.7347	15.0092	15.1787	15.0574	14.2516	15.4188	15.4843	14.9792	14.9293	13.547	13.3832	14.1559	12.7195	14.2938	12.9602	12.4126	14.2341	12.7377	14.4922	14.5641	14.4786	14.4895	14.4664	13.8588	11.3848	13.1493	14.5612	13.5129	13.7267	14.1211	14.1656	14.8749	14.7381	13.9725	13.5641
4	O43813	LANCL1	81895_IDPHAPNEMLYGR_3	18.2984	18.3321	16.7968	16.7655	17.0226	16.7823	17.5157	17.1611	17.0394	16.3453	16.6326	16.1917	16.2545	16.6495	17.026	15.626	18.1443	18.3824	16.422	16.6213	17.074	16.8725	16.4584	15.7532	16.8589	16.2045	16.7304	17.0817	16.9481	16.9561	18.4346	18.3709	17.3198	16.1986	18.3603	18.3139	16.351	16.7306	16.1196	16.1704	16.5609	16.3201	16.5174	17.016	17.3385	17.7537
3	O43815	STRN	118592_LQDMLANLR_2	13.5223	13.5358	13.1717	11.9635	14.6637	11.7579	13.1112	13.4375	13.3277	13.5657	13.1656	13.0436	13.5222	13.4769	13.9805	13.7001	12.21	13.4739	13.8031	13.6483	13.2609	13.2883	10.9292	10.6559	12.9527	13.103	12.4956	14.3214	12.9552	12.8968	13.6135	12.9347	9.92928	13.6468	13.5011	13.7167	12.533	12.6204	12.9762	13.6457	11.9938	12.6762	13.382	13.4677	12.9825	11.4071
3	O43818	RRP9	71134_GTHQLYSTSHDR_3	12.2496	12.2952	12.4464	12.9453	13.4344	12.3014	12.898	12.5258	12.8636	12.0985	12.4771	11.9207	14.0382	13.2367	12.4408	12.8178	13.4192	13.3261	13.0424	13.5825	12.2399	12.3129	12.2495	14.6147	12.4105	12.7379	13.3338	11.3521	12.8727	12.1647	13.1002	12.228	12.5536	13.8656	12.0077	12.9093	11.6531	13.9842	11.4707	13.7676	10.972	13.2575	12.0584	13.1241	13.1436	14.3261
2	O43819	SCO2	161105_SAEQISDSVR_2	14.8753	14.0192	15.3524	14.8286	14.5077	15.0417	13.562	13.6019	12.8859	14.5228	15.0668	14.7509	14.7267	15.4001	15.7229	14.1905	13.0393	15.3788	13.3507	14.7409	15.3557	14.4157	15.1986	15.2655	15.2259	14.9193	13.9486	14.365	15.4136	15.1429	15.5406	16.2776	14.0031	14.956	15.5075	15.3744	15.0756	15.0475	15.4283	15.3738	15.1345	14.9551	14.8686	13.3904	15.1729	15.135
3	O43822	C21orf2	68823_GQFPSLSAR_2	13.3336	14.6191	14.6949	14.77	14.717	14.8236	13.2302	14.8941	14.1381	15.1658	14.6254	14.5488	14.9869	13.8216	13.464	13.7291	16.065	15.0931	15.2322	13.4682	12.4208	14.8482	12.1889	12.5723	15.2209	15.2109	15.0814	14.7261	15.1305	14.0789	15.4066	15.6401	15.6411	15.1211	15.2187	14.1685	14.5817	14.443	14.3922	12.7909	14.923	14.8363	15.1695	15.1058	11.8841	14.3779
3	O43823	AKAP8	39796_EGGRGGSGGGGEGIQDR_3	15.503	14.8194	13.2766	12.7861	14.0389	14.2663	13.6365	13.3304	14.5839	12.5636	12.6851	13.6997	13.3101	13.1923	13.603	13.7807	13.225	14.9261	13.1131	13.7213	13.6462	13.6069	12.1102	12.7172	13.0234	12.8561	13.578	13.8411	13.8155	13.3299	15.278	15.0558	14.034	13.3442	14.6073	13.8108	13.3731	11.9735	13.0416	13.5267	13.7635	13.148	13.8535	13.283	13.6035	12.8514
1	O43824	GTPBP6	11575_ALTGDAAIQPR_2	11.1024	11.0772	12.732	11.8375	9.92719	12.8172	10.6143	11.7199	10.5023	11.3419	12.5866	10.675	11.2783	10.5344	12.3871	13.1087	11.4062	11.4209	11.4104	11.0005	12.7721	11.3074	10.073	10.647	13.0151	10.8699	11.9447	12.8399	11.8686	10.9479	13.8714	13.2472	11.3974	16.1788	11.4862	11.4021	12.4507	11.531	11.1075	11.8904	10.591	11.5134	12.8885	11.2775	11.8266	10.2929
1	O43826	SLC37A4	6283_AGLSNYGNPR_2	14.5722	14.6449	12.9207	13.6701	15.4187	12.9837	14.7731	14.9761	14.9181	14.982	12.7169	12.7848	11.0902	15.0782	14.3982	14.3533	13.7184	15.484	15.2993	15.3472	11.9547	14.3631	14.6454	14.7862	12.6908	14.9646	14.2755	13.681	12.5429	14.6565	15.5109	15.3534	14.8744	12.8722	14.8655	15.0124	11.8214	13.0036	14.6975	14.7922	14.9907	12.6166	13.1396	12.792	14.8856	14.7088
5	O43837	IDH3B	46378_EQTEGEYSSLEHESAR_3	12.8937	12.735	13.0865	13.2243	10.3886	12.0247	12.7022	12.698	11.9072	13.2238	12.8613	13.0678	12.9478	12.8177	13.0809	12.1084	12.1713	12.0103	12.6308	12.6324	10.9808	13.1318	11.4187	11.6846	12.9947	12.6885	12.4384	11.9573	12.9956	12.6348	13.9112	13.6218	12.3846	12.5912	12.9186	12.9423	12.4079	12.2923	12.7195	12.9345	12.3594	12.3213	10.9782	13.0772	12.4075	13.0211
10	O43847	NRDC	215284_YVVDKLNFKPLEQEMPVQFQVVELPSGHHLC(UniMod:4)K_4	13.0649	13.4311	13.7591	14.7914	14.6845	13.9439	13.9407	13.6474	15.1524	14.7975	15.1281	14.2869	13.0407	12.6011	14.3276	13.5896	14.1091	9.98668	14.3235	13.0571	13.2557	14.1517	15.4142	15.995	14.8053	14.4842	13.7983	14.3225	14.8634	14.0076	11.8984	12.1726	12.3155	13.5207	15.6726	13.7141	14.9316	14.5425	15.8986	12.7168	13.9504	11.7367	13.2683	14.1104	12.3312	14.9099
12	O43852	CALU	45901_EQFVEFR_2	15.2223	15.2777	15.177	15.2299	15.0719	15.7958	16.2931	14.9636	15.264	15.5072	15.2596	14.9728	15.4578	14.7676	15.082	15.7899	15.2533	15.3127	14.9596	15.1034	13.9664	15.0251	14.1421	14.0799	14.5707	10.4664	15.6872	15.0952	16.153	15.4423	15.6638	16.3058	15.3585	13.6441	15.4999	15.885	14.0604	14.1815	14.9683	14.3928	14.768	14.6412	15.0541	14.2162	15.8412	14.769
1	O43854	EDIL3	204471_VTGIITQGAK_2	12.057	11.8144	11.5679	12.2939	11.499	11.7654	11.0842	11.8222	13.1859	12.9644	12.976	12.2355	12.6704	13.0686	12.5416	12.5552	11.7873	12.3819	12.2447	14.632	10.877	12.2142	10.8911	11.5666	12.2372	12.1959	11.8369	12.5023	11.6073	12.0285	12.2177	13.5674	13.436	10.5723	12.5969	13.0031	10.6241	11.7161	10.9633	12.6112	10.8053	12.0736	12.2775	11.8505	11.4094	11.8081
4	O43865	AHCYL1	160498_RVVLLAEGR_2	17.1805	14.0743	16.3963	14.4095	16.2305	15.3302	14.7019	19.4122	18.3877	16.7415	22.4727	14.4181	16.4825	14.6254	18.0761	14.4065	15.3026	15.7971	17.0035	19.9148	15.2402	15.3221	13.3119	16.1133	12.8512	16.0343	14.0117	15.2994	15.4551	15.4479	14.5774	15.3236	15.6285	14.8804	13.3301	18.6609	15.8923	15.6731	15.7042	13.5742	15.88	13.2117	14.185	15.704	18.6097	15.4569
2	O43896	KIF1C	125062_LVTEPLVLK_2	14.5583	15.4735	14.1541	14.734	15.0517	14.5335	14.8851	14.7615	15.2822	12.4739	13.6871	14.8827	13.9683	14.1908	14.4981	14.2065	14.4342	15.4114	12.5954	14.0991	14.2002	14.6612	12.9714	14.2617	14.5534	14.9833	15.7596	15.2336	14.2226	13.2177	15.0029	15.3188	15.1676	14.5118	14.4985	14.7607	13.5902	13.3243	14.3917	14.6317	14.1235	13.9042	13.5999	13.6626	15.218	12.7784
3	O43913	ORC5	142828_PHLENVVLC(UniMod:4)R_3	13.593	12.7988	12.5819	12.5877	13.7335	12.5692	13.1886	12.9922	13.0682	13.0166	12.1584	11.6704	13.0809	12.4192	13.4785	13.2379	14.6039	13.0982	13.6418	13.6517	13.6816	12.6928	11.9982	11.9165	12.4928	13.0261	13.6703	15.6676	12.6199	13.111	13.5279	13.0249	11.9677	12.2662	12.7872	14.1825	12.3533	12.2079	13.2132	12.8056	14.5171	10.5666	14.5118	12.5111	13.4681	13.7437
1	O43920	NDUFS5	82877_IEYDDFVEC(UniMod:4)LLR_2	10.989	14.0284	12.3141	11.5265	12.3566	11.291	12.1825	10.2846	12.0826	12.3191	12.669	12.945	11.1738	12.6903	11.429	11.8325	10.061	12.5382	12.0816	12.3656	10.6999	10.6797	15.6541	12.6268	14.3409	12.9835	11.52	10.8605	12.5984	11.5005	12.1825	13.8024	11.7541	13.3432	12.8239	11.9404	12.6098	10.5706	11.7209	11.9837	12.6226	12.0922	12.4437	12.3813	13.1893	12.4355
1	O43924	PDE6D	52011_FFDDDLLVSTSR_2	10.9909	10.5263	13.0792	13.8394	11.587	11.347	10.8193	11.0189	11.5562	12.3224	11.5978	13.5779	13.1262	12.4694	10.5923	11.3539	11.9858	11.3088	11.5891	11.8906	12.5508	12.65	11.8156	14.3964	13.1964	13.0791	12.8006	11.911	12.9126	12.8745	11.4613	11.3032	12.2873	13.8345	11.4053	11.4701	13.4514	14.2367	13.5343	10.6745	13.6653	13.7888	13.266	13.1597	14.021	12.3727
1	O43933	PEX1	14010_AQAAKPC(UniMod:4)ILFFDEFESIAPR_3	11.4248	11.2865	12.9705	12.4299	11.6804	12.1682	12.4474	12.7644	13.085	12.0905	11.8421	12.7891	12.3474	12.1003	12.1523	11.8498	15.9221	11.6313	12.0695	12.3354	12.1241	12.4163	12.2743	11.7706	11.5564	10.9872	12.0376	13.3637	12.0236	10.8823	10.9309	11.6715	11.8416	12.2356	12.0318	12.0633	12.3943	13.004	12.6995	11.3319	11.912	13.2715	11.4177	11.7078	13.3829	10.7324
3	O60216	RAD21	126434_MAFRPGVVDLPEENR_3	14.4307	14.4542	15.4338	15.454	14.4439	13.464	14.0395	14.329	14.2082	13.9943	14.5466	14.5234	14.01	14.0269	14.6248	14.2983	14.0712	14.1835	15.0088	14.8183	14.5402	14.3893	13.9589	13.9214	14.534	14.6852	14.2072	13.8914	14.1449	14.4697	14.0774	13.5835	13.6665	14.2873	14.2063	14.5884	14.2495	14.3437	14.368	14.4992	15.1839	15.1543	14.5299	15.3136	14.3744	14.4823
2	O60218	AKR1B10	10274_ALGVSNFSHFQIEK_3	14.8653	14.7638	14.2349	14.22	14.7058	14.7522	14.7951	14.9984	14.6562	14.1956	13.3635	13.8348	15.5388	13.3639	15.461	15.6155	14.074	14.5545	14.8429	14.7651	14.2578	13.507	13.4646	13.209	14.1276	14.229	13.6225	14.2693	13.3207	14.0294	15.7993	14.9124	14.3843	13.7533	14.5624	15.0745	13.7961	13.9362	13.3916	13.6797	11.8036	13.5513	14.1092	14.0172	13.8024	13.3917
2	O60220	TIMM8A	167444_SKPVFSESLSD_2	12.283	12.4389	12.2218	11.2796	11.5431	11.9219	11.8846	12.0352	12.0849	11.3921	11.3082	11.9613	11.6479	12.671	12.1737	12.6698	10.5011	12.4071	11.8986	11.9022	12.139	12.2675	12.0274	10.9279	12.0977	11.2117	11.9284	12.9518	11.4752	12.4024	11.4077	11.309	12.5152	11.7254	12.0897	11.9464	11.2164	11.9526	12.0123	12.5278	11.2034	11.001	12.6239	11.3888	11.7989	11.0584
2	O60229	KALRN	18173_AVELMC(UniMod:4)LVPK_2	10.7983	14.7312	14.221	14.2659	15.21	15.2354	14.7939	14.8592	17.6195	14.6864	13.6775	14.4784	14.5529	14.474	14.7517	14.284	14.7019	13.505	14.8389	14.6914	12.3284	13.5203	11.3421	13.2802	14.7825	14.0681	15.001	13.7323	14.2257	13.6667	14.5851	13.1608	14.9673	14.3474	14.2531	12.5792	13.9608	14.4189	14.542	14.4412	14.1371	14.7425	14.5762	14.2776	15.4787	14.0936
9	O60231	DHX16	120089_LRDTDTLDLSGPAR_3	19.4197	19.5653	18.0914	18.1233	18.6203	18.3436	18.8354	18.7927	18.5372	18.0246	16.4659	16.4089	18.0496	18.1043	17.4752	17.3375	19.4666	19.4743	16.6087	16.6618	18.4637	18.4506	17.6	17.5044	17.8054	17.7808	18.4161	18.3435	18.6979	18.7107	19.4579	19.7734	18.2573	17.6198	16.8084	19.4198	18.0155	17.9921	17.9389	17.8391	17.4631	17.2636	17.2567	17.1974	19.0151	18.3003
5	O60234	GMFG	187801_TTDDLTEAWLQEK_2	15.6351	15.4683	15.057	15.1352	14.8421	14.5346	14.618	15.0552	15.0474	15.0469	15.076	15.0488	14.8587	14.6378	15.5821	15.4081	14.5023	14.9125	15.0839	15.7171	14.7373	14.9214	13.6767	14.1778	14.3445	14.8647	14.4854	12.5896	14.5487	14.7352	15.4387	15.4289	14.7901	14.5571	15.0697	14.8867	13.4765	14.9276	14.9454	14.7887	14.7047	14.588	14.9982	15.0233	15.0736	14.4439
2	O60237	PPP1R12B	125694_LYESALTENQK_2	13.9391	13.9146	17.5881	17.478	15.5054	15.2453	15.9582	16.0939	15.4526	16.6717	17.8484	17.8873	16.7636	16.8621	14.1226	16.0457	15.5274	15.6582	15.7991	15.9742	16.8386	16.7698	18.515	18.3185	17.3593	17.2772	17.4681	17.2684	17.3	17.3346	15.1592	15.3064	17.1435	18.0304	15.6208	15.6618	18.1182	18.1488	17.9657	17.9596	18.156	18.1418	17.4845	17.3485	17.6568	17.7082
14	O60240	PLIN1	72374_GVTDNVVDTVVHYVPLPR_3	13.6623	12.9831	16.0822	15.7962	13.8491	13.7875	14.5006	14.3991	13.8889	14.6255	15.8964	15.8205	15.4902	12.0082	16.1942	13.4968	14.2899	15.6474	14.5119	14.4787	15.6368	15.2836	16.4004	16.678	15.3523	15.5118	15.4802	15.6792	15.4959	15.742	13.8858	13.8359	15.3945	16.2524	13.9563	14.5132	16.0502	16.3882	16.1119	16.1156	16.2013	16.2632	15.5347	15.5589	15.9457	16.1162
3	O60244	MED14	118030_LPSFAIPYAIDVLTTGSYPR_3	15.1308	16.0981	15.1342	15.0358	16.3098	15.2368	14.3758	14.7325	14.4492	15.5334	15.6859	15.5229	15.364	13.8456	16.3583	15.5492	15.8539	15.3735	15.9392	16.1216	14.862	15.2425	15.6353	15.1634	14.8733	15.0445	14.2848	16.8671	16.1248	15.3315	14.0191	15.2002	15.8675	16.4734	16.3056	16.4937	15.6698	15.4444	14.4633	16.2494	14.1948	16.2204	15.4168	15.2528	14.7284	14.5868
6	O60256	PRPSAP2	34252_DVFIIQTVSK_2	16.9628	16.8235	15.5041	15.3295	15.3739	15.412	15.857	14.9069	14.7747	10.5321	14.7565	12.9613	15.4636	15.0307	11.4407	15.4577	17.0568	16.9064	16.5561	15.8092	15.8436	14.7499	14.4669	14.9951	13.8041	14.4679	14.5053	15.4091	15.429	15.123	17.1085	16.7168	14.4041	15.2467	17.0188	15.8008	15.1885	15.2592	15.1527	13.8958	15.3163	15.1461	15.0666	15.6053	16.5064	16.2409
1	O60262	GNG7	132952_NDPLLVGVPASENPFK_2	11.9998	10.0688	10.6178	10.5763	10.5601	11.1427	10.6557	11.2456	9.61197	9.88219	10.973	11.3749	10.5923	9.69582	11.1011	12.3259	10.1708	9.47809	11.2504	9.71148	9.51356	10.0826	9.93748	10.5584	10.9025	11.3983	10.7356	10.2819	9.99543	10.3806	10.4792	10.307	9.76199	11.1476	9.69039	11.1452	10.3556	10.3568	10.2711	8.58852	10.4791	9.95576	10.816	10.8894	11.4397	11.9349
9	O60264	SMARCA5	83830_IGKDEMLQMIR_3	16.2561	16.3422	16.9572	14.9126	16.0892	15.7146	16.8229	16.8193	16.0954	17.2711	16.1196	16.0356	16.5458	16.5323	16.6166	16.5952	15.5653	15.5848	16.6871	16.4968	17.6508	17.9227	16.3905	16.4782	17.0057	16.9849	15.8368	14.4123	17.1894	17.1445	17.4482	17.5297	16.5118	16.3849	17.2229	17.2375	14.258	14.6265	17.4298	17.5529	17.0033	14.3616	16.4146	15.6202	17.0219	17.2959
13	O60271	SPAG9	46816_ERPISLGIFPLPAGDGLLTPDAQK_4	15.4944	16.5743	17.444	17.4052	16.9202	16.4781	16.2085	17.0377	17.2476	16.9147	16.376	15.8383	17.7737	16.8828	17.3348	18.0873	15.9027	15.6656	16.581	17.941	16.8213	16.2098	16.4161	16.1677	16.6497	16.9296	16.5477	15.1825	16.3768	16.9837	16.3679	16.9244	17.7164	16.8792	16.5173	16.763	15.6122	16.8039	15.9294	16.3367	14.418	16.5713	17.272	17.2064	17.0199	16.169
6	O60282	KIF5C	148584_QLEESQDSLSEELAK_3	14.4501	14.2293	15.0521	15.2422	12.7743	14.4302	14.6169	14.7304	14.6715	14.9529	14.836	14.644	14.8308	12.2772	14.2516	14.5514	14.2469	14.2878	15.2069	15.0014	14.8342	15.2165	13.9229	14.1065	14.7578	14.7877	15.1716	15.0855	15.2724	15.3103	15.9444	15.9448	14.267	14.7057	14.7626	14.8616	14.4462	14.7396	14.9166	14.5883	14.7477	15.2843	15.3294	14.8414	15.0011	14.7984
2	O60287	URB1	90904_ISTINILLSTLK_2	11.6824	10.3161	11.7781	11.9846	13.6253	12.1554	13.113	13.4674	12.6775	8.52998	15.6717	10.7997	14.3588	13.3354	9.66338	9.51356	12.538	12.6177	12.7363	12.9149	14.0564	14.0159	15.4339	15.6337	14.2465	14.1058	10.4977	14.6737	14.1543	8.25779	13.5389	12.1888	13.2521	13.559	12.7032	13.0421	14.9656	15.3386	15.0071	13.4986	14.8385	14.7429	14.5769	9.11383	14.8951	11.5347
10	O60292	SIPA1L3	13711_APRPAKPHKPPGSMGLC(UniMod:4)GGGR_4	15.5118	15.8555	14.3515	14.4491	13.4219	15.0264	15.1081	15.809	13.9011	15.6034	14.9704	15.3709	15.7892	14.7178	15.2242	15.8503	15.6957	14.9966	16.2727	15.3872	14.7192	14.4659	14.2848	13.9516	14.8146	14.223	14.8086	15.7081	14.5122	14.5917	15.1573	15.6791	15.8332	14.5402	14.8876	15.1299	14.2154	14.6558	14.6999	14.5668	14.2782	14.4512	14.3168	14.8111	13.9258	13.9442
1	O60293	ZFC3H1	184921_TNPDMLLAVFEDAVK_2	12.641	12.516	15.2755	15.4525	12.711	12.8723	13.9439	14.472	13.5574	14.1855	13.79	13.7238	13.6778	13.2174	13.092	12.9818	12.9178	13.9607	13.6427	13.5617	15.3696	15.3179	17.2977	16.6291	16.0765	16.3884	15.966	14.6438	15.2172	15.6458	14.086	12.6032	13.5071	15.1826	12.9034	14.3141	16.2836	16.4851	16.4739	13.7635	15.4763	13.8514	13.4929	14.2674	16.4536	15.742
1	O60294	LCMT2	83670_IGETPELC(UniMod:4)ALTGPFER_2	10.3638	11.0865	11.6667	12.5442	9.7451	11.684	11.8872	12.8628	12.7157	12.0461	12.5068	11.3711	12.7349	12.4391	11.4092	11.267	11.6708	11.2911	12.7975	12.8262	12.4216	12.7633	13.9836	14.3274	12.983	12.1579	12.5365	13.4534	13.9489	11.8603	12.2851	12.5563	13.3872	10.9568	10.6963	11.1515	12.193	12.8486	14.1549	12.8389	12.6385	11.0315	12.4288	11.9878	11.7337	13.0417
12	O60306	AQR	87504_IMALDIDER_2	15.1759	15.5075	14.9623	14.8674	14.0563	14.6439	15.0183	15.9121	15.0153	15.017	15.0836	14.9519	15.2685	15.1194	15.3189	15.4004	15.0778	15.1891	15.2589	15.2518	14.8574	14.8914	14.3464	13.8903	14.8895	12.9353	13.9059	11.0164	14.4399	14.7623	14.8466	13.439	14.7157	11.6389	14.7198	15.0534	14.4585	14.4291	14.7152	14.7867	14.3187	14.3707	15.0687	14.8218	14.5852	14.5394
7	O60307	MAST3	113304_LLEC(UniMod:4)LEFDPEEFYHLLEAAEGHAR_3	12.7147	13.7205	14.6579	14.1921	13.545	13.4328	12.7366	13.6095	11.5986	12.5425	15.027	14.6861	13.5358	12.5747	11.7218	12.5546	13.3836	13.0865	13.9105	13.5159	11.3274	13.6765	15.2929	15.5787	12.5052	13.3874	12.0617	14.8204	14.2509	12.6808	12.0445	12.1131	13.8362	14.6972	13.064	13.624	15.2709	15.0815	15.1986	15.1168	15.099	14.9403	14.472	14.2497	14.6865	14.8105
11	O60313	OPA1	76078_HKWNDFAEDSLR_3	17.4023	17.033	17.0369	17.037	17.0516	17.9307	16.7458	16.9009	17.4179	17.4756	17.3613	17.3227	16.7775	16.9241	17.0269	17.6751	16.5891	16.6968	17.0939	16.9978	16.6928	16.2368	15.5661	16.0147	16.8381	17.0142	17.1033	16.5722	16.9977	16.7988	16.6604	16.2925	16.3611	16.3782	16.9395	16.984	16.1814	16.1792	16.6924	16.5504	16.7396	16.8161	17.2615	17.1168	16.6198	16.5427
1	O60315	ZEB2	26648_DGHAVSIEEYLQR_3	14.6914	15.0137	14.8001	14.6795	14.4694	14.9624	15.0194	14.9229	15.6316	15.3442	14.5186	14.2229	15.287	15.2101	13.6039	15.0625	15.6228	14.8228	15.419	15.4128	15.2805	15.1167	14.4251	14.981	15.1672	15.1008	16.7757	14.3041	13.3522	15.1778	15.8479	15.5997	15.4543	14.4901	14.8764	14.2681	14.8394	14.8881	15.2084	15.0233	14.7978	14.7776	14.3091	14.2745	15.6319	13.8563
2	O60318	MCM3AP	166463_SIFGSSNNSFSSFPVSSAVLGEPFQASK_3	14.9908	14.3779	13.3671	13.3706	12.8476	13.07	12.3221	13.2923	13.0181	12.1802	13.2091	13.4654	14.2174	13.1908	12.9157	13.4888	14.6272	14.7147	12.6071	11.8395	12.9502	12.6601	12.5945	13.6927	14.7728	13.9771	14.8916	13.6611	14.6081	13.5333	13.2933	14.9518	13.1782	14.6945	14.8935	14.8136	13.6513	14.1261	12.0986	14.2116	12.5862	14.2735	13.1195	13.8656	14.6049	14.4205
1	O60331	PIP5K1C	206550_VVVMNNILPR_2	16.4294	15.9488	13.5536	13.1576	14.0407	13.6606	14.456	13.9892	14.1508	13.343	10.6303	11.689	13.7731	13.6197	12.6746	13.5729	16.2122	16.191	13.136	12.9405	14.2545	10.5508	13.0611	13.0318	11.5825	13.0838	14.2012	13.7084	14.093	14.2095	16.0516	16.2355	11.3733	13.1468	15.6917	16.0537	11.3185	13.7466	13.4174	13.269	12.8837	10.874	13.1537	12.561	15.2346	15.8744
3	O60333	KIF1B	158808_RQDIVLSGAHIKEEHC(UniMod:4)IFR_5	16.0039	15.3526	16.725	16.0636	16.9158	15.6154	14.9962	15.3032	15.9591	16.1599	15.8047	16.2502	15.8416	15.5377	16.0164	16.3658	16.2568	16.158	16.039	15.7689	15.7803	15.5803	15.4773	15.2292	16.1039	15.8971	15.9232	15.6657	16.1259	16.0462	15.842	15.6841	16.4368	16.1612	16.2392	15.7876	15.614	15.5571	15.6613	15.5655	15.9607	15.9389	16.2348	15.9225	15.6034	15.5518
2	O60336	MAPKBP1	214632_YTAIGC(UniMod:4)QDR_2	12.3641	12.4677	12.9145	12.8507	11.4864	11.7354	12.7372	12.6565	13.1256	12.2372	12.1826	11.4779	12.4158	11.9325	12.0656	13.3358	12.4964	11.7812	15.6711	12.0396	13.0372	13.7468	12.1001	10.5903	12.3881	14.3973	13.5046	13.3503	12.3528	12.2614	13.3411	12.8402	12.1996	13.1577	12.739	12.8014	12.5249	11.6448	11.8655	13.6695	11.668	12.0323	12.766	12.4701	12.4741	12.2309
6	O60341	KDM1A	67698_GNYVADLGAMVVTGLGGNPMAVVSK_3	12.2061	12.4458	11.4757	14.886	13.4172	13.5315	12.916	10.8048	13.6151	14.5606	16.5413	16.5652	12.9634	15.0645	11.6557	13.7564	13.2046	13.7675	13.824	14.1333	14.0367	14.7379	15.9528	16.2179	15.0691	14.1787	15.6444	11.1604	15.1886	15.6115	11.5707	13.3364	14.9376	16.3945	13.5106	13.0506	15.8783	16.1162	15.7083	12.5874	15.9279	16.1031	15.6576	15.7324	14.899	14.6452
18	O60343	TBC1D4	101409_KVKLDYEEVGAC(UniMod:4)QK_3	14.4866	15.6657	15.378	15.5697	15.6107	15.5755	15.5001	15.4392	15.4542	15.4546	15.0359	14.9282	15.8257	15.459	16.0397	15.7377	15.4129	15.4289	15.643	15.5906	15.7714	14.1292	14.0022	14.97	15.751	15.2702	14.741	14.0482	14.9965	12.5651	15.5615	15.124	15.4856	14.9501	14.5841	15.0926	14.8905	15.0002	14.8645	14.9027	15.076	14.9502	15.4713	14.9339	15.5669	15.7635
1	O60346	PHLPP1	106227_LEELEEIDLSGNK_2	12.1358	13.1595	15.2527	14.1095	13.3963	13.6472	13.9971	13.2292	14.2909	14.2119	15.4092	13.2433	14.6409	14.5994	13.3907	13.1288	14.1894	13.2632	12.9357	12.9416	14.1706	14.7836	16.2807	12.7686	15.1661	15.2418	15.3719	15.5079	14.4192	15.4691	13.6045	15.0885	12.8626	15.2669	13.9667	12.9266	14.3166	16.1079	15.5091	15.739	14.8592	15.6766	14.1659	14.8462	14.613	14.4543
1	O60427	FADS1	143205_PLLSAFADIIHSLK_3	15.4014	16.3238	14.168	15.0177	14.9863	15.3246	14.843	15.3852	14.9964	14.7269	13.959	14.9074	14.949	14.9334	15.2268	14.6896	14.9611	16.4401	14.2252	15.1594	15.3989	15.3589	13.8923	14.7064	14.2947	15.0892	14.8047	15.3693	14.7393	15.5004	15.9228	16.8398	15.1997	14.4738	15.9367	16.583	14.3797	14.8856	14.783	13.6675	14.2437	14.2499	14.4537	14.4695	15.8866	13.7457
15	O60437	PPL	8491_AITGILRPPLEQGR_3	18.5987	18.702	17.0547	17.4156	17.8233	17.546	17.8376	17.9501	17.6872	16.9739	16.408	16.1202	17.1108	17.3499	17.0691	17.909	18.4925	18.6899	16.5396	16.8671	18.0563	17.7037	16.3243	16.7286	16.79	17.0673	17.2718	17.7579	17.313	17.919	18.5055	18.8474	17.5073	16.9766	18.5543	18.8137	16.9415	17.2342	16.9977	16.7297	16.5249	16.4955	16.8062	18.7929	18.1157	17.6621
6	O60443	GSDME	50720_FANHVSGTLETALGK_3	16.1426	16.1655	13.6619	13.6058	15.0727	11.0812	14.3391	14.3971	14.1423	13.5788	14.1622	13.2841	14.0681	12.7794	13.9042	13.9448	15.4024	15.6574	15.5218	13.9191	14.5244	13.5474	13.8324	13.6126	13.722	13.9279	13.9907	13.9836	13.3954	13.8644	16.1695	16.171	14.5579	13.96	12.7831	15.9671	14.2673	13.7832	13.0403	13.5899	13.6041	13.6939	13.7469	13.1214	13.712	13.9176
4	O60449	LY75	107189_LEWVC(UniMod:4)QIPK_2	12.0361	11.4518	12.61	12.5456	12.4611	12.2705	12.2344	12.3856	12.1071	12.666	12.4744	12.505	12.4458	13.308	12.2211	11.556	12.409	12.1564	12.5549	13.5469	11.8504	11.251	14.3158	14.0076	12.5854	12.7126	12.4631	11.5405	11.4673	13.3881	11.394	11.6975	13.3153	13.9507	12.6106	12.9638	14.2345	12.4858	14.8529	13.574	12.4879	12.4647	12.817	12.974	12.6505	12.9489
2	O60462	NRP2	164812_SGEIAIDDIR_2	17.9305	17.9758	17.6778	17.9781	18.8178	19.2071	18.0975	18.3035	17.7715	19.0055	20.1919	15.5133	17.4912	17.7321	19.7223	19.5655	18.2318	17.7054	18.0476	20.4654	16.7182	17.4036	16.3672	16.9326	17.9756	18.0412	20.2942	18.528	18.0582	17.9129	16.8619	17.885	17.4923	17.9174	18.9893	19.2137	16.573	16.5367	16.5933	18.234	16.5581	16.9685	17.2534	17.027	16.5214	15.9085
1	O60476	MAN1A2	131723_MYDDAIEAIEK_2	9.9608	10.5181	10.7878	10.1816	11.2763	11.2702	10.7552	11.3302	11.1004	9.82085	10.5388	10.6272	9.85839	10.4246	10.05	9.45117	10.5381	9.89022	10.2133	10.6412	10.0809	9.64791	10.3933	11.139	9.29597	10.5921	15.1091	14.7238	10.3823	11.7598	11.7149	11.2023	10.7324	10.3539	10.2292	10.1368	10.6123	10.0429	10.7954	10.2661	11.2345	11.2606	10.2036	9.37972	12.1934	10.0363
12	O60488	ACSL4	177206_TAEDYSVDENGQR_2	15.8555	14.9684	18.6646	18.5707	15.9378	16.2361	14.5833	14.4722	16.521	17.6966	18.6428	18.7021	17.9541	17.935	14.3327	15.3699	16.3763	16.2204	17.3961	16.9414	17.6064	17.7561	19.7117	19.4427	18.8474	18.6685	18.5915	18.3242	18.4162	18.4378	15.9808	14.5217	18.0003	18.9024	16.6455	16.7329	19.3255	19.2965	19.0983	19.2456	18.9621	19.0769	17.8759	17.9449	18.8261	18.777
2	O60493	SNX3	149228_QLPFRGDDGIFDDNFIEER_3	15.8651	15.7701	15.2699	16.077	15.1209	16.0866	15.7864	15.938	15.2724	16.4431	16.5331	10.9826	15.6192	15.5678	16.3577	16.6827	16.4416	16.2755	15.6354	15.1029	16.3205	16.7387	15.3504	15.242	16.2223	16.1497	14.5789	14.2349	16.1746	15.4816	15.3912	15.5262	15.3043	16.1316	15.1388	15.1731	16.008	16.2297	15.2155	16.1463	15.3192	15.3875	16.5444	16.0403	16.2595	16.2449
9	O60494	CUBN	95264_KFQGLQQTVDK_3	16.4611	17.1761	16.4573	16.2763	17.3593	18.3576	17.2208	16.3873	16.5448	16.8049	16.3785	16.3639	16.407	16.9529	17.146	17.0301	16.5758	17.0915	17.5446	16.5808	17.0332	16.3867	15.7991	15.8035	16.4677	16.3818	16.1258	16.0327	16.216	16.2905	16.5532	16.705	16.471	16.1623	16.759	16.6846	15.9715	15.8848	16.3195	16.1545	16.4102	16.4325	17.1448	16.403	16.0623	16.0859
8	O60496	DOK2	190595_VAEAGGEASSPR_2	15.2428	15.1154	15.3448	15.4464	12.67	15.1297	15.4251	15.3768	15.4253	15.6124	15.1958	15.2851	15.5666	15.6183	15.386	15.2262	15.2684	15.2461	15.7279	15.9004	15.5941	15.4286	14.916	14.7258	15.3914	15.4142	15.3428	15.1392	15.3964	15.5123	16.2958	16.5251	14.694	15.0083	15.4507	15.2264	14.0995	14.9544	15.2482	15.2833	15.2997	15.2632	15.0858	14.9846	15.0072	15.6124
1	O60499	STX10	27559_DHMVSPTAVAFLER_3	13.5938	14.7707	13.4797	14.1944	14.0944	15.0419	13.196	14.8721	14.4288	14.381	14.6631	13.7059	13.1481	13.8104	14.0076	13.8458	13.6075	13.4905	13.8112	13.9799	14.1226	11.4588	13.8784	13.8734	14.0963	13.488	14.0976	13.9346	14.2829	14.4138	14.5636	14.1007	13.8848	13.0472	14.7471	14.6266	14.3768	14.0916	14.3287	13.8269	14.1511	14.0606	14.1233	14.4079	13.4954	14.5048
3	O60502	OGA	108366_LGC(UniMod:4)FEIAK_2	15.6354	15.5672	15.6925	15.6245	15.8379	15.4229	14.2616	15.5107	16.2536	15.6862	15.6458	15.73	15.7843	14.4801	16.1421	16.0761	15.516	15.5014	15.6891	16.1043	15.9836	15.8186	14.6194	14.4323	15.6334	15.3163	15.2675	14.2463	15.4208	15.2322	15.6078	15.4665	15.6293	15.4185	15.1512	15.1599	15.0713	14.8705	15.0409	15.1929	15.182	15.1442	15.7391	15.6121	15.2335	15.2764
1	O60504	SORBS3	42358_ELAELSAELDK_2	14.7167	14.4731	14.761	14.6051	14.9674	15.4327	15.332	14.3739	15.3225	15.2315	14.8622	15.6059	14.8824	13.812	15.7358	15.5081	13.756	16.0038	14.1787	15.3897	15.0322	11.4175	14.9813	14.8324	15.5377	14.6337	14.4529	14.6936	14.2566	14.9854	14.815	11.3556	14.5459	14.3278	14.5525	14.5297	15.6273	15.1541	15.6891	15.485	15.1066	14.8704	15.3332	15.3176	15.1331	14.2551
18	O60506	SYNCRIP	29310_DLFEDELVPLFEK_2	14.9376	15.9163	16.2259	16.9519	15.8077	15.8371	16.3823	16.2466	15.5377	16.4386	17.2412	16.6633	17.027	15.9218	16.1473	16.2427	15.5888	16.0633	16.3902	17.249	15.5415	15.0593	15.7398	16.4049	15.6987	15.8932	16.7698	16.9454	16.0004	15.9815	15.7096	14.9874	15.5684	15.8988	15.6445	15.8012	16.6207	15.7716	15.5957	15.6794	15.8578	16.9755	14.5741	15.5385	16.069	16.4172
3	O60508	CDC40	211613_YIGSVEEAEK_2	18.995	18.0849	18.9847	18.9479	16.6757	18.3407	18.8401	16.2086	18.8397	19.6469	15.2142	16.7092	19.0254	16.1733	18.3631	19.4431	18.3713	18.2957	20.1269	19.2712	18.9428	17.4723	17.8949	15.1268	16.5576	18.884	17.1669	16.8343	16.6611	16.9888	17.3771	18.9273	18.4128	18.109	16.5926	15.7691	16.8055	15.023	18.8094	18.8517	18.7969	15.8807	17.3657	17.5737	16.7156	18.9839
2	O60518	RANBP6	136423_NLINPSC(UniMod:4)MVR_2	17.1251	17.0907	16.5898	15.6996	17.2453	18.0135	17.5256	17.479	17.6701	17.1047	18.2343	17.6536	16.4076	17.6895	17.3035	19.1325	16.8171	16.6157	17.5811	17.4468	17.6877	17.905	18.826	18.6713	18.1849	17.974	18.2736	18.2052	17.6703	17.8546	16.2885	15.6784	16.1899	18.3799	16.9065	16.9668	17.6507	16.4238	18.5183	18.4345	18.624	18.2002	17.5682	17.9153	16.7937	18.0402
1	O60524	NEMF	17331_ATLLLESGIR_2	13.8418	15.1761	13.8408	13.641	14.5085	12.6115	12.9306	14.7679	13.4192	13.8129	12.6112	14.2851	16.1757	13.2067	14.2831	13.0426	12.2936	13.8672	13.7376	12.8088	12.949	12.6786	11.4608	15.199	13.9014	14.398	11.3117	11.3477	13.9607	13.1028	13.1997	14.6801	12.6232	13.3597	13.1532	13.6021	11.0369	12.6162	13.2564	13.3508	13.348	13.3747	12.6141	13.2251	14.5754	13.418
7	O60547	GMDS	196190_VHVTVDLK_2	16.9647	17.0691	16.7054	16.9206	16.4887	16.9911	17.1683	17.0575	17.5483	17.0449	14.3059	16.7281	17.1526	17.0632	17.5969	17.3867	17.1773	17.2731	17.6751	17.797	17.1169	17.1804	15.5799	15.6195	17.2149	17.3002	16.2527	16.3697	16.532	16.8285	17.126	17.104	17.0197	16.3058	16.4686	16.6383	16.1612	16.3079	16.6523	16.732	16.3639	16.3798	16.3999	16.254	16.398	16.606
1	O60551	NMT2	105020_LDEVITSHGAIEPDKDNVR_4	12.7687	13.291	12.2918	12.7084	12.28	12.1824	12.6118	12.8681	13.706	12.6783	15.7756	10.7883	12.8989	11.8816	11.6739	10.9451	12.3484	13.8368	11.9041	12.5007	11.8184	12.0493	11.9333	11.6065	11.9699	11.6213	11.7197	11.2685	11.3734	11.4201	13.9794	11.4021	11.7197	11.7867	12.2506	12.9673	12.5196	11.4065	10.9358	12.4739	11.2479	12.9533	12.2587	11.2825	13.0068	12.5081
1	O60563	CCNT1	190148_TYSLSSSFSSSSSTR_2	15.6267	15.5539	14.4849	14.001	13.7796	13.3457	14.169	13.263	14.8059	13.086	13.9617	13.8034	14.1364	14.854	14.6191	15.0031	13.6981	13.741	12.5563	13.6124	13.5793	14.4205	14.1598	14.2886	14.0877	13.5045	13.4033	12.9537	14.0437	14.5947	12.9546	13.7848	13.987	13.0892	13.2151	13.5985	14.9228	13.6149	13.5892	14.0896	13.3206	13.349	14.9712	12.1004	14.3083	13.8197
2	O60566	BUB1B	211757_YISWTEQNYPQGGK_3	15.6705	15.879	15.5203	15.2122	15.4986	15.2545	15.5544	16.18	15.8547	15.7125	15.6029	15.1609	16.014	14.0492	16.3841	14.6604	16.0108	16.2	16.1569	16.3601	13.3561	13.823	13.8879	14.9981	15.5283	15.6437	14.5793	15.8551	15.7723	15.8481	15.9674	15.8035	15.9937	14.8083	15.9064	15.1081	15.1182	15.7245	15.3109	15.4887	13.7724	15.1918	14.3096	16.0555	15.9944	15.9962
11	O60568	PLOD3	152622_QVGYEDQWLQLLR_3	17.3165	17.7528	17.4234	16.9717	14.1196	15.8675	12.8722	17.3946	16.9105	17.7185	16.336	17.1241	17.9597	17.8932	15.9812	17.4698	16.5744	17.2532	18.0006	16.6902	16.1267	18.7968	15.1503	15.8059	17.8927	16.5989	17.5008	16.0855	17.3558	16.4173	16.9405	16.209	15.996	16.6553	16.2226	16.429	17.2445	15.4187	16.4535	18.0409	17.553	17.8253	18.2766	17.1004	13.5444	13.4784
1	O60575	SPINK4	145544_QDIQIMK_2	14.9857	13.6338	12.9552	14.5701	13.54	13.2652	14.3057	14.2843	14.8866	13.7722	14.1473	14.24	14.9984	13.9783	15.4371	15.6303	15.1598	14.3149	13.6955	14.8513	14.273	14.2837	13.4467	12.6876	15.2506	14.4863	15.3751	15.0398	14.191	14.7307	13.8511	13.5291	14.5546	14.6627	13.6109	14.7393	12.6407	12.6943	14.7147	14.4458	14.3384	13.553	13.7877	14.3587	13.8992	14.1158
2	O60603	TLR2	39737_EGFWVNLR_2	17.1715	17.2671	13.9675	14.9344	16.0132	16.0409	15.5484	15.7471	13.2245	15.0621	13.381	14.0011	13.3841	15.0344	15.0932	14.9912	16.7478	16.6638	13.2224	13.4038	15.4594	15.336	15.0394	14.829	14.8749	14.6181	15.4074	15.1274	15.6653	15.3368	16.8236	17.0478	15.2178	14.4536	17.2957	16.8709	15.0144	14.9871	14.8462	14.7658	14.138	14.194	14.3243	14.4083	16.2907	13.9602
16	O60610	DIAPH1	154558_REMVSQYLYTSK_3	16.2506	18.1533	18.3214	16.331	19.4503	19.2458	18.6025	17.0348	16.6608	18.2797	16.3377	17.2319	16.2253	16.8206	16.6272	17.7058	17.7935	16.0007	17.3803	17.6793	16.8121	16.4791	16.774	15.0211	16.7754	17.3156	17.2162	19.0254	19.0417	17.0923	17.341	19.1808	17.2965	17.5515	19.5822	18.2633	17.4358	18.3463	16.4363	17.1185	18.4668	16.8755	16.7542	16.2634	16.9618	16.2172
1	O60613	SELENOF	208423_WNTDSVEEFLSEK_2	13.111	12.0168	11.9622	12.5285	12.3016	11.7549	11.7268	12.3554	12.7212	11.1338	11.0287	13.6354	12.1122	13.7431	11.2149	13.0635	12.3838	12.0106	12.2172	13.0982	12.4155	12.5822	12.9973	13.4483	12.1829	11.5243	12.5673	11.3867	11.7433	12.4614	12.4285	11.8084	10.699	11.6858	12.1	11.384	13.0324	12.0683	12.3118	11.7682	12.2319	13.5688	11.8762	10.8465	11.4262	11.9482
1	O60635	TSPAN1	6977_AHDQKVEGC(UniMod:4)FNQLLYDIR_4	8.78917	9.45459	9.09432	8.68849	8.67778	9.39924	9.04789	9.29131	9.94588	8.82847	9.07945	10.521	9.95837	9.7234	10.4462	9.77331	8.24334	9.32803	9.8772	9.6437	9.46073	9.55718	9.48028	9.48028	8.61824	9.65303	10.9308	11.6302	9.40555	7.73263	9.30407	9.84342	8.02825	8.18698	9.24928	6.48052	8.86045	10.1733	8.50325	9.3588	9.69795	10.1808	8.51084	8.51084	10.301	9.8797
2	O60645	EXOC3	977_AAIQSQLDGVR_2	11.3181	14.4485	12.7851	14.5908	14.6401	14.7082	11.0453	11.914	13.7498	14.0063	12.6927	14.2111	12.8426	14.6538	12.1917	14.2594	12.9639	14.4556	12.5133	13.6181	14.3319	14.0061	11.9835	14.1874	12.6564	13.8554	10.9752	11.708	12.4673	12.1412	14.1559	13.6554	14.6493	15.0759	10.9553	11.3396	11.2846	12.4105	12.4127	11.9859	10.9588	11.7754	11.3662	12.5542	14.2746	14.6745
3	O60656	UGT1A9	64280_GILC(UniMod:4)HYLEEGAQC(UniMod:4)PAPLSYVPR_4	15.0212	13.436	16.5891	14.4787	14.7767	13.1521	16.1855	15.5907	14.9649	15.5522	16.6045	16.5801	15.9709	16.2245	14.7218	14.3837	15.4923	15.6659	14.3697	15.2396	16.1014	15.95	17.1136	16.945	16.2029	16.4854	16.7515	16.7126	16.1509	16.428	14.8729	14.6264	16.2665	16.6715	15.1646	15.8323	16.7157	16.8319	16.6572	16.8151	16.793	16.8627	16.3315	16.6308	16.2369	16.3857
17	O60664	PLIN3	109556_LGQMVLSGVDTVLGK_3	17.2108	16.8519	15.9196	16.0656	16.3459	15.8697	16.1096	15.7848	16.8381	14.8915	14.8253	16.0304	16.6136	16.4886	17.385	16.5982	16.0296	15.8499	16.3884	16.4904	16.8238	16.0096	15.3147	15.7295	16.1112	15.7205	15.6158	14.3107	15.9626	15.9271	16.8253	15.8893	16.7811	15.7332	16.4897	16.0983	15.5345	15.2598	15.8954	14.4296	15.0495	16.0491	15.9683	16.1808	16.5228	15.5549
1	O60671	RAD1	122152_LSTFGNAGSSHLDYPK_3	12.7135	14.3266	12.7252	13.2648	13.5122	13.3528	13.5806	13.5981	13.3922	11.631	13.1179	13.3263	12.1434	13.9192	13.6863	12.6574	14.1858	14.1494	14.0883	10.9874	13.6578	12.4411	11.2436	12.9863	13.3638	11.689	11.9227	13.6056	13.8383	13.6912	14.3813	14.2997	13.504	13.5295	13.3589	13.8141	13.9379	13.5799	14.2246	14.014	13.5645	15.7287	13.8074	13.7547	13.561	13.8819
2	O60678	PRMT3	101434_KVLGVDQSEILYQAMDIIR_3	12.722	12.2861	13.3097	12.7776	13.229	13.285	12.756	13.4631	13.7402	13.0937	13.1413	13.4289	13.243	14.0306	13.0124	13.4701	12.5159	12.7957	12.3527	12.2932	13.1179	13.5764	13.4043	13.9979	13.1067	13.6735	12.5847	12.5099	12.787	13.3738	12.8471	13.005	13.2143	12.5764	12.8691	13.3962	13.0716	13.8388	13.0606	11.5277	13.0956	12.5749	15.4482	12.7235	13.4314	12.718
2	O60684	KPNA6	137525_NNALNPEEMR_2	12.5725	12.4388	13.1998	12.5743	12.8172	13.0551	13.6881	11.8783	12.3929	12.7243	12.33	12.0189	12.6432	12.2466	12.3422	12.3419	13.9976	13.4943	12.9913	13.3062	12.1498	12.9777	10.9804	12.0626	13.1613	12.1349	14.5443	14.4676	13.8449	13.2156	13.9792	13.6875	12.877	12.457	11.9178	10.4049	12.3712	13.263	12.697	12.7578	12.3406	12.7192	12.875	12.5226	12.863	12.8039
11	O60701	UGDH	143549_PNLNLQVLSNPEFLAEGTAIK_3	14.9304	14.4196	15.4378	14.5771	14.9427	15.0013	15.1728	15.2916	14.8365	14.3068	14.9991	14.8884	15.2221	15.3773	14.5767	14.6179	14.9788	15.9388	15.3998	15.5902	16.105	15.9348	15.5244	16.4316	15.7096	15.5412	15.3369	15.2058	15.1429	15.5167	15.0277	14.8048	15.8098	15.59	15.0124	14.9073	15.5635	15.7564	15.5542	15.493	15.1907	14.2798	15.4591	15.1839	13.4258	15.648
1	O60711	LPXN	174847_STLQDSDEYSNPAPLPLDQHSR_3	10.1449	10.1449	10.1742	11.004	11.1158	8.99068	9.90346	10.8686	10.3133	10.6	10.3855	10.4008	10.9778	9.79432	10.0036	9.91835	10.4348	9.3407	9.89746	10.7536	10.2808	10.7477	11.8123	11.6453	11.8386	9.4054	10.8187	9.87235	10.6543	11.8838	10.2238	10.6639	9.9901	11.9885	9.88525	11.0311	13.3447	10.9081	9.37915	11.3077	10.8502	11.9724	10.0584	10.9009	10.3355	10.6594
16	O60716	CTNND1	57671_FVGDADLER_2	20.2269	20.5105	19.1811	19.3184	19.5294	19.4198	19.8525	19.7562	19.339	19.5994	17.0458	18.4316	19.1379	19.2778	19.0822	19.2138	19.9788	19.9787	18.5412	18.3242	19.3981	19.59	18.6057	18.7735	19.1087	18.9678	19.3541	19.1269	19.6467	19.7038	20.3127	20.2437	19.521	19.1631	20.3655	20.1736	19.2838	19.0417	19.2518	19.1561	18.745	18.8219	19.1149	18.698	19.9532	19.8896
1	O60732	MAGEC1	214742_YTGYFPVIFR_2	11.3269	10.5808	9.80662	10.141	5.04018	10.5778	9.25894	10.1741	10.228	10.5105	10.0969	9.03574	10.8364	10.4996	11.3505	11.3437	10.4033	9.15275	10.8341	10.1949	10.1173	10.4521	10.74	10.8328	9.34739	9.54372	11.4044	8.82864	10.6891	9.66503	10.3864	9.86971	10.8596	9.52417	11.1232	11.0552	9.12232	10.8349	10.544	10.1363	9.9783	9.02356	10.3123	10.1116	10.0601	10.1886
1	O60739	EIF1B	134926_NIC(UniMod:4)QFLLEVGIVKEEQLK_3	9.49192	9.73781	10.4146	9.17788	12.597	12.4729	9.34935	9.8513	10.2295	8.8814	9.25379	8.81175	10.1712	10.8208	10.1538	10.0775	9.54493	10.5557	9.17215	9.30098	10.8646	9.5019	9.49008	10.27	10.3601	9.93893	10.1229	10.2636	9.49989	10.2877	9.78324	11.1336	8.39766	9.34584	12.9659	13.149	9.49119	9.72163	9.59805	9.68565	9.69847	9.76002	8.99784	8.90124	10.239	8.24403
12	O60749	SNX2	212368_YLHVGYIVPPAPEK_3	15.5497	13.9843	14.8653	14.7934	15.3183	15.6012	15.2493	13.835	16.1855	15.7552	15.5361	15.4746	15.6513	15.6204	16.1561	15.9614	14.9767	16.0872	14.5413	15.9128	15.1568	16.5429	15.0313	15.1775	14.6768	14.7048	14.5191	15.7486	14.6626	14.7905	14.6176	15.4675	14.7402	14.7499	14.5555	15.2142	15.0641	14.9202	14.9594	14.9425	14.8036	14.9428	14.4009	15.6025	14.3687	14.6928
3	O60762	DPM1	108827_LGGNEIVSFLK_2	15.5787	15.3575	16.2292	15.3284	16.0399	16.7924	16.7669	16.7263	15.4337	17.0333	14.6386	15.1375	18.4346	15.7599	16.5525	16.873	16.0152	15.6106	16.6437	16.6055	16.1097	15.6699	15.6939	15.5623	15.5252	16.2492	14.9524	15.0645	16.1469	15.0104	15.48	15.721	15.4276	15.9667	14.6755	15.4077	15.1378	15.0715	14.8928	15.0961	15.1651	14.8494	16.2952	15.6021	15.0239	16.1402
13	O60763	USO1	157938_RNQELLQSQLTEK_3	15.3054	15.3432	14.939	14.7925	14.1617	14.9684	14.9513	15.0523	15.0078	13.547	14.6139	14.9381	15.1202	15.0169	14.6435	15.1991	15.3849	15.2728	15.23	15.0438	14.5055	14.643	14.0355	14.0231	15.0144	14.8916	14.3271	14.2887	14.6633	14.6781	14.7742	14.8688	15.6203	14.1269	14.4946	13.9153	14.4695	14.3469	14.4644	14.4119	14.6168	14.4869	14.4184	14.358	14.2844	14.4022
2	O60783	MRPS14	126774_MAYEYADER_2	12.1758	12.4394	12.0895	11.7586	11.6105	12.7545	12.5593	12.6083	11.9715	13.2903	12.9367	15.2689	11.9075	13.0881	11.966	13.0359	12.7252	11.3697	10.2922	12.2173	13.0637	13.0111	13.0534	12.7317	13.1041	12.4051	12.2974	11.9449	13.3021	12.0714	11.9386	12.1686	12.5016	12.055	13.0636	13.0628	11.6136	12.2676	12.2093	12.7397	13.246	11.8488	13.3087	12.315	12.6552	12.3834
8	O60784	TOM1	53231_FHVLVASQDFVESVLVR_3	14.5649	15.0894	16.534	13.5342	15.5935	15.3266	16.1008	16.2693	14.2296	16.0125	16.7547	17.3879	16.283	16.3818	14.5308	15.1868	15.3046	15.5681	15.9768	15.787	16.4085	16.3237	17.5583	17.225	16.8232	16.6956	16.6279	16.5764	16.4558	16.469	14.9794	13.6382	16.6883	17.2946	15.4223	15.4859	17.0948	17.1197	17.2419	16.9684	17.1064	17.1915	16.5821	17.036	17.071	16.7796
10	O60825	PFKFB2	182092_TIQTAESLGVPYEQWK_3	16.5518	16.3496	16.8368	16.7544	16.3306	16.3884	16.2815	16.1653	16.8241	17.0045	16.6733	16.6768	16.8891	16.7694	16.8434	16.7025	16.2156	16.5564	16.7865	16.8494	16.5632	16.2922	15.3799	15.3627	16.4868	16.5088	16.6668	12.609	16.5114	16.5253	16.1611	16.3167	16.0573	16.5486	16.5876	16.5928	15.8604	16.1069	16.5925	16.4124	16.4182	16.2945	16.6144	16.4924	15.9422	16.0298
5	O60826	CCDC22	29847_DLLLFLAER_2	15.161	15.0786	14.3831	14.7611	14.4066	14.1102	14.5583	14.8573	15.0524	15.0869	14.7967	14.7143	14.4423	14.739	15.4931	15.5545	15.1954	14.8279	14.7795	15.1082	14.4067	14.6105	14.0794	11.8313	14.3476	14.4462	13.6316	14.3493	14.0314	14.685	14.2865	14.323	14.2032	14.5326	13.9112	13.807	14.0828	11.8584	14.5741	14.5962	14.5305	14.3288	14.4187	14.4861	12.3949	12.31
2	O60828	PQBP1	143279_PLPVALQTR_2	12.2363	13.0445	13.7035	13.7599	13.2246	12.5032	12.7664	12.6947	12.0715	14.6133	13.9902	13.9622	14.2091	13.3646	12.6662	14.6597	11.9825	12.243	13.046	13.442	13.4531	13.7254	11.5746	11.8292	13.6373	14.6309	12.902	13.3344	13.6027	11.9902	13.8168	13.5285	13.8524	13.4219	12.5779	12.5914	12.8252	13.0623	12.7005	13.6267	13.2526	13.5307	14.0665	14.1393	13.1457	12.4624
2	O60831	PRAF2	9471_ALDDFVLGSAR_2	13.1033	13.1574	14.43	12.8989	12.5495	13.4504	12.7797	12.7647	12.3977	13.178	13.0174	12.8161	13.2305	14.463	13.3569	12.9312	12.9424	12.8783	13.3941	12.5348	12.5579	13.0481	12.3365	13.6578	12.5295	12.9106	12.3618	12.8426	12.9134	13.5643	13.165	13.0646	13.3774	13.5074	12.7242	13.2236	12.4116	13.951	13.5794	13.0547	12.7474	12.9645	13.115	13.1563	12.8835	14.092
4	O60832	DKC1	110422_LHNAIEGGTQLSR_3	15.1264	14.9896	14.3171	14.5306	14.3713	14.0549	14.7828	14.5463	14.8601	14.9573	15.1012	15.1971	14.3636	14.4914	14.9631	14.7754	14.129	14.128	14.7098	14.6901	13.6942	14.411	13.519	13.5821	14.3932	14.4349	13.5783	13.7983	14.1878	14.291	13.8587	13.699	14.0497	13.6254	14.7316	14.6495	13.8439	13.838	14.4836	14.4823	14.2144	14.2791	14.9241	14.9358	13.6846	14.1135
19	O60841	EIF5B	15042_AQVMEVK_2	19.8777	19.7338	18.3162	17.772	21.181	19.3699	18.8518	18.753	19.665	20.676	16.0035	17.1044	20.2439	19.8408	19.3466	18.9574	18.7739	18.7407	16.5823	20.0619	19.2204	18.5987	17.7089	18.7106	17.9366	17.8273	18.2131	17.9678	18.9276	18.7857	19.6269	19.4576	16.7439	17.6062	19.8195	19.7655	16.2702	18.6461	18.6496	18.5879	19.2837	16.8746	17.6031	17.4873	19.4504	18.1272
9	O60844	ZG16	56593_FSHSGNQLDGPITALR_4	15.9278	14.5465	14.0448	14.638	14.5346	14.7182	14.7648	15.1383	14.4933	15.7964	14.8721	15.1317	14.6605	14.8224	15.5212	16.2805	15.2991	14.3085	15.1162	16.2813	15.3621	15.2099	14.7831	13.5762	15.0603	14.067	14.4976	14.087	15.1437	15.185	15.3845	15.4609	14.3383	14.3184	15.4029	15.3168	14.7595	14.5465	14.6106	14.9007	14.4406	14.739	15.1353	15.0349	14.9352	15.1862
1	O60858	TRIM13	63506_GHLGQPLNIFC(UniMod:4)LTDMQLIC(UniMod:4)GIC(UniMod:4)ATR_3	11.9507	13.3783	10.7387	10.8852	10.6267	12.4954	11.7933	9.51261	13.0081	11.8946	12.4813	11.5947	12.0272	11.0227	10.2404	12.1803	10.3707	11.4374	9.44738	11.0222	11.3874	13.0159	10.9566	11.5068	11.2916	12.1363	11.9455	12.6798	13.1516	11.0142	12.189	10.8119	12.6304	11.01	11.0259	13.2733	12.1524	12.9926	13.049	9.40346	10.6102	10.6648	12.1701	12.4907	10.3962	9.41808
4	O60869	EDF1	143682_PQVIADYESGR_2	16.1812	12.323	15.0099	14.8784	12.4542	14.4495	14.5914	13.2787	12.9219	15.0851	14.3772	14.4975	14.9615	13.2552	12.1021	15.8663	14.799	14.8258	14.1484	12.0356	15.024	14.9555	13.5859	15.1796	14.9703	14.7913	10.8175	13.2772	14.858	14.7966	14.4957	14.3378	14.9274	14.0226	15.0574	12.255	14.2189	14.2321	14.4733	14.4618	14.5884	14.3541	14.4231	14.3379	14.0904	12.8551
2	O60879	DIAPH2	113725_LLGAITTAAER_2	14.2723	14.3054	12.6016	13.9722	13.6848	14.8391	14.0752	13.9965	13.902	13.7268	13.9248	13.8751	14.2475	14.2908	14.6734	14.6949	15.0221	13.9379	14.1702	14.075	14.6065	14.2091	15.2348	13.0516	13.6624	13.589	13.3178	13.8672	13.835	13.3001	15.1935	15.7335	14.2348	13.4016	14.0077	13.9257	12.9211	14.2166	14.0612	14.1408	12.9189	13.4762	13.8079	14.6135	13.2621	13.7327
1	O60880	SH2D1A	136442_NLISAFQKPDQGIVIPLQYPVEK_4	13.0893	12.1057	12.9136	13.6546	14.0718	14.1234	13.1318	13.319	12.7976	13.2214	13.1064	12.5394	12.9915	13.7288	12.6087	13.815	12.8223	13.2061	12.6205	11.5513	13.3005	11.9849	12.7256	12.4528	12.3532	12.5665	13.2089	12.1236	12.0591	14.3362	12.9363	13.6564	11.6208	12.6586	11.8211	14.1514	12.3359	12.2291	13.3834	12.5091	12.534	10.3194	12.6631	12.1096	12.2698	13.1257
7	O60884	DNAJA2	203580_VSLEDLYNGK_2	20.0341	19.8777	17.9901	17.8443	18.5277	16.6406	17.0769	17.0387	18.175	17.5989	17.2855	17.4546	17.6077	17.3881	18.0348	14.9792	20.0198	19.9036	17.9329	17.6491	17.0961	17.2217	16.2648	16.3076	18.0758	17.2144	17.0957	17.9348	18.8095	17.1401	19.6753	17.6194	18.1875	17.6629	19.8643	19.6844	16.7149	17.7404	17.913	16.9938	16.7321	17.1893	16.9472	17.1054	17.2479	19.5895
6	O60885	BRD4	174020_SSSDSFEQFR_2	15.7952	14.7215	16.0469	16.1537	15.0023	15.7762	15.8787	15.4763	15.674	15.7264	15.7645	15.3971	15.6603	15.3194	15.6527	14.5688	12.418	15.4213	15.1646	14.3584	16.1983	15.9513	17.1126	17.0166	16.0892	15.7781	16.032	16.0351	16.0199	15.9125	15.2466	14.6829	15.4558	15.6914	15.1525	15.582	16.7243	16.6538	15.8448	16.7558	16.0783	16.2689	14.7866	14.5378	16.0022	16.0252
4	O60888	CUTA	186466_TQSSLVPALTDFVR_3	19.1034	19.0875	17.3771	17.7459	18.0668	18.1374	18.266	18.4731	18.3823	18.1905	17.2471	16.3925	17.8141	17.8109	17.7441	17.6965	18.749	18.8094	17.1785	17.2241	18.1067	18.1464	17.4466	17.4993	17.6761	17.6913	18.1205	17.895	17.8911	18.213	19.0769	18.9569	18.3573	17.2375	19.0363	18.9848	17.6876	17.7352	17.7736	17.3785	16.8152	16.9928	17.8481	17.3214	18.3771	18.8001
1	O60921	HUS1	114855_LLQFLAGQQVNPTK_2	10.904	12.0706	11.3596	11.1016	11.8919	11.0853	10.7799	11.812	10.5581	10.3976	10.6634	11.5567	9.42496	11.0856	13.0363	11.2316	11.2919	11.4012	10.4507	11.0093	11.9415	10.3857	11.6157	10.3466	10.5576	10.9571	10.5534	10.7101	11.0636	9.98242	10.6445	10.5941	10.0534	10.4337	10.4269	11.0146	10.9534	10.4322	11.0871	10.7884	10.275	10.9008	10.1605	10.9588	11.474	10.2533
3	O60925	PFDN1	35791_EAEDNIREMLMAR_3	15.0522	15.2732	14.0736	14.5241	15.0332	13.9069	13.6743	15.2035	14.1348	13.9831	13.5952	13.6361	14.4908	14.4378	15.4041	14.544	14.2944	14.8593	14.4837	14.7346	14.0257	14.2378	13.9641	14.3218	14.2442	14.0251	14.3959	13.7461	14.2101	14.2006	14.5389	14.0811	14.4585	14.0229	14.317	14.2313	13.9584	13.7938	13.7752	14.1247	13.0723	13.9621	14.0051	13.6972	13.4771	12.608
3	O60934	NBN	115343_LLTGVEYVVGR_2	14.77	14.7213	13.4127	13.0462	13.4029	12.2552	13.8371	13.9548	14.1648	14.7837	13.619	12.1077	13.223	12.1691	11.2628	13.9134	14.0118	14.0103	13.2827	12.359	11.4656	13.6877	12.4146	12.5081	13.719	13.4878	13.4792	12.9254	13.8376	13.7687	15.2512	14.3525	13.0153	12.9208	15.4854	15.1273	12.5708	12.7995	12.7321	13.7626	12.9091	12.9796	13.0226	13.8642	13.8438	13.5602
2	O75027	ABCB7	191026_VAIVGGSGSGK_2	13.2976	12.4592	13.3971	14.0713	13.128	13.1339	12.9718	14.0612	14.0555	16.1841	13.1846	13.2441	13.0047	14.5326	15.1999	15.6633	14.2393	13.507	14.0899	14.0268	13.7496	12.4197	12.8195	11.4717	15.0769	13.3212	13.2489	14.0867	14.1491	13.7889	13.26	13.9206	13.8039	13.3799	14.1236	13.1818	13.6572	13.7994	13.0209	11.1201	13.2119	13.3345	13.8254	13.5768	13.5865	13.7502
2	O75037	KIF21B	187469_TSQQISALR_2	20.2089	20.7293	22.4726	19.6468	20.1914	19.8408	20.3656	20.1583	19.9274	19.6845	19.6556	17.9822	19.8196	19.7961	19.3254	19.2903	20.5352	20.8285	18.2551	18.1488	19.9278	20.0065	19.1629	18.9732	19.6079	19.6755	19.7958	19.6554	19.9922	20.1915	20.7022	20.6498	20.0771	18.9677	20.6501	18.5249	19.7119	19.6374	19.3254	19.181	18.9795	18.8745	18.9023	18.7895	19.694	19.877
6	O75044	SRGAP2	27894_DIFHDLMAC(UniMod:4)VTM(UniMod:35)DNLQER_3	14.9164	14.6495	18.0199	17.9542	16.0296	15.9781	16.9849	17.0096	14.808	16.7546	18.188	18.1325	17.1963	17.1275	14.5813	14.6534	15.9892	15.7991	16.6607	16.2226	17.312	17.4073	18.6022	18.5441	17.8422	17.7076	18.0132	17.8123	17.5895	17.6504	15.2659	14.4445	17.6409	18.3011	15.5072	16.2491	18.4828	18.541	18.2497	18.3187	18.3685	18.2658	17.8619	17.7953	17.6841	17.8961
1	O75063	FAM20B	105191_LDHTLQSPWEIAAQWVVPR_3	13.9318	14.6974	11.1238	11.859	12.0966	12.2197	12.2588	12.407	12.21	11.6865	13.5197	9.44233	12.83	11.7328	11.5933	10.6735	13.3028	13.9452	10.3884	9.92955	10.2455	11.7667	11.9887	12.3265	11.1652	10.8963	9.97028	11.5025	12.7568	10.0516	11.3664	9.74808	11.6761	11.3442	10.0219	13.3204	10.9581	14.0615	11.3618	10.3784	11.9638	9.67859	11.2387	12.1094	12.3999	13.3479
5	O75064	DENND4B	160119_RVESGAWAYLSPLVLR_3	13.2058	13.1947	14.7793	13.4522	13.5896	16.0577	14.4698	14.3191	14.2019	14.1838	13.4351	15.1997	13.9584	14.4223	14.3569	13.6627	13.8175	12.6382	13.7654	13.5409	13.5734	13.924	15.7846	15.6476	14.6804	14.4701	14.8694	13.3053	13.4187	13.4405	13.8933	13.7698	14.4192	15.543	13.7965	13.244	13.6682	15.8437	15.3928	15.5698	15.4869	14.9996	13.6943	14.8485	15.2439	15.0208
19	O75083	WDR1	6963_AHDGGIYAISWSPDSTHLLSASGDK_4	15.6877	14.4569	18.0671	18.1113	16.252	15.9878	16.7637	16.7714	16.4129	17.1605	18.496	18.5217	17.5285	17.567	14.9732	14.9804	16.1402	16.2484	16.7924	16.6947	17.6268	17.5808	18.9072	19.005	17.7662	18.0916	17.6246	17.7988	17.8271	18.0241	15.6195	15.7132	17.6166	18.5707	16.3249	16.3097	18.4733	18.5611	18.3797	18.3797	18.3631	18.6205	18.1181	18.0914	18.0175	17.9534
1	O75113	N4BP1	184401_TMGYSQEIVEK_2	11.5975	11.6052	10.6967	9.55541	10.5704	10.0115	10.4105	10.0899	12.3554	9.76305	9.46577	9.58562	10.6883	10.7495	10.7698	10.2012	9.38229	9.35882	8.9682	8.38609	8.09194	9.56721	9.64325	9.30196	10.8623	9.55871	9.59252	9.3566	10.0208	10.9676	10.3211	12.2916	10.2864	9.6007	9.64267	12.0081	10.0669	8.73958	9.8752	10.3901	6.74519	10.4023	10.7619	10.6344	9.51611	9.6915
12	O75116	ROCK2	111927_LKDEEISAAAIK_3	17.751	18.1231	17.3118	18.8563	18.2546	18.822	18.6573	19.0361	18.7106	18.0651	18.9526	18.6715	18.7193	19.0669	18.2957	18.0521	18.335	18.4193	19.3256	18.541	18.6981	19.0051	17.7951	17.9407	19.1933	17.1539	17.905	18.4346	19.4053	18.5473	17.8548	18.4376	18.6645	18.7532	18.7613	17.9194	16.9276	18.4572	17.7284	17.2317	17.1044	17.4328	19.1811	18.5811	18.8839	16.2662
19	O75122	CLASP2	182902_TLEAHKDPHKEVVR_4	16.2556	15.9575	13.8344	15.2249	15.8151	14.7458	16.2529	16.0914	14.3048	16.1252	14.4113	14.5302	14.2824	16.1888	16.6448	16.9359	15.0941	16.3955	16.5356	16.6449	15.874	15.8419	14.4377	14.7093	15.4901	15.7217	14.4403	14.6255	15.5159	15.6321	15.6308	15.8618	15.4549	15.0411	15.8356	15.9001	12.9417	13.8001	15.6151	15.7421	15.3894	13.5425	15.4498	15.72	15.1875	15.458
1	O75127	PTCD1	103310_LALIGGLEGFLSK_2	10.9461	9.26236	10.6449	11.2721	10.4152	11.188	11.4039	10.823	10.9118	10.6647	9.50158	10.3897	9.64631	11.3011	10.0215	11.1588	11.7074	10.6398	10.1387	11.5362	10.652	12.1961	9.8598	9.26571	9.35894	9.75838	9.65053	11.1066	10.4032	10.5499	10.9221	9.89079	12.808	10.3619	8.53485	10.9416	9.63116	12.8312	11.0298	9.33841	10.7387	9.92829	9.31729	11.2696	10.0841	10.5186
3	O75131	CPNE3	162730_SDPLC(UniMod:4)VLFLNTSGQQWYEVER_3	16.7117	17.1559	16.8584	17.2901	16.9743	17.0789	18.4573	16.3671	16.82	15.2138	18.5121	15.116	18.5217	17.5956	15.7473	16.1501	16.1681	16.5267	17.009	15.7367	18.0695	16.2484	17.301	18.397	15.8313	16.9841	16.658	17.8687	17.6182	17.5314	16.9666	16.1079	16.8341	18.8706	17.2829	16.324	16.3957	17.1284	17.6927	16.5918	18.3349	17.9596	16.6411	17.8873	17.5514	17.9402
7	O75146	HIP1R	117365_LPEGPPNFLR_2	15.1451	15.0099	13.7907	12.7359	14.2684	14.4735	14.803	13.668	14.9892	15.6045	15.1171	14.1737	14.7269	15.5793	14.896	14.1419	14.7606	14.838	14.8863	13.945	15.037	15.0428	14.2575	14.0868	14.4579	14.6206	13.6786	14.4843	14.6936	12.6604	14.0614	14.3008	15.1309	14.1982	14.746	15.3843	13.4562	13.9841	14.7708	14.8469	13.2403	13.6407	15.521	13.9258	12.5525	13.8328
2	O75147	OBSL1	171134_SPHVVFHGSAHLVPTAR_4	13.6638	14.8894	14.6529	14.5052	14.6394	13.9391	14.1263	15.2178	13.8089	14.9972	13.8544	13.9573	13.7037	13.8379	14.0115	14.8396	15.1403	14.1787	14.0194	14.0041	14.4853	12.9338	14.8563	13.0667	14.1702	13.7634	14.0702	14.9325	14.0109	13.3554	14.2971	14.5734	13.6687	13.5308	13.7997	14.2765	14.2878	14.1989	13.1373	13.9257	14.6731	14.4782	14.9869	14.3265	13.3733	12.9875
7	O75150	RNF40	120165_LREIQPC(UniMod:4)LAESR_2	16.5374	16.6493	18.3111	18.02	17.6074	16.9223	16.6826	15.7108	16.6379	17.2424	14.7286	18.0807	17.988	18.208	16.4338	17.1129	16.933	17.6091	17.0632	17.341	18.1731	17.5556	18.7737	18.5671	17.8721	18.3714	17.984	17.8911	17.8669	17.568	16.5869	16.5163	18.0494	18.0583	16.9618	14.8842	18.3799	18.4858	18.6714	17.3892	18.5952	17.0866	17.2945	17.5881	17.7403	17.8472
4	O75152	ZC3H11A	189556_TVVLPPIVASR_2	17.4899	16.1221	16.5374	16.4239	17.609	14.557	16.3751	17.4857	15.5941	16.8002	14.8014	11.3141	16.7707	16.7924	17.1537	17.0332	17.7897	17.7969	15.4368	15.027	16.905	16.6544	15.088	8.37393	14.8565	17.4522	16.7959	16.9161	16.735	16.7223	11.1783	16.1244	16.7115	12.7314	17.5184	17.5545	16.5328	16.7281	16.9019	16.6901	16.427	16.3632	15.7478	15.338	17.3892	16.5782
12	O75153	CLUH	180479_TGIQVLLK_2	16.451	16.6426	16.5409	17.1274	16.3258	16.1706	13.3349	16.5442	17.2129	17.7899	17.0182	17.1548	16.2381	16.436	17.1127	16.8529	13.1516	15.7979	16.3694	17.049	16.0771	15.9371	15.2113	15.698	15.8438	18.4165	16.0192	16.7543	15.9367	16.5557	16.6121	15.9981	13.6146	15.9945	16.2551	16.8	14.9686	15.6832	16.2374	16.1514	15.8112	15.9759	17.2444	17.5388	15.1421	13.0731
17	O75165	DNAJC13	87358_ILVDLLTLAHLHVSR_4	15.7896	15.9077	15.8283	15.5776	14.67	16.0245	16.108	15.9787	15.8746	16.0396	16.0421	14.8855	15.7612	15.7751	16.2791	14.6977	15.6898	15.595	16.1461	15.0043	15.572	15.627	14.7737	14.6246	14.8025	15.603	14.8877	14.5795	15.6751	15.7825	14.9207	15.4562	15.0842	15.3604	14.9271	14.8476	15.5097	15.6431	15.9167	15.8625	15.6167	15.6697	14.6632	15.6855	15.5945	15.4831
1	O75167	PHACTR2	121552_LSLRPTVAELQAR_3	11.1544	12.0589	11.8926	13.0246	11.39	14.5515	12.3698	11.8044	12.8826	11.2035	12.0236	11.9944	12.4301	12.4791	13.3311	12.5457	10.9875	13.0859	12.4462	12.4317	12.2116	11.9284	10.7199	10.8357	11.3089	11.225	11.457	11.9339	12.1318	11.819	12.5041	12.2828	13.5915	11.1768	12.7076	12.0467	11.2379	11.4819	12.4509	12.0347	11.6314	11.722	11.6174	12.0509	12.0457	10.1867
3	O75175	CNOT3	13196_APEPLSSLK_2	14.6609	13.8125	13.8978	14.0211	13.7706	12.0101	14.1265	13.9629	14.729	13.9974	14.9483	14.356	13.8809	11.4142	14.4871	14.9146	11.7107	14.8531	12.3702	14.3141	15.1181	14.6818	13.0556	12.5377	14.0051	13.7652	13.8547	10.51	13.6907	13.8875	15.0671	13.3166	13.7879	13.9546	12.6844	13.9375	13.5157	13.2202	13.8624	10.9414	13.6465	13.3198	13.8611	14.1614	14.1557	13.4174
4	O75179	ANKRD17	62302_GGC(UniMod:4)NINAIR_2	13.4241	13.4225	12.8973	12.1503	13.0699	14.702	13.4725	14.0877	12.9911	13.4142	12.6709	12.8849	12.759	13.2458	13.1679	13.5681	13.0398	13.7254	13.793	13.5837	11.653	13.0791	12.5215	12.7898	13.3797	13.0706	12.5943	14.2227	12.8328	13.1378	13.6057	13.6257	12.8803	13.373	14.5164	14.0523	13.0454	13.0179	12.3545	12.9754	13.0917	13.0406	13.1177	11.5888	12.3564	12.8898
1	O75182	SIN3B	138480_NPVTAVPVVLK_2	11.9778	10.9933	10.9973	10.2917	10.7707	7.84261	11.5557	12.7407	12.044	10.2763	11.3963	11.3538	11.2627	12.0434	9.92499	10.6537	11.3412	12.0574	11.6329	10.8597	11.0227	11.3151	10.6897	10.1582	10.7708	7.7584	9.65544	10.7574	11.1301	11.2293	11.9532	11.905	11.7516	11.0617	10.5729	9.39217	10.43	11.2251	11.6438	10.2701	10.7756	11.0328	11.5871	11.2728	11.8798	11.0039
4	O75208	COQ9	178645_TDQFLRDAVETR_3	15.9881	16.2863	14.9249	15.1229	18.4665	18.1853	17.5402	17.8407	17.2779	16.5818	14.8714	15.3813	15.8342	16.0751	16.51	16.4265	16.7726	16.6248	16.389	16.6832	15.3723	15.3568	15.7464	14.8436	17.1534	15.9545	16.879	15.006	15.8282	15.8144	16.536	16.535	16.5041	15.5593	17.341	17.1964	15.6356	15.9386	15.9344	15.2425	15.7125	15.7421	15.9666	16.0483	15.4072	14.9797
2	O75223	GGCT	203227_VSEEIEDIIK_2	12.8646	14.8816	12.8491	13.2748	13.5232	13.3178	13.3355	10.916	13.6065	13.8001	10.5687	14.5994	13.7254	13.4243	13.275	13.154	10.046	13.5158	13.0054	13.3239	13.0507	13.9903	12.849	10.9715	13.8694	14.0609	14.2051	13.4455	13.2968	12.1097	13.262	12.7666	14.3944	11.2217	14.0303	12.6813	13.1396	13.5022	12.8894	10.4744	13.5767	13.6522	13.0322	13.3832	12.3901	13.4381
4	O75251	NDUFS7	206929_VYDQMPEPR_2	14.5116	14.7651	15.0731	15.17	13.7075	14.6594	14.8054	14.8783	14.6073	15.1751	15.1475	14.9941	15.2308	14.9108	15.0372	14.8846	14.8091	14.7317	15.2204	14.9779	14.9535	15.0488	14.4333	14.2035	15.1062	14.9063	15.0566	14.7764	15.1311	15.2921	15.9871	15.9657	14.5771	14.4006	14.9548	15.0212	15.0548	13.0903	15.0618	15.1412	15.07	15.0838	14.8544	14.8122	15.0475	15.0451
2	O75264	SMIM24	39692_EGESNLGLDLEEKEPGDHER_4	11.0099	13.5583	14.0796	12.7502	10.3114	11.3644	13.9102	10.5409	13.7807	14.1129	14.7741	9.33528	13.8536	14.9214	13.6569	10.702	14.421	13.5786	15.1454	10.5512	9.84657	14.8996	13.1839	13.3151	10.2645	13.6356	11.0579	10.6008	14.9157	11.578	11.2556	10.2287	10.685	5.7683	13.6343	12.0096	10.1105	9.48615	12.9102	14.4918	9.34283	13.6028	14.3768	13.4481	13.9862	10.5333
11	O75306	NDUFS2	135478_NITLNFGPQHPAAHGVLR_4	14.0344	15.9691	12.76	13.7682	13.8602	15.4111	15.5932	17.1322	13.4765	14.4102	12.9665	13.5646	12.8247	13.4342	16.7724	15.6444	15.7423	16.8962	15.7357	14.0691	13.1076	13.1609	12.9558	13.1978	13.7167	13.1181	13.0673	12.8091	13.6053	12.7976	13.6587	13.921	14.7775	13.4813	15.6081	13.2842	15.2027	13.9231	13.1403	13.7084	12.72	13.2263	13.6772	14.0674	14.1027	13.1913
1	O75309	CDH16	13570_APPAPALTLAPVPSQYLC(UniMod:4)TPR_3	11.9298	11.6424	11.8287	11.6847	11.766	12.4512	11.8354	11.7659	11.4293	11.7809	11.8835	11.2536	11.3346	12.3967	12.1454	11.8858	11.6514	12.122	12.3657	11.1858	11.963	12.3679	12.4961	11.3492	11.53	11.6664	11.1685	12.2623	10.2165	11.091	11.0145	11.4519	12.0311	11.4536	10.5686	10.8551	11.8388	11.071	10.9873	10.9259	12.0539	12.355	11.5767	11.3661	10.4553	11.0616
6	O75312	ZPR1	8431_AISGLEQDQPAR_2	12.6185	12.5383	13.1797	12.058	13.4022	13.3951	13.0313	12.2982	13.624	13.4437	11.8897	11.9868	13.3444	12.263	12.6498	12.7476	12.825	12.7196	13.4302	12.2228	13.2247	12.3651	12.6394	10.8191	12.1007	12.6555	12.6096	14.6695	13.3664	12.8409	12.6193	13.2227	13.7517	13.1308	11.689	13.1743	12.2985	11.8957	12.6245	14.3698	13.0084	12.3095	13.0714	12.2897	13.6979	13.0339
1	O75319	DUSP11	97288_KLAPEEC(UniMod:4)FSPLDLFNK_3	10.4298	9.22273	9.77345	10.7977	9.7427	10.3535	10.4489	7.53762	10.8297	10.1093	10.7121	11.0942	10.926	10.435	10.7011	10.738	9.87685	10.9076	10.2424	13.2833	10.1643	11.115	11.8368	11.2853	10.8039	9.90665	12.519	9.8677	10.0632	10.9114	11.9415	11.2419	9.79328	10.2339	9.69598	10.764	10.1537	9.5803	11.4126	11.9827	10.5634	10.5671	13.343	9.54613	11.3467	10.8195
2	O75323	NIPSNAP2	99047_KNQLLLEFSFWNEPVPR_3	14.5021	14.3498	15.0176	15.0623	15.5266	13.9455	15.1289	14.6346	14.7366	14.1951	14.3264	14.478	14.9429	14.8475	14.9471	15.3484	15.9748	14.6774	15.301	15.1721	15.5601	14.3704	15.2389	13.5074	15.9502	16.2029	14.7624	14.1228	15.214	14.6722	14.5619	14.2015	14.9963	15.3939	14.0813	14.4271	14.8795	16.4126	16.1308	15.2326	13.8173	15.1168	14.3217	14.5488	15.7069	13.2397
1	O75330	HMMR	11550_ALTASEIEDLK_2	15.5987	13.0156	11.9744	13.1683	15.4302	15.0846	13.1767	15.2411	13.9147	14.0457	11.9188	12.6168	15.8677	13.4762	13.1478	13.9852	15.6224	16.0053	14.2384	12.8022	15.2215	15.2992	12.7196	13.5044	15.0379	15.2876	13.6582	16.0346	12.5786	13.17	15.1529	15.3614	15.0445	14.9746	15.3649	15.5036	13.43	14.8587	12.6899	14.3757	13.6603	13.2542	14.0507	12.8987	14.1127	12.0812
5	O75340	PDCD6	32496_DRSGVISDTELQQALSNGTWTPFNPVTVR_4	13.1395	11.794	17.5809	17.9965	15.2267	12.6065	15.6555	15.6677	15.6271	16.539	18.0565	18.0871	16.8707	17.2123	12.7977	12.2585	15.1096	15.4907	15.6236	16.2468	16.9612	16.526	17.7492	17.6775	17.3944	18.1303	17.3906	13.0277	17.0219	15.8907	13.9238	14.4446	16.8815	18.0264	15.1767	15.6302	17.3289	17.7824	17.8179	17.5101	17.7233	17.8668	17.7007	17.9921	17.1739	16.1094
7	O75347	TBCA	29181_DLEEAEEYK_2	15.9678	15.9095	15.9216	15.7906	15.6344	15.3661	15.5014	15.4499	16.8491	15.6778	15.3089	15.2741	15.7912	15.538	16.7366	16.8665	15.8661	15.8851	16.4078	16.2929	15.871	15.824	14.3341	14.4133	15.0953	15.0784	14.9453	14.7597	15.3517	15.2029	15.6312	15.6932	15.9907	14.5934	15.2958	15.34	14.7602	14.6168	15.5651	15.5448	14.7811	14.8017	15.0089	14.94	14.6738	14.843
2	O75348	ATP6V1G1	551_AAEKVSEAR_2	12.6672	13.3967	12.0244	11.995	13.2174	13.5224	12.1229	16.6766	12.4034	12.1027	11.7452	12.3627	11.8539	12.6829	14.3372	13.4463	12.4681	12.3903	12.3679	13.9584	12.7544	12.7335	11.2385	12.0202	12.7447	12.1374	12.944	11.9761	12.1003	12.1326	13.1295	16.3121	13.3009	12.0795	12.6971	12.622	11.2065	12.3999	13.0769	12.3844	12.1456	12.4283	12.077	12.5333	11.6929	11.9455
9	O75351	VPS4B	169322_SLSNTKPTVNEHDLLK_4	15.9483	16.1259	15.0373	16.1028	16.4399	16.5296	15.5271	16.4876	14.4687	15.9025	15.8508	15.8209	15.3057	15.6563	15.7805	15.831	15.6625	15.4853	16.2982	14.8028	15.7357	15.6429	15.2531	15.4278	15.769	15.8144	15.7166	15.8795	15.6138	15.7949	14.7033	14.7734	13.2434	15.7705	15.7174	14.6927	15.9489	15.9529	15.733	15.5485	14.5625	15.8585	15.4356	15.3327	15.5409	15.8563
1	O75352	MPDU1	157141_RLLVPILLPEK_3	11.8338	12.0341	11.404	11.6372	12.1772	11.0567	10.7486	11.2165	9.14893	11.9944	10.5781	9.74341	12.5868	11.9542	12.8035	12.2713	10.3617	12.5595	11.4026	11.3681	11.2279	12.3356	10.3414	11.6245	11.0356	9.24585	10.9255	9.27662	11.0458	10.6306	10.0252	12.5083	11.9041	11.7393	14.7042	9.22925	10.1499	10.8624	10.6463	11.5102	12.0058	10.0789	12.2076	9.84056	11.7522	10.1619
3	O75356	ENTPD5	104103_LATLGALETEGTDGHTFR_3	14.5375	13.6165	14.1498	14.4655	13.9204	13.3468	14.3549	13.9695	13.1182	13.7639	15.5295	15.6926	13.7174	14.1574	14.2998	12.7528	15.5505	15.1516	14.521	13.3941	14.8283	14.357	14.0342	13.8202	13.0196	14.8296	14.2675	13.6975	14.1577	13.8856	15.2463	13.5076	15.4658	15.2672	12.5217	13.9769	13.1199	14.0201	13.9296	14.2379	15.0915	14.9548	15.7509	15.3138	14.5098	14.3979
2	O75362	ZNF217	21644_C(UniMod:4)IPQLDPFTTFQAWQLATK_3	13.7211	11.4074	12.8772	13.3733	13.4188	14.3924	13.3235	13.0588	13.2346	14.2432	14.0696	13.3002	12.8806	12.7654	13.8989	13.8341	14.4217	13.3071	13.078	13.5141	13.6023	13.1078	13.037	13.4552	13.2279	13.7516	12.9927	13.9237	13.5273	13.2416	15.6121	14.7738	14.4107	13.2355	17.2374	16.9136	12.2524	14.1321	13.0413	13.0313	12.7935	13.0733	13.7734	12.9507	15.2393	13.4436
7	O75363	BCAS1	182214_TITPPEPEPTGAPQK_3	14.26	14.2363	13.4323	12.3188	12.5871	12.9466	12.9565	13.3498	12.9864	12.731	13.1206	12.1064	13.6898	13.5091	13.1413	13.4175	12.5079	13.6798	13.3548	13.2811	13.1975	12.9132	12.9661	12.7374	12.732	12.926	13.3965	12.6011	12.2393	12.6832	14.4331	12.5699	13.7159	12.3508	13.2909	13.165	13.3941	12.7498	13.3723	12.4227	11.2709	12.0657	12.7889	12.6707	12.7949	13.1481
11	O75367	H2AFY	25222_DDLGNTLEK_2	16.4088	16.2193	15.2477	15.3304	15.8774	15.6678	16.2674	16.2754	15.6759	15.575	15.0024	14.9106	15.9204	15.795	16.5049	16.4385	15.8505	18.0282	16.4265	16.4447	16.1081	16.1338	14.3631	14.2487	15.5753	15.6715	14.3757	15.4498	15.5283	15.549	15.4072	14.6402	15.7286	14.8225	15.8394	15.8362	14.99	14.9787	15.7402	15.7895	14.8923	8.29492	14.7696	14.9361	15.3755	15.6775
7	O75368	SH3BGRL	207041_VYIASSSGSTAIK_2	16.1192	16.0426	16.1074	16.0051	16.4386	16.1651	16.3645	16.3935	17.95	16.5448	16.4432	16.5794	16.9178	16.8095	16.5763	16.304	16.3399	16.3123	17.8464	17.6928	18.0285	18.0973	15.3425	15.3408	16.0865	16.0924	16.3814	16.1655	16.198	16.1584	16.9482	16.9053	17.5373	15.6503	15.9838	15.8426	16.2212	16.1556	16.3834	16.3135	15.8996	15.8922	17.1682	17.2592	16.0569	16.2919
67	O75369	FLNB	50453_FADEHVPGSPFTVK_3	19.2069	19.2202	17.6568	17.7971	18.1849	18.0327	18.4347	18.3683	18.2572	17.7991	16.5854	16.8262	17.4209	17.9053	17.5047	17.0439	19.0103	18.9675	17.4274	17.1118	18.2905	17.8324	17.0935	17.0804	17.3443	17.7826	18.0153	18.2499	18.234	18.4888	19.2396	19.3036	18.3683	17.2627	19.3039	19.15	17.7039	17.6945	17.3323	17.5387	16.961	17.0546	16.9433	17.0992	18.9125	18.5944
4	O75376	NCOR1	87746_IMPLPAGGPSISQGLPASR_3	15.4069	15.2098	15.5429	15.5042	15.2912	14.8139	15.1439	15.0125	15.425	13.3145	11.5632	15.3041	15.648	15.4925	15.2592	15.5783	14.875	15.1341	15.3282	15.3469	15.2524	14.9782	14.3731	14.3718	15.2356	15.0485	15.2208	12.8134	14.9534	15.1803	15.2722	13.8863	14.9381	15.2711	15.3764	15.4295	14.7449	14.7361	15.0012	15.1143	15.0563	15.0719	15.163	15.3879	14.8688	14.3943
1	O75379	VAMP4	155762_RHLNDDDVTGSVK_3	15.0099	14.9763	15.4441	15.0392	15.7211	16.2239	14.5845	15.0677	15.3284	14.4211	14.6513	13.836	14.3981	14.7849	14.7996	15.386	14.5238	13.1272	15.2933	14.5146	15.4745	14.3002	13.8941	14.4054	15.3056	15.9103	14.2204	13.3711	14.9008	14.6305	15.0344	15.5087	15.5697	14.5526	15.1916	14.2203	14.528	13.374	14.3214	14.1204	13.6143	13.9063	14.9124	14.7415	14.2046	13.9713
1	O75380	NDUFS6	204528_VTHTGQVYDDK_3	15.218	15.3183	13.2843	14.258	14.799	14.7256	12.8842	14.5082	14.3379	13.5585	13.8658	14.5747	14.6257	14.1807	14.9576	14.6837	14.2594	13.8915	14.7281	14.0214	12.4602	14.4655	14.3642	13.0199	14.4353	13.9694	13.0604	13.0844	14.9262	15.135	15.304	14.7799	13.4367	14.6186	13.6604	13.6512	13.5031	14.0299	14.417	14.8488	14.3726	14.4453	14.9452	14.4112	14.0894	13.5014
1	O75381	PEX14	62330_GGDGQINEQVEK_2	15.299	12.5984	12.6897	12.2085	12.316	11.4774	13.5288	13.4011	13.2983	12.6765	12.7405	11.4262	13.3608	12.4334	13.6997	13.109	12.3713	13.0763	12.8822	13.2543	14.2438	13.245	14.251	13.5475	11.7381	6.07202	12.4049	13.1111	12.6113	12.2709	13.3908	12.2863	13.1876	11.7656	13.2419	12.96	12.5732	12.3536	12.0519	11.3322	12.4933	11.8408	13.7328	11.852	12.2286	12.2831
3	O75382	TRIM3	93376_KAEALAQISAAFEDLEQALQQR_3	15.0021	14.8418	15.6107	15.3978	14.4583	13.7052	14.5395	14.3216	14.2644	14.2825	15.7525	15.7089	15.1836	14.109	14.3469	14.2388	14.5748	14.0019	13.8448	14.1106	14.2409	14.2135	15.8211	14.9884	14.9125	14.9029	13.9958	16.4537	15.2327	15.7372	13.9756	14.703	14.2745	14.9088	13.9425	14.5014	14.9072	14.6127	14.5181	15.0534	15.7761	15.2914	14.184	15.3061	13.9385	14.3211
23	O75390	CS	92370_IVPNVLLEQGK_3	18.3517	18.2658	18.9621	18.8662	19.2133	18.9328	18.8796	18.957	18.8702	18.5153	18.968	19.0984	19.5054	19.1938	19.0417	19.0519	18.9736	18.8794	19.8779	19.6269	19.3544	19.5131	17.168	17.207	18.8304	18.606	19.7562	19.5467	19.1379	19.0051	19.1323	19.0981	19.4428	19.0103	17.8005	17.698	18.3914	18.3349	18.4956	18.3879	18.489	18.5474	18.8746	18.8181	18.5475	18.7442
1	O75391	SPAG7	49550_EVSDFIQDSGQIK_2	10.7811	11.6994	14.3034	14.6368	11.4704	11.3129	13.2716	9.95117	10.4029	8.90238	10.4113	15.8877	10.6951	10.082	11.9156	12.1487	12.6789	13.3102	11.4544	10.2117	16.0737	11.1426	12.7787	16.4266	14.7815	10.4885	14.4088	12.3369	11.7188	12.0623	12.0148	11.3109	10.9563	8.98724	12.1205	13.5701	12.2818	11.4323	11.5294	14.8109	12.8633	12.1878	15.2543	9.90144	14.5626	12.8211
4	O75396	SEC22B	198923_VLLTM(UniMod:35)IAR_2	16.2012	16.3354	15.9657	16.2371	15.1972	15.8948	16.4846	16.3042	17.1143	16.4985	16.3803	16.5128	16.6307	16.7536	16.2729	17.0809	16.5321	15.1158	15.9465	15.1006	16.6012	16.8534	15.1931	15.0928	16.2658	16.1086	15.5737	16.0478	16.1901	16.244	16.1901	14.9319	15.9297	15.8007	16.188	15.6136	15.095	16.7441	16.156	16.3421	16.4447	16.1545	17.0557	16.5017	15.6838	15.7622
10	O75400	PRPF40A	146218_QETVADFTPK_2	18.2574	18.2291	19.2396	19.115	16.2422	18.6352	19.0418	18.9892	18.9423	19.3117	19.5056	19.3115	19.3697	19.4199	19.1756	19.1632	18.6609	18.6607	19.7565	19.7223	19.2713	19.1872	18.1558	18.2572	19.3765	19.2967	19.015	18.9126	19.4504	19.4195	19.5466	19.5819	18.1774	18.8839	18.5879	18.5152	18.8706	18.9073	19.3766	19.2647	19.4579	19.5131	19.2581	19.115	19.1811	18.9726
1	O75410	TACC1	7880_AIGGEFSDTNAAVEGTPLPK_3	15.0722	14.5589	13.9444	13.6783	13.9371	13.1986	14.1795	14.0285	14.7339	14.6336	14.8043	14.8168	11.6374	14.5025	15.589	15.4725	14.3762	11.0577	14.6595	14.4726	13.9184	14.067	13.1795	13.6147	14.2183	13.9716	12.6125	12.6015	13.6207	13.6773	12.9676	13.0143	14.0486	13.1589	13.9657	14.2663	9.01256	13.3661	14.0724	14.2909	12.9691	13.2611	14.1843	14.3885	13.72	13.3449
1	O75414	NME6	140591_NTTHGSDSVVSASR_3	12.1248	12.0465	12.5524	12.7547	12.6904	13.2271	12.623	12.3995	13.4289	11.975	12.2063	12.6452	11.4478	12.0308	13.1671	12.5494	11.7614	12.3387	12.8686	12.3085	12.2846	12.4554	13.2982	12.2821	12.4	12.357	13.0721	13.0237	12.3679	11.8349	12.1912	12.8132	11.4815	11.2214	12.9818	13.3255	11.8647	11.9756	12.1544	12.2488	11.6294	11.6282	11.7299	12.3477	12.2098	12.1383
1	O75420	GIGYF1	100103_KQQELAAAALYQQLQHQQFLQLVSSR_4	10.6022	9.85926	11.3366	9.87639	9.96536	10.3063	11.2367	11.0612	8.25074	9.6601	10.5783	12.8069	10.9992	10.4529	10.7239	10.8622	10.4118	10.4468	10.3159	10.7922	10.7736	9.71553	9.50255	10.5579	8.98133	10.1016	11.0664	10.4085	10.8673	10.0129	9.28063	10.6496	9.14403	11.1915	10.7419	11.1332	11.4633	10.2934	10.4744	9.39508	10.0414	9.7411	10.4303	10.5354	10.5033	10.4498
1	O75427	LRCH4	22097_C(UniMod:4)LNPALGNLTALTYLNLSR_3	9.65587	9.80625	12.6106	10.7556	11.4664	9.82686	9.85872	11.0684	10.7362	10.1623	9.31043	13.3749	10.6643	11.2034	10.3655	9.58074	10.3733	10.5898	10.2455	10.0872	8.66831	9.06936	12.1305	12.1215	8.50066	9.48411	10.2391	11.5261	9.61287	9.25833	8.89467	10.3349	11.4887	12.3586	11.5793	11.4823	10.6962	11.4936	13.6984	13.0744	12.5304	12.2525	11.1386	12.3717	11.1065	11.8618
3	O75431	MTX2	63660_GHSLSDGLEEVQK_3	15.0338	15.41	14.6725	13.8929	15.3905	15.7647	14.8194	15.2301	15.1937	14.1121	14.613	14.8199	14.9935	15.0053	15.2847	15.3615	14.9025	15.0955	15.4072	14.3049	15.0865	15.1702	13.4935	13.8098	14.4395	16.1553	14.0047	14.7961	14.7224	13.97	15.0957	14.5549	13.9314	14.2131	15.3306	14.9835	14.1753	14.0278	14.0279	14.6078	14.5868	13.9735	14.5677	14.6168	13.8921	14.1596
13	O75436	VPS26A	107636_LFLAGYDPTPTMR_2	12.2978	13.459	15.169	15.7479	12.8282	12.6281	12.3438	12.81	11.7367	11.3256	15.4853	15.3987	13.7002	14.9668	13.2247	11.0371	13.2308	13.6713	13.3828	14.0506	13.1109	14.8884	16.0762	15.6517	15.385	15.6613	15.582	15.6668	15.2109	15.3839	13.1533	12.5526	14.8801	15.9369	13.6601	13.8531	15.8159	16.2623	15.9638	16.035	15.8109	15.9372	14.784	14.9708	15.7493	14.6413
8	O75439	PMPCB	175001_STQAATQVVLNVPETR_3	15.4233	15.3494	15.3861	15.5258	12.9207	15.0689	14.9482	15.6224	15.9395	15.6583	15.8462	15.9309	15.7883	15.4874	15.2172	15.563	15.497	15.4817	14.9011	15.9382	14.9627	15.6686	14.766	14.8939	14.9708	15.6567	15.1333	15.4162	15.3767	15.0602	16.5972	16.6519	15.1037	14.6141	15.4633	15.4213	15.2039	14.1447	13.3011	15.3956	15.4238	15.3944	14.7398	15.3023	14.517	14.4345
1	O75448	MED24	170940_SPEGLLGVLGHMLSGK_2	9.72456	9.53031	10.5553	11.651	9.4169	10.697	11.9578	9.77223	9.5651	10.9414	9.41141	10.8185	10.1165	9.33595	8.23974	9.8613	10.0528	11.3549	10.8755	14.1257	12.8652	8.09758	9.6594	10.1368	8.68686	11.2136	9.76925	9.76925	10.7789	10.9909	9.7268	9.7268	8.32817	10.7606	8.99786	11.9914	11.1936	11.1375	10.948	10.1205	10.1541	11.7278	10.542	10.554	8.45666	9.96107
7	O75475	PSIP1	203836_VSQVIMEK_2	14.1782	14.099	14.8776	12.8784	14.0754	15.0484	13.1722	14.6613	11.2637	14.5528	13.7811	13.3581	13.1134	13.2657	13.6314	13.6838	13.1613	13.8707	13.8314	13.5894	13.5654	13.0947	12.3828	12.977	13.3662	13.4611	13.3	12.8457	12.7506	13.3867	13.1274	13.3302	13.9504	13.7573	13.8928	13.6125	13.3706	13.4634	12.9122	13.3262	12.7412	13.4717	13.4282	13.7128	13.5674	13.6588
2	O75477	ERLIN1	156208_RISEIEDAAFLAR_3	13.9014	11.7626	11.0213	11.7729	12.7808	15.3206	13.0152	11.0647	12.9299	12.9548	12.3167	12.4718	12.6736	13.1979	13.166	12.9748	12.144	12.8449	13.1067	12.8844	11.9936	11.1078	11.3296	11.7298	12.6381	12.1009	11.7779	10.7353	12.85	12.1931	12.2615	12.4633	11.8992	12.6663	14.1634	12.5265	11.5088	12.4141	10.8533	11.2281	12.4372	12.6701	13.2352	12.4376	11.4207	12.6653
16	O75489	NDUFS3	149430_QLSAFGEYVAEILPK_3	16.8245	16.6791	16.991	16.9304	16.9236	16.8313	17.2186	17.0785	17.0185	16.8222	16.5061	16.6063	17.1872	17.1243	17.797	17.5912	16.9031	16.1828	17.3949	15.9765	17.3828	17.4297	15.6537	15.8192	16.6408	16.548	15.835	16.1216	16.7022	16.8669	16.7692	16.6748	16.8806	16.7708	16.6272	16.5737	16.4025	15.7879	16.4223	16.5925	16.5148	16.3936	16.9047	16.8219	16.9073	16.4972
5	O75494	SRSF10	140698_NVADDTRSEDLR_3	13.5397	13.4473	15.5328	13.3709	12.9667	14.4764	13.9535	12.7688	15.5763	15.7047	14.7392	13.2019	15.4275	13.1081	14.8837	13.9649	14.9177	12.6915	13.2723	14.7153	12.9889	13.4821	14.4644	14.6322	15.8534	8.67565	12.9998	14.0496	13.111	15.4432	14.8663	14.0142	13.872	14.5375	13.1215	13.4937	14.2669	15.08	14.7457	15.3252	14.8018	15.3125	15.1379	15.2162	12.6113	14.6737
1	O75496	GMNN	128532_MIQPSASGSLVGR_2	9.20901	9.79448	9.17964	9.90711	10.7175	11.3901	9.50726	9.64696	11.528	10.5365	9.79165	9.68458	10.0525	9.31866	9.79904	10.9381	10.4055	9.74941	8.54179	10.3655	10.6017	9.68714	9.03127	11.652	10.2654	9.57136	10.4451	10.2685	9.94881	10.1419	10.4396	12.0538	9.95036	10.1384	9.33763	9.57668	11.3727	12.4947	9.4389	9.60137	8.2129	9.68049	11.4704	8.78912	9.07236	9.89824
1	O75503	CLN5	210759_YGDLLGHLK_2	14.5463	14.6981	11.6769	13.0823	11.9449	15.4808	13.908	13.3551	14.7967	12.9282	11.8688	12.4962	12.8587	13.2148	12.17	12.6259	14.3485	14.7643	12.9946	12.4991	13.425	13.7102	13.004	12.9939	11.8006	13.4228	14.5967	14.8328	11.6645	13.8594	14.9918	15.2415	13.4035	12.1998	14.2585	12.6392	11.7371	14.5068	12.7405	12.8589	13.3272	12.126	12.1925	11.0895	13.8311	13.4195
2	O75506	HSBP1	189279_TVQDLTSVVQTLLQQMQDK_3	12.6172	12.253	11.9515	11.4455	13.9819	13.5155	12.3502	12.2761	12.5578	11.4388	10.5652	11.6213	11.7315	12.5665	12.2581	7.02183	10.6887	12.2773	12.5203	11.1455	11.4562	11.4542	11.8425	13.1263	11.1916	12.4021	12.3325	13.0467	13.1363	12.6035	12.0293	11.771	11.2026	12.7159	14.5317	14.5773	12.0761	10.8312	17.5821	11.2769	11.368	12.1216	11.6155	12.0599	12.7777	13.4836
3	O75521	ECI2	17011_ATEMLIFGK_2	16.5504	17.1624	16.827	16.8552	17.1935	17.7989	16.0028	16.0221	17.2611	17.3745	16.4039	15.8893	17.4426	16.9621	17.3471	16.6407	17.1438	16.4426	17.4819	17.6411	17.34	16.266	18.2077	17.915	17.0554	18.2214	16.755	16.6531	15.2903	16.922	17.8567	17.6872	16.8735	17.6826	17.0408	16.7428	18.0453	16.9284	14.795	17.0463	15.9724	16.6845	16.9338	16.6041	17.2298	17.2031
1	O75529	TAF5L	34373_DVIEQLQTTQTIQDILSNFK_3	8.8416	10.6917	9.12541	10.4033	9.01168	10.3774	9.89879	9.85423	10.7379	7.80403	9.88214	9.93486	9.9859	10.7811	10.1706	10.0574	10.4321	10.8685	9.86717	9.94277	9.97775	10.8892	9.92923	9.7908	9.21603	10.3302	10.0364	10.621	9.85452	9.96688	10.9933	10.3823	10.2515	10.6056	10.4046	9.38553	13.2258	11.9307	9.5948	10.6557	10.9571	10.1922	10.3584	9.97345	10.8093	9.99262
3	O75530	EED	31598_DPNLLLSVSK_2	15.5215	16.1238	15.297	15.3289	15.8011	15.5233	15.889	16.1513	15.8142	15.3951	15.2473	15.5191	15.7855	15.9637	16.4205	16.3996	15.9436	16.2036	16.2305	16.538	16.519	16.3472	13.745	13.9169	15.0911	15.2837	15.2264	15.07	15.1789	15.5551	15.5581	15.6527	14.6093	15.1867	15.3093	15.2368	14.777	14.8128	15.4189	14.2793	15.0712	15.3107	15.1413	15.2008	15.2253	14.7745
8	O75531	BANF1	78343_HRDFVAEPMGEKPVGSLAGIGEVLGK_4	14.4925	13.7785	15.1177	14.9739	14.8593	14.1771	13.1545	13.9809	13.9804	15.0156	15.0571	14.9508	14.1105	14.2044	14.2065	14.23	12.8132	14.3103	14.7242	13.2515	14.4374	14.4497	15.4531	15.8583	14.742	15.0682	15.1628	14.9095	14.7718	14.8993	14.8826	14.0174	14.7571	15.5001	15.7597	15.4518	15.5211	15.5703	15.3101	15.4174	15.3663	15.4343	14.8416	15.0363	15.0316	15.0894
32	O75533	SF3B1	98383_KLSSWDQAETPGHTPSLR_4	16.1047	17.988	16.1017	16.2218	16.9045	16.5639	16.828	16.9561	16.66	16.2883	14.512	15.4473	16.2578	16.2405	15.7854	15.2221	17.7789	17.8795	14.6677	15.5571	16.8313	16.6351	15.7583	15.6995	15.9169	16.1658	16.5353	16.6799	16.6375	16.7966	17.6506	17.9243	16.4556	15.6611	17.9228	17.9449	16.0442	16.1577	15.7024	15.0464	15.61	15.6212	15.6417	15.331	16.8143	17.0897
11	O75534	CSDE1	30988_DNFGFIETANHDK_3	18.6747	18.7363	17.1916	17.0131	17.8496	17.6283	17.7863	17.6748	17.4098	16.8894	15.8373	15.3918	17.1186	17.0362	16.8278	16.3729	18.5742	18.5087	15.7248	16.0299	17.4698	17.4668	16.6286	15.114	16.7843	16.7204	17.3621	17.284	17.6962	17.5413	18.6783	18.6237	17.5252	16.4931	18.6646	10.0266	17.037	17.1023	16.7912	16.6735	16.2551	16.1962	16.227	16.0972	17.8141	17.9997
3	O75558	STX11	1190_AALNEIESR_2	14.8929	15.3957	14.6373	14.5811	15.0576	14.7149	14.5571	14.3641	14.4649	15.2533	14.766	13.8971	14.8147	14.9663	14.1684	14.518	14.8595	14.6647	15.3469	15.0009	14.3074	14.3384	13.4841	13.8058	14.3255	14.5684	13.8469	14.652	14.489	14.648	15.5966	15.2455	13.4268	14.4609	14.0171	14.1655	14.1427	14.2	14.2377	14.2375	13.7239	14.8277	13.7136	15.0225	13.6472	14.2942
3	O75563	SKAP2	60885_GEFAIDGYSVR_2	16.0609	16.8982	19.7339	15.8205	17.6761	15.6852	18.2267	18.2264	16.5804	18.5813	20.0068	19.8407	18.8562	18.8747	15.5595	16.7048	17.2153	17.2768	18.1398	17.7879	18.884	18.9125	20.7022	20.7021	19.5052	19.3041	19.1692	16.7389	19.163	19.1147	15.808	16.9401	18.9424	20.1422	17.5156	17.3647	20.3656	18.4764	20.1584	20.1584	20.2269	20.1916	17.242	19.5212	19.4743	19.5379
5	O75569	PRKRA	117428_LPEYTLSQEGGPAHKR_3	13.7438	14.3932	14.0379	13.945	14.377	14.3416	13.8725	13.9112	14.0696	13.7391	14.7107	14.6454	14.2433	14.6392	14.4268	14.5555	14.8231	14.5795	14.2137	14.5205	14.661	14.4982	14.0835	13.7759	14.2181	14.24	14.4539	15.628	14.155	14.6656	14.8806	14.5986	14.4679	14.1462	14.3858	13.0948	14.3287	14.3848	14.1606	14.1835	14.285	14.2453	14.523	14.6239	14.8714	13.5702
2	O75582	RPS6KA5	107889_LFQGYSFVAPSILFK_3	11.3341	11.6311	11.8848	11.4079	12.0817	11.5944	11.1677	12.2142	10.9621	17.2411	11.7754	9.24684	10.721	11.6145	11.3084	11.0129	12.5222	9.95154	10.9913	11.566	11.2688	11.1818	9.58921	14.2381	13.1048	11.9773	9.39576	13.1366	15.598	13.9969	11.7644	12.9364	10.5894	10.7667	12.0242	10.7525	10.874	16.0017	10.2299	10.3344	11.613	15.8112	10.5271	10.3193	15.7414	13.6729
38	O75592	MYCBP2	93905_KATWIGASGDQTFLR_3	17.3312	15.1949	18.8477	17.8341	16.6882	17.0141	17.5683	17.4342	15.4365	17.5825	17.4511	17.2795	17.4645	17.2043	16.0031	15.8921	16.7526	15.919	17.0642	17.2744	17.8377	13.3877	19.0874	13.1794	18.5949	18.5153	18.2413	18.039	18.0153	18.0131	16.3816	16.5767	18.4666	18.1589	16.9527	16.8892	18.7575	18.702	18.6134	19.3979	18.7738	18.8135	16.6947	16.9555	17.3372	18.8875
3	O75594	PGLYRP1	9341_ALASEC(UniMod:4)AQHLSLPLR_4	12.7439	13.1195	12.826	11.6521	12.5875	9.77679	11.5964	12.7064	12.7979	11.6734	11.7297	12.6906	11.2385	13.3872	13.3004	12.4975	11.9784	12.8952	13.5528	13.2024	11.6093	12.4876	11.2678	11.8351	11.6375	12.3805	11.5708	11.4918	11.7339	12.1133	12.1704	12.3423	13.69	10.2171	12.6987	12.8008	10.463	11.4542	11.2833	12.0274	11.9092	12.5058	12.4119	13.1158	11.1375	11.7693
2	O75607	NPM3	120839_LSC(UniMod:4)QPMLSLDDFQLQPPVTFR_3	12.6523	12.0739	12.0118	13.1206	11.2058	11.9808	11.4581	11.1251	12.2028	12.8193	11.9466	13.485	11.9445	13.1524	11.3683	12.4164	12.662	12.7634	12.5591	12.9899	12.9522	13.1079	12.9201	13.038	12.2393	12.9798	13.1695	13.8724	12.2328	12.3978	12.7998	12.77	12.9895	13.7914	11.8307	12.3069	13.7142	13.8013	13.5647	13.5064	11.5794	13.6967	13.1291	11.1741	13.8251	13.4621
3	O75608	LYPLA1	184226_TLVNPANVTFK_2	12.6054	12.5258	15.4011	12.947	14.4718	12.5501	14.4075	14.4498	12.0448	14.6214	15.8656	15.784	14.9557	15.0191	14.1379	11.6767	13.6082	13.9873	12.1426	14.7884	15.3216	15.2824	16.5035	16.6103	15.3352	15.5352	15.3242	11.6544	11.6603	15.415	11.9311	12.5102	15.1179	16.063	13.5143	11.7634	16.146	12.0207	16.0472	16.1626	16.0263	16.1771	11.9205	15.4291	15.7843	14.53
3	O75616	ERAL1	205920_VVLLGAPNAGK_2	13.7696	15.1063	12.4038	13.5697	13.8243	12.2671	14.2705	14.2125	13.9673	14.3052	13.5912	13.038	13.1706	14.1977	14.6753	13.4086	13.4338	13.6079	14.1825	14.1958	14.2886	14.5234	14.4908	13.5021	14.2245	14.3657	13.372	13.5109	13.7089	13.4859	14.3457	12.5593	14.236	13.9562	14.0058	14.2464	13.2721	14.4459	14.2003	14.0625	13.931	13.7386	13.4462	13.3175	14.378	14.519
3	O75629	CREG1	57999_FVTHVSDWGALATISTLEAVR_4	12.7415	13.4241	13.6183	14.1606	12.0235	13.6843	13.3599	13.8353	13.9898	13.9433	13.6046	13.8014	13.6238	13.6228	13.5409	12.7535	13.2778	13.8831	11.6311	13.6614	13.6978	11.0884	13.2088	13.0527	13.7947	13.7542	13.2681	13.6116	12.0588	13.8063	14.3482	14.8056	10.8181	13.268	13.1232	12.2542	13.4252	12.8305	13.5945	13.4873	13.4213	13.5581	13.38	13.4722	13.5496	13.5904
2	O75636	FCN3	210912_YGIDWASGR_2	16.8069	16.4858	15.3103	14.7059	13.1562	15.531	18.5612	18.4826	15.4262	15.869	13.9097	14.5285	15.8712	17.3949	13.7075	16.5675	17.014	16.8401	16.4539	13.5322	14.5879	13.3086	13.3636	14.5724	16.1563	15.2117	15.0306	14.5512	14.9564	15.33	13.5348	16.2084	14.9896	15.4555	16.4434	16.3901	15.1238	15.0557	14.6933	14.8237	14.4616	14.5496	14.4203	16.2393	14.7049	15.5146
42	O75643	SNRNP200	131145_M(UniMod:35)TQNPNYYNLQGISHR_3	15.939	15.5849	17.4955	17.666	14.9563	14.6003	16.0508	16.2587	15.6124	16.7778	18.083	17.7897	17.1168	17.0439	15.839	15.6343	15.5316	14.7597	16.2569	15.8848	16.9207	16.6631	18.2957	17.9776	17.547	15.0963	17.6534	17.7038	17.3685	17.4086	15.1228	15.3003	17.6228	17.9881	15.8398	15.8615	15.4856	18.0625	17.8853	18.0692	16.4644	18.1533	17.6474	17.4669	17.751	17.6346
3	O75663	TIPRL	81904_IDPNPADSQK_2	13.473	13.0369	14.281	10.9964	14.1869	12.623	13.751	13.3281	12.4311	12.2584	12.8066	13.6454	11.382	13.1218	13.4082	13.6464	12.889	13.0908	12.303	12.2923	12.935	13.2293	12.891	12.8744	13.3902	16.6276	13.3895	13.1968	11.9905	13.0086	13.3229	13.4548	13.1265	12.7211	13.4465	13.3281	13.4246	11.1287	13.5528	13.0997	11.9622	13.0654	12.7492	12.3361	13.6437	13.4854
1	O75665	OFD1	149288_QLQDEIEHSAQLK_3	15.5373	16.6084	14.8095	14.5575	15.2515	14.7919	15.3199	15.4492	15.1257	14.5447	13.1514	14.1027	14.3055	14.5794	14.5349	14.3629	16.2713	16.2666	13.8496	13.6224	14.8932	13.8115	14.3635	14.1976	14.3798	14.3505	14.8923	14.848	15.3752	14.9561	16.8494	16.7377	15.2443	14.0855	16.5863	16.7259	14.3539	14.587	14.4954	14.3282	14.0553	13.8414	14.0494	13.958	15.2682	15.8592
1	O75674	TOM1L1	17067_ATFAGVQTEDWGQFMHIC(UniMod:4)DIINTTQDGPK_3	10.3595	9.45387	10.2377	9.86762	13.2149	8.87872	10.3657	10.2956	9.49521	12.9197	8.81304	9.81294	9.78324	11.0162	9.47537	9.62178	9.13489	9.13489	10.859	8.98352	10.5714	10.6624	11.8824	10.0662	9.76951	11.5088	10.8993	10.3844	10.9813	10.5373	10.471	11.3536	10.748	11.634	9.13484	10.5277	11.4078	11.834	11.0369	13.125	11.0147	9.87031	10.6154	10.0579	12.2694	12.2694
3	O75676	RPS6KA4	74652_HFSESEASQILR_3	13.2625	14.1399	13.5173	14.212	14.1765	13.775	13.8474	14.0822	14.2788	14.0909	13.8738	13.6222	12.7401	12.9125	13.5253	13.1059	13.967	14.0899	14.3454	13.4932	13.14	14.5922	13.4928	13.8889	13.9536	14.727	12.6985	14.5427	14.0147	13.9293	12.8814	14.4706	13.551	13.7522	14.6006	13.1903	13.9028	13.4836	12.5697	14.1266	12.9608	13.8585	13.9668	14.4982	13.8345	12.5729
3	O75683	SURF6	104989_LDELRGQDEGKAQELEAK_4	14.8629	15.0627	15.0398	15.4194	15.2906	13.3115	14.6726	15.3239	14.8679	14.5731	14.5712	14.6102	15.1399	14.5976	15.086	14.9937	15.1992	15.1553	15.2557	15.1648	14.639	14.5613	13.9408	14.0106	15.0474	15.0085	15.0972	14.9718	14.2137	14.3792	14.6475	14.2405	14.007	13.8608	14.5601	14.7209	14.829	14.5591	13.9733	13.9954	14.2982	14.2476	14.2714	14.0726	12.4498	14.7373
2	O75688	PPM1B	157982_RNVIEAVYSR_3	15.7701	16.014	15.9242	16.1475	16.2955	16.3481	16.109	16.0353	16.087	15.9376	15.9904	16.0342	16.2281	16.3029	16.2165	16.424	16.2557	16.1915	16.6347	16.341	16.3034	16.4106	14.7579	14.7836	15.7805	15.5702	16.6061	16.3756	16.2712	16.0781	16.7273	16.6988	15.1965	16.022	15.4851	15.4737	15.7499	15.5122	14.579	15.712	15.6458	15.735	16.0276	12.8284	16.1243	15.5998
3	O75689	ADAP1	82489_IEHLNATFQPAK_3	15.7382	14.8835	14.6422	15.4461	15.4294	14.8404	15.2739	15.8718	16.7987	15.4852	15.1626	14.7403	14.9871	14.8387	15.425	15.4818	14.8931	15.139	15.2308	14.9251	15.6148	14.8545	13.8339	14.2406	15.4062	14.5011	14.7705	15.0293	14.1885	14.6551	15.0932	15.1066	15.545	15.2666	15.5549	14.8837	14.2899	15.1437	14.3878	14.6011	16.6041	14.5121	15.0674	14.7351	14.0155	15.3647
3	O75691	UTP20	206042_VVNDEEVVR_2	12.7632	12.774	12.5643	12.1375	9.90579	10.9803	12.8294	12.3865	11.1989	14.4057	12.0544	14.192	12.5472	12.1632	12.9114	12.7382	12.3863	12.5796	12.8581	12.593	14.0006	14.4289	11.3325	11.452	12.6447	12.3609	12.0403	13.4837	14.3819	12.4757	14.7576	15.4783	14.3077	13.521	12.1771	14.7324	13.5834	14.293	12.0761	12.1919	12.2459	12.242	12.4331	12.6823	13.506	12.9769
14	O75694	NUP155	102615_LADMHSTEISLQQR_3	15.8075	16.2442	15.7613	15.2392	15.8713	14.9766	15.9863	15.431	13.7172	17.2606	15.6709	13.8628	12.2441	13.5989	15.3329	15.7707	15.7051	15.6071	11.9882	15.3146	15.7861	15.4037	15.4622	15.2663	15.6737	15.5245	15.215	14.3776	14.4258	15.7483	16.5275	14.8138	14.9925	16.0286	15.8573	15.8197	15.1492	15.1976	15.6416	14.3279	15.192	16.2391	15.7678	13.6655	15.3423	14.7939
1	O75695	RP2	13105_APDFLPLLNK_2	14.3914	14.2105	14.2144	14.3535	12.9662	14.1057	14.2524	14.4228	14.3844	13.2438	14.0948	14.2243	14.2103	14.434	14.1841	14.309	14.3692	14.4772	14.5844	14.7182	14.6492	14.3451	13.864	13.6166	14.0918	14.3367	14.2687	14.2458	14.2854	14.6244	15.4759	15.4767	12.8552	13.8566	14.3329	11.934	12.0854	14.0001	14.1405	14.2706	14.2577	14.0708	14.1238	14.2393	14.0744	14.4646
9	O75746	SLC25A12	104062_LATATFAGIENK_2	15.6093	14.0885	14.7626	14.3318	11.1578	14.7414	14.396	13.5703	14.1794	15.9068	17.9393	13.9915	16.6707	12.9548	14.7626	14.2545	16.7149	15.8568	14.8916	18.1825	14.7046	12.9908	13.7733	14.7985	13.9156	13.8714	14.849	18.5611	15.3681	13.4365	14.035	13.9447	16.7966	15.4433	16.4903	13.0082	14.5865	13.9934	13.8676	14.0664	13.8309	13.7713	16.403	14.3652	18.8927	15.6965
1	O75764	TCEA3	132263_NAMTQEAIR_2	15.8278	15.533	13.449	15.6098	14.3966	12.9656	14.2392	16.0358	14.1225	15.8006	14.596	16.3338	17.5708	14.9937	15.8834	15.2876	17.0171	15.3041	16.3174	15.9323	12.1426	13.0508	14.8382	12.8492	12.7986	15.9421	15.0113	15.9332	12.6195	15.918	14.3939	16.1012	15.9597	15.7115	16.2868	15.6042	13.001	13.783	15.9589	10.936	16.0219	13.6777	15.0483	16.2953	16.6869	15.9033
2	O75781	PALM	44717_ENAAAPSPVR_2	15.4087	14.8775	13.0317	17.5724	14.9484	13.7741	15.0133	15.4808	13.4643	15.176	12.9677	13.0815	15.6869	15.4397	15.9283	15.0525	15.0509	14.3034	15.0048	18.8136	13.5848	14.7109	14.6546	17.1344	12.8503	13.8026	12.7407	13.8286	11.9621	12.8956	14.0847	12.5328	12.9781	13.4618	14.391	15.0234	12.2899	12.1299	12.5529	12.7035	11.9373	14.6982	13.6474	11.8731	11.9558	15.5142
1	O75787	ATP6AP2	107878_LFQENSVLSSLPLNSLSR_3	12.3959	13.0707	11.5191	10.7479	11.7477	13.1622	12.2073	11.3837	12.3649	10.6928	11.8199	12.0643	13.0209	12.5049	10.4813	12.5702	11.2519	10.5728	12.9382	13.4346	13.4823	13.4665	13.2948	12.4816	13.4599	11.1461	13.0618	11.0682	9.61444	13.5	11.5943	12.1906	12.799	12.2837	12.1726	11.1665	14.1473	12.0292	13.6498	11.685	13.3056	11.2329	11.9999	12.2971	11.7758	13.7393
3	O75791	GRAP2	120905_LSDHPPTLPLQQHQHQPQPPQYAPAPQQLQQPPQQR_5	13.3018	13.1138	15.3697	13.064	14.888	15.033	14.767	14.5244	14.3551	14.9859	15.6763	15.8543	14.8219	15.5098	15.7919	14.7875	15.6039	14.2384	15.6215	13.7874	15.9107	15.2042	16.2209	16.4044	15.2433	15.5975	15.4631	17.1635	17.3023	13.7877	13.9688	14.335	15.0157	15.5052	14.0861	14.6324	16.0745	15.4208	15.9029	15.962	15.7765	13.6135	14.3322	15.268	15.4409	14.6007
4	O75792	RNASEH2A	122054_LSSPVPAVC(UniMod:4)R_2	16.4447	16.2205	20.5889	20.3656	18.0022	18.4798	18.4164	18.4505	18.371	19.2839	18.5188	20.2089	18.2711	19.8526	15.6952	15.7563	17.7136	17.6944	18.3659	18.8705	19.1813	20.0476	21.3288	20.901	20.3125	18.5812	19.6752	19.8643	19.6269	19.49	16.694	16.9827	20.2268	21.0702	17.6551	17.8463	18.2985	20.1109	20.9012	19.9922	20.6759	20.8636	18.3798	20.6197	20.3854	18.1248
1	O75794	CDC123	40984_EHVLHC(UniMod:4)QFSAWYPFFR_4	13.8677	13.1347	13.2706	13.4077	14.475	13.4112	13.5526	13.4548	13.8547	13.1334	12.8739	13.619	13.479	13.3051	13.4702	12.9248	13.3893	13.3601	13.8132	12.7225	13.2664	13.4851	14.5175	14.2131	13.7152	13.2948	14.0408	13.1539	13.3264	13.4171	13.8205	13.7494	13.006	13.4382	13.8795	13.2132	14.2117	14.4694	12.9552	13.8307	13.0892	12.7696	13.2729	13.0466	12.9798	13.826
2	O75795	UGT2B17	132889_NDLEDFFMK_2	14.5408	13.6475	8.70655	14.758	12.7972	14.4358	15.2028	14.5852	14.1551	14.5374	12.2776	14.9829	13.222	13.0391	13.1639	15.0441	13.6762	12.3377	12.5325	13.2158	14.4893	14.4332	15.3981	15.577	15.0115	15.1814	13.2709	15.0036	15.4468	13.5217	13.5235	13.9715	15.226	15.0042	12.8616	14.3408	15.1022	15.1756	12.8163	14.134	14.2841	14.7648	14.2993	14.7737	14.9687	14.2724
1	O75817	POP7	59587_GAVEAELDPVEYTLRK_3	10.3453	10.6342	10.3072	9.85831	10.7092	10.4144	10.8687	10.5853	11.4512	11.0173	12.2528	9.6262	10.2552	9.95252	10.4371	10.4784	10.5446	11.2542	10.2467	10.6184	9.89784	10.0664	8.59284	9.68216	9.97739	10.1305	10.2382	11.4953	10.0065	10.6948	10.7553	11.0411	11.2765	9.46261	10.5691	10.3616	10.4777	10.9589	10.7501	10.467	13.5282	9.08545	10.1882	12.8298	10.4738	10.3128
2	O75818	RPP40	20007_AYLC(UniMod:4)TITGFILPEK_2	17.1003	8.70113	8.9835	17.663	10.1792	13.6442	9.83151	9.11506	7.7169	9.31476	8.17431	8.84602	8.1522	9.48657	16.9312	9.84612	17.6032	8.2472	9.87583	9.57043	9.32266	8.38616	9.15955	9.20093	10.8982	9.20248	9.15275	15.8339	9.44293	8.88034	17.1735	17.1735	10.8108	9.36543	9.75855	16.417	15.546	15.546	9.07765	9.74838	9.55955	16.8402	9.77298	10.3728	16.6455	15.8123
8	O75821	EIF3G	61450_GFAFISFHR_2	14.5063	14.4179	15.2627	13.8319	14.0666	15.6605	15.4863	14.3544	14.6184	14.7822	15.1805	15.1438	15.638	15.7734	14.5979	14.265	13.1478	12.3578	16.0642	15.0865	14.0167	13.7786	14.8235	14.8119	15.1495	14.082	14.4919	15.0129	13.6688	14.9012	15.6223	14.5335	15.0666	14.7082	14.6399	14.8207	14.5131	15.1732	13.5199	15.2119	15.1359	15.3803	14.9258	13.5803	14.8348	15.3981
3	O75822	EIF3J	91514_ITNSLTVLC(UniMod:4)SEK_3	13.6159	13.6089	12.7086	13.6117	14.0861	11.9096	14.0839	13.9285	13.2871	13.6043	12.5415	13.6312	13.6482	13.2879	14.8315	14.5561	12.8316	13.7273	14.5006	13.7218	13.8678	15.4031	13.7516	13.4076	12.5522	13.8844	13.3369	12.9993	13.0028	12.987	13.2034	13.5014	14.0148	11.6699	12.8982	13.6541	13.0685	12.991	12.5646	12.9512	13.2039	12.9634	12.7382	13.8694	13.5947	13.1899
3	O75828	CBR3	53189_FHSETLTEGDLVDLMK_3	12.5115	12.8069	11.9577	12.4989	12.888	12.6173	12.2917	12.7205	13.3291	12.5272	12.8157	12.4696	12.9685	12.8902	12.7249	12.4209	13.4608	11.8836	13.0542	12.6456	12.6506	13.5921	11.7459	14.5657	13.6393	12.723	14.4307	12.0311	12.2718	12.0492	12.957	13.171	12.5949	12.3216	12.5305	12.4739	12.4509	12.6726	12.1905	13.7303	12.4056	12.2074	13.3861	12.4924	11.4204	11.8537
3	O75832	PSMD10	139139_NRHEIAVM(UniMod:35)LLEGGANPDAK_3	13.1564	12.8186	12.8863	12.685	12.9431	12.8883	12.43	12.5892	12.1207	12.067	12.3198	13.1186	12.6796	12.7363	12.9207	12.9258	12.0806	12.8968	13.2603	12.958	12.6072	12.7456	12.1295	13.0526	12.6292	12.5835	12.7128	12.9363	12.2098	13.0134	12.6917	12.7572	12.9953	13.2554	14.5347	12.6069	12.8211	13.5943	13.2721	12.3512	13.2336	12.1333	13.0196	12.3017	12.0934	13.2805
1	O75843	AP1G2	78479_HRPTVVEC(UniMod:4)LR_3	15.1822	15.3884	15.3572	14.2372	14.1146	14.4261	16.5162	16.3295	14.8829	14.4324	15.3605	14.8073	17.066	15.7607	15.0709	15.2814	15.5867	15.3553	16.1872	17.6993	14.3812	14.5416	13.0145	15.7078	13.678	14.2737	14.923	14.1852	14.807	15.1369	14.8533	14.2411	14.376	17.3714	13.928	15.4003	14.9219	13.79	14.8962	14.5785	13.6512	15.7307	14.2388	14.393	14.2675	12.4444
4	O75844	ZMPSTE24	156288_RIVLFDTLLEEYSVLNK_3	14.4969	14.1991	15.9886	16.4448	14.5068	16.4195	14.668	15.0993	15.2846	15.0909	16.3061	16.4163	15.99	15.2188	13.9291	15.3225	14.952	14.5589	14.006	14.9357	15.5545	15.4559	16.8771	16.9141	15.2039	16.1276	16.092	16.1757	13.0754	16.2229	14.2542	15.2493	14.845	16.4761	14.694	14.7171	16.9048	16.0565	16.2773	16.4293	16.2713	15.7644	16.1875	16.2684	13.1225	15.4207
18	O75874	IDH1	53669_FKDIFQEIYDKQYK_3	13.4658	13.9732	14.7789	15.0538	14.0116	13.8053	13.8619	14.2676	13.6254	14.0849	14.7533	14.7981	14.6768	14.6082	13.8348	13.9386	14.3101	13.9042	14.2755	14.3002	14.8025	14.6349	15.8659	15.6599	12.5937	14.8776	15.2801	13.7481	14.8463	14.5236	13.7913	13.6356	13.7839	15.0051	14.0863	13.8391	15.6245	15.2679	15.4345	15.17	14.0978	15.2635	14.4298	14.6371	13.4124	15.0581
1	O75879	GATB	6759_AGVGLLEVVLEPDMSC(UniMod:4)GEEAATAVR_3	11.4145	10.1256	11.1938	11.1412	10.7446	11.7544	11.9281	9.91706	10.4329	11.0688	9.44042	11.5187	11.3945	10.3613	10.5363	10.2198	10.5067	10.5403	10.9051	9.71784	11.274	11.7105	11.6639	9.82863	11.21	10.6179	10.0708	11.1029	10.9782	11.0508	10.6744	11.1471	11.298	10.86	11.0435	11.1007	11.2848	10.906	11.449	10.3884	12.0023	10.7413	11.6747	10.6341	11.4306	9.79877
2	O75880	SCO1	143183_PLLGGPFSLTTHTGER_3	14.2326	14.3123	14.8494	14.6093	14.1079	14.563	14.5511	15.6026	14.3215	14.9116	15.432	13.14	14.6776	15.2719	14.3871	14.3901	15.5295	15.7551	15.3857	16.5079	14.9478	13.8069	13.8861	14.8608	15.3212	15.1732	14.7542	14.2521	14.5815	15.1912	15.7199	15.5347	14.1832	14.958	14.3793	14.5369	14.9208	14.9554	13.2583	13.4867	15.0834	15.0015	14.8463	15.2725	15.1337	15.0474
1	O75882	ATRN	123144_LTLTPWVGLR_2	10.5065	11.3806	9.49565	10.8634	12.9353	11.5327	11.175	13.1455	12.9098	13.1134	12.0438	11.7876	12.52	12.6889	11.5819	12.5481	13.048	11.5074	10.6057	9.14871	12.8555	13.2483	12.0441	11.3933	12.1085	12.9567	12.2212	12.0255	12.6484	12.427	13.6283	12.9416	12.8136	10.6503	11.6234	8.62623	11.3771	11.4512	12.1141	12.2017	11.7025	12.4834	12.1361	11.8668	13.9559	13.1614
1	O75884	RBBP9	181843_TIIIGHSSGAIAAMR_3	11.7415	11.9558	10.6346	10.9564	12.2659	12.0484	12.126	13.1028	12.1472	10.6818	11.9852	11.4181	10.6522	11.086	11.9155	11.7247	10.9857	11.2682	10.0168	12.6472	10.4542	11.2001	10.4969	8.94163	9.70486	10.5576	11.5494	13.0483	12.4494	11.3808	11.7411	10.8012	12.2846	11.2726	10.0608	11.9622	12.5706	10.0972	10.2517	11.9567	9.01038	6.16024	10.0249	9.7013	10.2799	10.5041
2	O75886	STAM2	64089_GIGLFPSNFVTTNLNIETEAAAVDK_3	13.2894	13.6785	14.9363	10.9008	10.4775	11.7289	11.9652	12.263	12.1613	12.8603	10.5444	10.7329	9.95144	10.2674	12.8	10.0988	10.9361	11.682	11.4534	13.0233	9.17688	13.9129	15.5591	14.3347	10.6361	13.9128	13.8764	10.6692	14.3569	13.895	12.8567	13.0525	13.2588	14.4475	11.7286	13.1632	11.881	11.1051	11.4292	14.1733	14.1033	15.5252	10.2281	10.2648	11.5157	14.1566
4	O75891	ALDH1L1	39814_EGHEVVGVFTVPDK_3	15.4272	17.2467	15.3787	15.3115	15.9437	15.7282	15.9374	15.9744	15.9074	15.2011	14.4569	14.1956	15.1787	15.3739	15.2031	15.3545	16.9602	16.9365	14.8813	15.1787	15.8788	15.8232	15.1072	14.6445	16.0147	15.5692	15.7672	15.5207	15.7339	15.722	17.2934	17.2986	15.5281	15.5875	17.0528	17.2175	15.0906	14.2299	15.1146	14.9417	14.8617	14.8472	14.8576	14.4633	15.8171	16.4602
1	O75897	SULT1C4	6726_AGTTWTQEIVELIQNEGDVEK_3	12.9404	11.9681	11.6123	11.8552	11.7333	11.7475	12.2006	11.8043	11.1648	12.0841	14.2045	13.8645	12.5524	12.8778	11.372	11.5586	12.1186	12.1301	10.5758	11.7086	10.9619	11.8732	12.6949	12.4416	11.5797	13.0014	13.9435	11.9967	12.5927	11.9668	11.4072	11.149	10.7003	13.8647	10.6483	12.1977	14.1111	10.9087	13.3326	10.756	14.5156	14.2193	13.7547	11.9918	11.0038	11.5198
2	O75909	CCNK	31671_DPQQPAQQQQPAQQPK_3	14.3494	15.0971	14.8565	15.0421	15.7415	15.0512	14.0459	14.0548	15.1338	13.9694	14.9989	14.5933	13.2543	14.7212	14.24	15.13	14.6205	14.4589	14.3361	14.9982	14.6414	14.5804	14.2477	13.9697	14.0398	14.3809	14.0265	14.0985	14.2892	14.6805	15.1568	14.7034	15.0728	14.9762	14.1951	14.3722	14.1974	15.0574	14.5288	13.6412	14.1159	14.8054	15.4057	13.7221	13.792	15.9559
5	O75915	ARL6IP5	185603_TPMGIVLDALEQQEEGINR_3	13.5585	13.5384	16.274	16.1662	15.1421	13.7842	15.2476	15.3211	13.6999	15.0732	16.3582	16.3679	15.4955	15.5675	14.3186	13.7151	14.19	15.1235	15.8082	14.6485	15.5716	16.4522	16.9246	16.8332	16.1194	16.1103	16.5287	16.465	16.0623	16.1394	14.3245	14.3577	16.1472	17.0221	15.0485	14.4608	16.6382	17.1916	16.275	16.3874	16.4924	16.5621	15.5044	16.6361	16.6151	16.3741
4	O75923	DYSF	34393_DVILDDLSLTGEK_2	12.3828	13.669	15.7273	15.7602	13.0073	13.7985	13.857	14.2141	13.962	14.8994	15.7196	15.6992	14.6468	15.08	14.1704	12.6119	13.1409	14.461	14.4008	13.1587	15.3107	15.132	16.0406	16.0837	15.1178	15.2134	14.5423	14.9343	14.9399	15.2589	13.74	14.0433	14.9002	15.7082	12.7476	12.0941	15.7075	15.8634	15.5142	15.9003	15.4472	15.5514	14.9082	15.0829	15.3902	15.747
6	O75934	BCAS2	35502_EAAAALVEEETRR_3	14.5735	13.7296	13.6054	13.3892	12.5962	13.5351	13.3193	12.7548	13.0285	12.6142	12.6343	12.974	13.3053	12.5095	14.0104	14.9601	14.0367	12.5429	13.9432	13.5687	13.0662	12.9667	12.8223	13.9229	13.4061	13.2797	13.0064	13.3353	13.4027	13.2105	14.0594	13.6614	12.9883	13.169	13.5171	12.7344	13.2521	12.7495	12.8952	13.2544	13.2978	13.0513	13.3832	13.5178	13.1486	13.4622
1	O75935	DCTN3	202609_VQVALGNISSK_2	11.5215	11.8788	11.2864	10.9196	11.6964	15.3658	11.3363	11.0624	10.8729	10.6171	12.1124	10.6428	11.3759	11.3285	12.3874	12.846	10.8333	10.9828	11.1156	11.1372	12.3715	11.3119	10.1941	11.5328	10.573	11.6801	10.4169	6.48064	11.6589	11.4372	11.7391	11.3791	10.845	11.4572	11.6283	11.6837	9.81035	10.6922	10.9616	11.7726	11.6335	12.1035	12.8493	10.7418	9.57269	11.2025
1	O75936	BBOX1	76018_HKIIELDDKGQVVR_4	16.7628	14.6964	14.9074	14.9619	17.1094	14.5443	16.3451	17.6672	15.9761	15.6683	15.388	14.8588	14.2502	15.081	15.2196	17.3853	15.5164	15.3589	13.1044	17.3024	15.0642	14.737	14.0579	13.941	15.0037	14.5464	14.2922	14.0209	14.6091	14.6857	14.6822	14.2245	14.0066	13.9931	14.878	14.7613	14.642	13.9656	15.2384	16.0064	15.7961	14.695	14.9539	14.2183	15.5341	15.7917
8	O75937	DNAJC8	159124_RQREEEIEAQEK_3	13.6746	15.8729	14.6681	15.3493	15.5338	15.9516	16.2201	15.9726	16.0847	16.3501	14.8416	14.7643	13.3701	15.881	15.7731	15.4995	15.5871	15.5258	16.195	16.0388	16.0621	16.3008	14.8708	15.0555	14.141	16.1678	15.003	15.7148	14.2167	16.0319	16.0412	15.7764	16.0162	15.6685	16.1176	14.9703	13.3782	13.012	15.8838	15.8066	15.8031	13.9501	15.1738	16.2217	16.6538	16.3871
2	O75940	SMNDC1	159454_RSIFASPESVTGK_3	13.3021	14.0795	13.571	14.789	14.3804	13.7637	14.1617	14.5182	14.9837	12.8252	12.7203	14.2721	14.199	14.0537	14.3332	13.893	15.3903	14.2445	14.5547	14.5456	12.8571	14.5381	13.4032	12.9621	13.682	14.4212	13.7901	12.9088	13.5305	14.4207	13.3896	14.8362	12.4358	14.668	13.9798	14.1618	12.5422	14.0149	13.9694	13.8812	13.9922	13.3985	13.801	12.7908	14.3663	13.2823
4	O75947	ATP5H	181656_TIDWVAFAEIIPQNQK_2	15.2727	15.3087	15.3167	14.2304	14.0692	14.8484	15.4449	13.7005	14.7254	15.3653	14.3325	15.4067	14.1134	12.8388	14.3269	13.7558	14.1502	12.771	13.6359	13.3416	14.2851	14.3385	15.746	15.2955	12.7302	15.0947	17.5923	15.1922	15.4617	15.3291	13.0965	13.399	14.7584	15.4215	15.624	14.7429	15.27	15.0922	15.5937	15.5214	16.4805	15.2643	14.8504	14.1526	13.0997	14.7613
20	O75955	FLOT1	203120_VSAQYLSEIEMAK_2	13.6152	13.4386	18.0091	17.7075	14.421	13.8025	15.8151	15.9685	14.554	16.6555	17.6371	17.5669	10.8912	16.0733	16.8519	11.5666	10.9867	14.2555	16.6533	10.2778	10.9898	16.7171	18.7191	18.7774	17.6976	17.617	17.8758	11.3153	17.5114	17.4857	11.6706	14.5285	12.429	18.0134	15.5605	15.6382	18.5674	18.4924	18.332	18.2957	11.7577	18.1752	11.0878	17.1284	17.8854	18.0125
4	O75962	TRIO	4601_AFAAALDER_2	15.9718	15.9705	15.3924	12.6606	16.4822	16.3222	15.9253	15.8293	15.3523	16.0083	15.906	15.3828	13.0487	14.5638	14.901	16.0143	15.1843	15.531	14.8815	15.5666	15.1778	15.6757	14.2481	14.0974	15.0332	15.0247	15.067	14.4537	15.6376	15.2268	15.6792	14.2464	15.2755	14.6223	16.2561	16.2426	14.8173	14.8869	15.1949	15.303	14.8097	13.9099	15.5679	14.0256	15.0738	14.9381
4	O75964	ATP5L	104084_LATFWYYAK_2	14.1874	14.0138	13.0741	13.076	12.8835	13.84	16.2069	14.1089	13.9271	13.3205	13.9483	14.1547	13.8192	13.269	14.0041	13.9027	14.5909	16.6499	14.7062	18.0198	13.4477	14.545	14.2673	13.1976	16.5612	13.1709	14.4313	13.2876	13.951	14.3123	13.7539	13.8277	14.974	13.041	13.4777	14.1855	14.0564	14.3724	13.5417	13.7024	12.7901	12.9175	13.2284	13.844	13.3882	13.712
2	O75976	CPD	8015_AIIENLIQK_2	12.4063	14.9385	13.5389	10.006	13.893	11.4785	13.4989	13.8551	11.1732	13.3463	12.0563	11.8037	13.3249	12.1867	10.4257	10.9711	14.8889	11.2442	12.2927	10.9807	13.4965	11.6459	10.8438	12.8746	13.0123	11.8134	13.557	13.3898	11.4588	13.9751	12.1643	11.8843	11.7217	12.2808	12.0893	15.4194	13.3327	11.6174	13.2445	11.9953	10.9713	12.6357	10.7375	10.4844	10.8394	14.6032
5	O75995	SASH3	53649_FIYVDVLPEEAVGHAR_3	15.9142	16.6699	18.2632	16.3369	16.7011	16.7962	17.1405	16.8823	16.1882	17.3475	18.7113	18.4194	17.8073	17.855	14.5499	14.5119	16.0745	16.1889	17.1965	17.6324	17.9505	17.7986	19.1089	19.1933	17.825	18.0738	17.9502	16.3202	17.6092	18.0691	16.8592	17.0336	17.7134	18.7021	16.6478	16.4891	18.7409	15.1502	18.6979	18.6941	18.6942	18.6424	16.27	17.9542	18.0914	18.1699
6	O76003	GLRX3	105903_LEAEGVPEVSEKYEISSVPTFLFFK_3	13.2666	13.1427	16.9293	16.7848	14.3899	14.1037	15.1855	15.1555	14.5258	15.7387	17.3868	17.2513	15.8092	15.3844	11.813	14.106	14.1132	13.9153	14.076	14.3197	15.9826	15.546	17.874	17.7035	16.3777	16.8893	16.6953	16.8171	16.6714	16.6386	13.9955	10.5946	16.2754	17.4846	15.1597	10.9985	17.686	17.5822	17.5008	17.5359	17.5668	17.4087	16.636	17.0052	16.9144	16.5833
10	O76021	RSL1D1	115242_LLSSFDFFLTDAR_3	17.0991	16.9423	14.997	15.3006	15.4199	15.7954	15.9139	16.0216	15.8217	14.8463	14.3419	14.3117	15.1079	15.2996	15.0302	15.0895	16.9012	16.9273	14.5664	14.6011	15.7648	15.8921	14.6593	14.6539	14.7089	15.0273	15.2678	15.4567	15.479	15.6695	16.8469	17.3271	15.795	15.1009	16.6676	16.6494	14.7654	15.1862	15.1509	15.0573	14.6941	14.4295	14.6944	14.6202	16.4029	15.6223
3	O76031	CLPX	215288_YVVGQSFAK_2	13.2316	13.4907	13.2077	11.7898	12.3468	13.8386	12.3125	13.9193	13.4829	13.6732	11.5159	12.7498	12.6645	14.5254	12.6559	12.8878	12.7415	14.1061	13.7068	13.5257	12.207	12.6922	12.0195	12.836	13.2513	11.8313	12.0223	12.3683	14.1076	12.3772	13.7714	14.1455	13.7181	13.2539	12.1093	13.8992	12.3704	10.0511	13.0123	12.1588	12.6515	13.0644	14.7875	13.3206	13.5664	13.0057
2	O76039	CDKL5	55404_FPAVNHPQSLER_3	14.5577	14.5994	12.7586	13.4751	14.138	13.5012	13.5306	14.7203	13.739	13.7602	13.6261	13.4712	13.1754	13.5143	13.188	13.4173	12.1406	12.9491	13.3455	13.3471	13.4745	14.7016	12.3904	12.6554	13.1254	12.2795	13.3536	13.0244	12.9372	12.8439	12.9405	13.4108	14.1492	13.7747	13.6924	13.6017	13.1229	12.5694	13.207	13.5821	12.6735	13.2078	13.7666	13.4413	12.9531	13.1704
1	O76054	SEC14L2	87842_IMVLGANWK_2	15.8179	15.0574	12.2121	13.0949	14.4095	14.0769	13.9373	14.5473	14.9744	13.1015	12.4243	13.2311	13.7787	13.9478	13.9808	14.1658	13.8518	12.7911	14.4414	13.91	14.4713	13.7957	13.7088	13.9609	12.1885	13.8168	13.038	12.8195	12.9136	12.5029	15.2191	15.1893	14.5763	13.4012	13.6707	13.2802	13.612	12.2157	12.6507	11.7558	11.5741	13.232	12.3486	12.7527	13.4891	13.5261
2	O76070	SNCG	37645_EDLRPSAPQQEGEASK_3	15.6646	15.6904	14.5678	14.3015	13.9949	13.0218	13.9583	15.5389	14.7147	14.1728	15.6053	15.481	15.3402	15.4745	15.6194	15.7259	15.3799	15.4176	15.6166	15.3752	15.5682	15.6966	14.2196	14.4416	15.0184	15.0966	14.3158	13.7841	14.7008	14.5322	15.6192	15.5496	14.2264	13.9979	15.2046	13.5222	14.9432	14.693	15.1714	15.113	15.5257	15.6667	15.1792	14.9599	14.948	15.0442
1	O76071	CIAO1	213851_YQRPEGL_2	13.7892	14.5604	13.715	13.6759	14.6046	14.1711	13.7578	12.6423	14.5701	13.9551	13.9462	13.809	13.7403	13.7966	14.1003	13.3537	13.9972	13.3767	13.7867	14.0779	13.136	13.3809	13.5904	12.4667	13.4153	13.3905	13.0745	12.3607	13.3946	12.7204	13.6255	13.5703	14.2742	13.3864	13.4701	14.0831	13.0722	13.237	13.7143	13.5218	13.6691	13.4567	14.2931	14.508	13.1336	12.836
2	O76074	PDE5A	196556_VIGVC(UniMod:4)QLVNK_2	11.686	12.3886	12.9622	13.0332	11.4042	12.3165	12.7121	11.1325	11.6426	12.8664	13.139	12.4269	12.2771	11.7429	15.1889	13.289	15.4564	12.5978	12.3266	10.857	16.6276	12.2851	14.4793	11.484	11.6217	12.019	12.4711	9.91362	12.4333	12.2184	10.666	12.3327	12.2256	11.9699	15.9332	11.0281	11.6615	11.6497	8.61616	12.8409	12.5853	11.7109	11.3996	11.1127	12.2283	12.6287
12	O76094	SRP72	90733_ISQGNISK_2	15.5529	15.0702	15.2898	15.5603	15.9796	15.4786	15.7289	15.7526	15.8271	15.1601	15.7446	15.2083	15.8538	15.4468	14.8096	15.065	14.7241	15.5306	14.5526	14.6885	15.8363	14.8668	15.6364	14.933	14.9494	15.2978	15.1508	14.7926	15.4275	15.2533	15.0744	15.6106	15.3768	14.9147	15.6546	14.1638	13.521	14.6277	15.0139	15.0509	14.4749	15.1232	15.5693	12.3513	13.3618	15.1241
1	O76096	CST7	184696_TNDPGVLQAAR_2	11.7801	11.012	11.382	11.1767	10.9446	11.0723	10.7669	11.5174	11.2044	12.4336	12.8368	10.4099	11.6103	10.7656	11.6389	12.179	10.5964	11.3261	10.8959	10.6311	10.6616	11.1918	11.2794	11.1023	10.3663	9.7696	11.2868	11.8172	10.8083	11.6919	10.8728	11.9449	11.4185	12.3726	11.9862	10.7735	12.6162	12.0389	12.1674	12.0983	11.5763	10.0356	10.8543	10.8824	11.0756	12.07
1	O77932	DXO	105182_LDHLLC(UniMod:4)WLLEHR_3	13.5944	13.5177	13.1189	12.7959	14.2378	13.3102	13.4771	13.2709	13.3266	13.8925	12.8653	12.1776	12.8	13.799	13.8207	13.6266	13.6518	12.7931	13.5469	14.2345	13.5738	13.2564	12.3564	13.888	11.9157	13.8693	12.2899	12.1702	12.3347	13.4944	13.5817	13.5874	14.0694	12.5815	14.0302	13.3144	13.0827	12.2277	13.1069	12.8752	12.6322	12.5259	12.8297	12.9973	12.3711	13.3035
8	O94760	DDAH1	11002_ALPESLGQHALR_2	14.1177	13.0401	16.6707	16.4031	14.5243	14.5701	14.9842	15.1269	14.22	15.4804	16.6415	16.6648	15.9382	15.9609	15.1065	13.7731	14.674	14.4851	14.8634	14.9395	15.898	15.852	17.4898	17.2656	16.2827	16.3162	16.496	16.5188	16.4075	16.3352	14.5589	12.5309	16.1332	16.9848	14.8456	14.5722	16.9756	17.0757	16.7894	16.7997	17.0907	16.9899	16.4427	16.2089	16.5374	16.8943
1	O94761	RECQL4	87151_ILSGISTLLVLPTGAGK_3	14.1409	13.3556	13.4843	13.7348	12.5937	13.1327	14.2076	13.5097	13.8931	11.3399	12.8179	13.193	11.7939	15.0982	13.6017	11.7691	13.8241	13.9468	13.5823	13.0312	12.462	13.9663	12.3384	13.9976	13.8709	13.9319	12.7571	13.1435	12.2361	13.7672	10.5041	14.1737	13.2594	12.0209	10.921	12.1905	12.6496	13.7524	10.6177	13.1135	13.1235	12.5641	13.7227	9.93276	13.7086	9.77227
2	O94763	URI1	193260_VEFTEDLQK_2	14.5073	12.7542	15.0585	16.7382	12.3623	18.2416	14.0552	14.9646	16.7779	18.3191	12.1444	15.1492	15.991	16.0367	12.6341	14.8082	14.1337	16.3094	15.2943	16.4146	14.9537	15.962	15.8672	17.6278	16.7073	15.9787	15.3701	15.5586	12.4018	15.9001	15.7905	13.8946	12.7585	15.2756	13.9622	13.2212	16.0992	17.2276	15.6841	15.6696	15.9359	16.653	15.6271	13.9981	13.1127	16.3646
2	O94766	B3GAT3	72365_GVSVWPVGLVGGLR_3	17.4752	17.3727	15.1361	13.9153	17.4994	12.0381	17.5332	17.5169	16.569	14.8083	14.6198	14.3068	17.2018	17.0262	16.9357	16.8765	16.3817	16.4186	17.4914	17.4372	17.4534	17.5073	12.5615	11.8089	14.4915	14.6146	12.9867	11.321	14.6307	14.5607	14.5649	14.4467	16.5227	13.8003	14.1836	14.1769	12.9691	13.1487	13.9363	14.1008	14.515	13.1695	14.3316	14.2821	14.5084	14.5864
1	O94768	STK17B	3946_AEILHEIAVLELAK_3	11.4215	13.7365	12.7193	12.5726	12.7451	13.0588	12.6177	12.6969	12.4664	12.6741	12.6243	12.7546	12.4776	14.2123	13.2499	12.6814	12.4051	12.8158	12.9328	13.1864	12.2586	13.8224	11.7016	11.6522	11.763	13.114	11.4012	12.0972	12.2498	12.4082	12.6854	12.5438	12.5342	11.5587	13.7842	13.2687	11.3756	11.9703	11.9133	11.7381	12.6984	11.6298	11.5801	12.6432	12.4442	12.1248
4	O94776	MTA2	158728_RPYAPINANAIK_3	15.628	15.7192	15.6392	15.4068	15.5522	15.6232	15.6973	15.8251	15.5648	15.555	15.5407	15.3327	15.7096	15.4315	15.9833	16.048	15.1572	14.8767	16.0279	15.8492	15.1154	14.8879	14.0165	14.0638	15.035	15.2439	14.6409	15.3208	15.1833	15.3551	15.2234	15.3354	14.0677	14.239	15.4878	15.4515	14.3818	14.4837	15.1009	15.0583	15.2156	15.1737	15.648	15.6073	14.1266	14.9008
2	O94788	ALDH1A2	80891_IAPALC(UniMod:4)C(UniMod:4)GNTVVIKPAEQTPLSALYMGALIK_4	8.78597	9.97392	9.82745	9.70313	9.38788	13.2348	10.4115	10.8242	9.40431	8.41802	10.127	9.26231	12.0793	10.5658	10.4675	9.53775	10.675	10.4366	10.5306	10.2597	10.1728	9.22687	13.7531	9.47208	9.74662	18.0829	9.24044	11.2168	10.4656	10.5807	9.27186	10.6631	9.5993	9.07962	9.79948	9.91115	11.6285	11.0313	11.4324	9.65432	10.2513	11.1172	9.70663	10.3958	14.2365	10.4478
8	O94804	STK10	162750_SDPPTLLTPSK_2	18.9224	18.962	17.2218	16.8153	17.7382	17.3313	18.0828	17.7265	17.2104	16.9466	15.4055	15.4872	17.2195	17.2581	16.5934	16.608	19.0932	18.7239	15.5438	16.5249	17.2924	17.2874	16.1905	13.9544	16.5089	16.443	15.4593	17.3	17.6551	17.4629	18.9224	18.8133	16.8309	16.5135	18.8927	18.7778	16.9686	17.0109	14.9081	16.7186	16.1536	16.3272	15.7218	15.6301	18.8562	18.7184
1	O94813	SLIT2	134719_NHLQLFPELLFLGTAK_3	12.4014	11.9577	14.7366	11.586	12.979	11.4019	14.171	12.0362	13.417	12.9329	11.5681	13.5829	12.2111	13.7396	12.101	12.378	12.7598	14.2206	12.3316	12.6151	12.9159	12.4159	12.0169	11.0332	11.0921	12.6461	11.6855	13.6219	13.9903	12.5802	12.9556	12.9273	12.6621	12.7123	12.7993	12.0282	13.8347	6.95407	12.6569	14.6355	11.5238	11.6959	11.3544	13.0115	12.9565	11.5354
3	O94819	KBTBD11	7142_AHLLAAALGPAGER_3	16.1181	15.9404	15.5381	15.867	16.1218	16.0429	15.0101	16.2186	16.263	16.7808	15.8829	16.2265	16.1824	16.2416	16.4673	16.4366	16.086	16.1565	16.9678	15.7768	15.9772	16.3631	13.6895	14.8569	15.5696	15.8576	15.0421	16.1167	16.3702	15.7491	15.5866	15.5869	14.5424	15.2616	15.8852	15.6695	15.4144	15.0942	15.2854	15.4559	15.316	15.3602	15.8014	15.6984	15.3377	14.83
3	O94822	LTN1	195528_VGVAVQQWR_2	14.5164	14.624	13.1246	14.1026	14.8068	13.9795	14.223	13.4271	13.9533	13.8433	12.851	14.0918	13.8178	13.628	14.2741	14.0741	14.8145	14.9099	13.9257	14.012	14.0457	14.5125	12.9116	13.046	13.9627	13.7418	12.4395	13.6284	13.6887	14.0606	13.9744	15.7927	13.8251	14.1784	15.5044	13.6058	13.6524	13.274	12.7851	13.153	13.2858	13.5217	13.3991	14.6068	13.7948	14.6743
8	O94826	TOMM70	120452_LRPESALAQAQK_2	15.2126	14.7264	16.4042	16.4525	14.3681	13.8968	13.5239	14.714	14.8269	15.1716	16.6029	16.5361	15.6476	15.6575	15.7608	15.4513	14.6775	15.4396	15.0637	14.7817	15.746	15.9317	17.0756	16.887	16.148	16.0862	16.3472	16.0715	15.8781	16.2273	14.3312	14.237	15.9826	16.6337	14.7861	14.7848	16.6436	16.9117	16.5228	16.6698	16.8327	16.6999	16.2038	16.2028	16.4739	16.8476
1	O94827	PLEKHG5	39136_EFLHLDLTAPIPGASPEETR_3	12.1411	12.3692	13.5243	13.8716	13.1943	12.9472	12.9377	11.7682	12.4139	13.7009	13.5756	13.4055	12.4224	13.7268	13.5457	12.1379	13.4305	13.0541	13.1798	12.8823	12.2967	12.7895	14.6261	12.8499	14.29	13.1824	13.6636	13.6355	13.5717	13.6021	11.9392	12.7102	12.176	13.724	12.2527	12.5978	13.1165	13.4499	12.6695	14.4541	13.8862	14.1049	13.6064	14.1017	14.7467	13.6238
1	O94829	IPO13	38665_EEQPGAAGAGAAPALDFTVENVEK_3	11.5562	10.0353	10.1137	10.2939	10.1029	8.98849	10.3051	10.4867	10.8159	9.42817	11.8326	10.181	10.2194	11.5467	10.5843	10.8896	10.9322	9.67756	10.4024	9.34795	10.5681	12.0579	12.7193	10.9399	10.99	11.7421	12.8226	9.8219	10.2482	10.7593	12.1394	11.0193	10.5555	12.2483	10.9887	10.9972	13.4691	12.0924	13.3117	11.5535	10.3152	11.6754	12.1305	10.3391	10.6711	11.3698
17	O94832	MYO1D	154768_RFEEALQTIFNR_3	15.164	15.3309	14.7816	14.2794	15.8974	14.7376	15.7454	14.791	14.0417	14.6704	14.3469	14.8503	13.3367	15.093	15.9159	15.5968	15.0308	14.6845	15.4177	15.6929	14.4857	14.5374	14.6537	14.1045	15.1206	14.9183	15.0938	15.3936	14.6215	14.8167	14.3777	14.8562	15.2889	14.3154	14.8375	15.2534	14.1009	14.2917	14.1771	15.0149	14.4629	14.58	14.4152	14.2915	14.3327	14.1699
1	O94842	TOX4	175815_SVLQAAAAAAAAASMQLPPPR_3	12.5941	12.3769	11.7834	12.4818	11.891	12.7321	12.2952	12.2068	12.509	13.5432	12.1635	13.0554	12.4874	11.0207	13.2832	11.9325	12.7143	12.4933	11.1504	12.9454	11.6187	11.6591	11.4704	11.7439	11.9472	12.9147	11.4693	12.371	12.1584	11.6723	12.7043	11.6983	12.5104	12.1113	11.6535	11.0827	11.9415	11.6238	11.2955	11.8536	12.0525	11.7024	12.2331	13.5801	11.2943	11.4639
1	O94854	KIAA0754	49676_EVTSTVLHGK_2	11.6491	12.3627	10.4114	11.8789	12.1911	12.1049	11.8613	12.8828	12.9163	12.4935	12.0447	12.345	10.7584	11.6047	11.7613	13.1283	13.3051	11.34	11.5712	13.0815	11.1598	12.0878	12.0138	11.4944	12.1417	12.0213	12.1381	12.0455	11.1307	10.7771	13.7842	12.1424	11.88	11.7281	11.6641	13.3141	11.9232	10.7009	11.3525	11.1468	10.9963	11.0249	10.8289	11.4675	13.2592	11.2894
8	O94855	SEC24D	145032_QAQIPLAAVIK_2	17.3251	17.6809	15.4585	12.1349	16.4085	16.5168	16.6042	17.1206	16.2832	16.1457	14.0745	14.511	15.9852	16.1635	13.4056	15.5212	17.3894	18.3187	11.3938	14.7396	17.053	16.816	14.9446	10.3078	15.0248	10.393	16.051	16.6397	16.2617	17.0615	17.5653	17.9463	15.8557	15.7345	17.4669	17.8074	15.4782	16.3565	16.1863	15.5008	15.0966	14.7186	15.0124	15.1132	17.5269	15.8061
1	O94868	FCHSD2	168392_SLHAESPGFSQASR_3	12.5612	12.5505	12.7454	12.1635	12.8776	12.8071	12.7931	13.1127	13.2734	12.5024	11.9221	12.1658	12.3159	12.5778	13.1765	13.2123	13.2848	13.1619	13.4714	12.9306	11.9617	13.1654	13.0081	12.1678	12.9692	12.3347	11.1604	12.6293	13.0947	12.4623	13.4523	12.8035	12.888	10.6322	12.6076	13.6889	12.6122	11.9355	12.4542	12.6075	11.4337	11.9126	12.6087	12.9033	12.7463	12.9486
9	O94874	UFL1	14307_AQFAEATQR_2	17.5611	17.7038	15.7494	15.6325	16.475	16.0828	16.5646	16.4869	16.1378	15.5051	14.255	14.0455	15.4088	15.7833	15.1049	14.9067	14.12	17.3397	14.1024	14.3422	16.2664	16.2622	15.3651	15.2646	15.4696	15.5377	16.2505	16.1371	16.2912	16.342	17.6198	17.6336	15.9898	15.1135	17.5388	17.3623	15.5867	15.5399	15.3835	15.2128	14.9787	15.0124	14.884	15.0075	16.6767	16.709
4	O94875	SORBS2	173534_SSILQHERPASLYQSSIDR_4	16.2813	15.4858	15.9631	16.2421	15.7602	15.9045	16.5794	16.6734	16.367	16.4547	16.1226	16.1417	16.4101	16.4049	17.0454	16.7808	16.6539	16.6514	14.6694	17.1658	16.535	16.5373	15.1612	15.1511	16.1367	16.2333	15.9024	15.5267	16.17	16.303	16.1742	16.3097	16.4204	16.1305	15.9026	15.828	15.5302	15.7486	16.161	15.8913	15.9738	16.1995	16.7699	16.8646	16.221	15.7825
2	O94880	PHF14	120519_LRPVTLTEMNYSK_3	16.4871	16.4326	16.3113	16.1788	16.06	16.3675	16.2942	16.2828	16.6431	16.8794	16.0496	16.3197	16.5979	16.6809	16.7812	16.9085	16.3734	16.8092	16.6259	16.5485	16.4977	16.0154	15.6993	14.261	16.2069	16.3024	16.0144	15.268	16.4472	16.459	15.8799	15.895	16.4248	16.2454	16.2042	16.149	15.1855	15.7387	16.1704	16.3967	16.3159	15.8046	16.5201	17.0948	15.8569	15.2087
1	O94885	SASH1	108781_LGGGLAPDTSK_2	14.5923	14.5905	14.4086	14.247	14.6178	14.4198	14.6121	14.6169	14.7062	16.1712	15.0902	15.1304	15.3967	14.5815	14.8707	14.8071	14.8844	14.3934	14.7745	15.3935	14.9591	14.6981	13.3534	13.9469	14.4501	13.5924	14.3336	14.0204	14.6372	12.4779	14.6969	16.5669	13.8217	13.9832	14.5565	14.6421	14.5151	14.4556	14.04	13.9109	14.2767	14.4732	14.5205	14.2696	15.041	14.6564
1	O94887	FARP2	181351_THQDDYPLASLPLLGYSVSIPR_3	8.35463	10.2909	8.33459	9.44806	9.59698	9.28143	9.51237	10.373	8.13443	9.98314	10.0364	9.99343	8.39149	8.79817	8.78597	8.08171	9.3195	8.7509	8.06692	8.81326	10.209	9.59632	9.40012	9.69718	9.0746	9.81823	10.4046	9.45189	10.3404	9.74655	10.5251	9.80825	10.3053	10.8637	9.9432	9.16231	10.4179	10.4415	8.98606	8.62636	9.73218	9.14221	9.57319	9.43626	10.5505	10.1944
6	O94888	UBXN7	51816_FELLTNFPR_2	15.2015	15.2816	15.2947	15.3077	16.0157	15.3237	15.0886	15.6477	15.4712	15.8137	15.5985	15.553	15.628	15.5333	15.8803	15.6456	15.4707	15.675	15.5901	16.1953	15.7515	15.7971	14.7328	14.7535	15.5836	15.6743	15.2304	15.4215	15.4337	15.7093	16.2144	16.3446	15.1345	15.2862	15.4832	15.5309	14.9592	15.1274	15.3348	15.55	15.3591	15.5492	15.4523	15.3756	15.3973	14.951
5	O94903	PLPBP	84121_IGSTIFGERDYSK_3	14.75	14.7653	14.7246	15.19	15.2028	15.6425	11.9588	15.4132	14.9016	14.637	14.3663	14.4471	16.1298	14.6276	15.2782	15.1324	15.5989	15.2045	14.6047	15.2897	14.6333	14.7023	14.5721	14.9616	14.6835	14.2165	11.2231	13.8824	11.59	14.1606	15.4697	14.4263	15.4943	14.4857	15.869	12.7137	14.1048	13.8616	14.9391	13.5902	11.561	13.7632	12.9669	13.3946	14.0083	13.4356
5	O94905	ERLIN2	204597_VTKPNIPEAIR_3	13.4657	13.0761	14.3874	13.6166	11.5997	14.0602	13.2693	14.3771	13.5128	12.0491	14.7187	12.6644	14.5671	14.0601	14.4573	14.5857	14.6285	13.5515	13.0313	15.4861	14.5613	15.2887	13.0037	12.7177	13.0661	13.8059	13.7801	13.6687	14.0823	13.2525	12.4165	12.5404	12.9378	14.0541	12.4802	13.1638	13.7547	13.9583	13.1833	13.1657	13.3141	14.4312	14.0426	14.2588	11.2784	13.0372
14	O94906	PRPF6	48379_ETNPHHPPAWIASAR_4	15.396	15.7203	15.8213	15.3516	15.6017	15.4068	14.7664	15.691	15.7181	15.4079	16.1406	16.1582	15.7303	15.6931	15.3093	15.8727	15.8231	15.6043	15.9884	15.6124	15.2426	15.7166	14.1918	13.5676	15.63	15.6006	16.4909	15.029	15.7229	15.5007	15.9137	15.362	15.9438	15.5725	14.8328	15.1588	14.3064	15.0145	15.2607	15.356	15.1915	14.8633	15.7442	15.8863	14.4647	15.4724
5	O94913	PCF11	172852_SRPGPSLQIQDLK_3	13.1737	13.4069	12.8966	12.7848	13.7666	12.4697	13.3489	14.2376	13.8525	13.3911	14.7762	14.1851	13.8789	13.6262	13.3372	14.3897	13.1748	13.0289	14.8857	13.4312	13.287	12.3891	12.7161	13.9485	12.8131	13.3987	13.0096	14.354	12.9218	13.6393	13.2551	13.0451	14.1622	13.1198	13.2749	13.3059	14.6763	12.86	12.8742	13.2053	13.4808	13.7087	13.4411	12.9076	13.1868	10.4942
23	O94915	FRYL	155484_RGPLWNHEDVSAK_3	20.3854	20.4224	19.2202	19.0468	19.6751	19.4431	19.784	19.7038	19.6079	18.9429	17.7462	17.8181	19.062	19.0153	19.0002	18.9025	20.1917	20.1734	17.9824	18.4036	19.4124	19.4429	17.3082	18.4095	18.9374	19.0519	17.8989	18.8839	19.5653	19.5385	20.2269	20.1582	19.3766	18.4508	19.6553	19.6653	18.9479	18.9524	18.7282	18.7407	18.413	18.4764	18.413	18.9736	19.6467	19.9395
1	O94916	NFAT5	163173_SEDVTPMEVTAEK_2	11.3926	12.0043	10.0965	10.8207	10.6505	10.901	14.5101	11.3445	12.3971	11.5292	11.2624	10.5487	10.0628	10.9522	10.3892	12.1488	11.8681	12.0395	11.2377	10.4431	12.1699	11.28	12.7895	12.0608	12.0162	10.0265	9.73701	14.5072	9.24518	9.69404	10.9612	13.0548	10.9011	10.8707	11.1186	11.942	9.87548	10.5138	10.3759	10.9806	11.2332	9.88368	10.9533	12.2262	10.3497	11.7025
1	O94919	ENDOD1	86353_ILEVVNQIQDEER_3	13.3022	13.245	12.841	12.7008	13.6231	13.0077	11.5103	14.1747	13.8256	15.1671	13.1078	13.5284	12.9874	13.6948	14.0036	13.2603	13.9491	14.7222	13.4403	13.5807	12.9846	13.1193	12.7926	11.4177	13.0257	13.0531	12.5695	14.4776	12.6317	12.8699	13.1594	13.949	17.3045	12.6383	12.9116	13.1392	13.8474	12.3351	13.027	12.1691	13.5546	13.2978	12.3532	12.9321	12.979	12.6459
8	O94925	GLS	133515_NFAIGYYLK_2	16.3385	13.2916	18.6572	18.8009	16.5873	16.2156	15.7443	16.5186	17.2826	17.451	18.9227	18.8439	18.0671	17.7616	15.9755	16.0776	16.6777	14.9279	16.1352	17.6689	13.1389	16.6321	17.2297	19.513	18.5085	18.5344	18.4539	18.4924	16.7715	16.8999	16.6807	15.6201	18.4412	19.5297	16.5658	18.6784	17.2912	19.2457	17.267	19.0466	17.834	17.7842	16.8601	16.9812	18.6135	17.3191
3	O94927	HAUS5	104531_LC(UniMod:4)LGQGADIWAYILQHVHSQR_4	10.9468	11.3419	10.9105	11.453	11.3038	9.74772	11.6713	10.3692	11.6218	11.8436	11.6176	11.4868	12.8736	12.0645	11.0293	11.892	11.3031	11.1885	12.8952	12.0172	11.9454	11.7231	14.3701	12.4756	12.8917	12.1638	12.5337	15.0758	11.4749	12.0891	12.5066	11.7572	11.7153	10.3722	11.6157	11.5906	13.8693	12.2163	13.0977	13.4893	11.9435	10.5854	13.8439	12.8685	12.6471	14.3573
1	O94929	ABLIM3	25951_DFITGEVISALGR_2	12.5544	11.5645	12.8004	11.9009	11.6295	11.3993	12.9717	11.1876	13.3461	11.9857	9.75594	10.8312	13.65	13.4383	12.5991	12.6976	12.6834	11.5031	12.4185	11.4202	11.1774	11.492	11.6419	14.0385	11.4628	12.0885	11.1012	11.9078	11.4025	12.1774	9.79446	11.8053	13.9458	13.6398	10.5808	11.5527	12.9762	12.9714	11.4559	11.9941	12.2013	11.8344	11.9389	12.2542	12.0649	12.6181
1	O94952	FBXO21	197948_VLDILQHIQTLDPGQHGAVGYLVQHTLEHIER_6	11.4766	16.589	14.9181	16.9649	16.6277	16.6525	16.5892	16.471	17.1357	16.8877	17.0283	16.9891	16.2308	15.3736	17.1715	16.9492	16.5645	16.8824	16.3493	17.0867	17.0683	15.421	16.3089	16.5774	14.7989	16.8378	17.2977	16.5532	16.5492	14.5883	15.1651	16.4013	17.3444	17.3788	16.3721	16.642	15.5943	16.7351	16.0074	16.4564	15.155	15.2319	17.1624	16.5341	15.2319	16.7573
1	O94955	RHOBTB3	10960_ALNSVPVIIAAVGTR_2	12.4473	11.2304	14.3024	14.1323	10.2131	12.1867	9.83356	11.6727	13.6871	12.844	14.392	14.4065	12.2706	13.5034	12.4033	11.9833	11.9879	12.494	11.9701	11.3327	13.8414	11.7924	14.8086	15.1265	13.7893	12.9148	14.1424	14.2486	13.9471	13.981	11.9738	12.0213	13.2902	14.4689	13.0208	12.3274	14.4579	14.7007	14.6076	14.5729	14.5339	14.549	14.081	13.8647	14.2788	14.267
2	O94964	SOGA1	198911_VLLSNLQR_2	14.9492	15.3908	15.4162	15.7055	14.8299	14.3189	14.8715	15.055	13.7423	15.943	15.6431	15.7074	14.8904	15.1646	15.5415	16.353	14.7183	14.5991	15.1186	15.1953	14.609	12.8258	13.656	13.9619	14.6996	15.1181	14.3799	14.1309	15.1464	15.1054	14.7677	15.0036	14.3892	13.5079	15.2641	13.9586	14.6684	14.6334	15.0042	14.8595	12.1953	14.9729	15.5089	15.6399	14.5218	14.4112
1	O94967	WDR47	205706_VVGTTFHGTGSAVASVAVDPSGR_3	11.5685	13.2508	11.3644	10.7737	12.1052	12.0077	12.1951	11.4357	11.0176	12.7054	12.6705	11.1268	10.6767	10.951	10.6812	11.2328	11.2057	12.4511	10.8878	12.2102	11.5288	11.0482	11.9049	10.0351	10.5765	10.2916	12.6754	11.7174	11.2035	12.6811	11.2119	11.7284	10.9524	11.2433	12.1844	11.3264	10.8913	10.7859	12.4393	11.6873	10.9431	11.9459	10.9763	12.2427	11.9398	12.0027
10	O94973	AP2A2	205739_VVHLLNDQHLGVVTAATSLITTLAQK_5	17.4357	16.6307	17.2276	16.9266	16.5476	17.7954	16.6049	16.8961	16.7073	17.083	16.652	16.7953	17.0069	13.7661	17.9779	17.6827	16.018	17.2578	16.5066	17.1645	16.7932	16.7845	17.1107	17.8087	17.5455	16.8428	17.307	17.6324	15.1044	16.9496	16.1006	16.4258	17.3905	16.8511	17.553	16.5752	16.3692	17.2041	16.3372	17.9484	16.7165	16.7699	16.902	17.4314	17.7545	17.4444
15	O94979	SEC31A	46398_EQTLSPTITSGLHNIAR_3	16.332	12.8795	15.0755	16.183	16.5569	14.6081	15.8826	16.3814	16.6795	15.074	16.5226	15.3214	16.0317	16.4078	17.7458	17.6705	14.8996	16.8815	17.0322	13.6674	16.5316	15.8994	17.0118	15.6684	15.6832	16.4468	15.2022	15.5147	15.9949	16.1379	15.5012	15.8677	16.1893	15.3425	15.6037	14.7375	15.2136	13.1969	16.1708	16.3415	16.4825	14.497	15.1106	14.082	15.4832	16.2965
1	O94988	FAM13A	45197_ENSDSDEAHLSPQAGR_3	15.2117	15.2183	15.0408	15.1265	15.6149	13.6703	15.132	15.4439	15.4164	15.2711	15.3934	15.4463	15.3235	15.5297	15.4715	15.3296	15.2593	15.3808	15.6754	15.7426	15.5122	15.2957	14.685	14.2809	15.2701	15.4084	15.277	15.2226	15.1715	15.471	15.6913	16.1705	13.9643	13.2012	15.177	14.9506	14.6803	14.9906	15.1801	15.1937	15.1753	15.2911	15.2251	15.1745	15.2653	14.9567
2	O94992	HEXIM1	202798_VRELELELDR_3	15.7062	15.6932	15.8275	15.9257	13.9265	15.7971	15.0413	13.2313	14.0119	13.7893	16.391	15.9935	14.2664	15.3126	14.3802	15.1013	16.2265	14.6506	14.616	14.7569	14.3347	14.0518	13.3844	14.3161	15.3331	15.48	14.8269	13.7271	16.3684	16.3569	14.9404	15.0478	14.8808	14.7839	14.4886	13.9577	14.0367	14.0626	13.8294	15.2643	17.2121	16.851	14.1275	14.9522	15.0752	14.922
3	O95049	TJP3	18449_AVGVGPGSSAGSNAR_2	16.6293	16.2935	13.4407	13.1486	15.0439	15.3565	14.9849	14.3618	16.7431	14.3761	14.3885	14.6095	15.0925	15.0218	14.9295	14.7696	13.9428	14.2933	14.7212	13.6351	15.3441	15.4339	15.3357	15.1501	13.6209	13.7943	13.9916	13.7934	13.7634	13.6338	15.2388	15.2945	15.5423	13.7048	14.4948	13.8683	13.505	13.5493	13.8745	13.8707	14.397	14.1452	14.4771	13.8896	13.962	14.1331
1	O95059	RPP14	196989_VIQVSPFLLALSGNSR_3	13.5612	13.1391	11.7934	11.9906	12.4156	11.8944	12.2696	12.559	12.7534	11.7968	12.5891	12.578	12.2409	11.7393	13.2295	12.7957	13.3854	13.9593	12.194	12.8404	12.621	11.3388	11.4155	11.508	12.3507	11.8636	11.8561	12.4555	12.2078	12.7425	13.7216	13.7689	13.1196	12.4456	12.0813	13.176	11.9765	11.3844	12.4388	12.7636	11.7381	11.3616	13.4496	11.3528	13.0153	12.8146
11	O95071	UBR5	92275_IVLLSANSIR_2	14.2715	13.5703	17.553	17.5896	13.284	16.8063	13.3414	13.2256	15.1519	17.6812	17.6327	17.6569	17.9822	13.3976	12.9747	17.0859	17.594	17.9483	14.4712	12.9587	17.8707	17.4425	17.0003	11.5663	17.2986	17.9247	15.6827	17.597	17.3609	13.1133	17.3878	11.8979	17.0357	17.8341	16.3841	16.1403	17.7075	18.3138	17.3571	17.2352	13.0814	18.2711	17.9326	11.0043	17.7007	12.1001
2	O95081	AGFG2	92727_IWLGLFDAR_2	15.1316	12.7756	13.4236	14.2525	15.1472	14.7626	14.7515	13.7976	15.1532	14.2608	13.7069	13.6551	13.2903	14.3208	14.9537	13.1148	12.0584	12.5878	13.2353	13.3101	12.1709	14.4229	13.8178	15.4969	14.7588	14.9891	14.181	16.5877	13.391	14.6146	13.2031	14.0967	12.1831	14.667	13.3526	14.2158	14.7613	14.9026	14.7512	14.8957	14.3483	14.2035	11.9208	11.6279	14.1968	14.482
3	O95104	SCAF4	188782_TVEPPISQVGNVDTASELEK_3	11.4236	10.9684	13.4294	13.6302	11.6703	11.5624	12.3007	11.038	11.828	9.7209	13.8845	12.0783	11.3265	11.2672	11.1117	10.8594	11.5467	12.4375	10.3531	10.285	9.99291	10.8907	11.9968	10.2326	10.2472	11.3032	9.53336	11.413	11.9057	13.1419	11.9842	11.5101	12.9733	14.4557	11.1914	11.9437	13.9829	14.1367	11.3799	12.6689	13.7502	11.5542	11.3362	10.5873	13.4972	12.482
1	O95139	NDUFB6	172785_SRIFPGDTILETGEVIPPMK_3	11.9957	11.7517	11.5476	13.6755	12.6406	12.2259	11.9711	12.5337	11.8055	12.6614	11.9806	11.6818	12.244	13.1559	12.2022	12.8717	11.4959	12.265	12.2808	12.474	12.8515	13.1955	12.4619	11.664	13.0384	12.2053	11.5006	13.4652	11.771	13.0928	12.5343	11.1795	12.1168	13.0828	12.6768	12.345	12.4027	13.7639	10.969	12.4902	13.1595	11.7386	11.8664	12.0444	13.1276	12.8985
2	O95140	MFN2	6849_AGWLDSELNMFTHQYLQPSR_3	14.5993	14.2822	15.1597	15.0652	13.4145	14.0369	14.3782	14.1956	13.7472	14.0369	14.9431	15.1801	14.2217	14.0852	13.997	14.9225	13.9112	14.5632	13.8616	13.7369	14.7181	14.6042	16.3176	16.2305	15.2456	15.1828	15.4907	14.9549	14.9778	14.9622	13.6237	13.531	14.1441	15.6193	13.7544	13.9517	15.8434	15.8804	15.6194	15.8095	14.5795	14.7905	14.4664	14.6191	15.2847	15.424
1	O95149	SNUPN	214523_YSSLEQSER_2	13.7779	13.7512	13.6733	13.9819	12.2628	13.7189	14.1047	13.6231	11.8749	13.8189	13.8125	13.0469	13.8627	13.7812	13.8129	13.2352	13.8758	13.4153	14.3274	14.2875	14.2139	13.9749	12.2206	11.6394	13.9405	13.7079	13.9188	14.1293	13.9024	13.9479	13.1469	13.0326	14.0874	14.1297	13.4968	13.6652	16.0384	13.4817	13.9277	13.8281	13.5501	13.6251	13.8076	13.9136	13.7155	15.5784
2	O95154	AKR7A3	58171_FYAFNPLAGGLLTGK_2	12.3418	12.9462	13.731	12.7659	12.6588	13.6346	12.491	12.0917	12.858	12.2148	14.6317	13.2493	13.444	12.5105	13.2412	15.0132	13.9832	13.4104	13.3458	12.1469	13.3711	10.6333	13.2467	13.4695	11.84	12.2822	14.0864	11.4977	13.684	13.6995	12.7938	13.006	13.7467	14.7088	12.7269	13.1763	15.2011	12.9921	14.112	13.3456	14.3125	11.7501	13.5283	12.8541	12.9932	13.8285
2	O95155	UBE4B	91449_ITLPNDETR_2	13.5042	13.9161	13.6753	13.3156	13.2971	12.7004	13.5165	13.7857	13.8228	13.9464	13.4649	13.7541	13.5221	13.5149	14.344	14.4543	13.8625	14.1977	13.9099	13.4405	13.1277	13.3532	11.9085	11.8407	13.9076	13.2684	12.629	11.7328	13.5188	13.2381	13.7613	11.4995	13.0113	13.3629	14.271	13.3909	12.587	13.3089	13.1299	13.1254	13.1807	12.857	13.3963	13.5902	12.9605	12.9214
8	O95163	ELP1	213244_YNRLDIIETNVKPSILEAQK_4	13.7207	13.9567	13.7307	13.7307	14.1785	13.9176	13.6496	14.3432	14.5511	14.4715	14.0158	14.2193	12.8804	13.9103	14.2589	14.3692	12.354	13.9641	11.3024	14.0148	14.3458	14.1162	13.7021	13.9113	14.3496	14.1779	13.8031	13.872	14.1649	14.1872	14.3759	14.3538	14.091	13.3758	14.7664	14.7704	13.6126	14.3271	13.62	13.7055	14.0382	12.3468	12.9582	12.2569	14.0386	14.4311
4	O95168	NDUFB4	182001_TINVYPNFRPTPK_3	15.8668	15.7073	13.9529	11.2566	15.672	14.9108	16.0998	16.1523	16.3376	16.5097	14.4294	11.0278	14.1479	16.1023	15.8112	16.2179	15.3127	15.8949	16.48	16.232	16.399	16.3484	15.0678	14.7005	16.3223	16.011	15.5046	15.2375	14.1835	16.144	16.3428	16.146	13.2259	15.6843	16.11	16.0328	14.5408	14.5237	16.0825	16.0275	15.9843	15.3174	13.4085	16.4773	16.6581	16.4469
1	O95169	NDUFB8	117097_LNWGEPMHWHLDMYNR_4	13.5507	13.3449	13.927	12.7218	13.7419	13.4903	13.9994	13.131	13.3885	13.2421	12.5825	12.1352	12.7653	13.1452	13.5664	13.0332	12.4803	13.5359	13.3244	14.4576	12.9346	13.3261	12.6706	12.3136	12.1973	13.4292	12.4991	12.1817	12.6877	12.4311	14.2276	13.5495	12.5423	12.3629	13.2445	13.687	12.8692	12.9356	12.4724	12.4224	12.3546	12.2474	13.1182	12.9195	13.9625	13.6125
2	O95171	SCEL	159378_RSEDLDNATEVNPK_3	14.0247	14.5775	13.7399	12.9392	13.1702	12.1476	13.805	12.3159	12.8327	14.0941	16.0307	13.3532	12.7943	13.9817	13.8649	14.046	13.2827	13.7258	13.7018	12.9381	11.4922	13.426	11.8088	12.3501	13.2011	12.4	12.7044	12.2343	13.0848	13.5272	13.1925	12.6574	13.6451	13.3503	13.2159	13.3151	13.2067	13.4006	13.3479	13.3021	13.3702	13.2341	12.5105	12.5831	13.4197	13.5572
3	O95182	NDUFA7	142016_PAESSAVAATEK_2	13.7757	13.9593	14.3978	14.978	16.4008	13.6449	12.8075	14.0646	14.1023	14.1819	14.8963	14.4691	13.9184	14.3911	13.3777	14.0901	14.386	12.3212	13.848	13.3748	14.0253	13.8591	15.0659	13.0247	14.6389	14.4867	13.9112	13.9801	14.7067	14.5718	14.3376	12.9728	11.5488	14.6505	14.8584	13.5141	14.0136	14.5614	14.6231	14.7463	14.6608	14.5698	14.0577	14.6195	12.5377	15.0125
1	O95197	RTN3	107711_LFLVEDLVDSLK_2	10.1434	11.0576	10.4789	11.0254	11.0591	9.92645	9.3654	10.716	8.66321	9.66995	9.35369	11.4142	7.84274	10.4248	10.6672	8.65498	9.63058	11.2717	9.77802	10.019	13.2402	9.27505	9.72689	9.96696	10.4083	9.22493	10.4991	9.66627	10.2621	9.15476	11.1715	10.1157	10.9539	10.8553	9.89015	10.5659	12.1901	8.56737	10.6546	10.0033	8.42099	10.6947	10.7186	9.53382	10.3912	8.98406
1	O95198	KLHL2	164599_SGAGVGVLNNLLYAVGGHDGPLVR_3	16.5545	16.7975	14.6333	14.7777	15.8607	15.3763	15.4055	15.9993	16.1158	12.9937	14.5035	13.0425	13.3835	16.0419	15.8594	13.7887	14.5752	14.9446	16.2514	16.0655	14.5822	13.1721	14.8292	15.3514	13.1709	14.6738	13.4159	14.4885	15.1121	13.429	12.6106	14.1901	13.9086	14.554	14.4649	14.6629	15.2222	12.5419	14.3001	14.2808	12.5896	13.7317	13.7021	14.7038	11.7435	14.3884
8	O95202	LETM1	110764_LIAEEGVDSLNVK_3	15.8598	15.6583	16.254	16.2793	15.5072	15.1653	15.9729	15.8185	15.2843	16.9389	15.8626	15.875	15.9056	15.8269	15.6733	15.8994	15.0494	15.0583	15.9306	15.9123	16.0334	16.2901	15.3617	15.536	16.8624	16.6802	15.2721	13.8264	16.6869	16.376	16.0422	15.8857	14.7186	15.953	16.6839	16.3823	16.3657	16.1494	16.5294	16.423	16.4969	16.4186	16.4871	16.3901	16.8203	16.4582
3	O95210	STBD1	79001_HSSWGDVGVGGSLK_3	13.6691	13.7621	13.894	11.489	13.9274	13.4129	13.8535	14.069	14.218	13.0435	13.5737	13.8503	13.739	13.3097	13.1445	14.3823	13.0565	13.8002	13.6583	13.6818	13.1972	12.4578	13.3629	13.5694	12.197	12.8998	14.2345	12.6034	13.6466	13.5021	13.719	14.5729	13.6984	12.215	13.6045	13.9496	12.9288	12.9003	13.513	13.2757	13.5977	12.0184	13.7096	10.8261	13.399	13.0425
4	O95218	ZRANB2	213148_YNLDASEEEDSNK_2	8.63943	12.7836	11.8426	15.2187	13.715	13.4152	13.1499	13.4653	12.0961	13.0976	14.9809	11.747	16.1719	12.6876	11.4477	12.0014	13.3798	13.825	12.0924	10.1662	14.3071	14.3204	13.5163	12.3725	14.7151	13.6455	13.8554	16.1896	14.8718	15.921	13.1769	14.5815	12.073	14.6568	12.7669	14.2163	14.2901	13.4058	12.7465	14.9389	11.7103	14.0644	12.3662	12.4178	14.4275	13.1108
1	O95219	SNX4	50154_EYLFYAEALR_2	10.9097	11.4967	11.1074	9.14962	11.0601	12.4403	11.4741	11.3087	11.1463	9.81237	10.6591	9.86901	13.3638	10.7586	10.789	10.5683	10.1801	10.9898	11.6432	9.88404	10.6512	10.1501	10.8116	10.9032	10.1792	10.1845	10.4624	10.4119	10.7073	12.2166	10.156	10.4855	9.89389	9.96548	11.2591	10.9643	10.0266	11.3891	10.5651	9.79952	11.4901	10.6749	10.7378	11.5861	10.9491	10.9276
5	O95232	LUC7L3	193149_VEEAQGMMK_2	16.8311	19.1034	17.527	17.4846	18.0804	17.8779	18.1777	18.0669	17.5998	17.462	16.7191	16.4832	17.4791	17.4025	18.1373	17.3242	18.822	18.8704	16.9849	16.5451	17.7702	17.8891	17.0012	16.7672	17.2215	17.0411	17.7933	17.2696	18.1279	17.9209	19.062	19.0665	17.865	16.984	18.9276	19.0985	17.4247	17.2863	17.2921	17.1459	16.7953	16.7524	16.8926	16.7141	18.515	18.3996
1	O95235	KIF20A	40916_EHSLQVSPSLEK_3	15.1701	14.8734	14.4371	14.5919	15.2081	14.731	15.6342	14.7331	15.0489	14.2434	14.4977	14.0177	14.7557	15.0078	14.9776	15.3238	14.8229	14.0338	15.1822	15.8708	15.2279	13.8207	14.3427	13.8403	14.8911	14.812	13.9028	13.4294	14.511	14.7914	14.409	14.5565	14.6776	14.3349	14.8013	14.9375	14.2225	14.2382	14.4288	13.6018	14.3928	14.4505	14.2757	13.3949	12.7281	14.3795
2	O95236	APOL3	189777_TYAAIEDEYVQQK_2	12.8024	12.1061	12.9827	12.1797	13.3795	12.1131	13.7796	12.4745	12.9501	13.3461	12.5222	12.6298	12.9476	11.934	12.8274	13.5751	12.7127	12.7366	12.4531	13.3797	13.1456	12.4949	13.7957	14.3982	13.0582	12.4428	12.8426	13.1938	12.5004	12.7941	12.1496	13.0651	13.3139	13.5282	12.9529	11.7824	12.923	12.842	12.6772	12.9891	12.7405	13.1703	12.977	12.3993	13.891	12.8285
1	O95239	KIF4A	85166_IILTEQANEK_2	12.5935	12.2211	12.0194	12.0498	11.4973	13.6623	11.8356	11.7678	11.9068	13.7372	11.8927	13.0836	12.4798	11.1137	12.7911	13.0019	12.1843	10.9272	12.3757	11.9184	13.3138	13.0311	11.9744	11.6036	12.3597	12.2596	12.3982	12.7125	11.5786	12.4907	13.5135	13.4301	11.1353	11.5337	12.7677	12.6053	11.3685	11.1503	12.4667	12.3843	12.3415	10.9469	11.3593	12.706	11.9963	10.824
3	O95248	SBF1	173394_SSGLGTDVGSR_2	14.5622	15.4535	13.229	14.9135	11.4613	11.9731	14.3554	12.8508	13.7086	13.7073	13.9396	12.4928	12.42	13.8896	12.7484	12.2095	13.9224	14.4746	13.7931	13.7598	13.7697	14.1942	13.6209	13.4671	13.7944	13.944	13.7118	13.1191	12.2442	14.0278	13.4847	12.8305	12.348	12.5611	14.5033	13.785	12.8221	13.9279	13.9327	13.4427	13.8056	13.3483	14.0922	13.4762	14.3939	13.9928
2	O95251	KAT7	195440_VGSPERPLSDLGLISYR_3	13.0743	13.4861	12.3696	12.7417	13.7568	13.3996	13.0986	13.4461	12.2683	11.6452	12.1969	12.0206	12.4473	12.6619	13.4058	12.201	11.9194	12.8836	12.4288	12.0239	12.4373	13.5014	13.7749	11.6126	13.4493	13.0737	13.4757	11.8286	11.7287	12.4655	13.6759	12.5574	13.5432	12.0213	11.4016	13.4089	11.5798	11.7975	13.0909	12.0891	13.2555	11.6161	12.8852	11.4152	13.1255	13.13
1	O95260	ATE1	105244_LDIQC(UniMod:4)DLK_2	16.489	16.7567	17.4011	17.2709	17.3094	17.111	17.2175	17.0615	13.0804	17.116	18.2006	16.4674	17.8499	17.9782	16.9108	17.0898	17.5515	17.2977	18.0177	17.4791	16.9708	17.5693	17.6439	17.5112	17.8372	17.7338	17.7199	16.6933	18.3684	18.1179	16.8926	16.7802	16.6907	17.5431	17.5074	17.3325	18.2525	17.7056	17.6909	17.5667	18.0785	17.9841	18.4194	18.2958	18.3377	18.8254
1	O95273	CCNDBP1	4937_AFIAVYYLLPK_2	12.3928	10.0286	9.28876	9.05333	11.151	11.4314	9.05123	8.85936	10.425	11.8244	10.4165	12.7114	9.81838	7.84996	8.90389	9.4752	9.99917	9.69806	9.30314	9.21412	10.342	9.15864	13.5764	10.0731	11.2465	9.99331	9.75299	9.12146	12.3023	9.28514	8.11639	8.96984	10.6215	10.3727	9.66234	11.2917	5.11064	13.4282	10.2854	9.32419	12.9232	10.4847	10.7066	9.42767	8.96708	10.3287
1	O95278	EPM2A	86945_ILPNIWLGSC(UniMod:4)PR_2	14.6543	14.4383	12.7869	12.0279	13.3882	13.3426	12.9823	13.091	14.3127	12.9464	12.0019	10.0323	13.2562	13.335	13.2686	13.2589	11.5752	12.0361	13.3048	13.1662	13.2765	13.2269	13.1135	12.8861	12.1481	11.7086	11.2434	12.9765	12.6722	12.2091	13.3086	13.4635	13.2601	12.6167	12.3078	12.8886	12.4675	12.5556	12.191	9.98778	12.7291	12.8275	12.1507	12.1065	9.90394	10.0911
4	O95292	VAPB	189324_TVQSNSPISALAPTGK_3	18.3712	18.3348	16.8461	16.4455	17.7053	17.7202	17.6169	17.5195	18.554	17.9618	16.3396	17.2185	17.4886	17.5049	18.0153	17.8238	17.6794	17.8374	17.9133	17.6521	17.8292	17.9245	16.9422	17.1	16.941	16.3896	18.229	17.4011	15.8125	17.331	18.1488	17.5454	18.4161	17.0858	18.0806	18.266	17.7023	16.7084	18.1017	18.0582	17.3948	18.2548	17.0428	17.3036	17.9429	16.1556
3	O95295	SNAPIN	205995_VVLVNNILQNAQER_3	15.0915	15.0402	14.5072	14.7271	15.3893	15.0673	14.7803	15.0515	15.223	14.3648	13.5647	14.1994	15.6449	14.0847	15.0805	14.9472	14.6711	14.5679	15.1098	15.364	14.8959	15.2446	13.9214	14.1983	14.9664	14.368	14.8701	14.5868	14.9124	15.0089	15.4359	14.5422	14.8892	15.0015	14.4999	16.1065	13.7562	14.4884	14.5629	14.4463	14.4721	14.6177	15.0285	14.51	15.0815	15.1176
1	O95298	NDUFC2	189913_TYGEIFEK_2	15.252	14.8634	10.2685	11.5813	16.3598	14.4284	14.6124	15.5233	15.5877	14.9568	9.61792	10.7706	14.3624	16.5668	15.4346	10.935	14.5272	15.4981	16.0038	15.9404	10.236	11.5032	15.3366	15.7638	9.68968	11.5223	15.6322	14.95	15.7498	15.7157	14.5969	14.8259	15.3882	10.1705	15.6888	15.368	10.7236	11.7431	11.8445	12.205	14.2965	15.0738	6.38038	13.9314	10.178	16.9065
6	O95299	NDUFA10	119805_LQSWLYSSR_2	14.0159	13.1998	14.2633	14.1078	13.5464	14.0562	14.174	14.2786	14.3185	14.3397	14.6272	14.204	14.435	14.4528	14.2883	14.2657	14.1681	14.2668	14.6505	14.6548	14.4391	14.382	13.416	13.9342	12.8915	14.4852	14.422	13.9413	14.2154	14.5561	14.867	14.9883	13.8439	14.1767	14.2161	14.2283	14.0076	14.1712	14.3302	14.2615	14.3218	14.2553	14.17	14.103	13.9935	14.1532
2	O95319	CELF2	183671_TLPGMHHPIQMKPADSEK_4	14.662	15.252	15.2066	15.1992	15.2885	18.4542	18.5445	15.3804	15.363	16.0805	14.5865	14.5859	15.976	15.6659	15.0497	15.2454	15.3038	15.1027	16.0647	15.4673	15.3057	15.3278	15.0066	14.9926	15.7698	15.4636	14.7938	14.6854	15.7245	15.3622	16.5898	16.3615	14.2999	14.6029	15.6675	15.5316	15.3372	15.3166	15.5118	15.4712	15.4492	14.3295	14.0076	14.2478	16.1042	15.6547
6	O95336	PGLS	156041_RILEDQEENPLPAALVQPHTGK_4	14.196	14.8145	16.1958	16.2355	14.6693	14.5879	15.1593	15.3347	14.2583	15.4085	16.6341	16.4076	15.526	15.6311	14.7224	14.5492	14.0054	14.6983	14.0998	15.5089	16.0177	15.3027	16.9928	17.0764	16.0318	14.8053	16.175	16.0108	15.8265	15.9592	14.5799	15.0011	15.7578	16.7939	14.0434	14.8063	15.3319	16.8697	16.3106	16.3515	16.536	16.6307	16.1344	15.9143	16.2643	16.0763
7	O95340	PAPSS2	105195_LDHVRAEAETLPSLSITK_4	12.3125	12.8737	14.4141	14.443	12.5956	13.7518	12.8444	12.2746	12.459	13.2517	13.6417	12.2408	15.5061	14.0079	13.1619	15.9917	13.4165	12.723	13.882	11.7515	13.9801	12.0497	14.0211	11.0449	13.4351	14.1419	11.7152	13.035	12.9469	13.6497	16.1838	16.2064	14.0863	13.5118	13.9637	13.246	13.1265	12.4801	13.1664	12.8905	12.6114	12.6252	11.9078	14.1132	13.5325	13.0056
13	O95347	SMC2	31877_DQEALEAVK_2	19.2457	19.3697	17.6382	17.5172	18.2	17.9902	18.3659	18.3161	18.0824	17.5518	16.0633	15.7018	17.591	17.6616	17.3422	16.8673	19.1874	19.1211	16.0929	15.9705	18.007	18.054	17.0957	17.0593	17.4325	17.4388	17.9859	17.9964	18.2498	18.221	19.3392	19.318	18.0262	16.9987	19.3182	19.2902	17.6231	17.553	17.2781	17.3188	17.0242	17.0309	17.1613	16.5857	18.5375	18.8172
5	O95352	ATG7	156525_RLAESSVDLNLK_3	14.8304	17.7384	20.0066	19.9788	19.1032	18.884	19.2713	19.121	15.2791	19.4991	19.8781	19.6844	19.8778	19.8904	13.944	19.9403	19.304	19.1148	15.1496	20.3854	19.4904	19.5738	20.2768	20.1914	20.1582	20.4042	19.7223	11.6082	19.6081	19.59	18.5508	15.2971	17.9595	20.0477	18.6783	18.8009	20.1422	20.2439	20.1108	20.1421	20.3471	20.2942	20.1421	20.111	19.7454	19.9269
1	O95359	TACC2	71586_GTYTFDIDKWDDPNFNPFSSTSK_3	16.1525	14.8056	18.6278	18.4226	16.717	16.5446	17.1527	17.0855	16.9114	17.9469	18.6718	18.7929	17.4669	17.5077	15.183	15.0262	16.0906	16.7706	16.8079	16.5821	17.7321	17.5315	18.8094	18.2236	18.3432	18.0606	18.4223	17.7935	18.1181	17.8852	15.9705	16.0009	18.1394	18.6536	16.5531	15.9916	18.8096	16.0911	18.4571	18.4986	18.8136	18.8306	18.6572	19.0151	18.6497	18.6676
3	O95372	LYPLA2	5156_AFPQAANGSAK_2	14.6931	14.7704	14.9883	14.9947	14.2219	14.3581	14.9654	14.1303	14.7334	14.8753	14.5147	14.6133	14.076	13.8916	14.5583	14.6255	15.1061	14.9591	15.1371	15.1944	14.1167	14.1207	14.3826	13.84	14.0622	14.0579	13.8303	14.5227	13.9982	14.0712	14.1442	14.1783	13.5929	13.7188	13.9499	16.8512	13.6675	13.4693	13.7821	13.7131	14.1495	13.9397	14.2486	14.2842	13.5764	13.753
8	O95373	IPO7	4696_AFAVGVQQVLLK_3	18.9478	18.7654	19.0204	18.2932	18.7694	18.5612	19.2137	19.2517	19.3616	18.8479	19.1634	19.2136	19.0716	19.499	19.9148	19.8408	18.6059	18.6855	19.5213	19.6753	19.265	19.3766	17.2432	18.1531	19.4986	19.8526	18.1751	18.1707	19.1562	19.4121	18.5988	18.7528	19	18.7655	18.5475	18.6716	18.8353	18.861	19.2647	19.2776	19.2329	19.0874	19.3039	19.2457	19.0668	19.2061
1	O95379	TNFAIP8	166333_SIATTLIDDTSSEVLDELYR_3	12.1245	13.5555	13.44	13.9903	13.2512	12.9687	14.1154	14.5409	13.5481	14.1937	12.672	14.1913	14.5837	14.191	13.1462	12.6399	13.6239	13.2784	13.0184	12.7175	14.6011	13.5366	15.1888	14.9805	14.2838	14.3605	14.6001	15.1557	13.0545	14.6382	13.1073	13.5442	14.7037	14.1356	13.7875	13.1316	14.4671	14.6822	14.8974	14.3522	13.9292	13.3503	13.9165	14.1916	13.5701	14.7896
2	O95382	MAP3K6	28026_DIKGDNVLINTFSGLLK_3	13.0722	12.7121	12.6543	12.9319	10.7522	12.5645	12.633	12.5574	13.0178	12.7579	12.1393	12.7258	12.8994	10.9344	12.2856	12.3774	12.8985	13.0473	12.8837	12.3283	12.0733	12.9101	13.5467	13.3809	12.8048	13.0581	13.0789	12.2248	12.705	12.9629	12.7063	12.3879	12.5513	13.2005	12.978	10.9387	12.509	13.033	12.7648	12.8895	13.1453	12.7861	12.6712	13.422	11.8444	10.8167
5	O95394	PGM3	212209_YLEEVMK_2	11.2346	15.1889	13.7742	15.695	15.4888	16.9483	15.3527	15.2595	14.8267	14.9729	15.3378	15.6902	14.819	15.3238	16.607	16.2948	15.5635	14.7066	18.9181	15.1269	16.225	14.9068	14.0969	13.316	15.1543	15.3531	15.0506	15.1042	16.39	15.3129	15.1404	15.1027	14.1854	16.2084	15.0045	15.2599	16.3045	13.9817	14.1273	12.8757	14.9782	14.7968	15.3872	16.2874	14.8362	14.911
1	O95395	GCNT3	201943_VQADLNC(UniMod:4)MEDLLQSSVPWK_3	13.9695	12.9982	14.4737	13.5475	14.201	13.6049	13.6652	15.7864	14.0548	14.2706	13.0973	14.6464	14.2897	13.5295	13.317	13.5761	11.6952	13.6523	13.5162	13.4263	14.5182	14.0434	16.1145	15.2884	15.0704	14.3264	15.5414	15.0331	13.9062	14.7347	12.6067	12.5916	14.6578	15.2124	13.9662	13.7822	16.2563	16.2431	14.8848	15.4461	13.7875	15.9652	14.5977	14.1545	15.3246	15.0778
2	O95396	MOCS3	152730_QVLHGEALAGQAK_3	14.2866	14.5031	14.3205	14.4464	14.3788	14.1173	13.4513	14.4017	12.709	13.6884	13.9763	13.6676	13.691	13.5865	14.4752	14.8389	14.3912	14.3738	14.7103	13.4236	14.1329	14.0307	13.6695	13.598	14.1761	14.5013	14.4493	13.9473	13.5832	12.7198	14.454	14.0356	13.7899	14.38	13.7912	13.0595	13.0621	13.9985	13.7229	13.37	14.2521	14.1246	13.6443	14.1626	14.3325	13.8452
3	O95400	CD2BP2	67443_GNLGVYQETR_2	14.2624	14.2046	14.7235	14.5963	13.5213	14.3207	14.5495	14.6543	14.8391	15.1041	14.5547	14.661	14.8092	13.6081	14.4854	14.6748	14.7253	14.5221	14.9006	15.0297	14.7789	14.7797	12.4666	14.1159	14.5266	14.6367	14.7027	14.4594	14.5732	14.8011	15.4983	15.7256	12.585	14.3682	14.3078	14.5548	14.5984	14.4906	14.8671	14.6343	11.7064	12.3267	14.4902	14.4844	14.7629	14.8952
9	O95425	SVIL	187297_TSMVVLNVNK_2	13.5052	13.3397	14.4984	13.1779	14.0929	14.6389	13.8155	14.3906	14.329	14.051	13.1065	13.6117	14.3803	13.2797	14.2813	13.4556	12.3671	13.6828	14.8175	13.9019	12.5381	12.3555	15.7116	12.6834	14.5529	13.0582	13.9225	13.188	14.6463	15.0314	13.2666	13.2758	14.4137	13.2625	15.0934	13.297	12.4309	12.1154	13.8054	13.6058	11.5628	13.3967	14.1582	13.3889	13.6505	13.6177
1	O95428	PAPLN	196040_VHQSPDGTLLIYNLR_3	13.6049	13.8016	13.5629	13.4131	12.9892	14.506	14.5367	14.2514	13.7551	14.2737	13.4303	10.7148	13.1738	13.684	14.1956	14.1693	13.8955	13.3747	14.154	14.0277	14.4943	14.6741	12.8503	13.5576	14.0743	13.7467	14.2139	14.1989	12.9989	14.1516	13.3989	14.1607	13.7076	9.33526	15.5829	13.9383	14.429	13.2041	14.364	13.2107	13.5933	13.4423	13.6235	13.8751	15.1404	14.6953
9	O95433	AHSA1	2584_ADATNVNNWHWTER_3	13.9253	14.575	17.4545	17.4956	13.5585	16.9378	11.8378	18.0646	15.7288	19.1876	13.6946	13.5384	14.2775	12.0723	17.313	13.9807	17.8482	14.3683	17.8569	14.911	15.4374	18.6022	16.5436	17.3654	14.4445	17.2558	14.4202	17.8409	13.4569	13.0044	13.6339	19.2645	16.5293	12.2802	14.6766	17.8586	12.6285	16.9508	14.0462	18.515	11.2127	17.4939	14.1601	17.2795	14.6163	14.9417
1	O95436	SLC34A2	36662_EAQGEVPASDSK_2	13.5696	12.8526	16.5751	12.8126	14.5441	14.5234	15.19	15.2851	13.6341	14.9952	16.8114	16.6955	15.7505	15.6653	13.8579	12.7982	13.4196	14.5073	14.986	15.0167	15.9407	15.998	17.5059	17.3682	16.2503	16.1471	16.336	13.5334	16.055	16.0552	14.4233	14.1743	15.6612	16.9978	14.6622	13.2868	17.2143	14.2512	17.0319	17.0786	17.051	16.9337	12.9035	14.9437	16.5078	16.7447
1	O95445	APOM	208025_WIYHLTEGSTDLR_3	14.3449	14.2773	13.7645	12.9507	13.9683	13.9571	13.537	14.3551	14.1569	13.8852	12.772	13.7712	14.2804	13.3335	13.9693	13.6499	12.6368	13.5193	13.1036	13.7514	14.0498	14.1681	12.4695	12.5618	13.3531	13.6829	13.4284	13.5727	13.5448	13.7539	13.5109	14.3175	13.8235	13.7389	13.4653	13.6228	13.5111	13.3342	13.092	13.4853	12.9584	12.9831	13.7094	13.4883	13.1337	13.6281
5	O95453	PARN	53301_FIDQVVEK_2	16.9618	16.851	17.6911	17.5516	16.8989	16.6473	16.9049	16.7869	18.3008	17.9741	17.7139	17.6826	17.4589	17.391	17.7952	17.8092	16.9519	16.9081	17.4547	17.2863	16.7985	16.8815	15.6895	15.7303	17.3619	17.2423	16.2307	16.0084	17.2287	17.2105	16.8375	16.8315	16.8243	16.8544	17.2647	17.2277	16.6784	16.6009	17.0041	17.0129	17.1197	17.1904	18.041	17.939	16.4075	16.6907
1	O95456	PSMG1	186948_TSESTGSLPSPFLR_2	10.8884	11.5609	9.52964	10.8673	10.7266	10.5833	13.8429	10.3333	10.6709	6.71602	10.2866	10.4998	11.1285	10.7343	10.49	11.4183	10.122	11.0793	10.1247	10.2747	14.3607	10.9608	9.43765	10.3367	10.006	11.0543	10.6729	10.6239	4.18172	10.0475	10.7917	10.1651	11.0782	10.945	9.65211	12.6578	10.1044	9.94566	10.1081	10.1722	9.84059	9.91532	10.5822	10.2602	9.46339	10.3475
12	O95466	FMNL1	62602_GGHDIILAAFDNFK_3	18.1018	18.3771	16.8054	16.7118	17.51	17.43	17.5586	17.5681	18.3682	16.5291	16.7882	17.4832	17.2085	16.8064	17.7934	16.4781	18.0453	18.0324	17.1918	18.3685	17.0839	17.352	15.8091	16.6585	16.3394	16.9574	17.2707	17.3635	17.2132	16.93	18.2002	18.2521	17.3022	16.6656	18.1373	17.0839	16.5094	16.8136	16.9047	16.6241	18.1135	15.8972	16.9873	17.7546	17.2363	17.4173
4	O95470	SGPL1	64059_GIFVFGNPQLSVIALGSR_3	12.9169	13.227	13.9771	12.8749	13.6156	13.4349	13.0732	13.1434	13.4515	13.8278	14.1202	14.1477	14.3123	13.7682	12.0693	13.3626	12.9323	13.3565	13.5208	14.0847	12.8886	13.0983	13.3373	13.3576	12.6305	13.1793	12.4824	13.1446	13.1697	13.6419	12.7624	13.1865	12.0511	13.1092	12.2244	12.2753	13.1863	13.0694	13.365	12.3567	13.1948	13.28	13.5771	14.3692	13.3792	12.1589
1	O95478	NSA2	138409_NPSSPLYTTLGVITK_3	9.66857	10.9837	9.50601	10.631	10.2537	10.3481	11.1103	11.9759	11.4255	11.3884	11.4485	10.4841	11.2058	10.253	11.2182	11.9295	10.6351	10.9545	11.7753	12.2507	10.0812	11.2376	10.6163	9.7644	10.7601	10.5227	10.3472	11.3851	11.3604	10.3487	10.5945	11.0533	9.39872	10.5855	11.7043	10.2837	10.2035	10.1828	9.56657	11.9361	10.5461	11.0935	12.3966	11.125	10.0898	10.8786
7	O95479	H6PD	88955_IPYYNIHPMPVHLQQR_4	18.9178	18.995	17.5141	14.8194	17.7071	16.8847	18.1233	15.8714	17.4369	17.4302	16.579	16.0774	17.2875	17.1615	17.0537	17.1055	18.711	18.6496	16.6835	16.4851	17.5782	17.5736	16.9237	16.8805	17.0425	17.2722	18.1372	17.4845	17.9429	17.8307	18.9426	19.2133	17.4815	17.0033	18.8517	15.8859	17.0529	17.33	16.9238	17.0077	16.7606	16.7854	17.2265	16.8136	18.3973	18.4469
7	O95486	SEC24A	24431_DALVNAVIDSLSAYR_3	13.9147	13.8473	13.9453	13.8091	14.3108	13.7289	14.6077	14.6797	14.3138	14.4938	13.7379	14.2307	15.0831	14.4911	15.1353	14.1732	14.6705	15.0313	14.5571	13.4993	14.3454	14.7098	10.8121	13.8172	14.3438	14.119	14.2166	14.0672	13.8685	14.1591	14.1261	14.3234	14.6148	14.0909	13.8259	14.4282	14.0543	13.5166	14.1595	13.3583	14.1461	14.1253	14.5709	14.5072	14.5379	14.5422
3	O95487	SEC24B	185686_TPPTANHPVEPVTSVTQPSELLQQK_4	14.0779	8.42103	14.326	14.9089	14.3275	14.2667	14.5087	14.492	14.4939	14.3705	15.0019	14.9966	12.9623	15.1076	14.707	14.8025	15.2851	14.4337	15.175	15.5311	15.0007	14.745	13.7025	14.0668	14.6342	14.9702	13.9633	14.2097	14.3076	14.5254	12.702	15.146	15.31	14.4869	14.177	14.371	14.0516	14.5364	11.7819	14.4701	12.4386	14.5057	12.5684	15.0588	14.3706	12.5507
1	O95490	ADGRL2	115869_LMEQLVDILDAQLQELKPSEK_3	14.5242	15.7032	12.3614	7.60258	14.9194	15.9037	7.02195	14.9239	14.4725	15.5679	7.78838	15.597	14.6762	12.4108	14.2675	14.4149	12.1154	13.6557	14.2854	14.336	12.3914	12.8047	7.41007	13.1849	12.8501	12.6436	14.4018	12.3686	15.634	13.6595	14.2089	14.1989	7.33643	12.4397	13.2153	12.2807	12.3013	13.5949	13.2151	14.2183	13.3342	15.1764	15.9008	15.3903	13.8106	13.2329
1	O95498	VNN2	85519_IIVTPEDALYGWK_2	16.7187	16.0659	20.1421	19.482	16.5832	17.7477	16.6093	18.5373	16.0896	17.3562	16.1616	17.1075	16.4655	15.8477	17.6875	16.9962	17.2556	16.7652	18.3975	19.3697	19.7565	17.2264	20.8285	21.07	19.5464	16.8866	16.551	15.704	15.081	15.9859	17.3813	15.7095	16.549	15.4619	15.8191	16.3849	20.5594	20.2769	16.6448	19.7958	19.163	16.9783	17.0797	18.6389	16.8384	17.4622
4	O95544	NADK	2497_AC(UniMod:4)VLQNPQTIMHIQDPASQR_2	13.8513	14.2031	15.1508	15.2444	14.1649	15.1827	15.3384	15.1547	13.9291	14.7646	16.0345	16.5328	15.0755	15.3639	14.4785	13.9119	16.6612	14.3924	14.7172	13.949	15.2245	15.3975	14.8756	16.6718	16.108	15.4102	15.9117	15.6929	14.1127	13.8114	14.7244	15.7382	14.3841	18.0872	14.7	14.7648	18.2712	15.8862	13.4994	15.1601	16.3697	15.2134	14.3782	15.22	14.5306	14.7991
1	O95551	TDP2	35536_EAAEEEGEPEVK_2	13.7132	14.0646	13.1084	12.2694	12.9917	10.8685	13.6243	10.3305	11.4818	10.6516	13.2964	10.7728	12.4068	10.8167	14.1096	14.2475	12.8081	13.5392	13.855	13.9418	9.75503	10.2776	11.3968	11.5925	12.6274	12.8757	10.8545	11.2259	11.1628	12.9758	11.3036	10.382	11.9787	11.4539	13.1081	13.1239	11.395	12.1004	12.5331	12.7103	10.6595	11.6593	13.5047	12.7526	12.0122	12.0852
7	O95571	ETHE1	36960_EAVLIDPVLETAPR_2	15.4287	15.4482	14.893	16.4793	14.9007	16.3263	15.2893	15.4018	14.8188	16.688	16.5909	16.5722	16.4942	15.1695	16.1334	17.3612	17.6093	17.0148	14.9429	15.0815	18.0808	17.2385	15.6204	13.9368	16.56	17.6003	13.7726	15.7238	16.3354	15.0655	16.1586	16.3704	14.8313	16.5256	14.8017	13.0944	16.3316	17.3971	16.2632	16.5029	15.9283	16.0603	16.7061	16.7397	17.2863	15.2103
7	O95573	ACSL3	72113_GVMISHSNIIAGITGMAER_3	11.9225	12.0391	15.2403	15.1903	13.4408	13.5327	13.9856	14.1436	13.0322	14.3945	15.5194	15.3562	14.4101	14.9836	12.9331	12.9068	13.6316	13.7288	13.8126	13.7601	15.056	14.8071	16.2522	15.9557	14.9235	15.1764	15.1048	15.0055	15.0035	15.1502	13.8187	13.5254	14.774	15.6815	13.4983	13.6114	15.6581	15.859	15.4901	15.6197	15.7415	15.6426	14.8913	15.0572	15.571	15.3378
11	O95602	POLR1A	170594_SNSSPLQQMTFETSFQFLK_3	12.7181	13.9808	15.1798	15.1188	13.6082	15.136	14.3908	14.5017	14.4496	14.5961	15.3744	15.3628	14.5109	14.6214	13.3981	13.3715	13.7336	13.7006	13.6782	12.9461	15.1526	15.12	15.9758	16.0286	14.8469	14.752	14.9572	15.2654	14.8981	15.0124	13.9233	13.4579	15.0552	15.5673	13.8463	14.3259	15.6129	16.283	15.4777	15.5373	15.4215	15.5241	14.9845	13.2532	15.1207	15.4315
4	O95613	PCNT	60328_GDLLQVVQEAFEK_2	14.9069	14.9084	18.8353	18.5643	16.473	16.2731	17.4052	17.2874	16.235	17.4389	19.052	18.9179	17.7719	17.8569	13.3565	13.1793	16.165	16.1135	16.9398	16.8452	18.1827	17.992	19.3253	19.3464	18.4665	18.5708	18.7653	18.4858	18.3241	18.3009	15.4813	15.3751	18.1417	19.1757	16.491	16.412	19.207	19.3619	19.1211	19.0102	19.2202	19.1149	18.69	18.5776	18.4067	18.485
2	O95619	YEATS4	72407_GVTIVKPIVYGNVAR_3	14.0207	13.8068	13.0771	13.0114	14.1743	14.1546	13.1559	13.4507	13.9944	13.4841	13.2295	13.4312	13.9564	14.0188	14.2012	14.386	13.9797	14.1267	13.6546	14.2161	14.1799	15.6054	11.8063	13.4022	13.8928	13.9444	13.9369	12.8115	14.3261	14.3439	13.9823	14.2352	14.7624	14.014	13.0978	13.1647	11.9828	13.3637	13.1587	13.8538	13.486	13.7932	13.2641	13.8504	13.8131	13.4767
1	O95628	CNOT4	9199_ALADLIEK_2	13.1917	13.6324	13.092	12.0486	13.8088	13.3944	13.5052	14.3404	14.0701	13.597	13.0059	13.7085	13.1182	13.0396	13.9845	14.152	13.7024	14.045	13.8638	13.8237	13.4762	13.0807	12.1106	12.5533	13.2016	13.1093	12.6167	13.2315	13.4836	13.9668	13.4224	13.2473	13.0899	13.0865	14.0912	14.1699	12.2018	12.5882	13.2767	13.7729	13.1987	13.1408	13.5051	13.3718	14.0641	13.1474
3	O95630	STAMBP	122539_LTDHGLEEISSC(UniMod:4)R_3	15.9212	15.8559	15.8987	16.3591	17.7576	14.5213	16.0666	15.5024	15.7196	14.5655	14.3873	14.6335	15.0642	15.768	13.6832	15.9486	16.7806	17.9521	15.5377	15.0585	13.5272	15.3583	14.6571	13.3932	15.6528	15.5573	15.4506	16.6353	13.8953	15.4997	17.1951	17.9654	14.7598	13.517	17.9502	17.1045	15.7974	15.0572	13.6866	15.625	14.1194	14.9264	14.9378	14.9693	15.7719	17.1045
1	O95639	CPSF4	52475_FGEC(UniMod:4)SNKEC(UniMod:4)PFLHIDPESK_4	17.249	17.1805	17.82	17.8463	15.7541	17.4483	17.8653	17.6472	17.812	18.0522	17.8076	17.8162	17.9305	17.9863	17.8039	17.7918	17.4286	17.3934	18.3164	18.2575	17.7918	18.0581	16.8889	16.8905	17.8582	17.7153	17.7457	17.5089	18.0561	18.0301	18.4507	18.3876	17.0307	17.4632	17.4982	17.3098	17.4697	17.4453	17.7509	17.814	17.8652	17.9677	17.6296	17.7631	17.6061	17.671
4	O95671	ASMTL	158870_RQEILSNAGLR_3	15.0455	15.066	15.9687	15.2579	14.091	15.0875	15.1852	15.2593	15.533	16.2642	14.9727	14.6897	15.7335	15.8045	15.8876	15.0436	15.211	15.0118	15.7684	15.5518	14.8333	14.0118	14.1379	13.5259	14.274	13.8366	14.3785	15.1024	14.7545	14.2963	14.7725	15.0201	14.0012	13.7891	15.2009	15.2019	14.5409	13.9114	14.8559	14.8166	13.8827	16.2868	15.2956	15.5055	13.9015	14.5388
2	O95674	CDS2	190908_VAHEPVAPPEDK_3	14.0607	14.8945	15.025	14.0824	13.5778	14.6798	13.688	14.0739	14.0685	13.8516	15.1586	15.1887	14.9348	14.3528	14.8962	15.1068	14.4905	13.575	14.8457	14.4044	14.289	13.5026	15.7409	15.2574	15.0083	13.6163	14.8668	14.5132	15.0013	14.919	13.9923	14.6074	13.9546	15.317	15.1156	14.7289	14.9729	15.1505	15.1112	15.2816	15.2853	14.8562	14.1512	15.1826	13.911	14.9479
8	O95678	KRT75	148647_QLESITTER_2	15.7477	14.6642	13.5943	12.5248	15.4548	15.3364	14.2555	15.195	14.4892	14.5324	14.2388	13.9958	14.0149	14.6769	14.5673	15.6016	14.35	13.3452	13.9048	14.2299	13.7191	13.5361	13.7085	13.9025	14.5926	14.0839	16.8582	14.7742	15.4004	14.7772	14.8997	14.3779	13.8261	10.4614	12.8562	14.1926	13.3239	12.5737	14.204	13.3854	14.0456	13.8598	14.5257	14.5259	13.9185	13.6499
1	O95684	FGFR1OP	165215_SGLSSLAGAPSLK_2	11.2986	11.2712	9.10998	10.1003	10.5958	11.8933	10.0843	10.4538	10.3418	10.0118	9.61903	10.6	10.3019	9.6245	9.97835	10.7926	10.3151	10.8039	9.26843	9.82651	9.33445	10.427	9.0673	11.9841	10.0232	8.59264	10.0866	12.2955	11.852	9.90449	10.0695	10.0487	11.464	10.6456	10.4897	9.99764	10.9834	10.1625	9.42844	9.7077	10.3179	9.02146	11.4721	10.4165	10.2986	10.7408
2	O95696	BRD1	177989_TAYC(UniMod:4)DVHTPPGC(UniMod:4)TR_3	11.8228	12.6288	12.5485	13.5884	14.6081	14.3044	11.341	13.3117	13.0741	13.9473	12.7924	12.062	14.8892	12.5409	12.0131	12.4256	12.2256	11.7403	11.8105	12.5639	11.6033	12.8141	11.6255	12.7551	12.1193	12.2934	12.4766	11.902	13.3703	13.2488	10.6112	13.0544	12.5972	12.6824	14.7962	14.6167	11.5531	13.1748	12.5527	11.7671	11.89	12.0587	12.6382	13.4653	12.8461	13.5273
1	O95707	POP4	19476_AVVLEYFTR_2	13.3034	13.5956	13.9832	14.2607	13.0592	12.7353	12.6811	13.7931	12.7977	13.9146	14.2907	14.2596	12.6928	12.9484	12.9312	13.7817	10.3072	14.5399	14.5044	13.3351	10.9683	13.2127	11.002	14.718	13.3677	13.092	13.6902	13.8719	14.0984	13.2042	13.9685	11.1439	13.0461	14.306	13.5749	13.8522	13.9926	14.4879	14.5088	14.336	14.4443	14.394	14.3784	14.4577	15.8342	16.6394
4	O95714	HERC2	130826_MSSFGPDSLLLPHR_3	14.9756	15.254	14.2073	12.8671	15.0654	14.6014	15.3877	15.6418	15.4975	15.9012	14.1168	13.439	14.3527	15.4871	15.267	15.3081	14.8457	15.1378	15.5005	15.674	15.8182	15.9353	14.4871	14.8012	15.4198	15.5405	14.5055	14.4614	12.1829	15.4451	15.4826	15.5081	15.3149	15.3245	15.5266	15.4534	11.5662	12.7218	15.3128	15.5359	15.366	13.248	12.7244	15.792	16.3944	15.8164
2	O95721	SNAP29	82018_IDSNLDELSMGLGR_2	15.7866	17.2276	17.2085	17.4632	14.3389	16.8612	17.6994	17.3556	15.227	15.9778	17.9864	15.1213	17.1569	16.1076	14.8759	17.1316	17.9485	16.7789	13.8566	15.8187	17.4633	17.6733	16.8715	16.5873	17.5357	17.1808	16.5594	15.9395	17.1219	17.0765	16.5979	16.2287	17.6702	16.7991	17.0691	16.7814	17.1751	17.4925	17.4167	17.5513	17.6859	17.6	14.5701	18.2158	17.126	16.7974
9	O95747	OXSR1	2926_ADIWSFGITAIELATGAAPYHKYPPMK_4	13.5388	13.5633	14.9144	15.0601	13.8647	13.6776	14.4066	14.6477	14.5278	14.5694	14.8653	14.8545	13.4906	14.7358	13.216	13.8371	13.8887	13.9495	14.1936	14.2086	14.2412	14.7829	15.3407	15.7909	14.7833	13.1851	15.1349	15.1145	14.5606	14.672	13.6868	14.0335	14.1169	14.9822	14.4578	14.1498	15.2099	15.1306	14.9698	14.5078	14.8723	15.073	14.6	14.3625	14.1601	14.231
2	O95749	GGPS1	61977_GFPVAHSIYGIPSVINSANYVYFLGLEK_3	12.2753	11.0277	12.2429	12.0194	14.7796	14.2313	12.5119	12.7774	11.8495	11.7167	13.0877	12.9603	12.1119	12.9997	12.2152	13.5824	11.9898	12.8167	10.6917	12.2428	12.196	12.2247	12.97	13.0228	13.1303	12.9232	12.3864	12.6337	13.2764	12.4044	12.4021	12.8632	12.3453	12.8606	11.5848	11.9467	12.222	12.5642	12.9178	12.2204	12.9917	11.5372	12.5659	12.1965	12.3574	12.7138
4	O95757	HSPA4L	163987_SFDDPIVQTER_2	11.7382	12.4975	12.3662	11.9112	12.1868	12.8697	11.6018	13.9597	13.0414	12.6526	12.5027	12.7261	12.9994	12.9752	13.0744	12.9977	12.1956	13.0195	11.3303	13.4926	12.8136	13.2659	16.2329	12.2432	11.6008	12.3861	14.4753	12.3339	15.0417	14.7498	13.1213	13.2306	12.7783	12.1447	12.8461	13.0308	12.0683	12.3471	15.1384	12.6784	12.3644	12.157	14.1116	12.8312	12.5801	12.6621
5	O95758	PTBP3	172319_SQPVYIQYSNHR_2	14.0728	16.3868	13.6825	16.5349	14.4748	14.3471	11.3428	12.7637	13.693	15.2536	13.5852	15.6565	14.2692	14.3184	11.8879	13.7846	11.9372	13.9656	13.3931	13.9444	15.8381	15.247	17.2755	16.5676	15.6881	15.9573	16.72	13.0177	13.4478	15.7725	13.585	13.8055	14.1793	16.1639	15.9264	14.6246	16.9153	17.3142	16.4369	15.1204	16.216	17.0042	15.5439	15.9799	13.3358	14.8764
2	O95777	LSM8	194499_VFSSSQGVEQVVLGLYIVR_3	9.75338	11.7677	10.0249	13.3756	10.6082	9.87544	11.1059	11.0179	10.5015	9.61321	10.4401	9.70708	10.5493	10.2051	10.3872	10.8888	9.72206	9.00331	9.86377	10.5036	11.0781	11.1895	10.9261	10.4579	11.1333	7.85645	9.9085	10.5316	9.39784	10.325	11.4885	10.9338	11.6987	9.2116	9.83534	10.1444	8.72283	10.486	9.76804	11.4695	10.6414	10.0008	10.9665	11.3702	11.1204	12.3942
13	O95782	AP2A1	12650_ANHPMDAEVTK_2	14.8931	14.1106	15.47	14.9203	15.1906	16.4714	14.3453	13.7671	14.9912	15.2865	16.5068	16.2393	14.1712	15.3321	14.0658	14.3129	14.703	13.8305	15.5418	14.7886	15.6704	14.0126	17.0407	17.0903	16.0697	15.8899	15.962	15.1678	14.4353	15.6506	14.3725	14.5859	15.063	16.7282	14.9722	15.2804	16.7299	15.1481	16.5963	16.714	16.6449	16.9627	15.2164	15.9419	16.3565	15.7856
1	O95785	WIZ	158592_RPSLGLAPGGLAVVGR_3	12.1507	12.0134	11.3552	9.99338	12.2311	11.8333	11.5794	12.1366	12.608	11.3556	12.1784	11.4812	12.0027	11.6382	12.6206	13.5247	12.028	12.9513	13.4815	11.6626	12.3388	11.8945	11.2871	11.9083	11.5917	12.0893	11.9216	12.5452	11.7169	11.4933	12.339	12.0183	11.5361	11.2714	11.7416	12.4438	10.3385	11.8533	11.3015	11.4965	12.3447	10.694	11.0704	11.412	10.3918	11.3863
8	O95786	DDX58	88517_IPFDPAEMSK_2	15.2557	15.0852	15.5595	15.4863	12.215	15.1149	15.4144	15.5144	15.2179	15.7054	15.3686	15.3631	15.6062	15.4738	15.457	15.3995	15.328	15.2902	15.7777	15.8338	15.6106	15.5244	14.7599	14.7882	15.3908	15.3957	15.5171	15.2853	15.6069	15.7412	16.5221	16.5975	14.5919	15.0978	15.406	15.3586	15.2686	15.2719	15.3922	15.4358	15.5109	15.5957	15.2369	15.2856	15.4441	15.6331
8	O95793	STAU1	94714_KEKEPEYTLLTER_3	15.3726	14.76	14.5857	12.1492	17.3569	17.1473	15.1062	15.4779	15.6691	16.1241	14.3792	13.9423	15.1616	14.9883	15.2405	13.4674	12.2905	13.9988	13.5838	14.5274	14.8723	14.7037	12.554	12.7121	14.3777	12.3549	14.761	16	12.7156	15.838	14.7203	15.4831	14.6734	14.4163	17.5458	17.6383	14.444	13.0889	13.2703	13.2043	14.5407	12.7485	13.3755	13.607	14.5112	13.0713
1	O95801	TTC4	246_AAAQYYLGNFR_2	13.4613	14.5262	13.2931	12.9149	13.4312	13.8902	14.2973	13.7906	13.8507	12.8643	12.206	13.9899	13.2033	13.4014	13.6609	13.5334	13.9274	13.9397	13.516	13.7642	13.8734	13.281	13.2616	14.1735	13.1618	14.5438	13.2205	14.1483	13.5615	13.3894	15.6089	14.1439	15.8049	13.3037	13.6355	13.3666	14.048	12.462	13.3866	13.8113	13.0748	15.2332	13.7413	12.3667	12.5978	15.6799
5	O95810	CAVIN2	203051_VRYEGSYALTSEEAER_3	14.9727	15.0417	17.7038	17.7023	16.021	15.8868	16.6295	16.4597	15.5105	16.7324	18.0267	18.0893	17.1716	17.075	15.1023	15.503	16.0225	15.8789	16.5278	16.3101	17.1129	17.1793	18.6096	18.7966	17.6656	17.3548	17.744	14.6567	17.6077	17.5427	15.1898	15.1414	16.5247	18.142	16.0559	15.6934	18.2213	18.3188	18.1901	18.4066	18.2027	18.3294	17.82	17.6659	18.2658	17.5872
4	O95816	BAG2	113566_LLESLDQLELRVEALR_3	17.941	17.2683	16.5128	18.2158	17.8138	17.8024	17.9349	17.6977	18.1485	17.5334	18.5848	18.3974	16.6581	17.8238	18.5444	18.2634	17.1045	17.7663	17.5377	17.7319	18.0895	18.229	17.9107	18.4794	17.8666	18.2825	18.1586	18.2184	17.8705	18.1585	15.8712	16.8291	18.1705	18.3974	17.1034	17.4697	18.2633	18.1799	18.4097	18.3943	18.2213	17.6673	18.3242	18.5674	18.0221	17.6052
5	O95817	BAG3	56301_FRTEAAAAAPQR_3	15.5092	14.9162	14.9948	15.5509	14.6181	15.3254	14.9744	15.322	15.8322	15.3559	13.7282	15.7871	14.6459	15.7661	14.9918	15.5323	14.7369	15.0306	14.71	15.0245	14.689	15.2353	14.8016	13.5931	15.4662	15.4152	15.3793	14.9907	15.4272	14.8081	14.939	14.9748	15.4746	15.4354	14.6916	15.2056	15.0005	14.7294	13.7425	14.1179	15.0826	14.9252	15.5126	15.6976	14.8358	15.5095
2	O95819	MAP4K4	49004_EVFRPLKPADLTALAK_4	13.3567	14.4961	14.4326	14.6489	13.0403	15.0462	12.5242	13.6978	15.5819	12.0533	14.6549	14.4771	14.0325	14.8071	14.6963	14.4916	11.7961	14.4373	14.4301	13.2866	14.391	14.0022	12.7965	13.0429	14.1252	14.2644	13.9494	13.6027	13.8689	14.4953	12.3089	13.965	13.2308	13.7051	13.0588	13.972	13.1966	13.2723	14.1902	11.3515	13.3978	15.2434	14.3293	14.4406	14.1253	13.593
1	O95822	MLYCD	3023_ADLLEAQALK_2	11.9344	13.2967	12.3125	12.1015	12.5776	12.5424	12.1908	13.8373	14.7572	12.8654	11.744	11.924	11.7345	10.0217	13.3618	11.8208	11.5522	12.8113	13.0706	13.7735	12.8392	12.5941	12.7658	13.1982	12.7477	14.0643	12.7446	12.4457	12.1644	12.0315	10.4285	13.1031	12.7496	11.5971	11.7058	13.8532	11.2182	12.5092	11.2788	12.487	11.3697	12.1242	11.816	12.2789	12.6543	12.4323
14	O95831	AIFM1	200402_VNAELQAR_2	17.1313	17.1208	16.793	16.4638	16.915	16.7016	16.8892	17.0526	17.0625	17.1954	17.1584	17.063	17.4285	17.0466	17.3825	17.3277	17.4273	17.4312	17.4401	17.2795	17.2332	17.0806	15.2125	14.2132	17.0637	16.9369	16.7604	14.9334	17.5126	17.6137	16.8628	16.8241	14.0112	16.6919	17.3385	17.1158	14.9123	15.7494	16.7515	16.6939	16.4733	17.4996	17.4344	16.8427	16.22	16.1986
1	O95833	CLIC3	72206_GVPFTLTTVDTR_2	11.6432	12.2436	12.8196	11.7008	11.5109	11.4561	10.9025	11.2485	12.5931	12.9171	11.478	11.0477	11.1642	11.6225	11.9398	12.0114	11.6959	11.4426	10.8124	10.8244	11.0975	9.89268	10.7482	12.6123	10.5284	11.8687	9.75911	10.8761	10.5658	10.882	10.4735	11.5378	11.1134	12.5799	11.3396	11.6443	11.1543	13.4773	11.9624	10.9847	11.3419	10.6653	11.7115	10.9442	11.3854	11.475
8	O95834	EML2	161183_SAGFHPSGSVLAVGTVTGR_3	14.1922	14.4468	14.1536	14.0659	14.3239	14.3017	14.262	14.295	13.2402	15.0389	13.8527	14.3849	14.0858	14.5048	15.2572	14.1747	14.6467	13.6782	14.1833	14.5443	13.5565	13.9859	12.9868	13.592	14.5166	14.1625	14.1549	14.4428	14.3092	14.3143	13.7816	14.3405	13.8718	14.1151	13.9369	13.3645	13.2834	14.2192	14.0006	13.9822	13.7646	13.7822	14.3506	14.4291	13.8789	13.7838
1	O95848	NUDT14	181090_THDSVTVLLFNSSR_3	14.2443	14.4003	14.1629	14.1002	12.3695	13.8808	13.9265	13.6442	13.6823	13.5566	14.1065	14.1023	14.9244	13.396	13.7128	15.0453	13.4517	14.9584	11.6495	13.9393	14.0504	12.7759	14.8247	15.0347	14.0216	14.3329	14.2571	13.7976	13.8657	14.2244	13.4372	13.7034	13.4619	14.1519	13.072	13.1718	14.748	14.4921	14.6926	14.7807	14.4383	14.4501	12.6282	12.9093	12.8838	14.407
1	O95858	TSPAN15	139009_NQYHDC(UniMod:4)SAPGPLAC(UniMod:4)GVPYTC(UniMod:4)C(UniMod:4)IR_3	13.2531	13.2831	14.6994	14.7173	13.9903	14.291	13.207	13.8252	12.3351	13.8747	13.1388	14.4023	14.0644	13.8434	13.3716	13.201	13.1368	12.5156	12.2924	14.4233	15.0685	14.9666	13.0728	15.6792	14.6153	12.5818	13.7149	15.0882	16.0243	13.0264	13.4745	14.9488	14.232	15.2824	13.6579	13.7752	16.1002	15.3718	13.7541	14.4723	14.5267	15.1504	13.8312	14.9931	12.8093	14.9211
7	O95861	BPNT1	122541_LTDIHGNVLQYHK_3	19.0716	19.1811	17.6734	17.7738	18.2656	18.2686	18.5953	18.5739	18.4443	17.7305	16.8028	16.9101	17.712	17.9598	17.8442	18.0328	18.8928	19.1498	17.4388	17.2501	18.4574	18.2077	17.0628	17.1444	17.5342	16.6429	18.022	18.0369	18.2183	18.19	19.0875	19.2578	18.1636	17.2534	19.062	19.0823	17.6311	17.7233	17.4911	17.4588	17.1284	17.3372	17.5009	17.2709	18.4668	18.4089
2	O95864	FADS2	4927_AFHPDLEFVGK_3	15.7465	14.4993	14.0479	13.6676	14.6661	14.1097	14.2832	14.7748	13.4291	13.9322	14.5116	13.0275	13.9175	14.4319	15.3228	13.1981	15.2628	15.9263	13.9146	14.8077	14.1512	14.1793	11.8465	12.6375	13.998	14.5599	12.3059	13.857	13.837	14.1116	13.7938	13.5175	16.0053	13.4021	14.236	13.389	13.2033	13.2135	14.2481	13.8243	13.6207	13.1176	14.388	13.4666	13.8308	13.2235
9	O95865	DDAH2	91969_IVEIGDENATLDGTDVLFTGR_3	14.3656	14.6118	12.4636	16.6816	15.4722	14.8517	15.8098	15.0697	13.8071	14.1248	14.9426	15.7254	15.0405	16.1584	15.5608	14.8469	15.4132	14.9691	16.1019	14.2309	15.2354	16.766	14.9837	19.1437	14.0921	15.8194	13.0067	15.535	15.9359	15.5194	14.7548	14.153	14.0937	14.4996	14.1009	14.6828	17.3866	17.5779	16.4883	14.1769	15.9991	15.551	14.7901	15.7153	15.1003	16.5924
3	O95870	ABHD16A	146443_QFITILEATHR_3	15.4955	15.005	15.7336	15.6714	14.4309	15.4418	15.5021	15.0341	14.733	14.4745	16.8307	16.7039	15.0669	14.5773	15.6124	15.3475	15.566	14.3925	14.6235	15.3181	15.0092	15.1117	13.9143	15.4256	14.6762	14.8398	14.721	14.8925	15.3854	15.0952	14.7649	15.1205	15.474	16.1393	14.9638	14.9621	14.6041	14.6324	14.6379	14.621	14.4351	15.6952	17.123	17.223	14.3097	14.9071
2	O95881	TXNDC12	210681_YFYVSAEQVVQGMK_3	15.3764	14.6058	15.0526	15.4592	14.2854	15.0116	15.2923	15.3784	15.4735	15.2323	13.9362	15.4375	15.2624	15.9038	16.0715	15.5514	15.5885	15.7468	15.9699	15.6369	15.4214	15.5138	15.6997	15.7654	15.4368	15.4468	15.1497	15.4273	15.5321	15.2606	15.696	15.5337	16.2499	13.2964	14.6891	15.354	15.6914	15.3954	15.5648	15.5862	15.4153	14.9142	15.4955	15.1523	15.4312	15.6469
3	O95905	ECD	50750_FAPM(UniMod:35)LVPYIWQNQPFNLK_3	12.3825	12.002	14.5543	14.6806	13.1534	13.1064	13.4503	13.7056	12.8905	13.3543	14.9281	14.9235	13.7443	13.7121	12.7144	11.8057	11.3259	14.3833	13.0372	12.4806	14.3965	13.4617	15.4988	15.5763	11.6404	14.4387	14.5776	14.7143	14.0131	14.5028	12.2692	12.9627	12.7714	15.0389	12.3819	12.9786	11.4395	15.1795	14.8765	14.753	14.8159	14.783	14.421	12.0416	14.5473	14.5133
1	O95926	SYF2	113437_LLEISAEDAER_2	14.0126	13.8851	12.1003	11.4003	11.3923	12.3539	13.1882	11.8522	11.1662	11.8076	12.5018	11.0966	13.2108	10.5991	13.9626	11.9323	13.4232	13.6386	13.1434	12.5329	12.1777	11.6728	11.2096	12.7056	12.5535	12.5819	12.1165	12.8866	13.4624	12.192	12.5452	11.2732	11.4795	12.4165	10.4928	11.2832	12.9082	9.7529	12.9959	13.1372	13.2117	12.891	11.2153	12.9039	13.1843	12.5772
6	O95954	FTCD	5349_AFVGEVGAR_2	16.5221	16.5511	16.6449	16.5758	16.4848	16.2843	16.272	16.3072	17.2692	17.0422	16.5984	16.6833	16.6737	16.6897	16.6691	16.48	16.7914	16.6395	17.7667	17.7597	17.0939	16.9617	15.2753	15.4475	16.7468	16.6888	16.326	14.2502	16.54	16.5435	16.7014	16.5426	16.5125	16.0433	16.3821	16.3657	16.0959	15.99	16.8653	16.782	16.4126	16.3073	16.8671	16.667	16.1771	16.0609
1	O95967	EFEMP2	6398_AGNSQGDFYIR_2	14.669	14.8458	12.9285	13.5095	14.0445	12.5748	13.5939	12.7394	12.2765	11.8707	12.3845	12.8674	14.0863	13.8112	13.8648	13.0485	11.8128	13.2299	14.0105	13.7395	13.557	13.0746	12.9527	13.9394	12.6718	12.9841	12.7472	11.7943	13.5696	12.3074	13.0265	13.9898	11.0931	11.8681	13.1459	11.2796	13.6862	13.6218	13.2952	13.5477	13.5445	12.6812	13.1864	13.9879	13.2709	12.6882
5	O95983	MBD3	138171_NPGVWLNTTQPLC(UniMod:4)K_3	15.6416	15.888	15.1013	14.9219	15.5649	15.3931	16.1422	15.4943	16.0085	15.3876	15.1174	14.9644	15.623	15.6994	15.9435	15.5716	15.7388	15.5104	16.1399	15.9755	15.8597	16.044	14.8378	14.5141	15.1972	14.9964	15.1083	14.968	14.839	15.5952	15.1306	15.2672	15.6252	14.9797	15.2215	14.899	14.5548	14.896	15.5752	15.1072	15.0055	15.0348	14.7134	15.063	14.7371	15.1353
2	O95989	NUDT3	144236_PVQASYFETLR_2	12.3243	11.9526	15.5928	15.6217	13.9886	13.4991	14.19	14.1705	13.5272	14.4838	15.8154	15.8463	14.8619	14.8345	11.8077	10.7885	13.2078	13.8	14.042	13.8281	15.392	14.941	16.597	16.7587	15.3071	15.2927	15.4991	15.2964	15.1163	15.1925	13.5228	13.5009	14.9906	16.1213	13.9	14.1021	16.1758	16.3956	15.9746	16.0289	16.2089	16.1665	15.402	15.2994	16.0294	15.003
8	O95994	AGR2	72618_GWGDQLIWTQTYEEALYK_3	12.2981	11.3888	16.595	16.548	11.823	13.6107	13.0931	10.1694	12.2671	15.7233	16.5873	16.7464	16.056	16.119	11.7027	12.504	14.245	11.2293	14.9313	14.8988	15.8891	15.9465	17.4126	17.1369	16.488	16.4463	16.6938	16.7591	16.3974	16.4901	14.0028	13.9688	16.0443	17.0586	14.6036	14.7427	17.2133	16.8442	16.7605	16.8177	17.1427	17.0129	16.089	16.2238	16.2182	16.4683
3	O96000	NDUFB10	4737_AFDLIVDRPVTLVR_3	16.4503	16.3226	16.2918	16.8576	16.8448	17.4619	15.4515	11.9584	15.9252	17.2311	16.7261	17.4669	14.6793	16.9041	17.6979	17.4211	16.3877	15.9918	11.712	17.1794	16.7663	16.9694	14.4785	14.6058	16.2887	16.1856	16.113	15.3879	16.0594	16.0795	16.3793	15.4947	16.2065	15.5827	16.8235	16.5604	15.3179	15.4996	16.1811	16.2571	14.9625	15.9875	16.8077	16.0517	15.5003	14.1685
1	O96006	ZBED1	134761_NHPEEFC(UniMod:4)EFVK_2	12.0404	12.6903	10.9564	13.7069	15.1302	9.89923	12.671	12.1077	12.2629	13.5556	12.7565	11.5382	13.5177	13.6062	12.2903	12.0734	11.2004	11.5734	11.5414	12.4505	10.8259	11.8111	13.4911	13.3839	11.9031	12.2224	12.5882	12.7246	12.1408	11.8492	12.6092	11.6263	11.4101	12.4105	15.2346	14.781	12.4902	13.2205	12.2403	14.6797	12.3488	12.0801	12.2102	12.0354	12.4363	13.1896
4	O96008	TOMM40	98203_KLPPLPLTLALGAFLNHR_3	13.1713	13.466	13.6105	13.8784	13.4202	14.0973	14.5529	12.929	12.3893	12.3585	14.1877	14.4293	15.3143	15.3633	12.569	13.0073	13.6313	13.2492	13.9686	13.9847	13.6719	14.3469	15.4422	15.252	14.0075	14.4157	14.7499	13.2904	13.6162	14.6135	14.3908	13.5629	12.5106	14.7841	13.7208	14.3069	14.7692	14.1603	15.2568	14.2435	14.4117	14.419	14.7509	14.7952	12.9109	14.4618
2	O96011	PEX11B	109378_LGNSADALESAKR_2	11.6631	11.8338	11.4394	11.9353	10.8387	11.5546	12.7422	12.1429	11.2737	11.0126	10.3731	9.74779	11.773	12.276	13.2489	12.5082	12.2896	11.9783	12.0415	12.0914	12.5513	12.1703	11.3831	11.1058	11.9583	11.7631	11.3058	12.4646	11.5333	11.7313	12.5871	12.9879	12.2152	11.3346	12.1272	11.7481	11.7352	10.4762	11.418	10.3963	11.3393	11.1146	11.0954	12.2703	11.5291	12.4513
6	O96013	PAK4	102364_LAAGRPFNTYPR_3	13.3263	20.2942	13.1225	12.5886	13.2953	14.468	12.6702	12.5826	12.5606	15.9246	12.0203	12.6957	12.2946	23.3042	14.0577	13.0278	12.6276	21.3951	19.9534	16.9213	12.8792	14.5038	11.6967	13.3307	12.673	11.6983	11.9394	15.465	12.7151	21.1222	12.9039	15.0461	13.6492	11.4125	12.5571	11.9558	12.2877	10.1962	12.085	12.1443	21.8871	11.2546	13.3768	16.4989	14.3195	14.2403
2	O96017	CHEK2	213064_YNFIPEVWAEVSEK_3	14.6981	14.6998	15.0412	15.0442	12.9069	14.6712	15.1	14.8553	14.9976	15.2556	15.0127	15.1172	15.1295	15.2543	15.1028	14.8769	14.9524	15.0191	15.4343	15.6202	15.2737	15.2219	14.7383	14.5811	14.9841	15.1256	15.1387	15.0319	15.1844	15.4469	16.1298	16.1356	14.4637	14.7413	14.899	14.9814	14.8873	15.0094	14.9808	14.9868	9.20358	15.1286	14.7884	14.8327	15.0836	15.2892
3	O96019	ACTL6A	163073_SEASLHPVLMSEAPWNTR_3	11.744	11.1786	12.7169	14.9778	13.233	12.0718	13.2543	13.2727	13.586	13.9361	15.8922	12.732	13.6248	13.9019	10.0922	10.7111	12.4311	11.7193	12.6409	11.8101	13.9718	14.7726	11.6611	15.7549	15.165	15.5156	15.5254	10.8855	15.0304	15.4627	12.1713	11.8449	14.7284	15.2908	13.6959	12.8291	12.6632	15.5173	15.9909	15.0735	15.2135	15.2076	14.528	11.3306	15.6044	12.8562
2	O96028	NSD2	74185_HEIGEFPVFFFGSK_3	15.3478	14.9857	17.3998	17.5198	14.6932	18.0954	17.007	14.4285	15.5111	17.2515	16.9173	16.6978	16.6281	16.7128	14.4965	15.177	13.9676	16.4144	15.3395	14.8648	17.4129	17.5283	19.5652	19.7957	18.3796	18.3296	18.3434	18.1396	18.0243	17.9106	16.2105	15.6743	15.1738	17.8636	16.7724	16.6436	19.2397	19.0875	18.9275	19.0253	18.4765	18.2822	16.1084	16.1562	18.805	18.55
1	O96033	MOCS2	163816_SETISVPQEIK_2	11.4407	11.7187	12.094	11.8947	12.5944	12.0604	11.4721	10.4294	11.2113	12.8718	12.5472	11.7352	10.8345	10.0288	12.5861	11.7466	12.2837	11.8525	11.0365	11.5383	11.7783	12.5291	10.7713	11.7461	11.7444	11.1222	10.7062	11.9763	10.894	11.098	11.0796	12.0371	12.6104	12.1103	11.5317	12.0004	10.9082	11.6802	12.2473	11.1062	11.709	10.4845	10.178	11.6511	11.504	13.6469
2	P00167	CYB5A	54069_FLEEHPGGEEVLR_3	15.0831	15.3042	14.4286	14.3725	14.3158	13.9558	14.9285	13.7374	14.3744	14.0663	13.8483	14.5211	14.1219	14.2316	14.4672	13.9025	15.0115	14.4989	14.2048	15.6828	14.221	13.7883	14.7906	14.9531	14.6743	14.3305	14.2372	12.6617	15.1302	14.4456	13.9562	14.7977	15.5312	12.6466	13.5616	14.1992	14.3085	14.2265	14.2868	14.4132	14.7548	14.3185	13.58	14.2248	14.2235	13.8466
4	P00325	ADH1B	142909_PIHHFLGTSTFSQYTVVDENAVAK_4	14.1535	16.2154	16.0412	16.0466	14.5497	15.7317	14.8589	14.9759	13.6459	16.2339	15.9976	16.412	14.6164	15.3392	16.5979	15.2215	14.6821	12.9031	15.4545	16.7464	15.3752	15.7377	16.6813	14.6091	16.1553	16.1988	16.4204	14.9162	16.0097	16.0148	16.2517	16.3381	13.4515	16.6309	15.0457	15.1168	16.8263	16.8178	16.4948	16.3678	16.6191	16.5756	15.6304	15.8192	16.4052	16.6689
4	P00326	ADH1C	57105_FTC(UniMod:4)SGKPIHHFVGVSTFSQYTVVDENAVAK_5	12.7075	15.0111	16.8253	16.7962	12.6436	13.5871	15.1861	15.1416	12.626	15.5439	16.8702	16.8809	13.571	13.1258	13.5657	11.4459	13.5507	14.0038	13.6205	13.9041	15.9855	15.874	17.4924	17.3918	16.8769	16.8001	17.2932	13.8116	16.8007	16.7482	13.925	13.7035	13.8815	17.3672	13.6073	13.3266	17.7008	17.6265	17.2944	17.1436	17.3801	17.3997	16.3368	16.3862	17.1146	17.3883
23	P00338	LDHA	204677_VTLTSEEEAR_2	18.3943	18.3684	19.1149	14.8072	18.416	13.182	18.9796	18.7572	19.953	20.3306	14.4813	18.7241	16.0987	18.7068	19.4504	19.4055	17.8893	17.9941	19.2713	19.1034	18.0371	18.0368	17.6505	17.6028	19.0666	18.9128	18.5474	15.41	18.3517	18.2982	17.7754	17.707	18.8659	18.3436	18.3943	18.335	14.1961	13.4724	18.8971	18.866	18.4636	14.6045	13.4873	19.2202	17.6045	17.819
23	P00352	ALDH1A1	42964_ELGEYGFHEYTEVK_3	17.1504	15.8909	16.9638	16.9075	17.1655	16.287	16.9153	16.9441	16.7891	16.9884	15.4833	15.1858	16.7359	17.2076	17.0188	16.6786	17.1274	17.2511	17.0559	17.3188	16.7631	17.0259	15.9236	14.8832	16.8408	17.0588	16.8366	16.7412	16.8791	17.1358	15.993	17.302	16.6211	16.633	17.1437	16.46	16.4429	16.7542	16.8542	16.7147	16.7109	16.2335	16.9117	16.6567	16.7076	16.6247
13	P00367	GLUD1	74971_HGGTIPIVPTAEFQDR_3	15.3151	19.0002	14.743	18.6901	14.7092	15.5868	17.5062	17.8497	18.1038	17.4563	18.6281	17.0848	18.0714	17.9824	18.4036	18.8009	17.614	15.281	16.6763	19.3466	17.5272	15.408	14.9189	15.5344	17.749	14.7429	16.7067	15.2082	14.45	16.6046	16.9676	17.9386	17.1611	13.7838	17.3558	17.2771	17.011	16.8992	18.0242	16.2857	16.0532	17.9657	14.7037	14.9954	16.8501	18.1968
3	P00374	DHFR	114629_LLPEYPGVLSDVQEEK_3	15.5135	14.6334	14.9752	12.8627	14.6079	14.0392	14.8926	15.0164	14.2754	16.3916	14.6511	14.4611	12.8756	14.5477	14.8306	14.5999	13.0725	13.407	14.58	14.5297	12.9556	15.878	15.7263	12.7021	13.6667	13.6266	15.3689	13.7048	14.3879	14.2408	13.3671	13.4423	14.6159	16.1521	13.9219	14.5593	14.4314	15.1348	14.5356	15.0906	14.219	14.5411	15.7977	16.3504	15.5637	15.2633
11	P00387	CYB5R3	175585_SVGMIAGGTGITPMLQVIR_3	15.2688	14.652	14.2992	15.2006	15.5866	15.1824	15.0626	15.2306	15.1626	14.7642	14.1954	15.6721	14.1055	15.2399	15.2594	13.9822	14.9489	14.8301	14.5698	14.9655	14.9804	14.8928	15.9103	13.1401	14.4063	14.8006	15.1807	14.7306	14.5266	15.1764	14.4068	15.0755	14.5905	14.8047	14.2152	15.5261	14.6474	14.6706	14.375	14.8446	15.1526	14.8878	15.2835	15.3442	15.3561	14.5061
10	P00390	GSR	63234_GHAAFTSDPKPTIEVSGK_4	15.6219	15.1873	15.6142	13.6885	13.6689	15.0079	15.4971	13.91	15.3662	13.7543	15.6288	14.0602	15.7645	15.7381	14.2055	15.7476	13.7799	15.2425	12.3614	12.9782	14.3451	15.7596	14.8561	14.6932	15.995	13.8107	15.1427	14.1519	15.767	16.0172	15.9462	15.9991	15.1611	12.8673	15.8171	13.8505	15.3375	15.3521	15.7846	15.4867	15.6717	15.3538	15.6216	15.916	15.8918	15.8045
1	P00395	MT-CO1	198988_VLMVEEPSMNLEWLYGC(UniMod:4)PPPYHTFEEPVYMK_4	11.596	10.9941	10.727	11.17	11.2121	9.88269	10.8328	9.41895	11.3588	10.4743	12.1419	9.52893	11.5004	10.8122	11.3026	10.4596	11.5024	11.3951	11.1978	10.4314	11.3429	10.9389	11.6556	14.0729	12.1741	13.3012	11.6466	11.5317	11.0249	11.6873	11.2733	11.9762	10.6293	12.0212	10.3416	11.1795	11.9294	11.2241	11.4874	10.6538	11.1698	12.1569	11.0582	11.479	13.0605	11.5543
4	P00403	MT-CO2	129563_MMITSQDVLHSWAVPTLGLK_4	13.9057	14.2607	14.1767	14.3683	14.0012	13.6474	13.4668	14.2334	14.0984	13.5278	13.3041	12.5329	13.8936	13.0224	14.4864	14.3395	13.8777	13.2807	12.9478	12.949	13.7838	13.871	12.5974	12.9773	13.5761	12.9548	13.4833	12.9602	13.0128	12.6383	13.0732	14.0829	13.4742	13.2702	13.5764	13.7417	12.9677	12.396	12.4527	14.1146	13.1042	12.8929	13.4482	12.696	13.4005	12.85
4	P00439	PAH	87109_ILRHDIGATVHELSR_4	16.7492	14.8997	14.4804	14.7883	16.077	15.2324	15.9125	16.5286	15.7069	15.1929	15.0979	14.9501	15.4852	14.6677	15.6312	15.3941	15.0123	14.8579	15.363	14.8353	15.32	15.0586	14.152	14.12	14.4809	15.0818	14.6432	14.4733	14.5509	15.0572	14.934	14.9363	14.9561	14.52	13.7757	14.8621	14.9313	14.7691	14.8791	14.8197	14.5916	14.2393	15.1526	14.6818	13.9642	14.4447
6	P00441	SOD1	79637_HVGDLGNVTADK_2	16.8917	16.6885	15.4882	15.9066	15.6089	14.6136	16.0625	15.8752	18.391	17.8857	15.8454	15.5076	15.5991	16.6466	16.4523	16.2283	15.5191	15.915	16.8121	16.7675	16.9068	16.8409	16.1822	16.3441	15.3405	16.6186	16.8117	14.0863	15.9426	16.1523	17.2756	17.132	16.9461	15.8287	16.4655	16.368	15.8192	15.5119	17.1022	16.9745	16.375	15.829	15.944	16.6715	16.861	17.0252
30	P00450	CP	93399_KAEEEHLGILGPQLHADVGDK_4	18.5951	18.541	19.6754	19.5654	15.2308	18.948	19.3918	19.271	19.2394	19.8409	19.5656	19.5132	19.6164	19.5903	19.6753	19.4821	18.918	18.9734	20.0937	19.9401	19.4431	19.4818	18.4732	18.3682	19.5899	19.6166	19.2068	19.031	19.4902	19.6552	19.6467	19.6938	18.6276	19.1997	18.7192	18.7409	19.1091	19.2266	19.5991	19.5466	19.5992	19.6553	19.3767	19.4505	19.2069	19.3535
1	P00480	OTC	199551_VLSSMADAVLAR_2	11.4786	11.4718	11.6316	11.262	11.3462	8.62434	9.65088	11.7496	12.2327	10.7176	10.8582	10.4514	10.2191	10.3639	11.854	11.8564	10.9426	11.5364	11.887	12.0868	10.2136	11.3655	10.8139	10.9469	11.1308	10.1558	5.35624	10.8985	10.8613	11.5205	11.628	12.6605	10.8534	10.8458	11.6357	12.1637	10.726	11.2033	11.2089	11.6048	11.8147	10.221	10.7928	11.8254	11.9374	11.5926
31	P00488	F13A1	48082_ETFDVTLEPLSFK_3	19.7563	20.2269	18.715	18.8706	19.0415	19.0876	19.3115	19.1935	18.9618	19.0312	18.0917	17.7682	18.7929	18.7326	19.9401	18.9428	20.1422	20.0065	18.208	18.454	18.8478	19.1439	18.4096	18.218	17.4666	18.5644	19.0051	21.0211	19.3182	19.1322	19.8196	20.0616	19.0714	18.4346	19.7959	20.0773	18.5776	18.4163	18.5542	18.6096	17.8123	18.0518	18.6058	18.3111	19.7118	18.6127
22	P00491	PNP	124129_LVFGFLNGR_2	20.6501	20.6758	19.7039	19.784	20.1107	20.0198	20.5594	20.5104	19.992	19.7457	18.7412	18.7654	19.966	20.0937	19.2265	19.3769	20.7023	20.9818	18.4734	16.5919	20.2441	20.4653	19.1755	18.8559	19.665	19.6942	19.8078	19.7959	19.7736	20.4446	20.2594	21.1221	19.608	19.3467	20.3126	20.0198	19.627	19.8524	19.7736	19.5991	19.0932	19.0667	19.1873	19.0822	20.9012	20.0059
5	P00492	HPRT1	175607_SVGYKPDFVGFEIPDK_3	14.1698	14.1533	16.3172	13.3114	16.2765	14.7859	16.0161	16.0231	15.3929	15.9487	16.7331	16.6933	16.0584	16.1965	15.2603	15.1563	15.266	15.6537	15.7907	15.9976	16.1256	16.0505	17.2307	17.1859	16.4078	16.511	16.5193	14.1291	16.1648	16.4629	14.9374	14.8067	16.3083	16.8945	15.7743	15.8455	16.9717	16.3125	16.9553	16.8286	16.9537	16.8015	16.0787	16.5058	16.4344	16.5768
28	P00505	GOT2	15462_ASAELALGENSEVLK_3	18.9847	20.7585	19.6269	19.4054	19.83	19.627	20.0343	19.9275	19.7957	19.3395	18.0286	17.6876	19.4744	19.2582	18.9376	18.7452	20.7294	20.6196	18.1754	18.1419	19.7738	19.8523	18.7239	18.6897	19.2263	19.3256	19.6842	19.5901	19.8902	20.1266	20.6759	20.7915	19.5821	18.8662	18.8352	20.4868	19.443	19.4272	19.2836	19.2395	18.5845	18.6608	18.6497	18.5088	20.3655	20.5099
1	P00519	ABL1	17567_ATSLVDAVNSDAAKPSQPGEGLK_3	12.182	10.5591	10.4721	11.0613	11.3907	10.5758	10.818	10.6916	10.4335	9.98786	9.968	9.66279	10.1231	10.4945	10.1231	9.41508	10.7613	9.73085	9.4248	11.4686	10.5604	10.3017	9.18776	9.30567	9.75131	10.7411	9.99093	9.78756	10.4293	8.56286	10.1523	10.6651	10.3605	9.40609	9.37765	9.08639	9.66735	10.4067	10.2124	9.26953	10.7937	9.38839	10.4954	9.44	10.3494	10.358
2	P00533	EGFR	22403_C(UniMod:4)NLLEGEPR_2	13.4487	13.2825	12.9541	12.6856	14.2365	13.3539	14.0828	14.3863	13.7723	13.0678	13.9025	12.1814	13.2695	12.1667	13.1955	13.7853	13.5922	13.7858	13.7565	13.6657	13.6915	12.4038	12.5499	14.3036	14.1485	13.0799	13.6001	12.5698	13.7592	13.2696	12.2589	13.6039	12.0713	15.0606	12.712	13.9065	12.4413	12.566	13.1188	12.529	7.91526	12.0719	12.8806	12.9601	13.1729	13.0077
1	P00540	MOS	114444_LLLVDLTSLK_2	12.8431	13.0066	11.8744	14.252	14.7911	14.8335	13.9564	13.565	13.8925	14.5263	11.6417	12.9355	12.4111	12.5675	13.0806	12.9122	12.9175	11.244	11.9834	12.8471	12.5501	13.6294	12.5692	13.4071	13.788	12.4504	9.13859	11.6353	11.8191	12.1541	13.7592	12.8479	12.6936	10.8319	11.6822	11.8316	12.4095	13.7766	11.5608	12.0401	13.4118	11.9345	13.5062	13.9478	13.4435	12.8089
31	P00558	PGK1	176238_SVVLMSHLGRPDGVPM(UniMod:35)PDK_4	21.3288	21.1811	20.2089	19.9149	20.3654	20.111	20.7023	20.4446	20.3469	19.878	18.4289	18.3242	20.1421	20.1269	19.5992	19.4199	20.9372	20.7916	18.7491	18.6817	20.5106	20.4446	19.3182	19.2133	19.8775	19.8081	20.0065	19.9788	20.2942	20.4223	21.1223	20.901	20.4223	19.5654	21.021	20.7294	19.8903	19.8079	19.7838	19.694	19.3393	19.2647	19.2712	19.1631	20.4224	20.9813
4	P00568	AK1	84045_IGQPTLLLYVDAGPETMTQR_3	14.234	13.032	16.4212	16.2382	14.0916	13.2301	13.2544	13.8628	14.8838	15.2432	16.0734	15.9238	15.8555	15.4699	12.2261	12.1082	14.5905	14.2089	15.3186	14.6168	15.5745	15.5394	17.1546	16.854	16.2574	16.1821	16.3008	16.0507	13.4082	15.983	12.2754	14.1367	15.5851	16.3435	13.6331	14.5888	14.4416	16.9082	16.6205	16.6374	16.3822	16.3918	15.4485	15.3193	15.0159	16.3752
10	P00734	F2	177882_TATSEYQTFFNPR_2	18.1614	14.3255	14.34	14.7161	15.6818	14.6366	17.9862	14.053	18.5309	13.083	14.3323	12.524	15.8513	18.2342	14.9357	13.9126	13.3739	13.6415	15.8376	14.3761	14.1681	13.8959	15.4386	17.0564	13.7861	14.6569	14.0777	14.6691	14.2861	14.7228	13.702	14.2695	11.5872	15.691	13.3522	13.4243	15.0416	14.623	13.096	15.2028	15.6399	13.8577	13.6038	14.2247	14.4021	13.7524
7	P00736	C1R	199089_VLNYVDWIK_2	17.2683	17.3398	15.0963	15.5516	16.2107	15.9253	16.3103	13.1487	15.8158	15.9975	14.6884	14.8781	15.7879	15.45	15.6198	15.6567	17.5683	17.2898	14.9577	13.8249	15.538	15.5444	14.8533	14.8305	15.3252	15.1045	16.053	15.2007	16.2551	15.8779	17.4779	17.3654	15.5473	15.0489	17.5444	17.4197	15.5277	15.1956	15.4293	15.3763	12.723	15.2444	15.1594	15.3486	17.2769	16.7364
10	P00738	HP	120638_LRTEGDGVYTLNNEK_3	18.3268	18.1798	15.4113	15.7204	17.8927	17.6912	17.5695	17.3346	16.3724	16.0782	17.0383	16.9508	18.2052	18.1512	16.7644	16.797	18.0807	17.9635	16.608	16.501	16.8875	16.8109	17.3261	17.1982	17.5124	17.436	17.3022	17.0473	16.8392	16.699	16.9873	16.8506	17.7968	17.2637	17.5269	17.4286	16.0793	16.0941	16.9517	16.9204	15.8275	16.0618	17.3921	17.2978	17.1591	17.3804
1	P00739	HPR	205904_VVLHPNYHQVDIGLIK_4	20.1735	17.1645	18.3435	17.7152	17.4326	17.8798	19.2071	17.8324	17.919	17.7496	16.8623	18.2266	18.2105	18.0245	18.4635	17.4332	18.9327	17.827	16.9137	19.2581	17.0352	17.7232	16.4186	16.7303	17.1134	17.5796	17.652	17.829	17.7475	17.0127	17.1324	19.4662	18.2764	16.9629	17.0289	16.918	16.8385	16.3894	17.1402	17.1558	16.8024	16.9507	16.5836	17.5198	17.9615	17.1315
2	P00740	F9	52866_FGSGYVSGWGR_2	13.2161	13.0207	11.9599	11.4249	14.1257	12.0911	13.7754	13.4654	13.2247	13.1383	11.1422	10.5045	12.964	12.942	13.075	13.5885	10.1665	13.4304	12.8595	13.08	13.6052	13.9454	12.3779	14.2888	13.1721	13.3747	13.9713	13.3351	13.415	14.0308	13.6415	13.6361	13.1734	10.7806	13.068	12.9055	12.8403	13.4591	15.9259	11.0897	12.0934	12.7375	13.3482	13.4587	11.6608	14.8261
2	P00742	F10	180494_TGIVSGFGR_2	14.5714	13.6308	14.2282	14.3684	14.8736	14.4345	14.1324	14.7302	14.4188	13.299	13.6568	13.4728	12.9086	14.0468	14.2201	13.4502	14.4974	15.0827	14.5522	12.5491	12.3862	13.8201	13.62	7.68236	13.3991	14.1257	12.6558	14.3082	13.4875	13.5368	15.0087	15.0298	13.7638	13.7069	14.1688	16.3596	13.2979	14.5085	13.5135	14.2849	14.907	14.825	16.5644	16.4552	15.3875	14.161
2	P00746	CFD	17319_ATLGPAVRPLPWQR_3	12.5904	12.1534	12.1879	12.6722	12.852	12.9762	11.9733	13.1014	13.6969	11.9042	12.2278	13.5206	12.9583	12.4921	12.1265	12.9769	12.8588	14.0998	11.3352	12.4856	13.1132	10.979	11.9832	11.7219	12.0199	12.2334	11.5422	12.7866	11.6927	12.9196	11.2429	13.2453	12.5027	12.2458	11.9563	13.3564	11.8832	12.5621	12.1568	11.392	12.226	12.0825	12.277	11.9102	12.6756	11.844
8	P00747	PLG	196714_VILGAHQEVNLEPHVQEIEVSR_5	15.8398	15.5263	15.1242	15.6559	16.0523	15.6608	16.0968	15.8156	15.8379	15.5406	15.1987	15.1262	15.728	15.6155	15.7689	15.4603	15.8791	15.7353	16.1214	15.9798	16.0529	15.2804	14.8783	14.2522	14.9868	15.5046	15.9227	14.7087	15.2148	15.0567	14.468	15.4901	16.1554	15.1615	14.1206	15.4893	15.0769	14.2323	14.4081	14.9273	14.9901	16.1483	15.5479	15.4739	16.3987	14.8775
3	P00748	F12	135773_NKPGVYTDVAYYLAWIR_3	12.5449	13.2326	14.0414	14.1724	13.2995	14.0713	13.0598	14.0981	12.5734	14.2057	13.525	13.6825	13.8003	13.693	13.1134	13.1794	13.6885	13.5466	13.4927	12.3718	13.0803	13.7831	14.0224	14.1827	13.0439	13.3358	12.6033	12.9488	13.719	12.9685	13.3021	13.2465	13.2221	13.782	12.7336	12.8465	13.8481	14.1124	12.7949	13.9775	14.4189	14.0456	13.9416	13.6396	13.6684	12.9587
14	P00751	CFB	36056_EAGIPEFYDYDVALIK_3	15.5739	15.5713	16.5101	16.5794	16.5211	16.7315	16.4468	17.2965	15.4208	16.7971	16.3514	16.4352	16.6191	16.8802	16.3552	15.9112	16.9997	16.4168	16.5567	18.2549	16.4964	16.6727	17.5344	17.5006	16.4815	16.4614	16.1745	16.1058	15.7406	16.4393	15.6917	16.789	16.8695	15.8263	16.0724	15.9543	16.8718	16.2353	16.3522	17.0936	16.3178	16.516	16.4825	17.5301	16.732	16.5754
11	P00813	ADA	81232_IAYEFVEMK_2	16.2447	16.2216	16.7525	16.639	12.3105	13.568	16.7032	16.6557	16.586	17.0102	16.6365	16.5295	16.6745	16.6904	15.685	16.4664	16.4225	16.4439	17.2481	17.0691	16.5074	16.821	15.8663	15.7879	16.734	16.5548	16.6743	16.4949	16.7707	16.9479	17.5141	17.434	15.8747	16.3566	16.3792	16.4177	16.2903	16.4146	16.418	16.5571	16.7983	16.6683	16.3805	16.6435	16.5016	16.8092
20	P00915	CA1	47356_ESISVSSEQLAQFR_3	17.0454	16.7298	16.9619	17.2231	16.292	16.7776	15.4173	15.6552	16.9504	17.6617	16.8174	17.0981	16.7242	16.5209	16.9783	17.3673	16.6926	16.696	15.6504	17.2695	16.8033	16.8194	14.7853	15.7396	16.7689	17.2686	16.6047	17.1592	16.435	17.702	16.8024	16.8114	16.0124	16.4333	16.6336	16.862	17.2841	15.2411	15.5919	16.3834	16.5208	16.4624	16.8783	16.4251	16.3727	16.3435
11	P00918	CA2	111544_LIQFHFHWGSLDGQGSEHTVDK_5	19.7223	19.7454	18.5444	18.3852	19.0252	18.9075	19.0152	18.9124	18.8925	18.3715	17.7496	17.6615	18.8705	17.23	18.5951	18.4478	19.6468	19.5738	18.1953	18.7408	18.8182	18.7894	18.067	18.0345	18.316	18.2159	18.5951	18.3037	18.962	18.8093	19.4989	19.6649	18.8703	17.9052	19.6843	19.6468	18.4925	18.4477	18.3972	18.1824	18.0583	17.9559	18.3138	17.9229	18.7109	19.1204
12	P00966	ASS1	81790_IDIVENR_2	14.8321	15.2518	15.4332	14.4318	14.0941	16.2508	14.774	15.6273	14.8318	14.5038	15.5013	16.4713	14.5075	14.351	14.3072	15.7225	16.1768	16.2181	15.9194	16.2062	16.5297	15.7455	14.9856	14.2651	14.9381	14.8918	14.6979	14.5026	15.2523	15.5204	14.7586	15.4645	17.2521	15.8318	14.5188	14.5612	14.1537	14.1976	15.4348	15.5869	14.5888	14.1742	15.1654	15.87	13.0701	14.8121
2	P00973	OAS1	69680_GRSDADLVVFLSPLTTFQDQLNR_3	14.118	13.4572	13.76	14.4881	14.6282	15.2272	14.7135	14.5796	14.6502	14.4476	14.8655	16.3763	14.0097	14.7419	13.8864	12.941	14.2501	14.3143	13.7467	14.2722	14.3793	14.2112	14.8793	15.4488	14.4264	14.7111	14.8305	14.7654	14.6479	14.5518	13.7251	12.8237	14.6376	14.696	13.5525	14.4884	14.8659	14.9509	14.6268	14.028	15.0871	15.5231	14.7334	14.6111	14.9408	15.1746
13	P01008	SERPINC1	16972_ATEDEGSEQKIPEATNRR_4	17.7718	17.8022	15.979	15.5741	16.2938	16.1691	16.7344	16.4425	16.1563	15.1265	13.705	12.8947	15.6377	15.824	15.3343	15.175	17.3313	17.3153	14.3088	12.9358	16.0514	16.401	15.0745	14.9189	15.2128	15.6769	16.3803	15.7816	16.0773	16.0499	17.5388	17.4868	16.1805	15.3082	17.7135	17.3436	13.0137	15.3643	15.0519	13.5045	15.0693	14.6191	14.6849	14.4687	16.3956	16.6156
27	P01009	SERPINA1	42608_ELDRDTVFALVNYIFFK_3	15.4081	15.5905	14.8464	14.7235	14.1037	15.1209	14.1977	15.1825	16.9845	15.3971	14.7062	14.9589	14.4301	15.1293	14.4312	15.1274	15.4555	14.3393	14.6803	14.587	14.797	16.299	15.8802	15.8167	15.2813	16.1251	14.5512	16.0061	16.0516	16.0447	15.2106	14.4755	15.0574	14.1717	14.623	14.7512	16.0736	16.2336	15.0451	15.5098	16.3848	16.8286	14.2019	16.1345	15.5784	15.6569
15	P01011	SERPINA3	9129_AKWEMPFDPQDTHQSR_4	16.8253	17.0537	16.9021	17.039	18.3059	18.1303	18.0738	16.7098	18.728	16.3858	16.8921	17.0464	17.8602	17.5824	17.2253	17.2176	16.8884	17.652	18.7242	17.3373	15.7381	16.0307	17.8004	17.7052	17.1925	12.2856	17.0436	15.8051	16.9222	16.9132	16.3862	17.2964	17.4035	18.2767	17.3657	17.5241	17.474	17.5226	17.3741	17.441	17.3373	17.176	17.1118	16.7629	16.8907	17.2267
5	P01019	AGT	1355_AAMVGMLANFLGFR_2	14.4459	13.6936	14.7987	14.1863	14.2558	15.1207	14.8154	15.1311	14.6138	14.789	14.627	14.8459	14.6251	14.932	13.4215	14.2201	13.7251	13.5839	14.9804	14.6787	14.369	14.631	14.8305	15.1007	14.7143	14.6945	14.1319	16.3608	14.629	14.8107	14.9024	14.4978	14.2358	14.9718	14.0029	14.6568	14.8164	14.711	14.8822	14.9179	14.6251	14.8428	14.6038	14.5138	15.2193	14.3794
39	P01023	A2M	146562_QFSFPLSSEPFQGSYK_3	15.8622	14.8015	17.4886	17.5157	14.9736	16.511	16.3651	15.8975	16.7247	16.629	17.7618	17.6842	17.0857	17.0172	15.9208	17.3086	16.3326	15.5195	16.2536	16.4306	17.0191	17.0251	18.3516	18.1635	17.2896	17.2134	15.1566	17.0437	17.1108	17.1174	16.3497	15.602	17.331	18.0155	16.4294	15.9911	18.0114	17.9522	17.5374	17.6167	17.8107	17.8461	17.4329	17.324	17.4968	17.5827
62	P01024	C3	123841_LVAYYTLIGASGQR_3	19.258	19.3254	18.2341	18.8096	19.1321	19.0104	19.2397	19.8301	19.5464	18.8707	18.2741	18.8307	18.0827	19.784	19.2396	18.9678	19.3115	19.4578	18.0895	18.5642	19.0469	17.1601	17.7769	17.9226	18.8608	19.3769	19.1033	18.7895	19.0983	19.4052	19.1379	19.1031	18.2386	17.6282	19.0769	19.1694	18.5088	18.413	18.7149	17.5821	19.144	18.4193	18.8008	19.9148	18.5216	18.8345
11	P01031	C5	204229_VTC(UniMod:4)TNAELVK_2	16.8494	16.7684	17.2041	14.9023	17.1982	15.6923	17.2042	17.0471	18.3292	18.4671	13.7647	16.8288	13.7483	16.8428	17.6614	17.6003	16.2201	16.5414	17.3302	17.3434	16.3104	16.1806	15.8589	15.8085	17.0913	17.0712	16.7163	14.6733	16.4414	16.3587	16.2154	16.1803	16.9846	16.5645	16.8575	16.7969	14.0909	11.0953	17.0518	16.9544	16.5987	14.386	15.3084	17.2912	15.8351	16.2254
2	P01033	TIMP1	163203_SEEFLIAGK_2	15.2399	15.5377	15.0983	14.1924	15.3231	11.7723	15.5059	15.6436	15.4004	15.7896	15.6625	15.2925	15.2617	15.7726	15.9081	15.7116	15.0298	15.3422	15.7229	15.866	15.3126	15.1593	14.1958	14.694	14.9009	15.4857	14.3658	15.3294	15.2198	15.3229	14.2054	15.3668	14.7554	15.6396	15.1761	15.4151	14.4837	14.9591	15.1731	15.1308	14.6679	15.0246	15.2679	15.3418	14.8015	14.9024
1	P01034	CST3	124191_LVGGPMDASVEEEGVRR_3	14.3259	14.3184	13.5641	13.1186	13.7802	13.9593	14.119	13.949	13.9393	13.7612	13.4752	13.5096	13.7968	13.7469	14.412	14.5453	14.1189	14.0154	13.6952	14.4294	12.1954	13.766	12.7814	12.9792	13.3624	13.3436	12.8832	13.9495	13.5195	12.9776	13.7526	13.1165	12.7391	13.3727	13.2379	13.1842	13.2754	12.7753	13.8649	13.8544	13.4617	12.957	13.5038	11.5886	12.5741	13.0067
3	P01040	CSTA	142261_PATPEIQEIVDK_2	11.6483	12.8481	12.1631	11.3778	12.0066	13.4598	11.7481	10.2907	12.2042	12.1093	13.6381	13.3392	12.3209	11.6372	11.8051	13.1551	11.9977	11.4811	12.2914	12.5726	11.0913	13.0825	14.0948	14.1909	13.0935	11.6723	13.6478	12.6019	12.9805	13.8386	11.4198	12.032	11.8188	13.3205	11.9945	11.9831	11.6535	14.188	13.9746	13.5732	14.0474	13.5258	13.3608	12.8786	13.7029	13.7714
2	P01042	KNG1	28239_DIPTNSPELEETLTHTITK_3	12.3	13.4586	12.4216	12.6673	12.6247	12.9441	13.2604	13.0862	13.3599	11.5129	12.3928	12.0648	12.8359	11.0406	12.9548	13.2435	13.1787	13.02	12.1324	11.8835	13.1995	12.737	13.1298	13.9538	12.7944	13.5998	13.0503	13.3798	12.5722	12.9207	11.9333	13.6188	13.1656	12.7474	13.1033	13.2775	13.0966	13.6233	12.6599	11.9418	12.8718	11.8818	12.1465	12.6964	14.0882	13.8463
1	P01116	KRAS	32718_DSEDVPMVLVGNK_2	12.5354	10.2037	9.49914	10.3051	10.0648	12.2349	4.03691	9.06168	9.91874	9.46904	9.30741	8.87069	8.48263	10.0935	9.275	9.54895	9.36543	9.40348	8.83277	8.44514	8.44215	9.63074	9.76101	9.16163	8.51106	9.81684	8.30171	9.95493	8.72112	10.1193	8.84324	9.21607	8.90525	9.10038	9.91171	9.82641	9.91319	10.1872	12.8224	9.4389	9.52718	12.012	8.67025	8.59899	8.88023	10.4324
1	P01130	LDLR	18432_AVGSIAYLFFTNR_2	10.4634	13.8516	14.5307	14.4331	11.9996	11.7584	11.4371	14.6566	15.239	16.3088	14.641	14.3961	11.8609	13.5691	13.155	11.75	12.2606	15.5349	15.55	12.2854	14.1511	12.269	17.1691	17.5541	16.7672	14.177	14.3776	14.4421	16.3583	17.8497	11.44	11.5729	16.6373	14.7488	11.6426	11.2228	14.8572	15.1602	17.3397	14.5798	14.6399	13.2504	12.3363	14.1094	14.2225	15.4566
2	P01137	TGFB1	155110_RGDLATIHGMNRPFLLLMATPLER_4	12.7445	10.8726	14.7376	15.3683	13.0017	12.9239	13.2719	15.7083	12.9498	12.6566	13.1873	11.9514	12.7583	12.8653	12.5659	12.4681	13.2856	13.2649	13.0045	13.15	15.2627	12.752	15.852	13.4109	12.5632	14.9634	14.9177	11.5009	14.9821	13.185	13.4782	12.8472	12.5397	15.8627	12.5741	14.7934	12.7362	13.5093	15.4537	12.4334	13.6422	12.354	14.2179	12.9846	13.4237	11.637
4	P01275	GCG	155811_RHSQGTFTSDYSK_3	18.8517	18.8661	17.4386	17.3178	17.9961	17.7512	18.1686	18.0581	17.7559	17.1328	15.8603	15.6851	17.2851	17.2278	16.9977	16.73	18.7818	18.9523	15.986	16.2303	17.9699	17.6874	16.9009	16.7875	16.9845	17.0779	17.7351	17.6793	17.72	18.0669	18.8307	19.3463	17.6582	16.7676	18.6572	18.6572	17.2819	17.3813	16.9782	16.901	16.65	16.4579	16.3456	16.3057	18.5248	18.0799
1	P01282	VIP	108496_LGDRIPFEGANEPDQVSLKEDIDMLQNALAENDTPYYDVSR_5	14.9922	12.8402	15.224	15.6942	13.8547	12.2306	13.4062	15.105	14.3248	14.3114	15.4943	15.517	13.9052	13.9868	11.6821	13.2393	15.0289	13.0576	14.585	15.839	14.2487	14.3228	15.7083	13.72	14.4029	15.1093	15.4268	15.0945	15.2586	13.8778	13.3963	13.3172	12.4797	15.6942	13.8691	12.2223	15.8089	15.9728	15.8732	15.7432	15.7816	15.6475	15.2702	15.0381	14.7548	14.4923
1	P01591	JCHAIN	173158_SSEDPNEDIVER_2	14.0782	13.1639	14.2082	14.0333	15.3255	15.1533	15.1556	15.021	15.845	15.1297	15.183	15.2463	13.5834	13.8162	14.0635	14.2781	14.8412	14.9013	13.8806	14.0579	15.1515	15.0243	14.288	14.3636	15.7344	15.7098	15.3984	13.2476	14.092	14.0647	13.7897	13.9008	18.6022	16.8585	14.861	14.7059	15.2836	15.2806	14.7787	14.9664	16.4402	16.3834	14.8362	14.8097	15.6527	15.8663
1	P01610		111856_LIYGATSLQSGVPSR_2	11.7707	10.2566	12.5205	11.4762	12.0757	13.3394	12.7242	12.7884	11.3066	12.0486	12.5398	11.943	11.916	11.7355	11.8769	12.4492	11.3093	12.1228	12.5865	12.4981	13.444	12.5492	14.0304	11.7323	11.3456	11.8019	10.5544	12.2675	11.8505	12.0346	12.2582	11.1657	11.8378	11.6657	12.0066	11.8797	13.7216	12.0852	11.6527	12.1658	11.5711	12.6215	11.8389	11.7851	12.0379	12.4563
2	P01611	IGKV1D-12	28286_DIQMTQSPSSVSASVGDR_2	11.6959	10.7544	11.6822	10.7409	10.5495	11.6475	11.816	12.4586	12.0212	12.6282	13.1982	10.5527	11.1544	6.74501	13.1067	12.3114	13.123	12.3572	12.7163	11.2645	13.5008	11.1	15.0526	15.1992	11.9872	12.4281	11.491	13.6873	11.3951	13.3398	12.3234	11.4126	12.3663	13.4402	11.6917	13.1247	13.5704	11.933	13.6949	13.9864	13.841	12.843	12.5848	12.3649	11.0546	14.2282
1	P01612		34731_DVQMTQSPSSLSASVGDR_2	13.0287	12.1335	13.1974	10.5053	11.5461	10.8159	11.2654	11.9172	8.8776	11.6494	12.7753	10.8288	11.3331	11.7159	10.3767	12.4687	11.7113	12.2221	11.7835	11.671	11.6221	11.8187	13.0005	13.184	11.5947	11.9044	12.2664	11.9216	11.8144	12.0709	12.4682	12.8322	10.9852	11.1278	11.2009	13.0829	12.4785	17.0729	11.6238	12.249	12.8163	12.8415	12.5258	11.9826	12.5954	12.9406
1	P01619	IGKV3-20	56539_FSGSGSGADFTLTISR_2	10.6386	11.9065	12.7307	12.3743	12.3121	10.945	11.0171	11.6005	10.9552	12.154	11.7769	12.2191	11.6923	11.6499	4.55207	12.8956	10.2599	12.0019	12.1219	12.078	12.8227	10.4629	12.9582	11.5479	11.9007	14.0387	12.3457	9.63175	10.9025	12.6075	13.3494	9.76119	12.3673	14.3449	10.7175	10.7662	12.9168	12.8678	13.6183	12.3019	11.463	12.8889	11.5456	12.8851	12.3514	13.655
2	P01621		114137_LLIYGATSR_2	13.24	13.0351	6.82714	14.7129	11.4583	13.2958	12.6453	11.3891	12.5502	11.2839	11.2032	11.8377	10.8869	11.4591	11.6791	12.6427	12.7472	12.1455	12.072	11.8493	11.9893	11.693	11.3923	10.4311	10.1846	12.0711	11.3986	12.1578	14.0946	11.5081	11.3931	11.1888	11.9404	12.1617	12.0864	11.5312	11.8162	11.9029	12.6356	10.9934	11.2107	12.9683	13.8955	12.2881	12.3954	12.0937
2	P01714	IGLV3-19	163543_SELTQDPAVSVALGQTVR_2	16.1166	16.2105	16.189	15.7412	16.3053	15.3275	16.4103	16.806	16.4815	15.9461	16.4051	16.8945	16.1566	14.7771	14.6266	15.9011	16.4499	15.3817	16.1711	16.0136	16.4958	16.3502	16.053	15.6972	15.3497	16.5831	16.0043	17.0618	16.8434	15.8801	16.2474	15.7303	16.3042	15.6775	15.9359	15.7368	15.71	16.2067	16.1771	15.4686	15.5833	15.9345	16.4792	16.3799	16.0873	15.9461
1	P01717	IGLV3-25	176584_SYELTQPPSVSVSPGQTAR_3	11.4769	10.2869	11.9695	11.7376	10.3139	10.7991	9.23345	9.7774	10.3792	10.8487	10.4891	13.4292	11.2961	10.0896	10.8464	11.3598	11.5548	11.1829	9.96497	11.6407	12.3629	11.9102	14.253	13.8784	10.0115	11.1549	11.7301	10.7424	9.9608	10.4857	10.3401	9.64861	11.5912	13.5027	9.90601	10.2932	9.81164	12.9638	10.8984	10.9432	12.9616	10.7205	10.5897	11.1208	10.2828	10.231
1	P01730	CD4	110533_LHQEVNLVVMR_3	13.625	13.4021	13.3757	13.4616	13.9615	14.2369	13.3662	12.7015	13.7694	13.6042	13.3351	13.3497	13.8527	13.2414	13.8918	12.4953	14.2044	12.9764	12.8899	13.1456	13.6069	12.837	12.9861	12.5412	12.1579	13.4975	12.5548	12.8857	13.0704	12.7062	12.5676	13.5227	13.0739	13.0293	13.7929	13.0272	11.4188	12.0476	12.0226	13.4028	13.3743	12.9712	14.0057	14.1993	12.6775	12.998
1	P01743	IGHV1-46	33870_DTSTSTVYMELSSLR_3	11.4453	11.3359	9.63495	11.5371	10.1691	13.0848	11.3811	11.3253	11.6906	10.4216	10.7933	10.4598	11.1939	9.95443	11.9073	9.92351	11.5031	10.47	9.96461	11.0665	10.7173	10.0087	10.1347	10.7969	10.5785	10.3296	10.2701	9.07757	11.4536	10.8847	11.386	11.0592	10.1511	10.0053	11.6708	10.2167	9.99917	9.76602	10.1181	9.84155	10.2685	10.5795	13.0414	12.2822	10.4906	9.97237
1	P01763	IGHV3-48	139750_NSLYLQMSSLR_2	10.9499	11.7546	11.2922	9.86689	11.4175	11.043	10.6039	14.7089	12.549	11.1327	11.1084	10.4644	11.677	11.5444	11.9293	11.3285	11.8043	12.1853	11.1	10.7204	11.3187	10.5204	11.7524	12.2904	11.0566	11.0519	10.7354	10.7728	13.8379	11.0735	10.9359	10.2507	11.0661	10.698	13.2458	10.4247	11.5305	10.5576	10.9557	10.7911	11.4124	11.7649	11.2096	10.6259	11.5223	11.6298
3	P01764	IGHV3-23	140439_NTLYLQMNSLR_3	15.4951	15.6963	16.1116	15.8961	15.7257	16.7655	15.9343	15.4021	15.7379	15.6117	10.7644	15.5062	15.5887	15.8397	16.2226	15.8371	16.9048	16.028	16.2202	16.1958	15.7139	15.6719	14.6739	14.7553	15.8556	15.8731	16.0757	15.1871	15.5266	15.586	15.6539	15.7206	16.3826	15.191	15.4901	15.3384	15.3975	15.284	15.5373	15.5611	15.6595	15.4696	15.5699	15.2061	14.95	15.0553
1	P01767	IGHV3-53	49495_EVQLVETGGGLIQPGGSLR_2	11.6121	12.5744	11.817	10.8977	10.1436	12.853	11.9667	12.7035	12.7041	12.3944	13.0277	12.549	12.2603	11.6546	11.9428	11.0095	11.0719	12.6372	10.3557	11.5971	12.2862	10.098	12.193	12.3835	11.8659	10.7445	11.7141	13.0877	11.3273	12.2371	11.825	11.2903	12.4428	11.247	11.8441	11.5796	11.9638	12.2555	12.087	12.1055	12.1721	12.0467	12.5152	12.6208	12.2081	11.8155
1	P01773		178932_TEDTAVYYC(UniMod:4)AK_2	13.2613	13.1293	10.8255	12.1366	12.9507	11.5161	13.0139	11.9819	12.9643	12.7282	12.8985	13.0708	12.8807	12.573	13.4641	13.5043	12.8667	12.0154	12.1173	10.8876	12.8611	10.6565	13.4859	13.3455	12.4332	12.49	11.9485	11.9487	12.5954	12.4825	11.3677	11.6325	9.55193	12.6262	13.0006	12.5581	12.9105	13.0241	12.2537	12.7794	12.7153	12.7746	12.4311	12.5135	12.9486	12.8254
1	P01780	IGHV3-7	34728_DVQLVESGGGLVKPGGSLR_3	14.0031	11.7204	13.8251	13.8082	14.077	13.7168	14.6782	14.4545	13.1585	12.9598	13.1806	11.5806	13.816	14.5013	12.5153	13.627	13.9325	13.3413	13.6684	13.3839	13.2655	14.1138	15.0128	13.4967	13.6242	13.661	13.6127	13.2596	13.1914	14.2845	11.2811	14.0012	14.094	13.7623	13.6611	14.4173	13.5475	13.3941	13.9906	13.5189	13.609	13.2271	13.5949	13.8172	13.3974	12.741
3	P01781		139749_NSLYLQMNSLR_3	16.4792	13.8041	15.4401	15.3103	16.0566	15.9477	15.7011	14.0282	16.0551	16.7253	20.7919	16.1432	16.3768	16.4463	15.0525	19.3699	15.8463	17.0208	15.8775	16.9657	15.7922	15.9211	15.0086	15.2751	19.2899	15.4488	19.093	19.3323	17.8392	18.7572	16.4747	16.1127	15.0365	17.031	15.2098	15.5583	15.9252	15.1473	15.2147	15.1821	15.8574	16.0059	17.4482	15.6494	16.0392	17.0409
7	P01833	PIGR	84929_IIEGEPNLK_2	12.3572	16.8808	14.7105	15.5491	15.3863	15.9406	15.6808	13.1108	15.5564	12.5385	14.0244	17.5868	15.4091	16.0206	13.5356	14.2719	16.4741	17.4087	14.1606	14.2304	13.934	15.4157	13.0941	15.0158	14.2104	15.4205	15.0724	16.1172	15.3122	15.4401	16.2139	15.5227	15.877	14.308	13.9536	13.4028	15.3852	15.4008	15.2009	15.1783	12.8869	14.551	14.2837	14.5972	16.5127	15.4195
11	P01834	IGKC	192669_VDNALQSGNSQESVTEQDSK_3	18.0474	18.0263	18.6351	18.5089	19.0873	18.9622	18.8096	18.6855	18.4761	18.4543	19.1326	18.9327	18.8746	18.8402	18.1533	17.9882	19.0823	19.0202	18.3039	18.2027	18.6499	18.6387	18.9375	18.8217	19.953	19.8304	18.0517	16.065	17.0299	17.0583	17.5102	17.4281	20.0196	19.8408	18.3771	18.2499	19.796	19.7839	18.8261	18.9125	20.2439	20.1735	18.7895	18.8477	19.109	19.6158
1	P01854	IGHE	18470_AVHEAASPSQTVQR_3	15.6423	15.7053	15.6007	15.3337	15.8836	15.2709	16.6678	15.5467	16.0081	16.5725	15.4261	15.3094	15.6744	15.8507	15.5377	16.2816	15.9066	16.042	14.7741	15.8475	15.5142	15.5971	14.379	14.6196	15.9138	15.6827	15.2136	15.2027	15.6441	15.5537	15.4029	15.2765	15.471	14.4137	15.3612	15.7216	14.8864	15.0635	15.0743	15.2033	14.9441	15.2014	15.4804	15.6281	13.811	15.4659
4	P01857	IGHG1	185306_TPEVTC(UniMod:4)VVVDVSHEDPEVK_3	14.8351	14.9326	14.7884	14.81	16.2915	15.7428	15.0279	15.3456	15.0253	14.3599	14.8688	15.0608	15.0094	15.1316	14.8007	14.7811	15.3861	15.4995	14.9402	13.6346	15.0458	15.0529	15.2395	15.3119	15.6792	15.6215	15.4576	13.5002	14.3438	14.1188	14.3719	14.4923	15.59	15.8845	16.0787	16.5624	15.5946	15.5159	15.1783	15.0623	15.6901	15.9447	15.1876	15.0638	13.9679	15.428
3	P01859	IGHG2	203696_VSNKGLPAPIEK_3	15.284	16.3906	15.0935	14.3132	16.0166	16.0001	15.0738	15.1194	15.3009	15.5009	16.1493	14.85	15.2747	16.3034	15.402	15.905	16.3114	15.5158	15.8498	15.8618	15.7837	15.3209	15.5912	15.4898	15.7528	15.9549	15.0228	16.4157	14.9554	16.2559	15.2705	15.283	15.8907	15.7274	15.4322	15.6886	15.5413	15.1478	14.5385	15.3889	14.9802	14.9201	14.4871	15.6922	15.2026	15.3919
4	P01861	IGHG4	188244_TTPPVLDSDGSFFLYSR_3	14.1903	14.035	16.9667	16.9856	15.1125	14.8165	15.8008	15.8928	14.574	15.7426	17.0173	17.1416	16.0715	16.0737	12.804	13.6157	14.8955	15.0379	15.2897	15.1756	16.2029	16.2817	17.7248	17.7118	16.6155	16.5746	17.0012	16.8311	16.8727	16.5962	14.1527	16.6408	16.4086	17.3486	15.087	14.9887	17.4887	17.4559	17.2977	17.2977	17.3971	17.3165	17.0907	17.0005	16.8934	17.0867
5	P01871	IGHM	152617_QVGSGVTTDQVQAEAK_2	17.2695	16.9443	18.2931	17.7442	15.1978	14.9241	15.2548	15.0881	13.8669	14.1579	18.3661	18.3111	14.1596	14.1388	15.1413	15.3929	15.7606	15.5444	12.3509	12.1516	15.0135	14.8409	13.5968	13.8056	17.0405	16.8966	14.1559	13.71	18.5673	18.3267	13.5846	13.4786	16.0557	16.4251	15.0437	14.8657	14.4146	14.4573	14.4759	14.3465	19.109	18.7363	13.9241	14.1701	15.5553	15.6727
2	P01876	IGHA1	185581_TPLTATLSK_2	16.901	17.0418	16.5003	16.2299	12.2832	18.1349	16.9031	16.9151	16.9887	17.4606	16.7088	16.6122	17.126	16.9883	17.2084	17.0421	18.5544	18.4634	17.9882	17.9173	17.1831	17.0836	17.5707	17.6671	17.3032	17.2536	17.1804	16.9706	17.0379	17.0186	15.5239	15.4164	19.1498	19.0468	17.4426	17.4658	18.8746	18.8517	18.0518	18.0112	16.6791	16.7083	18.5184	18.5312	18.1706	18.3078
1	P01877	IGHA2	24576_DASGATFTWTPSSGK_2	11.0863	9.82312	9.55066	12.113	10.4987	10.7821	10.6721	10.9168	8.68486	10.504	9.57595	11.2664	9.79237	9.82917	8.75085	9.34048	10.8043	9.677	9.60791	11.157	9.09734	9.09441	10.766	9.25588	11.0335	11.6116	11.4093	9.8959	10.6084	9.405	11.0183	9.52992	10.5928	9.27808	10.8588	9.76131	11.7535	10.8757	10.5375	8.51349	8.83153	10.82	9.89464	8.93232	10.5965	9.87297
1	P01880	IGHD	201796_VPTGGVEEGLLER_2	9.79774	11.2691	10.2869	10.7774	10.1355	9.35155	11.0431	10.8569	10.397	11.4556	10.8276	11.8337	12.7906	10.2561	10.4653	10.3754	12.0342	11.829	10.2484	9.98409	8.69605	10.1131	11.9265	10.6232	9.40155	9.23002	10.7342	9.21164	9.593	10.5827	10.4254	11.6602	10.5504	10.6647	9.78094	11.1443	9.84228	12.5699	9.60694	9.42776	9.95225	10.806	9.56767	11.0647	11.7164	7.02328
1	P01891	HLA-A	208883_WVAVVVPSGQEQR_2	13.2971	13.4826	13.7809	13.8836	14.1395	12.5772	12.5867	13.9801	11.8786	13.5871	13.351	14.1701	12.7162	13.7555	13.5412	13.3799	13.9497	13.7627	13.2452	13.4971	13.4645	13.7393	14.2982	13.8531	14.0473	14.0598	12.9259	14.3637	12.8164	12.4884	12.2277	12.9026	13.4815	13.9107	13.7373	13.3535	14.2702	12.7732	13.7452	13.8608	14.8175	14.3942	13.3282	12.3196	14.1269	14.4532
1	P01892	HLA-A	13977_APWIEQEGPEYWDGETRK_3	16.3226	16.1665	20.7586	20.209	17.3186	17.3109	18.7067	18.5672	17.887	19.4746	20.5107	20.244	18.9126	18.5313	16.393	17.2514	17.8532	17.3532	17.9213	18.0996	19.2138	19.3541	21.762	21.2472	20.6194	20.0937	20.5888	16.132	20.2594	20.0475	17.2195	17.1993	18.8006	20.8637	18.1442	18.0563	21.464	21.464	21.2473	21.2473	20.9372	20.9372	19.9788	19.9276	20.4447	20.4862
8	P01903	HLA-DRA	134215_NGKPVTTGVSETVFLPREDHLFRK_4	14.2859	14.1931	16.8535	16.7776	14.5505	14.3407	15.3284	15.473	15.188	15.8995	17.1441	17.1177	15.9678	16.1229	15.9228	14.7834	14.7885	15.0586	15.3938	14.931	16.213	16.1828	17.4167	17.4491	16.4782	16.33	16.8557	16.7092	13.4423	16.6313	14.3593	14.7295	16.4751	17.1045	15.0402	15.1381	17.3084	17.1494	16.9986	17.0003	17.2009	17.242	16.5964	16.5884	16.5504	16.6134
1	P01906	HLA-DQA2	91028_ISYLTFLPSADEIYDC(UniMod:4)K_2	9.93584	9.32943	10.6096	10.9923	10.3766	8.34146	8.55095	10.719	11.2282	10.6186	10.0948	9.78135	9.24036	10.3056	9.07654	9.26462	9.98584	10.2628	9.92044	9.41302	9.71681	9.83617	10.7804	10.9028	9.77709	11.461	11.0419	10.8389	11.8728	11.6778	9.94727	9.09052	10.4027	10.1123	10.0147	12.2178	11.5192	9.18252	11.0483	10.3112	11.9914	11.5787	10.425	10.6059	10.3254	9.42348
1	P01920	HLA-DQB1	160109_RVEPTVTISPSR_2	11.0833	11.6293	11.4418	9.77937	11.7355	11.571	10.4452	11.6498	10.2896	11.0602	11.7991	11.3097	11.0222	11.1555	11.3284	11.974	10.0429	11.8451	10.578	11.759	12.1469	12.2205	11.8461	12.7683	9.90946	10.873	11.8344	12.6224	12.0012	11.8533	11.8386	10.6044	9.95321	12.128	13.5261	13.043	10.9268	11.5335	10.7323	11.497	12.391	11.789	13.1673	12.988	11.4307	8.40738
3	P02008	HBZ	181873_TIIVSMWAK_2	12.7128	14.2152	11.2835	11.931	12.4201	11.7387	11.9092	13.7088	12.8052	13.8793	13.2518	10.7115	12.5578	14.2116	13.8786	13.7891	12.6507	13.2815	13.2857	14.1591	10.3642	12.1273	12.503	10.0277	9.94749	13.2884	11.8462	13.359	13.5119	13.9612	14.4674	12.1794	14.2757	10.671	13.4103	13.9521	13.0573	14.4674	13.2363	10.6591	13.7838	10.758	10.909	10.6597	13.9887	11.1825
14	P02042	HBD	52064_FFESFGDLSSPDAVMGNPK_4	18.8972	18.8476	17.1251	17.0456	18.1087	18.1159	17.8393	17.7986	17.5441	16.8314	15.6132	15.5113	17.0617	16.9565	16.5415	16.3186	18.6425	18.4923	15.8381	15.6486	17.3703	17.4221	16.6181	16.4848	16.8266	16.726	17.3969	17.2626	17.5074	17.6294	18.7969	18.8258	17.2094	16.4537	18.7408	18.7614	16.9677	16.9178	16.7388	16.8101	16.3709	16.2369	16.2448	16.1719	18.0871	18.2516
5	P02144	MB	77696_HPGDFGADAQGAMNK_3	17.4803	17.644	15.808	15.6718	16.4354	16.2044	16.6895	16.2456	15.9734	15.9866	15.1509	14.7268	15.6945	15.69	16.0957	15.1369	17.4011	17.0086	15.5972	14.8975	15.7112	15.6433	14.8354	15.0711	15.5581	15.7124	16.138	15.8031	16.5154	16.3229	17.5514	17.5921	16.0448	15.275	18.3435	16.6138	15.5878	15.3359	15.6009	15.1989	15.4956	15.4152	13.5357	15.7089	16.6515	16.7349
22	P02452	COL1A1	60446_GDRGETGPAGPPGAPGAPGAPGPVGPAGK_3	15.1981	14.2933	17.7493	18.3827	16.1944	16.0484	15.4191	16.5406	15.9911	17.0391	17.8708	16.8908	17.1862	16.9659	13.5305	14.0251	16.3108	16.4242	17.1406	17.0847	15.7676	17.6567	19.5296	18.7321	17.0823	18.0266	17.7805	17.524	17.067	17.0328	15.1358	16.1345	17.0689	18.1852	15.8646	16.1398	18.3407	18.2684	18.1728	18.7573	18.9179	18.1395	17.1023	17.174	18.4507	18.3233
7	P02461	COL3A1	134082_NGETGPQGPPGPTGPGGDK_2	12.1527	14.1594	13.9223	13.9678	12.512	14.2282	12.4761	14.7055	11.3614	12.4891	14.4742	14.0278	13.9148	13.5936	11.4629	11.6983	11.9174	11.9803	12.7034	11.7692	13.655	13.6926	15.2222	15.2345	12.5248	13.0917	14.1833	14.5554	14.378	13.469	13.5906	12.7798	13.6286	14.6964	14.3344	11.6309	15.124	14.2694	14.296	14.4776	14.7795	14.5324	13.8004	12.5085	14.6144	14.8474
1	P02462	COL4A1	87452_ILYHGYSLLYVQGNER_3	14.9532	14.7369	14.874	14.5825	14.5663	13.7926	14.6611	14.5769	13.9723	13.7799	14.1071	15.0588	14.8473	14.3471	15.2201	14.444	15.4117	14.2161	14.6781	15.3178	14.2839	14.9797	14.9379	14.5732	15.3932	14.788	15.1208	14.4416	14.6395	14.9566	15.325	14.6635	14.6998	14.629	14.5404	14.9199	14.9587	15.0024	14.8066	14.8421	12.8555	14.7245	14.8119	13.9188	14.9035	14.5162
1	P02489	CRYAA	189060_TVLDSGISEVR_2	12.405	12.2846	12.6363	11.0949	12.8509	12.8464	12.6776	13.0068	11.4184	12.0111	11.1691	12.3427	12.914	11.9124	11.8245	11.9301	12.523	12.4766	12.0654	12.3434	12.577	12.8017	11.2933	12.268	12.2438	12.7411	12.11	11.331	11.7664	12.6783	12.2923	11.82	12.1376	10.9423	11.9103	11.2208	11.6032	11.9612	12.7926	12.8254	12.8043	11.0937	11.3034	11.2255	13.2788	13.2432
11	P02511	CRYAB	142292_PAVTAAPKK_2	15.6384	14.9117	17.3756	15.348	15.2749	15.4213	18.8563	19.608	15.8902	15.251	9.86494	16.8319	15.7375	14.5796	15.8508	15.4504	15.7018	16.3194	14.8606	15.7054	16.0068	16.9046	15.6282	14.3821	15.6192	20.6502	15.6098	16.1021	16.6581	15.9663	15.5079	16.9006	16.0708	16.0513	15.9833	15.8822	15.5761	15.4291	15.7527	15.0896	15.0155	15.0652	16.0679	16.008	15.5622	14.2181
18	P02533	KRT14	182641_TKYETELNLR_3	15.1399	14.7421	15.8656	15.6008	14.8866	17.6675	16.5024	17.5315	14.7314	16.9278	15.7403	15.8835	15.8014	15.7244	15.6614	15.1638	15.6544	15.5131	14.206	15.7002	15.58	16.6884	14.863	17.4205	16.753	15.2268	16.4496	14.737	17.1034	17.6308	16.2808	16.2111	14.3713	16.0959	17.7824	16.3463	16.3221	17.0032	16.7327	13.8426	16.9667	16.6485	16.5658	16.1012	15.2196	17.3869
3	P02538	KRT6A	164910_SGFSSVSVSR_2	13.3364	17.6962	16.5884	13.265	21.6345	21.7621	15.1442	15.2934	19.9658	20.4042	12.9086	13.5824	15.5169	16.9814	14.8849	13.2294	17.804	17.6717	13.463	14.2057	16.4278	14.5717	15.1041	13.3482	13.5377	15.8406	15.9584	16.0822	15.9866	13.2078	17.0847	17.7912	15.1374	14.7966	20.8285	20.7917	15.3006	13.6671	15.8091	14.9621	12.4232	14.3381	13.7964	13.8162	16.9404	17.1907
58	P02545	LMNA	135562_NIYSEELR_2	20.5889	20.5889	19.398	19.2838	19.7117	19.4903	19.9402	19.8901	19.7037	19.1442	17.7549	17.6266	19.2901	19.2903	18.715	18.4989	20.4868	20.5593	17.8024	17.7352	19.8408	19.7223	18.7407	18.6021	19.1437	19.138	19.5465	19.4665	19.7454	19.8776	20.5351	20.4222	19.5738	18.8307	20.5351	20.4225	19.3115	19.2777	19.1323	18.995	18.6314	18.5542	18.5543	18.4131	20.1735	20.2433
37	P02549	SPTA1	74043_HEALENDFAVHETR_4	17.8741	17.1003	16.8295	16.7077	16.9762	17.8237	17.509	17.234	17.1257	17.6414	16.8759	17.2978	17.4753	16.9708	17.4982	17.6995	16.4031	17.4644	17.6877	17.597	17.0789	17.5268	17.7787	17.8054	16.9936	17.0006	17.0806	17.3084	17.2063	17.2717	17.1348	17.1343	17.4953	16.7015	16.6352	16.8179	18.5846	17.5765	17.0796	16.9665	17.0188	17.0012	17.5836	17.3047	16.9366	18.3623
28	P02647	APOA1	16996_ATEHLSTLSEK_3	17.9985	18.0112	17.4969	15.9097	17.7179	15.484	18.3379	17.3919	18.8259	17.7809	18.6539	18.7066	16.1489	17.6913	17.8548	18.8263	17.7971	17.7199	18.1879	18.3294	17.7756	17.6152	16.6551	16.2476	17.6806	18.9025	17.4466	16.9628	17.3921	17.6657	17.2184	17.4828	17.7698	17.6929	17.5197	17.5738	16.2469	17.2708	17.1579	18.054	17.0896	17.5387	18.5342	18.6241	16.867	17.1274
20	P02649	APOE	61382_GEVQAMLGQSTEELR_3	17.6521	17.7422	17.7319	17.6458	17.2306	17.3511	18.3518	18.0262	18.3432	17.413	17.5519	17.6093	17.6842	18.0606	18.9847	17.6079	16.5065	17.5894	19.0419	19.2457	17.5129	17.5299	16.8117	15.6941	17.3197	17.391	16.483	16.9256	17.367	17.0011	16.9462	17.3054	17.7822	17.1416	16.5849	16.9639	15.7514	17.3771	17.2107	17.4924	17.7719	17.7135	18.151	18.0954	17.0472	16.9116
3	P02652	APOA2	93530_KAGTELVNFLSYFVELGTQPATQ_3	13.7542	13.9079	12.887	15.2102	12.7344	12.3875	11.9364	14.2444	14.6267	12.9429	14.0692	14.2624	13.5693	14.583	14.4342	12.2682	12.5754	11.7444	12.8863	12.4387	13.9221	14.617	13.6785	15.3577	14.5726	14.8385	14.9322	14.133	13.8671	13.1064	12.8221	13.4092	13.018	13.8828	13.6115	13.8748	14.1501	15.3687	15.5094	13.5713	13.6789	13.5535	13.9285	14.8392	15.2852	14.6715
1	P02654	APOC1	130472_MREWFSETFQK_3	12.1808	13.1904	13.4551	12.1355	13.1087	13.5319	13.5547	12.9488	12.8523	12.9915	12.6955	12.7837	12.8594	12.55	12.5711	13.4936	15.3592	14.3642	12.8431	10.4691	12.5084	13.043	13.0439	13.8339	11.9666	12.6714	13.4669	13.8714	12.0988	13.5522	12.4613	13.8616	12.0251	11.4813	12.902	14.6038	11.7193	11.2224	11.4017	12.8451	12.3105	12.0025	15.434	14.5366	12.5407	11.8129
2	P02656	APOC3	24420_DALSSVQESQVAQQAR_3	14.5839	14.7666	12.4418	11.0055	14.8789	14.2157	14.2683	12.627	13.4634	12.32	13.9598	13.2317	13.4758	14.4986	13.0187	13.6765	14.6198	15.2171	13.3302	12.8828	13.9583	13.9818	14.0525	14.4626	13.9037	14.4734	13.1668	14.1817	13.451	13.3186	13.9456	13.421	14.4234	14.0612	14.5419	14.6223	13.084	13.3104	13.5909	12.5584	12.7823	12.2755	13.291	11.7296	14.2922	13.5581
45	P02671	FGA	127329_M(UniMod:35)ELERPGGNEITR_3	19.9037	19.8302	17.8911	17.7405	20.6757	20.6502	20.9013	20.8284	18.0131	18.0371	16.7137	16.573	19.6081	19.6555	18.9125	19.0004	18.8477	18.7653	16.4728	15.8521	17.6646	17.6627	17.9596	17.8756	18.1531	18.0048	18.9619	18.7969	17.2863	17.2955	16.9527	17.0515	18.0196	18.2878	19.1693	19.1441	17.867	17.8442	18.1134	18.1487	17.7217	17.6927	19.1269	19.031	16.7675	16.9029
45	P02675	FGB	7492_AHYGGFTVQNEANK_3	20.2768	20.2768	18.0893	17.8743	22.4725	22.1321	21.7621	21.762	18.069	18.0266	16.3942	16.3685	20.9818	20.8638	20.0935	19.9534	19.796	19.7453	16.6421	16.5314	17.5532	17.575	18.2822	18.2049	18.1923	18.135	18.9734	18.7532	17.3096	17.3645	17.0671	17.0375	17.6245	18.3518	18.9073	18.9479	17.9089	17.8669	18.4379	18.3602	17.5765	17.5638	19.3619	19.3698	16.4759	16.7997
32	P02679	FGG	8357_AIQLTYNPDESSK_2	14.304	16.9821	19.3767	18.9024	12.0983	17.0539	18.2473	16.6292	17.4504	20.7295	19.377	20.2269	21.3288	19.6942	18.6058	17.0598	18.5612	18.4571	20.7587	17.8602	17.5025	6.03265	20.142	20.1419	19.5737	19.2267	19.3113	13.1405	19.2519	16.8789	12.1836	10.3842	20.9817	19.6554	16.7492	17.5445	19.6844	19.5212	19.8195	20.9818	19.398	19.2776	18.1729	20.9372	18.9572	19.0562
1	P02686	MBP	212107_YLATASTMDHAR_3	10.5889	9.94607	9.75569	11.7951	10.6186	9.49358	10.114	10.8746	11.7987	11.2237	9.79877	10.2923	9.85969	10.2925	12.4275	13.4628	11.9821	10.2434	10.9778	8.39416	14.1401	14.0018	10.0591	10.3142	11.5952	11.2626	9.50497	9.9826	9.12149	9.20182	10.2479	11.3024	13.2914	9.77764	11.7382	12.3164	9.91244	10.2123	8.75575	9.62796	9.53961	8.72462	10.8291	9.8336	11.3743	9.99951
13	P02730	SLC4A1	78676_HSHAGELEALGGVKPAVLTR_4	17.631	17.7368	16.151	16.2776	16.9505	16.8103	16.9126	16.8695	16.4494	15.8312	15.8187	15.1644	15.7418	16.2721	15.8577	15.8806	17.3636	17.0806	13.9521	15.0639	16.3198	16.4542	15.8784	15.3764	16.0943	15.6982	16.3508	16.3291	16.8253	16.5179	17.5156	17.6209	16.4771	15.3694	17.5954	17.4469	15.9148	15.7771	15.6365	15.9732	15.5249	15.2966	15.5836	15.0877	16.9376	16.8609
2	P02741	CRP	158821_RQDNEILIFWSK_3	17.3584	16.8384	16.4108	16.3674	16.5902	17.8874	17.1987	17.213	16.7935	16.5397	17.6603	16.1294	16.5525	16.9232	16.9413	17.5972	17.1177	17.0012	16.2748	17.6153	15.6243	16.9791	16.5813	16.1672	16.3705	16.3241	16.7723	16.3931	16.6604	16.4362	16.4551	17.1879	16.5091	15.9193	16.5673	17.2709	16.5161	16.6728	17.0747	16.6774	17.1251	17.0509	16.1131	16.15	16.5408	16.7959
6	P02743	APCS	194919_VGEYSLYIGR_2	15.0207	15.2156	13.9512	14.7704	14.6129	14.7908	15.6969	14.764	14.162	14.3178	13.4086	14.6563	14.7638	13.4095	13.9366	14.9386	13.9381	14.6036	13.8615	13.7012	13.9106	14.3722	14.2568	16.0337	14.9031	13.6756	14.4601	15.2178	13.5982	14.1214	13.9979	14.4776	14.5291	14.6161	14.0199	14.1391	13.4116	12.796	14.8199	14.3742	14.496	13.5958	14.9852	13.9907	14.2835	14.2341
1	P02745	C1QA	168260_SLGFC(UniMod:4)DTTNK_2	18.1637	17.1197	19.7224	19.7737	17.2204	17.8951	19.3041	19.156	17.2729	19.7841	19.8305	19.5555	19.8302	19.5468	19.1811	19.1151	18.8051	18.8399	16.2141	16.4747	19.3699	19.5821	16.3415	17.7542	19.9146	19.5556	19.1268	18.9676	16.6939	19.5651	19.7563	19.4194	18.7927	19.8196	18.702	16.6026	19.5055	19.5739	19.9787	19.7039	19.7454	17.4154	19.5212	19.4903	19.7563	19.6074
7	P02746	C1QB	106885_LEQGENVFLQATDK_3	15.8154	14.4455	15.0969	15.1807	15.9887	15.757	15.1051	14.8149	16.1408	15.2116	14.8468	14.405	15.6387	15.029	16.3015	15.3377	14.9233	15.3862	15.0368	15.311	15.3618	14.855	14.7658	14.7306	15.1175	15.4025	14.7489	15.3828	16.7289	15.1684	15.3876	15.8462	15.8846	14.4842	15.2106	15.3323	14.6515	14.3929	15.7272	15.5838	14.7121	14.9861	14.9779	16.7374	14.6213	14.6293
5	P02747	C1QC	55084_FNAVLTNPQGDYDTSTGK_2	13.9476	16.6099	15.3721	16.812	14.824	14.6828	14.4038	13.7571	14.3067	14.4982	14.6858	16.0036	14.2853	15.6605	13.7104	14.3607	14.5004	14.2452	14.5102	14.4957	15.4346	15.7306	15.4635	16.5252	15.7752	14.9052	16.3532	16.5757	15.4955	15.399	14.5274	15.0378	14.5577	14.9212	14.1574	14.3953	18.8307	16.0427	14.7215	16.9065	15.4926	15.0886	15.7371	14.1389	15.121	15.288
10	P02748	C9	205501_VVEESELAR_2	15.3652	15.457	14.5093	16.1013	16.0741	14.9593	16.616	16.7402	14.7622	14.388	12.9343	12.6019	13.7082	15.8832	14.0141	14.7587	14.1671	15.394	15.2978	14.9769	15.0333	15.2243	16.3183	16.3971	14.7888	15.5142	15.6346	14.4675	15.4032	14.558	15.5791	16.0005	15.1272	15.3657	15.8918	15.4764	12.6754	12.9228	15.7516	15.7236	15.2772	13.3116	16.3473	14.7377	15.5115	15.3322
2	P02749	APOH	17728_ATVVYQGER_2	17.3864	17.4062	15.5483	15.4502	16.1629	14.4352	16.3108	16.2191	15.9391	13.3143	14.2004	13.851	15.386	15.4412	15.1189	14.7232	17.2219	17.2658	13.9992	13.9429	15.9517	15.8363	15.1647	15.0939	15.1395	15.1741	15.9366	15.7748	16.1689	16.0955	17.4386	17.5032	15.7841	14.8985	17.1692	17.43	15.5194	15.4397	15.2828	15.2045	14.7244	14.688	12.2002	14.4626	16.6307	16.6734
2	P02750	LRG1	118784_LQELHLSSNGLESLSPEFLRPVPQLR_4	10.5589	10.5363	9.2098	10.8453	9.22289	10.2145	10.8148	11.2899	9.51684	11.1566	8.88679	10.0252	10.4815	9.85865	9.71448	10.4735	11.2229	9.67863	9.77549	10.1628	10.4776	10.8373	10.4898	10.4282	9.58215	9.81072	9.08947	10.408	9.72063	10.2509	10.533	11.3084	9.55442	11.4911	8.91386	10.3561	10.0739	9.30764	10.3884	9.44185	9.01479	9.62525	10.1981	10.845	9.02244	10.6428
73	P02751	FN1	175139_STTPDITGYR_2	17.2567	12.6087	17.524	17.4455	12.2175	19.2203	18.918	18.8351	12.6427	18.4735	18.8139	18.6818	19.1811	19.0004	15.9372	15.777	17.2456	17.1175	12.414	12.5221	17.2187	17.1446	18.3405	11.8664	17.9694	17.9286	18.4285	18.2903	19.1439	19.0666	16.3709	16.3603	17.1001	18.3407	17.3434	17.3085	18.6573	18.5642	19.0715	19.0821	19.443	19.4664	18.7066	18.6818	17.3239	17.485
5	P02760	AMBP	188533_TVAAC(UniMod:4)NLPIVR_3	15.7767	15.6243	16.7351	15.0812	16.5998	16.6168	16.0239	16.244	16.7438	15.882	16.5252	16.4612	16.11	17.11	17.5415	16.3947	16.4531	17.4167	16.4519	16.8351	15.8702	16.2566	15.128	15.5504	16.1657	15.7718	15.5244	16.1048	16.6493	15.6213	16.0649	16.3669	17.4643	16.1567	16.1052	16.0852	16.1777	14.9574	16.8084	14.947	16.2027	15.1191	15.1256	16.298	15.2457	14.8954
6	P02763	ORM1	141535_NWGLSVYADKPETTK_3	19.3697	19.4579	20.3304	20.6197	19.9921	20.4868	19.8408	21.4639	20.4652	20.4449	20.0622	17.478	19.9401	20.0198	21.762	21.329	19.5823	19.4353	21.8871	20.5594	20.1111	20.5593	19.0569	19.565	20.3302	19.5213	19.1629	20.7022	18.9676	19.9531	19.4819	19.3389	20.7292	19.2137	19.2776	18.9952	17.9637	19.0254	19.9922	19.7563	19.6269	18.7894	19.9533	21.1224	20.0935	19.4423
5	P02765	AHSG	79214_HTFMGVVSLGSPSGEVSHPR_4	14.9915	14.6592	15.2892	15.3354	15.5995	13.8322	15.1689	14.4342	15.9087	14.5768	15.1233	14.3383	14.0829	14.6117	14.2007	14.1223	13.7973	14.8331	15.58	14.1269	13.8171	15.2171	16.284	16.107	15.3544	15.4645	15.485	14.1385	15.1138	15.4588	14.3848	15.1547	13.5631	15.4332	14.1029	14.555	15.8501	15.9073	15.9047	15.8617	14.587	15.5756	14.4162	14.4822	15.4459	15.6484
12	P02766	TTR	214761_YTIAALLSPYSYSTTAVVTNPKE_4	14.0941	14.9044	15.8996	15.8118	16.0314	13.9261	13.7435	14.3126	13.792	15.0449	14.1037	15.698	15.0024	13.5195	12.7354	16.0292	14.6258	14.0813	15.3783	14.9759	15.0044	15.0263	16.3478	16.399	15.6373	15.5347	16.0668	14.3205	15.2647	15.4202	13.3655	14.3367	13.6837	15.7186	14.6629	14.3663	15.9931	13.4196	15.7523	15.9203	15.7573	15.6983	15.2085	15.3721	15.7489	15.6741
64	P02768	ALB	185947_TPVSDRVTK_2	18.6979	18.7894	17.0926	17.1109	17.6991	16.7479	17.9922	17.786	17.8422	16.6981	16.1025	16.0696	17.0229	17.1295	17.4954	17.2111	18.6498	18.6276	16.0592	16.992	17.8932	17.5211	16.4452	16.4695	16.6873	16.8463	17.4009	17.456	17.4411	17.7366	18.6135	18.7855	17.4049	16.4048	18.6097	18.7491	16.8884	16.9367	16.8574	16.8135	16.3739	16.2973	16.5552	16.5758	17.8392	18.0533
11	P02774	GC	95250_KFPSGTFEQVSQLVK_3	17.1645	16.9949	17.0005	16.9602	17.2644	17.0778	17.1484	17.1524	17.3093	17.2268	16.7934	16.7389	17.0991	17.1774	17.4285	17.5517	17.5361	17.3034	17.5488	17.7038	16.8155	17.2566	16.1894	16.0978	16.9588	16.8305	16.3073	16.1875	16.7388	16.8643	16.9117	16.9532	17.3753	16.6176	16.6869	16.8748	16.3994	16.543	16.8433	16.8653	16.6807	16.7234	17.0299	17.0681	16.4427	16.0159
3	P02775	PPBP	97275_KLAGDESAD_2	12.0292	15.0157	15.6917	17.0848	15.2491	16.5176	15.2604	15.4463	13.7795	16.0078	15.3182	15.4524	15.4839	20.2271	15.2532	16.7316	15.196	15.4786	15.9272	15.9238	15.3252	15.0095	14.5075	16.781	16.0072	15.3944	15.3449	12.6007	14.8063	15.4233	16.1063	15.3504	19.6163	21.8871	16.5757	18.9894	14.5231	22.4726	14.1241	14.9887	14.9705	15.1138	15.6399	15.1803	15.1141	15.3304
23	P02786	TFRC	157615_RLYWDDLK_2	16.2539	16.0402	16.0295	15.8188	16.1065	15.9129	16.6064	16.257	16.06	16.1805	15.896	15.9484	16.0336	16.3926	16.7449	16.8221	16.556	16.485	16.9892	16.9774	16.7078	16.9212	15.1639	15.1618	16.2233	16.2899	14.819	14.5288	14.6146	16.115	15.99	15.9834	16.4406	15.9261	16.3887	15.7278	16.1398	16.0374	15.735	15.6329	15.8517	15.6479	16.2578	16.1244	16.575	16.7082
29	P02787	TF	136944_NLREGTC(UniMod:4)PEAPTDEC(UniMod:4)KPVK_3	15.9924	14.9825	19.5653	19.3544	16.5111	16.4456	15.1452	16.0197	17.2417	18.4008	19.4747	19.4197	18.745	18.7022	14.1064	15.031	16.9537	17.0556	18.0027	17.9153	18.8519	18.7323	20.3126	20.3302	19.384	19.5388	19.29	19.1693	19.0151	19.181	16.5036	16.4553	18.7448	19.808	17.2132	17.1939	19.9923	20.1268	19.9532	19.9275	19.7839	19.7736	18.7738	18.8439	19.1756	19.4737
23	P02788	LTF	32608_DSAIGFSR_2	17.2363	16.9716	17.0389	17.1087	18.4794	18.3062	18.4287	18.3293	17.0216	16.7858	13.7787	14.0152	15.7133	16.5647	16.6869	17.1046	16.7458	16.3396	16.7985	16.365	14.4734	17.374	17.2228	15.9591	15.3655	15.109	14.8215	15.1471	15.7812	15.6425	16.0224	15.9724	16.9863	15.2842	15.8618	15.216	16.4377	14.039	15.7891	15.7493	14.8813	17.6993	16.5261	13.6218	15.7883	16.6089
12	P02790	HPX	164630_SGAQATWTELPWPHEK_3	15.1586	15.3222	18.3085	17.911	16.3616	16.1908	16.7848	16.6923	15.6881	17.0513	18.6649	18.6425	17.2287	17.4659	16.1551	17.1507	16.1335	16.1956	16.7752	16.7968	17.6766	17.8618	16.4765	18.4283	17.4599	17.5753	17.816	15.4365	17.5909	17.8813	15.1895	15.3334	17.8565	18.8439	16.0674	16.0389	19.0255	18.7969	18.234	18.0242	17.897	18.646	18.0671	18.0047	17.9801	17.5645
15	P02792	FTL	98120_KLNQALLDLHALGSAR_3	16.7767	16.7449	14.3879	14.1855	13.7377	14.6836	12.387	14.9183	14.4754	14.3225	13.3691	13.5198	14.3457	14.6584	13.8656	13.8849	16.9188	16.6892	13.4615	13.5213	14.7189	14.747	13.9802	13.5962	12.5183	13.9406	14.7036	14.6711	14.6087	14.8359	16.8287	16.8073	14.5565	13.9767	16.6381	16.7494	14.3112	14.3096	14.3563	14.3618	13.7963	13.5009	12.489	13.2693	16.1633	15.623
6	P02794	FTH1	127729_MGAPESGLAEYLFDK_3	16.3074	17.6197	19.7737	18.4316	19.3464	20.3472	18.8612	19.9921	18.6169	19.2399	19.2139	20.2769	18.8661	19.6166	19.0769	16.9484	18.8706	18.1586	19.0824	14.8447	19.6469	19.9532	19.9659	18.5181	19.1994	19.5994	18.3036	18.8136	18.489	19.121	17.1916	18.1109	20.347	19.6844	16.446	18.8401	20.209	18.9126	18.7894	19.0001	16.4053	20.7585	20.0772	19.7119	17.9841	19.1622
1	P03886	MT-ND1	95879_KGPNVVGPYGLLQPFADAMK_3	11.8219	11.9611	15.4042	15.3734	13.4791	13.1728	14.1062	14.2381	13.4206	13.8586	15.3462	15.4134	14.6073	14.6139	12.9482	11.8392	12.5003	10.8558	13.5844	13.9867	14.5682	14.5608	15.9816	15.9133	14.848	14.9975	14.8101	14.7461	14.5803	14.7894	12.3592	13.1659	14.3899	15.4191	13.5309	13.5276	15.5677	15.8031	15.3745	15.3934	15.2711	15.4478	14.6927	14.6775	15.1565	15.2135
3	P03951	F11	33394_DSVTETLPR_2	18.0736	18.8795	16.9856	16.847	17.5372	17.2913	17.6249	17.6732	17.2705	16.8065	15.2854	15.5024	16.8343	16.9102	16.7749	16.4532	18.5445	18.4506	15.9384	16.2297	17.3202	17.2988	16.5477	16.4335	16.8555	16.5383	17.3877	17.2851	17.5682	17.5087	18.7532	18.907	17.4355	16.458	18.7489	18.8308	16.9832	17.0299	16.8834	16.6852	16.3131	16.1093	16.332	16.348	17.9697	18.0256
4	P03952	KLKB1	23984_DAC(UniMod:4)KGDSGGPLVC(UniMod:4)K_2	13.1786	13.0061	13.7875	13.5316	13.6778	12.9602	13.228	12.866	13.3402	13.656	13.5637	13.2767	13.673	13.583	12.9827	13.6161	13.2981	14.3291	13.221	12.6508	14.4262	13.4662	13.1425	15.1032	12.9556	13.6922	13.8912	14.3108	14.4604	14.0408	13.11	12.4319	13.9963	14.047	13.2855	12.7737	14.2678	14.4567	12.5917	13.89	14.1259	14.0554	12.7837	11.7284	14.1465	13.8539
1	P03956	MMP1	5179_AFQLWSNVTPLTFTK_2	11.3979	11.7531	11.5331	11.6143	11.9245	11.5393	11.4988	12.7399	11.7712	12.0845	11.5694	12.2612	11.7958	11.3495	12.4164	11.3479	11.3123	12.1522	11.7759	11.6086	11.4987	10.9971	11.1602	12.4363	13.3857	10.5753	11.6006	12.4758	11.581	11.6576	10.9951	11.6236	11.9432	11.2979	11.2511	10.6896	12.9869	13.1491	13.0077	11.8981	12.0699	11.5142	11.2601	12.4311	11.7032	13.0184
8	P04003	C4BPA	144049_PTKEDVYVVGTVLR_3	17.5598	17.2455	16.2094	15.3331	16.8308	17.0111	16.3734	16.4622	17.8268	16.599	16.4622	16.5687	16.6676	16.6139	16.9864	16.7761	16.6769	15.8748	16.9023	15.598	16.3139	16.6638	15.9434	16.1373	16.6764	16.6614	16.4823	16.2032	16.6221	16.6915	16.3196	16.1505	16.3157	16.3374	16.6106	16.5375	16.3138	15.991	16.2335	16.3231	16.1577	16.3231	16.4637	16.2639	16.6242	16.632
12	P04004	VTN	160049_RVDTVDPPYPR_3	18.3603	18.3037	16.7661	16.6152	20.1266	19.8303	19.4666	19.2899	16.7579	16.5067	17.7514	17.6929	18.4701	18.4606	16.1264	16.564	17.0887	17.1107	16.856	15.9132	16.7519	16.8518	19.1498	19.1087	16.8466	16.8553	17.3812	17.1569	15.5717	15.8653	17.0379	16.814	17.0058	17.43	18.0671	18.007	16.4006	16.4485	17.6212	17.628	16.5374	16.4281	17.9283	17.6842	16.9498	17.072
24	P04040	CAT	58816_GAGAFGYFEVTHDITK_3	17.0241	16.9284	17.2364	17.3547	17.0238	16.7686	17.433	17.2205	17.4586	17.7582	16.8958	17.2479	17.6809	17.6965	17.2671	17.366	17.011	17.168	17.8144	17.7404	17.4847	17.5183	16.5212	16.7633	17.2452	17.7955	17.3785	17.3348	17.6614	17.6166	17.7896	17.812	17.1725	16.7069	17.05	17.1717	16.8443	16.9705	17.1052	17.3545	17.2887	17.4195	17.3312	16.7863	16.8663	17.2423
5	P04049	RAF1	128357_MIEDAIR_2	14.0027	14.3217	16.0441	13.1268	14.137	14.5529	14.3371	14.2465	14.6539	14.2961	14.0309	14.4484	16.5148	15.3447	13.8915	13.5844	14.2978	14.2264	14.4547	14.2564	13.6934	15.7177	14.289	14.1722	14.1268	13.873	13.1714	13.236	13.7647	13.7125	13.9529	14.2686	15.6477	12.6876	13.8919	14.0606	13.9388	14.3473	13.829	14.3599	16.4454	14.1945	9.42099	13.7527	14.254	15.7836
3	P04062	GBA	205983_VVLTDPEAAK_2	15.0011	15.1906	15.0847	15.1091	14.8758	14.7748	15.0511	15.1614	14.9693	15.2266	14.8365	14.7726	14.8416	15.3538	15.4884	15.6319	15.1713	15.0078	14.7405	15.092	14.6124	14.8206	13.9139	14.2706	15.3803	15.5842	14.7656	14.1094	14.7262	14.814	15.7188	15.1392	15.6548	15.1251	13.5093	14.6902	14.1693	14.5697	14.7064	14.8043	14.7738	14.9084	14.6887	14.7549	14.3941	14.8757
6	P04066	FUCA1	30443_DLVGELGTALRK_3	15.5699	15.7256	15.2668	15.5789	13.4843	14.2679	15.5587	15.5495	15.8409	15.9219	16.0649	14.3386	15.756	15.1181	16.0054	16.1332	15.4314	15.4847	15.0285	15.1853	15.2303	15.2168	14.2176	14.2827	15.4229	15.4702	15.4635	14.8989	15.299	15.4251	15.2153	15.5084	14.8479	15.5284	15.5196	15.3975	15.2315	14.7582	15.0906	15.2899	15.2683	15.2655	15.7805	15.6796	14.9537	14.9434
30	P04075	ALDOA	56577_FSHEEIAMATVTALRR_4	17.0379	17.4285	17.2818	17.1337	17.5511	17.5738	12.8705	17.3371	16.6951	16.1061	17.0293	16.8747	17.1336	18.2551	18.4194	18.6685	18.4541	17.6123	17.8856	18.0496	18.0543	18.1111	18.5374	16.4142	17.7282	17.3424	17.9245	16.7173	17.6411	17.8105	16.6707	15.6218	17.6791	17.0242	17.0837	16.8602	18.4006	17.8636	18.3434	17.903	17.5156	17.9541	17.4617	17.5654	17.2544	17.3292
8	P04080	CSTB	194437_VFQSLPHENK_2	14.3088	13.7589	13.5132	13.5848	15.1385	13.6965	14.2085	13.8136	16.5761	15.7747	13.8159	13.3764	14.7903	14.7906	14.2627	13.8868	14.4856	14.6145	14.9636	14.5987	14.7094	14.768	13.8872	13.9958	14.114	13.9045	13.9627	14.3348	13.5335	13.5923	14.7528	14.5309	13.1803	12.5785	15.7513	15.8435	14.0138	14.2161	13.8667	12.8491	13.6705	13.6973	13.566	12.4605	14.191	14.5349
28	P04083	ANXA1	163391_SEIDMNDIKAFYQK_3	17.7579	18.0303	19.0467	18.1159	17.2975	18.6137	18.8009	18.7238	18.6606	18.8355	17.5642	19.1269	18.7654	18.9678	18.8476	18.7896	17.9467	18.574	18.1708	19.5212	19.1036	18.6496	18.8926	19.1627	18.9732	19.3981	18.6682	19.0418	18.69	19.1438	18.8353	18.7321	17.5169	19.1324	17.7007	17.8992	18.6901	16.2348	19.1756	19.258	19.0467	15.934	19.1499	18.8705	18.9676	18.557
49	P04114	APOB	81616_IDDIWNLEVK_2	17.1894	14.8002	18.3631	19.1937	18.3008	17.8817	17.7666	17.8948	18.4222	17.3389	18.6243	18.4924	17.5668	16.8337	18.7894	17.6766	18.1302	16.4704	19.2204	18.3771	18.5446	18.9675	18.8135	18.9273	17.9982	18.551	18.1347	16.6002	18.2132	18.9424	11.8436	16.2798	17.6961	18.6136	16.3266	16.9882	18.8477	18.7613	18.1925	18.5672	18.711	18.7696	17.9677	14.7985	18.2549	18.8832
3	P04150	NR3C1	171899_SQELFDEIR_2	18.8219	18.805	20.1585	19.8904	18.3083	19.2137	19.6376	19.5651	19.6266	20.1423	20.4043	20.2943	20.2089	20.3128	20.0197	20.1586	17.6964	19.2395	20.4869	20.3304	19.9403	19.9659	16.5678	18.8836	19.9785	19.9403	19.6373	19.5297	19.8524	20.0064	20.0477	19.992	19.1377	19.7339	19.0052	19.115	19.5297	19.5992	19.8406	19.8406	20.0936	20.0065	19.7654	19.8303	19.5466	19.6367
1	P04155	TFF1	59761_GC(UniMod:4)C(UniMod:4)FDDTVR_2	15.4538	15.027	14.7351	15.5362	15.2177	15.1403	15.1519	14.8887	15.7125	14.9187	14.2019	14.2742	15.8068	14.4747	14.9485	15.5317	15.0555	14.9481	14.8367	14.5724	14.876	14.2801	14.8873	14.3386	15.0958	15.138	13.5547	15.063	14.8468	15.6014	15.9052	15.7988	15.3501	18.224	15.7548	15.3109	14.0981	14.334	14.9257	14.0702	14.7516	14.687	13.2844	14.8841	14.3638	11.7821
17	P04179	SOD2	75352_HHAAYVNNLNVTEEK_3	16.1556	16.0482	16.3374	16.2624	16.8051	16.548	17.0511	16.9461	15.9419	15.6917	16.4483	16.3566	18.0091	17.8092	17.5197	17.2809	17.4818	17.5736	18.2004	18.1232	16.1744	15.9664	15.9699	16.0268	17.2295	17.1885	16.093	14.5129	16.1606	15.9735	15.9876	15.9142	16.5378	16.832	17.0547	16.9415	16.4511	16.4269	15.6023	15.5438	17.6355	17.6777	18.0785	17.9306	17.0309	17.2165
10	P04181	OAT	101026_KTVQGPPTSDDIFEREYK_4	15.705	15.8245	13.8787	13.6555	15.3764	13.1804	14.8205	14.2204	15.5196	14.9266	13.8688	13.9005	14.5753	13.0014	15.5693	13.1724	13.3224	13.917	14.1466	14.7068	15.1399	15.1304	14.166	13.9388	13.8307	14.1676	13.4438	12.6347	13.464	13.5629	14.7895	14.7998	14.8306	14.086	13.9415	13.5754	14.1479	14.1625	14.3309	14.3274	14.0588	13.9796	13.6976	12.8224	13.8959	14.0693
3	P04183	TK1	68951_GQIQVILGPMFSGK_2	13.1815	13.2922	13.5532	13.4533	13.5418	13.3336	14.0216	13.3013	13.3478	13.6143	12.1828	12.6043	13.7691	14.0275	13.3715	13.3367	12.5216	13.6652	13.3256	14.8504	14.1291	12.4357	15.0451	14.9625	13.9302	14.336	14.2472	13.2816	13.0008	13.7083	13.4429	13.2039	13.9016	14.2876	13.1413	12.7399	16.5058	14.7424	14.6589	16.7894	13.8708	13.8652	13.4732	13.0309	10.4106	12.5218
13	P04196	HRG	164902_SGFPQVSM(UniMod:35)FFTHTFPK_3	15.1783	15.796	15.2841	15.3775	15.6701	15.709	15.3275	15.0837	16.7763	15.4888	15.0694	15.5453	15.0895	15.8608	17.1482	15.556	15.5896	15.4917	15.4968	15.9524	15.8103	16.2329	14.8371	15.7701	16.0389	16.5879	16.3748	15.9882	14.8746	15.0101	15.5631	15.6229	15.986	15.2315	15.4819	15.5336	14.8868	15.238	15.5492	15.0727	15.6539	15.581	15.6792	15.6893	15.1816	14.7307
1	P04206		106799_LEPEDFAVYYC(UniMod:4)QQYGSSPR_3	10.785	9.97212	9.27024	10.015	11.8131	10.4096	10.8828	11.2826	12.9407	11.2334	10.9273	11.3047	11.28	13.1148	12.2536	10.0296	11.4856	10.7402	10.3741	10.7689	11.7738	12.1495	12.0289	11.0785	10.9735	10.0864	10.7741	12.4146	10.8051	11.7	11.1066	11.9459	11.7985	10.7181	11.4199	9.62231	11.3389	10.445	10.5219	10.5825	10.4453	11.9081	11.7369	8.85923	13.1606	12.9998
1	P04207		56545_FSGSGSGTEFTLTISR_2	13.141	13.5585	12.649	11.4919	13.8689	13.4613	13.033	13.5177	12.6934	7.20124	13.801	13.7611	12.9212	13.6127	12.9779	6.85583	13.2201	13.2722	12.5158	14.3916	13.7277	13.2063	13.9904	12.82	11.8845	13.4114	14.0708	12.427	12.9119	13.206	14.1175	12.9682	12.8966	13.5805	14.0217	12.5335	13.6655	11.6053	13.2693	12.1724	12.9319	13.1832	14.256	13.5677	13.6869	13.6267
4	P04216	THY1	79729_HVLFGTVGVPEHTYR_4	14.1932	15.6323	14.4537	14.4363	16.1789	14.9641	14.9947	15.0157	16.4729	13.6413	13.4197	14.9388	14.6127	14.4232	16.6264	14.7052	13.5819	15.6682	13.9184	14.4891	13.0525	14.0418	14.3043	14.3789	13.8336	14.7656	14.2192	14.2768	14.9392	13.1179	13.6148	15.0913	14.9709	14.2043	13.9455	14.5932	14.7778	14.2474	14.7423	13.5976	14.314	13.9853	14.9532	14.7143	14.7688	14.3512
5	P04217	A1BG	17744_ATWSGAVLAGR_2	14.9818	15.8715	15.0132	15.3456	14.9266	17.5143	15.3972	15.3251	16.5397	15.268	15.3544	15.4236	15.47	15.6616	14.5866	15.462	14.7704	14.8868	15.6586	15.7375	15.1408	15.7064	16.8815	16.4464	14.9861	15.3343	14.8954	15.209	15.2212	16.6536	15.1695	15.3023	15.7301	14.8357	16.0204	15.7408	15.1265	14.9067	15.2698	15.8178	13.8762	15.9709	16.1963	15.8047	15.4703	15.4096
3	P04233	CD74	140447_NTMETIDWK_2	16.851	16.8038	17.3971	17.4483	14.9543	16.9425	17.3167	17.1311	17.3619	17.5711	17.3087	17.3143	17.4344	17.669	17.524	17.2469	17.1603	17.2602	17.8798	18.1206	17.5417	17.4087	16.3881	16.5515	17.2117	17.4659	17.4049	17.3435	17.5765	17.6839	18.0714	17.9797	14.1057	16.9573	16.992	16.9832	17.1241	17.07	17.2874	17.2432	17.4495	17.2719	17.0309	17.1449	17.05	17.3133
4	P04259	KRT6B	17146_ATGGGLSSVGGGSSTIK_3	14.7508	14.6138	13.3256	15.0953	17.4922	17.2144	14.3042	14.8335	15.5266	15.8403	14.2688	14.2569	14.4702	13.714	14.7868	14.0514	14.2777	14.7799	14.5586	14.8867	14.5033	14.5933	13.7327	13.7035	14.3119	13.8692	14.6831	15.0943	14.0152	14.2224	12.951	14.0163	14.6629	14.4054	17.2782	17.2661	14.0326	13.8321	14.5506	15.2387	12.4875	14.1672	14.4326	13.2409	13.2758	13.5396
44	P04264	KRT1	54144_FLEQQNQVLQTKWELLQQVDTSTR_4	14.68	14.9804	14.577	15.9604	14.7509	15.2413	16.8818	15.4411	14.9163	16.2301	16.3808	16.265	15.4287	16.5611	15.5652	14.6478	15.2478	13.7843	15.0027	16.0806	14.8583	15.8407	17.8891	18.8133	15.7308	16.7808	18.1901	16.1132	14.7986	17.0147	14.9388	15.235	13.5981	17.4314	15.3675	15.7292	17.7152	17.6139	17.4816	17.0628	17.1951	17.2433	15.1732	15.2606	15.9551	18.3206
1	P04271	S100B	12411_AMVALIDVFHQYSGR_3	13.4124	14.5133	15.1676	15.1464	14.2925	14.961	14.1394	14.4844	13.9318	17.8914	14.1059	12.7275	14.1643	15.4419	15.2374	13.0079	14.3632	14.8371	12.8477	12.5357	14.4784	15.7684	15.4198	12.9453	14.8861	13.6122	15.6773	14.7747	15.6813	13.7263	14.1245	15.6283	13.5014	14.1277	13.8695	14.2545	13.8715	16.4686	14.6128	13.4739	15.4432	16.8426	16.7226	13.2863	13.9982	14.7898
17	P04275	VWF	27206_DGTVTTDWK_2	17.2851	17.0816	15.0563	15.1022	15.9459	15.3243	16.0523	15.9527	15.3039	15.0916	13.4928	13.5874	15.1822	15.2569	14.831	14.1813	16.7831	16.7967	14.268	13.5256	15.4133	15.4386	14.7246	14.6981	14.8036	14.6659	15.6047	15.4739	15.7069	15.6789	17.2957	17.1411	15.2317	14.5631	16.9433	16.5315	15.1004	15.1337	14.9285	14.8916	14.4302	14.2601	14.4892	14.1622	16.2745	16.4709
2	P04278	SHBG	105765_LDVDQALNR_2	14.3011	11.9684	13.6124	13.5858	13.636	13.4326	13.7356	13.6121	13.84	13.5508	13.7102	13.5746	13.3524	17.1539	14.0205	13.9102	11.917	13.7379	13.7324	13.6207	13.1416	13.2455	11.9963	12.2193	13.0903	13.0732	15.0499	11.3757	13.2213	13.2894	13.8388	12.2136	12.7856	12.7305	12.2712	12.3611	12.0807	12.6992	12.8784	12.7108	12.9118	11.3098	13.3333	13.3498	12.4625	12.2227
2	P04350	TUBB4A	126315_M(UniMod:35)AATFIGNSTAIQELFK_3	12.0156	11.0064	13.7998	13.8126	12.4205	12.3956	13.3896	12.8703	11.2446	13.2584	13.59	12.2708	13.6333	12.3391	11.4473	12.7116	13.5104	13.3251	13.5579	12.7553	13.6949	13.7521	14.955	14.9347	13.4471	13.8734	13.9528	11.8496	13.4617	13.9237	12.7415	12.6226	13.6854	14.1609	12.8531	12.4474	14.3975	14.4126	14.2557	14.1818	14.5737	14.3258	12.3264	13.1318	13.784	14.4891
72	P04406	GAPDH	195563_VGVNGFGR_2	18.6206	18.635	19.163	19.0053	18.9273	18.7533	18.9427	18.7815	19.3765	19.5557	20.2771	20.2595	19.2136	19.3256	19.6374	19.7456	18.6784	18.4796	19.6166	19.4579	18.7491	18.7857	17.0836	17.1913	18.8658	18.8263	18.8609	18.5952	19.0467	18.9733	17.943	17.8053	19.6651	19.5555	18.5508	18.5343	18.1233	18.0389	19.3916	19.4353	18.9479	18.9376	20.3304	20.4041	18.6023	18.947
8	P04424	ASL	172821_SRNDQVVTDLR_2	16.0986	15.0779	16.3468	16.0099	16.2697	15.9205	15.736	15.2191	14.4395	15.154	16.0506	16.1183	15.3135	15.599	14.3912	13.8675	15.5083	14.6869	14.2766	14.9961	15.6549	15.8507	16.7581	16.7262	16.0056	15.9222	15.9541	16.0277	15.8982	15.6811	14.595	14.6223	15.5257	16.1825	14.3927	14.8094	16.2787	16.3584	16.1967	16.1498	16.4344	16.2307	15.665	15.883	15.9303	16.0768
2	P04430	IGKV1-16	28273_DIQLTQSPSSLSASVGDR_2	12.0797	12.2475	17.0538	16.9084	13.8818	12.5738	12.4063	14.9065	14.4162	15.8681	17.2146	17.1986	15.5659	15.6827	12.55	12.2108	14.4807	13.819	11.2694	14.2407	16.1652	15.683	17.7895	17.453	16.8115	16.719	16.988	16.8376	16.4785	16.609	13.7622	13.4375	15.8658	17.203	15.0277	14.8017	17.5142	17.4023	17.2396	17.259	17.2934	17.2922	16.8873	16.9321	16.7945	16.9783
1	P04433	IGKV3-11	16408_ASQSVSSYLAWYQQK_3	13.897	14.1674	13.471	13.1598	14.1808	14.0217	14.1682	14.1534	13.809	13.76	13.7687	14.3156	14.2142	14.3347	14.6893	14.081	13.6766	14.2105	14.3035	14.7454	14.0012	13.9942	11.3002	13.1665	13.0932	14.0654	13.0677	13.6236	13.8968	14.4484	13.7914	13.4949	14.1927	13.4824	13.7865	13.8253	13.288	13.9799	14.2129	14.2344	13.9885	14.0093	14.1219	13.354	14.3133	15.0919
2	P04439	HLA-A	156500_RKWEAAHEAEQLR_4	15.5432	15.4355	15.2199	15.1692	15.9706	14.6457	15.2556	15.1842	15.9715	15.7524	14.8934	15.118	15.4159	15.3273	15.9318	15.9583	15.1874	15.1793	15.6827	14.4562	15.0336	15.1745	14.1095	13.479	15.2866	15.2029	15.0005	13.9669	15.0881	15.2341	15.518	15.4961	15.7352	14.7521	15.5415	15.7224	14.1951	14.5908	14.3776	14.8857	14.9237	15.395	15.3548	15.3983	14.6248	14.6176
4	P04440	HLA-DPB1	77533_HNYELGGPMTLQR_2	17.2756	17.2659	16.1782	16.4429	16.2091	16.4462	16.0892	15.7056	15.7863	16.6013	16.708	15.307	18.9893	16.1716	15.6347	13.3443	16.5616	15.7778	15.8945	18.3321	15.8928	19.1498	18.4923	15.971	17.9776	18.4509	16.5551	16.5057	18.8972	15.5844	16.7265	16.5032	15.12	15.3092	17.0279	16.994	18.1662	17.4657	17.8834	15.7132	16.5381	16.4088	16.5546	18.0025	15.9611	15.9934
2	P04626	ERBB2	86557_ILHNGAYSLTLQGLGISWLGLR_3	12.7136	12.1758	12.9292	12.8214	12.5543	12.6095	10.9616	11.9722	12.5338	12.8907	12.6966	11.7669	12.7284	12.2826	13.0298	13.041	12.5199	12.1883	12.281	12.4917	12.0451	13.739	12.5084	12.2959	10.8885	11.3509	11.7843	12.8814	11.4733	12.9952	12.6426	12.7682	12.4845	12.2909	11.7433	11.2245	13.5219	12.7056	12.0041	12.5671	11.4237	12.4266	11.7074	12.6555	12.7726	12.3506
7	P04632	CAPNS1	181530_THYSNIEANESEEVR_3	14.8539	14.6764	16.1705	15.9955	15.3475	15.1302	15.5758	15.3363	15.5263	15.8938	15.7863	15.6153	15.6093	15.6286	15.0652	14.887	15.5736	15.3502	15.7338	15.425	15.1718	15.3534	15.0182	15.0454	15.8217	15.7101	15.7842	14.4039	15.8334	15.8989	16.2879	16.0841	15.5939	15.6196	15.7539	15.6259	15.8052	15.6727	15.3568	15.3853	15.6999	15.6361	15.8599	15.8639	15.7779	16.0266
3	P04637	TP53	108721_LGFLHSGTAK_2	16.7605	17.0437	13.5136	14.3505	16.5434	15.8016	17.1158	17.2062	17.1825	17.8465	13.4383	14.2214	15.0839	17.3014	17.0519	17.1539	16.1407	16.4318	17.5319	17.4631	17.2492	17.3634	15.9802	16.075	17.4586	17.2617	16.1936	15.8955	13.5085	17.2849	17.2218	17.2015	17.8038	16.8664	17.0816	17.2319	15.5928	13.7313	17.1259	17.1052	17.0947	14.3326	14.5745	17.2648	17.8089	17.5203
1	P04746	AMY2A	122858_LTGLLDLALEK_2	12.3433	11.5767	10.9996	10.8508	9.00126	11.1245	11.8684	10.2773	12.5333	11.4697	10.5557	9.06827	10.5767	11.131	10.909	9.61582	10.2448	11.9533	10.4912	10.4061	11.2793	11.8366	11.2322	11.2018	11.6587	12.1667	11.6636	9.38427	10.1188	12.1501	11.7854	12.5966	8.57981	12.33	12.5449	11.6466	11.7766	12.2318	11.0984	11.0531	12.2748	10.2366	12.0751	9.89884	12.0541	12.2094
20	P04792	HSPB1	27272_DGVVEITGK_2	16.2762	16.6136	16.1991	16.0014	18.1773	17.9803	16.7259	16.479	17.928	17.1977	16.0294	14.9921	17.2353	17.2055	17.1526	16.9758	16.996	16.9412	17.4039	17.2659	16.726	16.8391	16.1273	16.1351	17.6278	17.5186	19.1378	19.0204	16.983	17.0508	17.3671	17.4255	17.5113	17.097	17.8835	17.7863	16.5215	16.4812	16.188	16.1595	16.4351	16.4125	16.5572	16.5308	16.4212	16.6844
8	P04818	TYMS	30073_DLPLM(UniMod:35)ALPPC(UniMod:4)HALC(UniMod:4)QFYVVNSELSC(UniMod:4)QLYQR_4	14.2729	14.1547	18.698	18.3881	15.9824	15.7346	16.7181	16.5091	16.0225	17.4578	18.5645	18.4636	17.4859	17.3448	12.7811	12.7193	15.7352	15.3632	16.3334	15.7568	17.3895	17.427	18.8351	18.6939	18.282	18.1512	18.2001	18.3349	18.0693	17.9595	15.5822	15.5209	17.9191	18.3944	16.6235	16.4037	18.5917	18.438	9.03921	18.6608	18.8307	18.9223	18.2877	18.2659	17.9578	18.3818
4	P04839	CYBB	184298_TLYGRPNWDNEFKTIASQHPNTR_5	17.6229	11.8202	16.9831	11.2885	18.4377	16.5951	18.5411	17.2183	12.4289	17.6112	6.66025	10.8798	17.0907	16.965	18.702	17.4985	17.8181	17.0728	19.0256	11.3408	11.463	12.1267	14.6687	9.78467	11.8822	10.3896	15.9938	15.054	9.64267	11.4968	16.5721	17.2314	11.5159	16.2769	16.3638	16.3669	15.8163	11.7497	17.7073	16.6868	16.3503	16.2672	18.2684	11.5498	11.9939	11.4142
19	P04843	RPN1	74464_HFDETVNR_2	20.1109	10.4863	18.5845	18.266	19.0666	18.7409	19.1998	19.2134	18.8048	18.5778	16.789	16.2596	18.4924	18.3087	17.7753	17.4712	19.9038	19.6552	16.9232	16.8046	18.7971	18.7612	18.0242	17.7715	18.2848	18.102	18.8351	18.5248	19.1149	18.9892	20.0772	19.4351	18.8049	17.6764	20.1584	19.9533	18.502	18.3214	18.0153	17.9245	17.7597	17.4208	17.691	17.4169	19.1269	16.3795
18	P04844	RPN2	211469_YHVPVVVVPEGSASDTHEQAILR_4	15.665	15.8084	16.5327	16.5223	16.2239	14.9692	16.7352	15.4095	16.0561	16.0829	16.8641	16.6222	15.6486	16.5376	15.0247	14.8062	13.8589	16.1468	15.7639	15.0771	16.8975	16.2363	16.8678	17.1779	16.4621	16.7502	16.3283	15.3688	16.1371	16.3035	15.3045	15.6733	15.9609	16.9717	14.7091	14.7443	16.8993	17.1085	16.7507	17.0178	17.035	16.5672	15.7269	16.7669	16.4667	16.8252
11	P04899	GNAI2	12158_AMGNLQIDFADPSR_3	19.3842	19.5054	18.0005	18.0114	18.4888	18.3139	18.7325	18.6423	18.4954	17.9195	16.6906	16.5167	18.8839	18.135	17.4912	17.5641	19.4124	19.3322	16.467	17.0671	18.3605	18.324	17.3595	17.3309	17.6105	17.8818	18.332	18.2292	18.4572	18.4731	19.3114	19.187	18.19	17.49	19.1756	19.3255	17.8636	17.8462	17.6	17.6246	17.1303	17.4574	17.3251	17.2696	18.7894	18.8087
1	P04920	SLC4A2	182723_TLAHGAVLLDLDQQTLPGVAHQVVEQMVISDQIK_4	13.9639	14.8368	13.1092	14.0558	12.6069	9.45376	10.8934	13.4352	11.71	13.4496	14.5252	14.9055	12.6072	13.3718	14.3112	12.3238	12.6116	11.9996	12.3391	13.6503	12.6583	13.4189	14.5458	14.5186	13.9173	14.2797	14.1135	14.6426	13.5874	13.1364	10.7876	12.4309	12.4447	14.2653	12.3776	11.858	14.8478	15.0109	14.9976	13.7051	13.9164	14.2275	12.912	11.9495	13.2136	13.5933
17	P05023	ATP1A1	134882_NIAFFSTNC(UniMod:4)VEGTAR_3	17.3385	17.2229	17.9051	17.8291	13.7698	17.3215	17.7152	17.7104	17.784	18.0874	17.8552	17.7529	18.0175	17.9486	17.8815	17.8221	17.4024	17.483	18.1978	18.1799	17.8875	17.921	16.8609	16.7122	17.7103	17.8182	17.6857	17.5346	17.8854	17.8794	18.4194	18.3571	16.9098	17.4604	17.4453	17.3498	17.4075	17.5486	17.6658	17.7006	17.8516	17.8089	17.5779	17.6536	17.5682	17.7997
5	P05026	ATP1B1	19906_AYGENIGYSEK_2	13.7912	13.8875	13.818	14.5587	13.7877	14.432	14.1697	14.0397	14.3286	12.8216	13.4444	13.2644	14.3175	14.3367	14.1476	13.6373	13.1308	14.1328	13.1143	13.0951	13.6557	13.6793	14.0452	15.2244	14.1516	13.6807	13.9195	14.3068	14.2119	14.2051	14.308	13.8746	14.9498	15.3202	14.4972	13.9794	14.8243	12.6338	13.2868	14.4	14.3465	14.0663	14.39	13.1278	12.582	14.5438
3	P05060	CHGB	32230_DRADQTVLTEDEK_3	17.8796	20.3303	19.0002	18.4765	17.0347	16.7421	19.5133	14.4929	15.5203	18.4767	15.1196	15.6111	18.9276	14.658	18.5342	15.7492	20.1736	15.2573	15.7983	15.5554	15.5268	15.0955	16.2666	16.2014	18.6311	15.1608	17.7787	18.9179	15.5571	19.3915	20.1917	20.0474	19.1872	14.4183	20.3471	20.1586	14.8387	15.0533	15.2869	14.6227	18.0974	15.0546	17.8218	16.573	19.0716	15.6922
14	P05062	ALDOB	64262_GILAADESVGTMGNR_2	13.5706	14.0307	17.1602	17.0351	15.8267	13.2408	12.7874	14.632	13.85	15.9501	16.8786	16.8536	15.5483	15.5125	13.8435	13.5196	15.5354	13.8427	14.4933	14.7537	16.0592	15.9943	17.9521	17.8514	16.9429	16.8362	17.1949	13.8911	16.8663	16.8168	14.8911	14.8319	15.4104	17.2604	15.1856	15.4283	17.7546	17.7545	17.4519	17.4723	17.5388	17.38	16.2968	16.2986	17.0816	17.2878
5	P05067	APP	174925_STNLHDYGMLLPC(UniMod:4)GIDK_2	12.2617	11.1591	14.1637	13.7612	12.4869	13.1058	12.1784	12.6982	11.6164	13.4213	12.1468	12.7757	14.1142	11.3237	12.5877	12.9633	12.2488	12.671	12.1093	10.3953	12.9958	13.4878	13.7842	12.8803	11.7493	12.5169	14.6448	13.9364	14.8501	12.1405	13.99	13.6236	14.4447	13.4452	12.7952	14.5649	15.0298	14.2268	11.0294	12.7354	13.7549	14.6037	13.7885	14.6833	14.3351	11.9367
2	P05089	ARG1	189218_TVNTAVAITLAC(UniMod:4)FGLAR_2	9.53091	11.1028	13.5577	9.57557	11.581	11.1109	11.7418	12.0435	11.4698	11.9226	11.5188	11.7418	12.5571	12.27	12.0738	11.2707	12.024	11.2246	10.208	11.1114	11.7995	11.7285	12.8955	13.9031	13.7248	12.0169	9.41041	9.84942	10.7173	13.6657	11.2168	10.426	11.9295	11.5933	12.3072	11.0477	12.2346	11.9404	8.86793	11.9251	11.3079	14.2932	12.3104	11.1989	12.1902	10.0312
3	P05090	APOD	135265_NILTSNNIDVK_2	14.3329	14.3365	14.312	14.4519	14.3841	14.1038	13.7725	13.8178	14.1293	14.3982	14.0034	14.0297	14.3672	14.119	14.356	13.8935	14.0249	14.2109	14.3206	14.0962	14.28	14.0554	13.4754	13.5185	14.0206	13.9577	14.2123	11.49	14.1261	14.4975	14.0634	14.0152	13.6457	14.0863	12.2676	14.6463	13.4842	13.8595	13.9585	13.9266	14.2916	14.241	13.9046	14.5418	13.9698	12.7565
20	P05091	ALDH2	190784_VAFTGSTEIGR_2	16.6894	16.7242	17.1128	17.2309	17.6244	17.1394	17.0262	17.2162	17.0195	17.4172	17.4014	17.3851	17.3907	17.2674	17.3934	17.4781	17.1138	17.1568	17.4211	17.712	17.4998	17.4738	16.5607	16.6284	17.2306	17.3758	16.982	17.0446	17.1504	17.187	17.6183	17.5805	17.0138	16.9866	16.6985	16.8271	16.842	17.0408	17.068	17.0639	17.158	17.0906	17.2207	17.2604	17.0149	18.2334
1	P05093	CYP17A1	33087_DSLVDLVPWLK_2	9.59195	9.75292	8.94264	8.67571	8.64962	10.3012	9.61645	8.70122	10.7483	8.6647	8.81747	9.48154	11.1411	9.51095	9.58797	9.75838	9.20543	10.1032	9.33672	10.6301	9.77549	9.16697	7.71676	9.12072	10.5485	8.88419	8.7592	9.29423	9.94845	9.36718	9.47879	8.71424	8.82086	9.19983	9.10806	9.23519	8.70105	9.64213	8.61812	9.47064	9.66794	9.28068	10.3908	10.7749	9.86439	8.70708
7	P05106	ITGB3	79757_HVLTLTDQVTR_3	15.1999	15.5318	15.5433	15.0519	15.5497	17.3743	14.1155	15.3035	15.4328	16.4729	15.6792	15.5066	16.2595	14.152	14.615	16.0471	16.1316	16.0377	15.1853	15.1895	16.0216	15.929	15.3218	14.655	15.5068	14.0896	14.7412	14.7477	15.7589	15.846	15.1194	15.4389	15.8562	15.5684	14.6368	14.8871	14.9489	15.2557	15.9207	15.3478	15.6972	16.1509	17.361	15.5371	15.839	14.5306
7	P05107	ITGB2	10892_ALNEITESGR_2	15.6802	15.705	15.6476	15.706	17.14	16.8748	16.7969	16.8251	15.1891	15.5419	16.3163	16.4219	16.7551	16.7479	16.1823	16.1903	16.6501	16.6831	17.2991	17.2626	16.2943	16.2705	14.7871	15.1017	15.9743	15.8693	15.6433	13.7952	15.9318	15.9693	16.9039	16.9096	15.631	15.8163	15.9163	15.8915	16.2376	16.1812	15.8532	15.8711	16.5652	16.5221	16.7628	16.8717	16.4125	16.6758
10	P05109	S100A8	67299_GNFHAVYRDDLK_3	15.2418	15.0924	14.569	14.2184	18.5704	18.3945	17.3547	17.2884	16.4424	15.865	14.1268	13.773	14.9627	14.9006	15.812	15.9735	15.9179	15.8736	15.6426	15.3495	14.107	14.0683	13.888	13.3807	14.9949	14.7941	14.3258	14.3176	15.1012	14.8612	16.1197	16.0141	15.6488	15.0418	17.146	16.9775	15.0616	14.9397	14.8942	14.8694	14.9569	14.913	15.2096	15.0423	13.9173	14.2556
2	P05114	HMGN1	203858_VSSAEGAAKEEPK_2	12.9633	13.7309	13.5967	13.4464	12.6416	14.0611	12.8823	14.7095	14.3984	13.2107	13.8647	17.0538	14.2112	16.1209	13.0914	14.3702	14.3215	14.9265	12.8203	14.5679	15.1784	15.3185	17.5953	17.5608	13.1376	16.5039	14.4997	12.8982	16.9056	15.9428	15.0433	15.1644	15.453	13.0457	15.2825	14.6972	13.7529	14.1305	16.3008	16.2532	13.5262	13.3309	15.91	16.6808	14.1479	16.3191
2	P05121	SERPINE1	194436_VFQQVAQASK_2	13.5788	13.4178	13.2242	13.1357	13.9109	13.2039	13.7918	13.7715	12.4058	13.7351	13.0822	13.2528	14.0688	13.6072	12.5932	13.1892	14.0236	13.7557	12.4189	14.0889	12.382	12.1555	12.6181	12.437	13.432	13.0237	12.7433	14.2013	13.0791	13.253	12.4972	13.1351	13.1037	12.9462	17.7579	13.0141	12.2506	14.4702	12.9759	12.7009	12.8355	14.2337	13.2058	13.4256	15.1276	12.5982
2	P05129	PRKCG	21012_C(UniMod:4)FFGASPGR_2	15.9422	15.8618	13.5695	14.6266	16.3526	16.3086	16.3952	16.72	16.2388	15.6066	11.8706	15.4618	14.4478	15.5212	15.3783	13.6125	14.2039	15.4074	12.4232	12.0757	12.8912	12.696	14.8469	14.9036	13.1262	14.2547	14.8382	15.7502	11.2001	14.7883	15.5801	15.279	17.6044	14.3949	15.169	15.0457	14.299	13.0707	13.4456	12.2346	14.0425	15.5182	14.8005	12.9202	12.2379	15.5951
3	P05141	SLC25A5	25967_DFLAGGVAAAISK_3	14.3176	14.4609	14.7846	14.2429	15.0015	14.1472	17.732	14.4778	14.4524	15.2458	15.5792	14.1766	15.0077	16.5488	15.9817	15.4022	15.6745	15.2197	15.3238	15.2861	15.0669	14.5709	13.3	13.3337	14.3517	14.7236	16.0207	14.6017	14.6457	14.9062	14.7285	15.3136	14.8943	14.5611	14.9014	14.9239	14.2156	14.4525	13.5811	14.7787	14.6105	13.867	14.867	14.3381	14.4839	14.5315
1	P05154	SERPINA5	26222_DFTFDLYR_2	12.3087	12.2747	12.3524	10.8936	11.3875	11.4531	11.3688	11.2104	12.3622	12.5134	12.0303	12.1408	12.155	12.2684	12.9303	12.6412	11.831	10.9991	10.7718	11.8082	11.6593	11.0691	11.7877	11.8481	11.5472	12.1207	10.0661	12.4848	6.99908	12.3597	12.3039	13.3931	11.7302	11.8381	12.1013	12.4954	11.4432	11.7069	11.6871	11.7767	11.6416	10.9686	11.4403	12.8492	11.8478	11.8742
5	P05155	SERPING1	72426_GVTSVSQIFHSPDLAIR_3	14.6491	14.9947	16.1649	16.4587	15.848	15.0981	13.9132	15.1991	15.0374	15.4492	16.6936	16.312	15.9733	15.9624	17.9841	11.8788	15.272	15.2675	15.0942	15.386	16.0929	16.496	17.3187	17.6597	16.5811	16.856	16.4616	14.1719	16.3142	16.6742	13.6604	14.5915	16.528	16.5175	15.2126	15.5302	17.1138	17.2408	16.9535	17.2743	16.5275	16.7766	16.6048	16.3411	16.9229	16.1834
4	P05156	CFI	21553_C(UniMod:4)IEGTC(UniMod:4)VC(UniMod:4)K_2	11.6859	14.1578	10.8894	13.7465	12.4152	14.3238	14.3669	13.665	13.9982	13.5313	13.4563	14.3166	14.237	10.8503	13.5871	13.2447	13.6538	13.4925	14.6406	14.0648	13.58	9.522	13.9036	13.9343	13.673	13.0072	13.8823	12.7601	13.4848	14.5042	15.025	12.2245	10.2464	10.9397	13.2631	10.9287	14.9011	14.105	14.4034	14.8699	14.3247	14.3982	13.8952	14.2546	13.5288	10.748
1	P05160	F13B	81022_IAQYYYTFK_2	9.73873	10.3486	10.445	10.5868	10.5368	10.3487	9.96429	10.4565	10.2555	10.7382	11.8899	10.727	10.5397	10.7992	10.8988	9.71725	10.5667	10.454	10.5658	10.7682	11.7966	4.97413	11.1098	13.8092	11.8976	10.298	11.1428	10.4094	10.3708	14.1426	10.9864	9.81728	10.5011	9.76276	10.6169	10.9016	11.3692	9.91212	12.2141	10.2359	12.286	11.4675	9.77995	11.1459	9.12239	10.4108
5	P05161	ISG15	104187_LAVHPSGVALQDR_3	15.9556	14.5353	16.7847	17.7755	15.3398	14.7951	16.478	17.5154	15.2887	17.5754	17.8274	17.9523	15.0644	17.1363	15.8382	15.2462	14.5893	14.3487	16.7459	15.9581	16.1878	17.5414	14.4352	14.4972	16.7122	16.9729	14.7917	14.7435	13.9647	18.0734	14.9421	14.6031	15.9912	17.8219	16.4145	16.4693	17.5103	13.0303	18.2471	17.9152	17.7682	18.3348	16.9213	17.5048	16.5814	14.1662
30	P05164	MPO	150213_QNQIAVDEIR_2	15.6191	15.8642	17.6552	16.8512	15.4935	16.2635	14.8236	15.8414	16.0461	15.5676	13.5785	16.9727	14.5564	16.6259	12.8803	10.3116	16.3889	14.6366	15.6368	14.9539	16.7323	16.8459	17.8584	18.0407	16.4297	16.8595	16.98	16.2713	16.1094	16.9263	17.4955	15.8249	16.3949	16.7969	14.6178	15.0724	17.7598	17.7285	16.9949	17.4558	17.2164	17.0936	14.6749	17.7754	15.8733	16.9376
12	P05165	PCCA	122055_LSSQEAASSFGDDR_2	13.3235	12.9932	17.1273	17.1252	14.5589	14.6598	14.3223	15.091	14.9081	16.2428	16.9233	16.8435	16.3479	16.3053	14.6759	12.8324	13.857	15.1612	15.6736	15.7524	16.2476	16.3521	18.0174	17.7419	17.0296	16.9824	17.0979	16.9444	16.8451	16.9018	14.7862	14.1944	16.663	17.2841	15.3545	15.3914	17.6297	17.4968	17.3769	17.5074	17.2989	17.2614	16.4199	16.3102	17.0847	17.2594
18	P05166	PCCB	135668_NKFPGDSVVTGR_3	18.7858	18.9224	19.9402	19.8196	19.384	19.9149	19.5902	19.5821	19.2835	19.8198	20.1112	19.8643	19.6753	19.6083	20.2439	20.2271	18.9894	18.9375	20.3657	19.9788	19.8081	20.1267	17.8872	18.6238	19.7837	19.5903	18.2683	15.0436	19.5054	19.513	18.8477	18.9617	19.4663	19.5133	18.635	18.7533	19.0823	19.0822	19.2711	19.4271	19.4505	19.2711	20.0197	20.0066	19.3916	19.4046
[truncated: 5,302 more rows]
[truncated: 58 more columns]
