# Supplementary material for: High‐throughput proteomic analysis of FFPE tissue samples facilitates tumor stratification
Source: Mol Oncol. 2019 Sep 18;13(11):2305–28. doi: 10.1002/1878-0261.12570 (PMC6822243; doi:10.1002/1878-0261.12570)
Supplement: Supplementary file 9 — Table S8. Regulated proteins in PCF, PCZA, Latonen and Iglesias‐Gato cohorts. [file MOL2-13-2305-s009.xlsx]

## Sheet: PCZA
protein	P1T	P2T	P3T	P4T	P5T	P6T	P7T	P8T	P9T	P10T	P11T	P12T	P13T	P14T	P15T	P16T	P17T	P18T	P19T	P20T	P21T	P22T	P23T	P24T	P25T	P26T	P27T	P28T	P29T	P30T	P31T	P32T	P33T	P34T	P35T	P36T	P37T	P38T	P39T	P40T	P41T	P42T	P43T	P44T	P45T	P46T	P47T	P48T	P49T
A0AV96	13.827	12.4183	11.6278	13.4082	11.6065	12.4391	11.5245	11.9399	12.5743	12.025	12.8544	12.5947	11.7748	11.8997	11.9786	13.7623	12.2928	13.9934	12.9611	13.8463	12.8995	12.37	12.4809	11.95	12.2718	14.1867	12.464	12.4729	12.0747	12.1735	11.9077	11.5827	11.6312	11.8354	11.5199	14.6129	12.2684	11.5032	12.4343	12.0053	11.614	12.9092	11.6428	12.1017	13.4465	11.5421	11.7408	12.3458	11.6787
A0AVT1	13.6396	13.2395	13.7056	13.16	13.9671	13.7687	13.6485	13.7354	13.4942	13.2989	13.3588	13.6065	13.176	13.4316	13.6738	13.7632	13.6108	13.1847	13.561	13.5368	13.6457	13.0312	13.9366	13.9275	13.5052	13.6274	14.3971	13.1678	13.5848	13.5576	13.2283	13.8255	13.5001	13.4846	13.7928	12.9744	13.5392	13.9086	13.4084	13.4393	13.8069	13.0969	13.9192	13.6169	13.5987	13.3745	13.3196	13.8646	13.7674
A0MZ66	13.128	13.1043	12.6753	13.4441	13.5104	13.0835	13.0228	13.4059	12.4295	12.8558	12.6015	12.8683	13.1485	13.1781	12.7991	12.6115	12.8369	12.8964	13.111	13.2951	12.9617	13.5596	12.6467	13.4244	13.1843	12.7665	13.7578	13.163	13.1513	13.2203	13.0365	13.9894	13.4296	12.9636	13.7113	13.1643	13.6357	13.6224	12.8864	12.6424	12.9397	13.341	13.402	13.6435	13.3185	13.1971	12.613	13.0845	12.9435
A1A4V9	10.8386	11.1288	10.6636	11.0235	10.074	10.455	10.9339	10.446	11.7697	10.2521	12.3581	11.2951	10.3292	10.1291	11.7009	10.4299	11.6837	11.2718	11.5091	10.9476	12.0005	10.0535	12.6856	11.0819	11.2733	11.3948	10.9465	10.3473	10.2836	11.4997	11.0015	11.1009	10.6886	10.4292	11.0691	11.1586	11.0018	11.1508	9.60335	10.6192	10.7706	10.1107	11.3503	10.7647	10.8422	11.2762	11.0027	10.9058	10.7033
A1A5D9	16.1698	14.4929	15.6267	16.2992	15.8861	16.1847	15.2491	15.0432	16.0274	16.0182	15.5263	15.7073	14.8429	16.2674	15.5864	16.4215	16.5199	14.567	16.1515	15.8751	16.2613	15.5271	15.9929	14.8858	16.3759	15.8635	15.1383	17.0205	15.7553	14.9571	16.3445	13.9689	13.8792	15.4231	15.9607	16.2383	14.4232	15.4188	16.1333	16.605	15.3338	15.6497	14.5226	16.1347	15.551	15.8054	16.3863	14.9665	14.6798
A1L4H1	13.6408	13.9506	13.0943	10.8644	14.1412	13.8685	12.6353	13.686	13.2094	15.2917	13.834	14.6255	12.769	14.1111	12.0688	14.2286	12.3343	14.648	14.6187	14.1893	13.6068	13.933	14.1927	12.9042	14.109	13.7916	13.0881	15.387	12.7444	13.3123	14.785	11.6389	13.5908	14.1384	12.1716	13.7565	14.5044	13.2978	14.568	13.0782	12.9359	13.3273	14.1379	13.0176	11.7554	14.1991	14.4012	11.912	14.8245
A1X283	11.3648	11.5045	12.3451	12.0695	12.0194	11.9086	11.2841	11.7002	12.3216	11.3344	12.3106	11.8784	11.9114	12.5929	11.7283	12.314	12.3326	11.4879	12.4217	12.035	11.694	11.6083	11.4666	12.3237	12.7561	11.4036	10.812	12.5882	11.9758	11.4686	11.9046	11.1079	12.215	11.6691	11.6137	12.5227	11.7639	11.3746	11.9758	11.7095	11.7218	11.3607	11.5006	11.6943	11.366	13.0343	11.6458	12.0522	11.1036
A3KMH1	12.0798	13.7167	16.0587	13.8366	11.2402	11.9885	13.2115	13.0617	12.7759	13.0097	13.0179	12.8971	12.675	16.0723	14.7024	9.95322	14.6521	12.4209	13.4686	13.7729	14.3322	12.9401	13.5561	15.3974	13.7541	14.2005	12.448	12.2926	10.7692	13.0327	13.5041	12.6693	12.3659	11.9533	16.7489	13.5003	13.3567	12.7362	14.9995	12.8946	12.4551	11.4467	12.8643	12.0495	11.9223	14.7956	12.9973	12.8476	12.9163
A4D0S4	12.2616	14.0431	12.1833	11.5882	11.7247	12.2757	12.4686	13.4918	12.1273	13.0083	13.0098	12.8431	12.4257	11.9575	11.4752	13.2081	12.0604	13.052	12.0974	12.3001	12.5414	12.0711	12.1681	12.1523	13.7122	13.266	13.46	14.5071	12.4229	13.3893	11.6946	11.5962	12.4511	12.3461	12.1543	11.9049	12.9574	13.3785	12.8455	12.3585	13.9536	13.6635	13.2433	11.9421	12.6894	12.9471	11.4866	11.473	12.6413
A4D1P6	12.2353	12.1925	12.1611	12.4485	12.3213	11.6638	12.4099	12.194	12.2428	11.9106	12.2605	12.3602	10.7957	11.6425	12.1566	12.1415	12.6702	12.067	12.3942	12.1362	12.0164	11.7281	12.2097	11.5342	12.0436	11.4158	12.4841	12.3235	11.6275	11.6948	11.8774	13.7635	11.9121	12.3119	11.5012	11.6896	11.4943	13.3849	11.62	12.0841	11.5107	11.018	11.791	11.9335	12.4469	12.3219	12.0012	12.5817	12.372
A4IF30	15.3416	15.082	15.5081	15.2656	16.0467	16.5614	14.2972	15.3574	16.2998	16.177	14.3735	16.7825	16.4574	15.8029	14.1468	17.0065	15.923	17.3691	16.1734	16.5882	15.9811	15.689	16.2384	15.7398	16.0468	16.1405	15.6974	16.3735	15.8775	16.549	15.6473	14.1206	14.3695	15.8488	14.129	15.9546	14.9714	15.6778	16.3315	15.7953	15.8864	16.0695	15.1751	15.8587	16.5829	15.541	16.2792	15.5913	14.236
A5A3E0	15.0356	12.9364	13.7816	12.4112	14.0198	13.7231	14.5128	14.2887	13.7692	13.9674	14.1793	14.2658	14.0748	13.9058	13.6236	13.8826	13.5166	13.0082	12.5515	12.966	14.2165	13.9191	13.5074	14.098	12.9494	14.0894	13.2033	12.8903	13.8271	13.4623	13.3428	13.9183	14.2932	13.4607	13.5307	13.0455	14.1136	13.4551	13.4052	14.3703	12.6832	13.8955	13.421	14.0292	13.113	14.4653	13.9353	14.0662	13.9209
A5D8V6	11.1844	11.4553	10.0428	11.4761	9.95453	10.7893	10.8184	11.7087	10.9717	10.7575	10.7299	12.021	10.9747	11.2919	10.6602	10.7497	11.2516	11.4113	11.433	11.5319	12.5394	10.6543	10.7366	10.4481	10.8794	11.2196	11.1005	12.9442	12.0917	11.2587	10.7425	9.64653	10.7578	10.3624	9.75724	10.8726	9.93714	10.7888	11.4092	12.1301	10.8008	11.7486	10.973	12.5882	11.2152	11.5422	12.2706	11.2747	9.85958
A5YKK6	14.0449	14.6998	14.2162	14.1352	13.9844	13.9683	14.375	14.0169	14.4264	14.3655	14.7412	14.2903	14.2721	14.4174	14.2615	13.8203	13.6194	14.1161	14.5524	14.0757	14.4527	13.7255	14.096	13.8925	14.3103	14.0935	14.6812	14.688	13.5086	14.3852	14.6518	15.0377	14.3191	14.5778	14.3473	13.707	14.844	14.3438	13.7105	14.569	13.9761	13.5765	14.7037	14.3434	14.0811	14.471	14.4833	14.5463	14.8862
A6NGN9	17.0846	18.5552	19.3442	19.226	17.0223	17.845	18.2226	17.4161	18.9062	18.7953	17.6437	18.5128	19.477	19.5277	18.3817	17.7191	18.8062	17.1899	18.3248	18.5366	18.926	18.5509	18.1384	18.5788	17.0502	18.9588	15.7542	17.28	18.4636	18.5648	18.111	17.7689	17.4913	18.2771	18.7504	17.9841	18.3118	17.2314	18.7978	17.917	17.4698	20.0991	18.6259	18.3009	17.7102	19.0339	19.1414	17.4887	18.1586
A6NHL2	13.0758	13.9897	13.9324	13.0044	13.4187	13.7585	13.5735	13.706	13.8795	13.7531	13.9088	13.4395	13.341	13.6369	13.8085	13.876	13.9361	13.7231	13.9159	13.7412	13.9348	13.3571	13.7018	13.7613	13.7128	13.9048	14.0828	14.0371	13.224	13.3999	13.4325	13.9052	14.0935	13.8044	13.7835	13.7905	14.1608	13.491	13.2659	13.9587	13.2311	14.3063	13.2707	13.5065	13.9224	14.0943	13.981	13.5546	14.0154
A6NHR9	10.782	11.833	11.3269	11.9053	11.36	11.3057	11.816	12.0771	11.8506	10.7894	11.9554	11.1292	11.9101	13.4189	13.1687	11.1559	11.4174	11.4932	10.8699	11.4834	11.404	11.3257	11.5585	11.0867	11.4306	13.0726	11.1756	10.5788	12.9652	11.3913	12.2829	12.6475	11.636	11.9602	11.5464	10.5569	11.5398	12.1977	11.8031	11.0771	11.3732	10.6758	13.6973	11.5928	11.3394	12.4969	11.6933	13.0748	11.6891
A6NL28	13.7192	14.1711	14.5852	14.5615	14.0922	14.4263	13.7262	14.191	14.6583	14.3392	13.7593	14.6263	14.5383	14.2195	13.1616	14.4553	13.4463	15.0483	14.5142	14.8685	13.7126	14.1442	14.8999	14.2911	14.2053	13.8899	14.2566	13.264	14.3438	14.2616	13.682	13.6179	14.1505	14.443	12.8871	14.634	13.2843	14.697	14.2812	13.4546	14.3363	14.8148	14.1499	14.4417	14.7146	14.7505	14.2459	13.9889	13.3586
A7KAX9	13.4011	15.263	13.3725	13.9858	13.9255	15.8704	14.3923	14.8444	14.6404	13.5144	14.4953	14.256	14.5352	14.4149	13.9727	14.5434	13.6916	14.9433	14.4674	13.4776	14.9753	14.8048	13.7591	15.0254	14.4576	14.3611	14.8374	15.6723	14.784	14.7604	15.5209	13.125	13.5202	14.0741	13.1505	13.7826	13.6666	12.6693	13.8531	14.3083	13.1792	13.9464	13.8814	14.4145	14.1149	14.1457	14.4659	12.0581	13.1783
A8MXV4	15.8967	14.7115	14.507	15.1387	14.729	14.728	14.5282	15.0907	14.3614	14.372	14.896	15.1547	15.1575	14.7656	14.4488	15.0315	15.1798	14.5128	14.4858	15.1245	14.93	15.4614	14.9722	15.3805	14.3649	15.0493	14.5051	14.7723	14.7754	14.5419	15.4235	14.0996	14.9899	14.3407	15.3579	14.9559	14.9925	15.3697	14.3414	14.8478	14.1641	14.9131	14.713	14.8859	15.2892	14.5378	15.1064	15.0124	15.4334
A8TX70	13.2698	13.512	12.7988	12.2731	12.4256	13.0451	12.2661	13.3212	12.2556	12.4266	12.5047	12.9009	15.472	13.2057	12.3959	13.0561	12.1541	12.8986	12.3285	14.1422	13.1694	12.9367	12.6778	13.5004	11.5079	13.0198	13.1301	12.7757	12.8467	12.9529	13.2157	13.0634	12.5965	12.7837	10.5579	12.0685	11.7015	12.1721	12.8783	12.6483	12.7943	13.8366	12.7837	13.4866	13.1829	12.4972	12.0726	13.1424	11.927
B0I1T2	13.6502	13.2914	12.9161	13.9515	13.8129	13.7464	14.2472	13.4544	14.3854	13.3747	13.6351	13.3011	12.9913	13.2061	13.5805	14.1026	13.9586	13.875	13.3368	13.5629	13.3936	14.1115	14.4008	13.3575	11.4539	14.1846	12.4152	13.969	13.4176	13.5327	12.9743	13.5564	14.0328	13.2511	13.701	14.4225	13.8324	14.3227	13.5747	12.2061	14.2401	14.2047	13.3098	13.3693	13.1156	13.7794	13.6472	13.6088	13.6825
C9J6K1	10.6496	11.7933	12.0514	12.5809	11.4619	11.6645	11.4821	11.5367	12.5066	14.0889	11.4802	11.4299	11.6264	11.5369	10.9021	11.7182	11.5579	13.3779	12.4588	11.5048	12.381	11.9292	11.7472	12.3041	13.0965	12.0652	12.6949	12.1433	11.6725	12.2169	11.9058	13.8182	13.446	12.2342	11.5398	11.5708	11.6521	11.1301	11.901	11.7876	12.4057	11.5885	12.9588	12.1295	11.7238	12.9202	12.0753	12.6136	11.7687
C9JLW8	13.3327	13.2791	13.055	14.077	11.8754	12.709	14.1513	12.5092	13.1868	14.5465	13.1893	12.6847	12.6792	13.2122	12.5812	13.6628	12.8852	15.1983	12.1468	11.9172	14.2797	12.5535	13.8887	12.8611	13.868	15.0185	13.8773	14.3767	12.5278	13.2344	14.2459	15.5566	13.9257	12.6911	13.3524	13.2868	13.3345	12.7501	13.4623	13.5923	12.1468	13.1943	13.736	13.6712	13.1211	16.6454	13.6038	13.8548	13.3915
O00115	12.5517	13.2097	13.0372	12.8068	11.7713	12.5605	11.6126	12.7031	12.8084	13.1538	13.7987	12.4698	12.0925	13.4324	13.4573	12.7551	13.6944	14.1437	12.9783	12.9625	13.1324	13.4459	13.0563	13.5508	13.0874	13.4262	12.3482	12.8118	12.9982	13.7046	12.3093	14.4548	13.7611	13.3746	12.4497	13.5624	12.6614	12.6409	13.4278	12.8011	13.5525	13.1848	13.3797	13.8675	13.4648	13.2244	12.2235	12.3846	13.3759
O00116	12.7769	13.1193	13.2595	12.3663	13.4001	12.1777	12.2322	12.1634	12.4411	12.3224	13.0667	14.1398	12.9	13.35	12.56	12.175	13.1996	13.1298	13.4349	12.6357	12.3298	12.8521	11.9992	13.1539	12.2046	12.1571	11.7751	12.3434	12.6454	11.7803	12.8757	12.5372	12.2751	13.0838	11.6159	11.9472	12.8999	12.0123	13.4354	13.6298	12.7174	13.6154	12.3858	12.5231	13.1879	12.229	12.6672	12.2816	13.3385
O00139	11.1553	11.462	11.358	11.9853	11.9319	11.6059	12.4292	11.2263	11.905	12.5395	11.0792	11.7708	11.7522	11.6477	12.3068	11.3985	11.6878	11.206	12.1324	10.8756	12.4877	11.7328	11.6177	11.3614	12.2237	12.0229	11.2418	11.7628	11.9311	11.6387	11.7864	11.8034	11.6019	11.9823	11.3763	11.1412	12.5205	11.6475	12.1148	11.6656	11.8248	11.0656	11.7184	11.2782	12.8047	12.3553	11.2225	11.4192	12.7061
O00148	10.7179	12.2523	12.0449	11.2289	11.7789	10.9457	11.4275	13.3863	12.2194	10.9329	12.1723	11.2552	15.274	15.0303	12.852	11.4065	12.0454	12.3779	11.3377	11.1518	12.1168	12.0002	12.3566	16.0754	11.3537	11.6822	12.7772	11.3587	15.1743	11.7465	12.2156	12.6851	12.8177	13.1335	15.0946	12.0708	11.3378	11.8252	11.2173	16.2767	11.1072	12.6638	13.0932	11.8702	11.9254	12.3472	12.3142	14.0737	13.3155
O00151	15.9537	14.9651	15.203	15.4588	15.3335	14.9047	15.2112	15.0827	16.0781	15.3444	15.5711	16.0157	15.508	15.4614	15.1457	15.9252	15.5603	15.5318	15.9858	15.8535	15.1067	15.1146	15.4258	15.348	15.6442	15.3377	15.0598	15.6104	15.4784	16.0655	15.4059	14.0408	14.8416	15.4225	13.8366	15.3341	14.9637	15.3536	15.3961	15.8188	15.5883	15.4907	15.5017	15.4525	15.9523	15.346	15.7787	15.1989	14.8163
O00154	12.3309	13.1382	13.1118	13.1884	12.7827	13.5389	13.5748	14.192	13.4984	12.695	12.7861	13.3273	13.6848	12.9779	13.792	12.8662	13.0978	13.6998	13.3721	12.9383	12.93	12.9879	13.0547	13.3005	12.9911	12.8186	13.2321	13.4786	13.0041	12.5176	13.349	13.2792	12.7106	13.8262	13.3281	12.6663	13.256	13.452	12.4364	13.1068	12.3456	12.5321	12.486	12.7142	13.3409	13.4327	13.093	13.2204	12.5748
O00159	15.0632	15.5035	15.0411	14.9257	15.2536	15.3325	15.4109	15.9147	15.7389	15.5797	14.9778	15.4318	15.21	15.2913	15.4922	15.0648	15.4404	14.7723	15.5836	15.0556	15.5745	14.9473	15.4855	15.3988	15.502	15.4166	15.3034	16.0345	14.9706	15.0124	15.7151	15.7237	15.2675	14.9424	15.2828	15.1523	15.1375	15.461	15.192	15.6049	14.3399	14.9424	15.2967	15.1029	15.04	15.3062	15.5261	15.3504	15.4886
O00161	13.7035	14.55	14.3047	14.5212	14.3847	14.277	14.7572	14.1492	14.1207	13.7052	13.7416	13.767	15.2672	13.6163	14.4388	13.7462	14.4952	13.8921	14.4364	14.1619	14.9036	14.1671	14.0714	14.4784	14.0113	14.6256	14.3275	13.452	14.16	13.5015	14.9816	13.9412	14.6379	15.1649	14.8255	13.977	15.5318	14.6818	13.8912	14.436	14.2185	14.5638	14.614	14.042	14.4042	14.3958	14.0946	14.3787	14.6961
O00165	14.6393	14.8587	15.0667	14.9546	14.8956	14.2771	14.5518	14.9644	14.5716	14.3813	15.9985	14.6208	15.2397	14.9583	14.5556	14.7084	14.9268	14.7996	15.1951	15.3828	15.0083	15.0939	14.7891	15.0512	14.7406	15.4364	14.9878	15.3885	14.9529	14.7615	14.8378	14.7511	15.0462	15.1475	15.2203	14.5863	15.2283	14.3893	14.8327	14.8474	14.9348	15.1582	14.6765	14.9312	14.8833	15.0914	15.2174	15.5512	14.6774
O00170	11.7087	11.7312	11.2807	11.566	10.584	12.311	11.059	11.4385	11.3078	11.1331	12.8247	10.9896	11.9519	10.6236	11.0534	11.9133	11.9487	11.7936	12.6567	11.5122	11.0131	10.76	11.9496	10.7336	12.0529	11.111	11.2325	10.6299	11.8497	11.0358	11.2924	10.8879	10.8666	11.7434	11.7042	10.9383	11.3412	11.0654	11.1336	11.4725	11.8596	11.2999	11.4079	10.6489	12.2599	11.51	12.4411	10.5298	11.1811
O00178	13.6666	14.8909	14.8782	15.1794	15.459	15.1709	15.4308	14.7795	15.6485	13.4847	16.2636	14.6192	16.7793	15.048	15.4111	14.3582	16.2597	14.9923	14.6305	14.4362	15.5947	14.8894	16.384	14.6915	14.4094	15.4811	14.7498	15.2306	16.3209	15.1494	16.4158	14.9568	15.2659	15.9934	15.3615	16.0361	14.7144	15.5841	13.2838	13.4982	14.428	16.0037	16.0741	15.0194	14.7047	14.8511	15.8448	15.5674	16.0809
O00186	10.6695	13.1408	12.5	12.9464	12.5444	12.5246	12.9472	12.3019	12.6766	12.9678	12.531	12.0806	12.6731	12.75	13.1008	11.0947	12.2625	12.7464	12.6057	12.6258	12.5601	12.3673	12.5643	12.1746	12.6263	11.4728	13.0797	13.2859	12.3357	11.8924	12.4813	12.4651	12.9568	12.1341	13.1393	12.4777	12.4761	12.8302	12.5954	11.5483	12.4329	11.7816	12.4038	12.8255	12.4467	12.3502	12.7151	11.2801	11.9283
O00192	14.9058	13.7438	13.9015	13.4595	12.9615	12.9425	12.7809	14.2104	12.7844	14.2274	11.1678	14.3699	12.6899	14.1206	12.0669	14.0642	13.1732	13.9457	12.0104	13.633	14.4927	13.8886	13.653	13.0146	11.7792	14.6608	14.726	12.6169	13.6383	13.7994	13.1301	13.1584	13.7103	14.4607	11.1244	13.7149	13.3886	12.2902	13.124	11.3291	13.3347	12.8873	10.8342	13.2511	13.6426	13.3841	14.2925	13.0172	13.9347
O00193	12.8116	12.8521	12.0465	12.4946	12.7335	12.5786	13.1323	12.7337	13.0817	12.8966	13.0691	13.0674	12.8569	12.7187	13.0258	13.0661	12.692	13.0304	13.0402	12.6363	13.0165	13.4468	12.425	12.8073	12.2516	13.3582	13.1802	12.5246	13.2326	13.1674	12.3163	12.5224	13.8634	13.222	13.2334	12.7999	13.172	12.552	12.6456	13.0815	12.9303	13.1282	13.0172	12.7435	12.6016	13.0264	12.4524	13.628	12.1956
O00194	14.5023	13.5663	13.7305	13.4278	14.8728	14.48	13.9162	13.0707	12.6833	13.5948	12.8742	13.6602	12.8397	14.2993	14.6254	13.6378	14.1505	13.3211	13.7736	13.4852	13.6119	13.8276	12.7266	13.773	14.1409	12.6786	14.9172	12.6978	13.4729	12.8594	14.2392	16.3703	13.7967	12.6489	14.5991	14.0725	13.4457	14.254	12.6198	13.3734	12.785	12.4422	13.9013	13.9237	13.6717	13.7431	12.9683	15.6598	14.2479
O00203	13.0815	13.1929	12.351	12.857	12.848	12.5374	12.5527	12.9567	12.4293	12.9206	13.01	13.309	12.9459	13.1316	12.9071	13.0922	13.2821	12.5032	12.7173	13.0457	12.577	12.5883	12.4374	12.7596	12.6501	13.0008	12.5112	12.4099	12.8514	13.367	12.912	13.1997	12.8722	12.8978	12.3027	12.9427	13.1861	12.9914	13.1057	12.7205	13.1451	13.0328	13.0558	12.9516	13.2427	12.5916	12.8806	13.0525	13.289
O00204	13.0797	13.5137	13.3271	13.7259	12.9343	12.47	12.6615	12.7168	12.9973	13.5064	12.9352	13.7225	12.2821	13.4416	12.9502	13.5031	12.9294	14.043	13.0294	13.1002	12.5408	13.1172	12.9879	13.5364	13.0458	12.5499	13.0583	12.8056	13.26	13.759	14.125	14.7598	12.6048	12.8611	12.8605	12.4821	12.6139	12.2504	13.5882	12.9511	13.1195	12.5382	13.5996	12.9808	13.3067	13.841	13.504	13.0259	14.3368
O00214	13.5987	12.7027	14.0618	13.4496	13.6166	13.7561	13.4257	12.9565	13.126	14.1387	13.2054	14.2667	12.4356	14.3198	13.2122	14.2039	14.1467	12.9716	14.2863	13.5883	12.6825	12.541	14.0671	13.9262	13.6936	12.29	12.7312	15.5243	12.3736	12.1669	14.2909	11.7303	12.6553	13.0717	13.7988	13.2324	13.3313	13.5835	13.6827	13.706	13.5124	13.7839	13.3939	13.8287	13.4866	13.4698	14.295	12.287	13.1566
O00217	13.7203	14.8867	13.6124	13.7229	13.8464	13.5264	14.4783	14.353	13.1603	14.198	14.0279	14.0727	13.885	14.0442	13.8449	13.6737	13.0259	15.0122	14.1925	12.6856	13.0567	14.1419	13.6516	14.0188	14.3236	13.2933	14.1986	13.2159	13.8847	13.3151	15.0965	14.1108	14.248	13.6087	14.4495	13.2505	14.4362	14.185	13.595	13.3466	14.1187	12.4522	14.4768	13.7529	14.137	14.0883	13.4767	14.2966	15.2158
O00231	14.3523	13.9103	14.0247	14.0439	14.0711	13.8309	13.9508	13.7026	13.3909	13.545	13.8713	13.9311	13.9588	13.5766	13.491	13.66	13.6811	14.0147	13.8022	14.0104	13.5462	13.6364	13.7984	13.9646	13.3109	13.5321	14.1255	13.0682	14.09	14.4553	13.803	13.7011	14.1307	13.6852	13.5991	13.3534	14.4561	14.3243	13.4486	13.6242	14.2658	13.7971	14.2978	13.7527	14.0502	13.8858	13.7875	14.0551	13.9834
O00232	14.022	13.9106	13.6707	12.7313	14.1	12.9825	14.342	13.9488	13.1547	12.8129	13.6879	12.6185	13.6976	13.4679	13.96	13.2127	13.1226	13.5445	13.895	13.3027	13.2159	13.5965	13.6187	13.7162	13.7185	12.1905	14.6538	13.0994	13.6741	13.7002	13.8563	13.8006	13.6544	13.726	13.6999	12.8667	13.4235	13.9532	13.0909	13.5748	13.7126	14.0492	13.8741	13.3357	13.9207	13.8651	13.3895	13.9027	13.7588
O00233	14.9243	14.4293	14.5873	13.7226	14.3754	14.5067	14.8957	14.3166	15.0802	14.0406	14.9604	15.2957	15.3685	14.1639	14.2245	14.7116	13.7918	14.2644	14.2046	13.8499	16.1529	14.4431	14.3647	15.0711	14.4292	15.3794	14.7024	14.8325	15.2509	14.5955	14.4164	14.1519	14.2022	14.2107	14.6278	15.2376	14.3294	14.29	14.3128	15.3076	14.2283	15.3378	14.3217	14.5272	14.8543	14.7114	14.8997	14.2999	14.4693
O00244	11.8753	12.2213	12.7168	11.756	12.1136	12.2434	12.3554	12.5401	11.9779	12.6732	12.4765	11.4815	12.7263	11.9264	12.17	11.0714	12.5129	12.514	12.4697	12.5062	12.4302	12.1948	11.5847	11.777	12.035	12.7015	11.983	12.0854	12.1516	12.0984	12.1845	12.6198	12.607	12.3742	12.5477	12.7565	13.0759	11.4822	12.0923	11.9522	11.4601	13.075	12.3304	12.1964	11.7483	12.1801	12.1021	11.7616	12.3072
O00264	14.0566	13.5544	13.3493	13.3285	14.2433	13.4378	13.1689	13.369	13.8346	14.1617	13.178	14.0966	12.9868	13.2802	12.9758	13.9378	13.0602	13.4412	13.901	13.5018	13.3467	13.5348	13.03	13.8431	13.6363	13.1545	13.9021	14.4083	13.4492	13.553	13.4581	13.2326	13.3065	13.0933	13.4237	13.7149	13.7383	12.8042	13.5245	12.9548	14.1842	13.734	13.6958	13.5059	13.2732	14.282	13.4503	13.3474	13.1136
O00267	12.4642	13.1215	13.1501	12.3213	12.482	12.7109	12.5681	12.5171	13.2042	12.5285	13.1979	12.4424	13.2019	12.7196	12.5903	12.7598	12.9175	13.517	13.013	13.2767	13.0613	13.1297	12.7213	12.8123	12.4704	12.5585	12.535	12.6109	13.0151	13.3054	12.6015	13.0027	13.3931	13.4137	13.2877	13.1143	13.2709	12.676	13.2427	12.9822	12.6455	13.2656	13.1186	13.2311	12.3317	13.3227	12.935	13.501	13.6725
O00273	11.9832	12.6872	12.5509	12.8703	12.3014	12.3469	12.0721	12.2738	12.1467	12.5295	12.6358	12.2105	12.7076	12.1294	12.9954	12.3913	12.6562	12.0282	12.5229	12.7748	12.7403	12.4477	12.1574	12.3632	12.4333	12.2775	12.9535	12.7057	12.7997	12.2758	12.2074	12.5219	12.6831	12.7176	12.2072	12.1139	12.6363	12.0162	12.9838	12.7797	12.3586	12.4403	12.3861	12.5824	12.3181	12.8506	12.0446	13.0523	12.5989
O00299	15.4386	16.2205	16.1087	15.4225	16.0445	15.8195	16.2371	16.04	15.7284	14.5827	15.8979	15.3147	15.4189	15.3261	16.6565	14.7568	15.9783	15.8816	16.0208	15.9352	16.1141	15.8511	15.3028	16.3438	15.8736	15.5972	16.1339	14.3207	15.7447	15.6083	14.8496	16.3476	16.8625	16.1699	16.3236	15.5706	16.8953	16.5254	15.2802	15.8861	15.1469	15.298	16.5033	16.0964	15.8552	15.382	15.7215	15.5437	15.8285
O00303	14.8647	15.4297	14.8456	14.7383	15.2139	14.7852	15.4482	15.8023	14.9996	14.9921	15.0531	14.8325	15.0897	15.0757	15.3185	14.6015	15.1796	15.1611	15.0246	15.0211	14.89	14.9988	14.9574	14.5639	15.0106	14.0354	15.8776	14.7136	15.0374	15.3576	15.7146	15.6598	15.4321	15.1445	14.5508	14.5141	15.4881	15.6003	14.7561	14.5821	14.8953	13.9395	15.6158	15.1857	15.134	14.811	14.9857	16.2542	15.7121
O00330	13.0316	13.2161	13.3886	13.3401	12.8696	12.8753	13.3645	13.3923	12.9319	12.5936	13.4702	13.1143	13.8946	13.2822	14.013	12.7659	12.725	14.0883	12.5874	12.8532	13.1429	14.3319	13.2652	13.3858	12.8793	13.0467	14.0235	13.3957	13.2507	13.5791	12.9868	12.8603	13.8899	13.8992	13.2904	13.1613	14.265	13.363	13.1361	13.0776	13.1994	13.0959	13.248	13.1202	13.0089	13.5204	13.1351	13.4691	13.7497
O00339	13.0172	13.6789	14.1873	14.0145	13.2498	12.883	13.2683	12.2373	14.0571	12.9003	13.1299	13.5214	12.8017	13.5698	13.2911	14.0703	13.5602	12.6755	13.6455	13.0674	13.3946	13.6707	14.0016	13.9902	13.7993	13.5294	12.1557	13.4781	13.1543	13.0798	13.0693	13.2338	12.5316	13.4366	13.3242	13.3513	12.7545	13.5676	13.8032	13.8596	13.1627	13.9398	13.1578	13.5928	12.4519	13.3122	13.2059	12.4349	13.1247
O00391	14.6185	13.2307	14.0302	13.6159	14.1559	13.0472	12.657	13.4971	14.0762	14.0121	14.2748	13.4351	13.5242	13.3644	13.5355	13.8698	13.6439	13.8209	13.0562	13.8041	13.5333	13.6788	13.4093	12.9363	13.6298	13.6348	13.1099	13.5947	14.7173	13.9051	12.8611	13.3051	13.8895	14.3088	12.7305	13.9201	13.6578	13.2218	13.4733	13.8237	14.2028	13.8273	14.5986	14.0559	13.4316	12.4669	13.2921	12.9035	13.1998
O00410	12.5458	12.3481	12.8039	13.0704	12.2245	12.3434	12.7669	13.0712	14.2632	12.9172	13.4074	12.7433	12.6225	13.4883	12.6853	12.5137	14.2588	12.4608	14.6226	12.6669	13.3552	12.6664	13.3937	12.786	12.8863	12.9214	13.4512	13.1816	12.4776	12.8616	13.3905	13.7426	13.0247	13.3109	12.6751	12.5662	12.5481	12.6907	12.7686	12.7259	11.6604	13.6444	13.277	13.5669	12.9869	12.8993	12.6226	12.6405	12.9884
O00418	13.5815	14.4904	13.4986	13.8474	14.483	13.9099	14.7343	14.3345	14.175	14.4537	13.7506	14.0493	14.3506	14.2438	14.4505	13.735	14.0743	14.833	14.4472	13.9944	14.7446	14.0297	14.0048	14.0985	14.0135	13.4594	13.4222	13.5258	14.455	14.3891	13.804	14.1073	14.3884	14.2914	13.736	12.879	14.4269	14.3731	13.5078	14.0548	12.4466	13.3602	13.6288	14.1268	14.3181	14.3447	13.9189	14.6485	14.3067
O00422	11.9466	11.3753	12.2739	11.7736	11.7451	11.5437	12.2501	11.3764	11.9309	12.0204	12.813	12.7012	11.9964	11.898	11.6252	11.1783	12.2365	11.3256	12.524	12.4398	11.3974	11.9832	11.781	12.344	11.1238	11.4956	11.7966	12.5541	12.3825	12.4365	12.2588	12.5133	12.2738	12.4423	11.3968	11.7716	12.135	12.2035	10.6094	12.7741	11.9178	11.6004	12.4712	11.8821	11.7936	11.2486	11.8516	12.1793	12.1283
O00429	15.2006	14.7513	14.9447	14.7865	15.104	14.8042	15.366	15.1868	14.8385	14.7731	14.6884	15.1412	14.864	14.831	15.0648	15.2162	14.8553	15.4525	14.8613	15.237	14.7908	14.9054	15.0282	14.7346	14.9642	14.4212	15.5988	14.8444	14.9651	15.2693	14.8975	14.6689	15.4192	14.7542	15.0395	14.4938	14.7805	15.0882	15.0314	14.6644	14.7591	14.3898	15.0345	14.7919	15.2188	14.3633	14.8823	15.7257	15.3324
O00442	14.0124	14.3095	13.6482	13.6789	14.5979	13.8681	14.1082	14.3385	13.6209	13.6773	13.8962	13.4065	13.8986	13.9107	14.0702	13.8155	14.0784	14.3735	13.7418	13.9322	13.6395	13.7652	13.4048	13.9471	14.3076	13.1014	14.7813	13.5383	14.0557	14.2379	14.1361	14.3579	13.887	14.0329	13.392	13.7292	14.3357	14.182	13.9166	13.4419	14.0523	13.1852	14.4677	13.9104	14.2926	14.1237	14.1089	15.3714	14.6615
O00462	13.0252	13.8483	14.5991	13.485	13.7998	13.7545	13.8461	13.8943	13.6183	13.8064	14.1835	13.6411	14.4575	13.2142	14.3152	13.0678	14.2363	13.1532	13.9339	13.8512	13.682	13.9575	14.6416	13.7841	14.0272	14.742	13.6677	14.1871	14.6203	13.2184	13.622	14.2619	14.2661	14.8532	14.9699	15.0785	13.8854	13.7447	13.8738	13.4753	13.1905	14.6559	14.0445	14.3502	13.7935	13.6627	14.1406	13.6015	14.1042
O00468	14.779	14.7631	15.6947	15.1533	13.79	14.5485	15.034	14.6418	15.4742	13.8073	14.6582	15.0214	15.8218	15.3161	13.9957	15.0495	14.9825	13.8078	14.136	14.0759	14.434	14.8658	14.5458	14.475	14.1038	13.5501	14.866	14.0848	15.639	14.5347	14.5373	13.6171	14.7843	14.4595	14.891	15.0597	14.2124	14.2369	14.6477	14.824	14.071	14.8634	14.8095	15.0281	14.9659	15.1326	14.5528	14.454	14.5226
O00479	13.4513	12.0951	14.0981	12.4794	12.2967	12.6045	11.6068	11.0454	12.6882	12.3019	13.8413	11.6809	13.7862	11.9892	11.2036	12.6226	11.2475	12.3616	12.3002	11.8011	13.4194	13.4134	12.5234	12.5398	11.9533	15.2956	10.714	12.0464	12.0079	12.2362	11.3463	12.6729	13.9505	12.9597	14.2882	12.6838	11.8162	12.4742	12.3876	11.5009	12.1736	12.8083	11.8878	13.0074	11.4204	11.9939	11.5756	12.4275	11.4572
O00483	12.8913	13.401	12.9966	12.7173	12.936	13.2084	12.6945	13.4192	12.5426	12.9026	11.9321	11.9476	13.1649	13.1389	12.073	13.2855	13.1354	13.1275	12.4124	13.9596	12.9537	13.6072	13.2604	13.6829	13.1588	12.8944	13.0684	11.7513	12.9245	12.4508	12.5354	13.0965	13.3584	12.5793	13.2031	13.2765	12.5885	12.1622	12.6823	13.0011	13.3288	13.2614	12.7791	13.0092	13.0933	12.4182	12.1491	13.273	13.2402
O00487	14.8158	14.6116	13.9551	14.1927	14.572	14.2176	14.7924	14.6345	13.8583	13.8992	14.3717	14.0038	14.4552	14.2652	14.1888	14.2413	14.196	14.3211	14.1903	14.2049	13.9614	14.3933	14.3429	14.1164	14.0449	13.2294	15.0052	13.6968	14.3039	14.8219	14.4544	14.9483	14.5136	14.5099	13.9819	13.9702	14.6531	14.5891	13.8543	13.7991	14.3531	13.3878	14.8128	14.5253	14.4774	14.0179	13.9382	15.0464	14.7965
O00499	12.998	12.0985	12.3508	12.4306	13.0045	12.6402	12.1598	11.5023	12.1504	12.4466	12.3847	12.7311	14.4508	12.8434	12.3116	11.8528	12.6125	11.7892	12.5624	12.0685	12.9552	12.3115	11.9609	12.8254	12.8323	12.5254	12.2246	12.1933	12.9241	12.6814	12.681	12.876	12.6002	12.6738	12.3396	12.5981	12.3184	11.8302	12.0205	12.4424	11.547	13.3313	12.3871	12.5045	13.128	13.4348	11.8295	12.6059	11.9572
O00534	16.6637	16.0864	16.1141	16.0781	16.4488	16.3066	15.9179	16.2973	16.4241	16.6815	16.1454	16.8665	15.2494	16.6397	15.6609	16.4949	16.3623	14.7774	16.4541	16.3433	15.5746	16.1076	15.7694	16.6627	16.3157	16.4035	15.076	17.0903	16.2847	15.193	16.6213	13.6283	13.852	15.9442	16.6175	16.712	14.6789	15.1043	16.5098	17.0099	16.7013	16.9	15.4312	16.2589	15.9114	16.4783	16.5273	16.0494	14.8793
O00560	14.9228	14.3488	14.5193	14.6873	13.8828	14.5775	14.0375	14.3065	13.8194	14.891	15.3038	14.542	14.4115	13.4903	14.5786	14.7448	14.2243	14.4846	14.0791	13.8589	13.6271	14.8326	14.7194	14.6119	14.6559	15.1021	14.6783	14.4902	14.6603	12.8172	14.245	15.0358	15.2949	14.9689	14.8623	14.7501	15.0395	14.3015	14.5002	14.9864	13.2852	14.7364	14.3397	14.1224	14.6052	15.5664	14.5542	13.0749	14.9417
O00567	13.7061	14.9082	13.8776	13.5136	13.3684	13.099	13.9051	14.7136	13.4706	13.0792	14.9328	13.8605	14.7059	13.9254	13.8132	13.4669	13.7252	14.981	13.6243	13.8045	15.0039	13.4481	14.2954	14.0289	13.4403	14.0042	15.6261	14.3858	13.5123	14.2881	14.3886	14.5445	14.8491	14.8134	13.1196	13.0484	14.2473	13.5229	14.1175	14.0024	13.7699	14.8252	14.3072	14.7532	14.077	14.2468	13.3448	14.9313	15.7763
O00571	14.1265	14.5471	14.323	13.992	14.3438	14.367	14.5607	14.1863	14.1044	14.2365	14.5414	13.8541	14.2925	14.1399	14.5622	13.7036	14.5112	14.4001	14.2338	14.244	14.1041	14.418	14.2489	14.0929	14.4032	13.4812	14.6031	13.308	14.4019	14.3574	14.4102	14.392	14.0181	14.1164	14.0345	13.7075	14.2365	14.5255	14.076	14.1243	14.2013	13.591	14.409	14.298	14.2082	14.529	13.9294	14.5936	14.66
O00584	12.9494	14.5524	13.6565	13.4555	14.7945	14.8742	14.6199	13.8372	13.4272	13.2367	13.8838	13.7555	13.7182	13.501	13.8416	13.2697	15.1711	14.0182	13.6231	12.9244	13.1384	13.1872	13.596	12.75	14.4513	11.4716	15.5309	12.9209	15.9346	14.304	14.4184	14.4064	14.9686	13.787	13.555	14.3547	14.7458	14.0752	13.6419	14.1034	14.5369	12.378	14.6561	14.417	14.6439	14.1508	14.5207	15.8273	15.6102
O00625	10.5934	11.0112	12.0027	8.98091	10.0439	10.5773	10.0788	12.5853	10.497	13.2052	9.37638	12.9961	11.8915	12.8985	10.0671	8.64548	10.3303	11.5453	10.7891	9.88861	10.1026	10.3	8.84635	11.0933	9.95753	10.0077	13.5226	10.0264	11.7446	10.4347	12.074	10.0798	9.52942	12.2016	10.7376	9.05935	11.4364	10.0557	11.0767	12.4838	10.5968	11.4104	10.3804	11.1574	9.47509	12.5645	9.48933	12.152	11.6363
O00629	13.257	12.4147	13.0079	11.8258	12.3843	12.4056	11.899	12.6471	12.4802	12.7129	12.8962	12.9362	12.1505	12.2789	11.949	13.1791	12.5575	12.0045	12.0474	12.9628	12.8154	12.9558	12.7322	13.0939	12.6211	12.3674	12.715	13.5177	12.7575	12.5241	12.2843	12.3696	12.4506	12.1506	13.3019	12.8474	11.7486	12.0769	12.8226	13.1068	12.8974	12.8467	12.176	12.7396	12.5798	12.478	12.4701	12.3955	12.3909
O00712	12.6682	13.1484	12.979	12.514	12.5553	12.548	12.9264	13.716	12.7455	12.8381	13.2243	12.3275	13.6738	12.6278	12.6953	12.5734	12.6209	12.4571	12.379	12.8784	13.9464	13.0463	12.6163	12.6057	13.2079	12.8719	12.8175	13.3147	13.0401	13.5764	12.5985	13.219	13.1014	12.5789	13.0448	12.3941	12.8858	12.9301	12.9232	12.3605	12.9785	12.7037	13.0633	12.5432	13.0018	13.8352	15.1943	13.2256	12.9756
O00746	13.2477	13.5578	13.4287	12.8055	12.7049	12.3821	12.9927	13.1376	12.2424	13.4211	13.6459	12.5706	13.3152	12.5574	12.6608	13.1564	12.9018	12.8467	12.6559	12.9459	13.4674	13.7599	12.7163	13.3528	12.461	14.7748	12.6184	13.2911	12.8019	12.8286	12.4718	12.221	14.3128	14.1747	13.5811	12.9638	13.4733	12.4277	11.6839	12.321	14.6747	13.774	12.6949	13.3492	12.8933	13.8675	12.7886	14.5616	12.517
O00754	13.5548	14.1789	14.6675	13.942	13.7607	14.326	13.8793	14.1834	14.4673	14.3498	14.3272	13.7661	14.5439	14.102	14.0314	13.7799	14.2743	14.4642	14.1833	14.4403	14.6394	14.1896	14.3747	14.2727	14.0042	14.5668	14.6863	14.8138	14.3267	13.7139	13.9282	14.479	14.4007	14.6973	14.8911	14.0096	14.4582	14.2701	14.2192	15.0317	13.5	14.555	13.809	14.2567	13.9775	14.2235	14.3336	14.0618	14.514
O00757	13.3197	14.0523	13.7121	13.0083	11.7855	11.5878	14.4048	14.3762	13.6197	13.0842	12.6239	12.9756	13.8216	13.2393	13.7394	13.3301	13.0654	14.0141	13.5668	12.2667	13.5175	13.6767	13.6415	13.5572	13.5232	12.6382	14.3374	12.2861	12.6283	13.2343	12.9246	14.0042	12.1783	11.9224	12.0084	13.2078	14.4855	13.6712	13.1645	13.8218	14.2799	13.2152	14.5264	13.9863	13.6574	13.1112	13.2413	13.9721	14.0287
O00764	13.3818	13.8331	13.9077	13.5642	13.5383	13.8895	12.9238	12.7703	13.1566	13.5879	13.5428	12.6194	12.4411	13.5467	13.7673	12.5127	14.1216	12.1512	13.2915	13.1634	14.3271	13.2666	12.7993	12.8198	13.0019	12.6372	12.7937	13.2147	13.4961	13.0904	12.7667	14.4059	14.2685	13.1012	14.2571	13.7673	13.7984	13.5677	12.139	13.1521	12.6045	13.2372	13.5368	13.2688	13.3981	13.1431	13.1445	13.3291	12.8214
O00767	12.8597	12.8454	12.7732	11.6819	12.3788	13.107	13.5941	13.7344	12.1298	13.0409	13.0748	13.3497	16.9576	13.2813	12.2779	13.8242	13.225	12.5454	13.3464	12.206	13.2888	12.9959	13.24	12.9443	13.143	13.1763	13.8684	13.1777	13.2671	13.1552	13.5046	12.9017	13.1158	13.4523	13.1651	12.8002	13.4195	12.4452	12.9111	13.1421	12.6057	13.3719	13.05	12.9274	13.4215	13.455	13.335	12.9064	13.9532
O14494	11.8028	12.2406	11.5123	11.9198	12.1183	11.4562	12.6441	11.506	11.7824	11.8977	11.561	11.9502	11.9315	11.648	11.9608	11.4904	11.7426	11.4452	11.4013	11.431	13.0524	11.5063	11.3949	11.3077	12.303	11.5332	11.732	12.0761	12.0423	12.2413	12.1042	12.127	12.1019	11.7228	11.8093	12.0244	12.011	11.788	12.1977	11.9087	11.3694	11.5202	12.7036	11.5089	11.5598	12.0289	11.6772	12.6106	13.1339
O14495	12.7907	12.8517	12.386	11.4035	12.4714	11.932	12.9927	12.4835	12.1124	12.9822	11.7865	12.953	11.7005	12.76	12.1723	12.1492	12.1892	12.175	11.6774	11.975	13.6	11.6703	13.0474	11.8857	13.1001	12.6543	11.4641	13.5504	12.1888	12.1612	12.3006	13.569	12.7375	12.5968	12.187	12.1545	12.3991	12.3579	12.4239	12.5678	12.852	11.6767	12.9373	12.939	12.8204	14.3312	12.4696	11.8458	12.9505
O14498	15.558	16.7065	16.7615	16.6468	17.0911	16.7063	16.4561	16.0038	16.9871	17.1408	15.7337	17.3697	16.4622	17.1009	16.2373	17.3642	16.9943	15.5626	17.1241	16.9073	16.8241	16.5932	15.6559	17.308	17.1921	16.9069	14.9655	17.6543	16.6325	16.2579	17.2314	15.5702	15.3339	16.5582	17.1412	17.2383	15.4082	15.5051	16.3597	17.6003	17.2301	17.1597	16.0687	16.877	16.5906	17.048	17.2214	16.6767	16.0906
O14514	13.4281	11.4384	12.0522	13.8775	11.7853	10.8969	13.5392	12.4535	14.1391	11.785	10.9867	11.2494	11.9659	12.4359	12.2551	11.9374	12.5974	14.5905	13.7045	14.0656	14.9542	12.204	15.5068	13.1682	12.1078	12.8916	12.9179	11.4425	12.3879	16.4443	12.17	11.0558	10.5041	14.04	10.9028	13.1809	10.7864	12.9342	11.3874	12.7909	11.898	11.6007	12.4455	11.8245	9.6011	12.4759	12.916	12.9108	11.1365
O14519	0	11.7165	11.4121	0	0	11.4957	0	10.3608	0	11.8321	9.73212	11.7288	15.0369	10.6436	0	0	8.82769	7.5349	10.9047	10.7227	10.9891	12.011	0	10.8411	0	12.4468	6.32577	11.2643	10.9052	0	10.9944	0	12.2224	11.7789	11.6616	0	13.117	0	0	10.4829	0	10.8738	0	10.7602	0	0	11.4018	12.6269	11.5072
O14556	13.8141	15.0055	13.9791	15.7301	13.2856	15.6275	13.9974	14.4673	13.5953	14.2227	13.8243	13.9993	15.8022	15.1557	13.8976	13.6201	13.6307	14.358	14.6135	15.3496	14.6486	14.4255	15.2301	15.2747	14.6533	14.5028	13.6717	13.857	14.9348	12.8326	13.1349	12.9459	14.2765	14.8973	13.9107	14.7913	13.7126	14.3077	15.8105	13.8659	14.0035	15.1057	13.5132	15.2355	13.6027	13.7852	14.8178	13.6719	13.5043
O14558	15.7782	15.3396	15.5719	15.6168	15.0776	15.1509	14.6231	15.0703	16.441	15.7278	15.3304	15.9706	15.3855	15.7998	14.4602	15.7118	15.8115	14.497	16.2057	15.7701	16.022	15.4062	15.7088	16.0502	15.5935	16.7275	14.6656	17.1732	15.8476	15.0088	15.4551	14.1131	14.1064	15.1277	15.552	15.8457	14.1696	14.6532	16.0897	15.8142	15.9205	15.7129	14.842	15.9808	15.5647	16.1615	15.5437	13.9567	13.8875
O14561	12.7899	11.9317	12.3917	12.6169	13.6386	13.0947	14.0381	12.6003	13.3094	12.3949	13.4179	12.5607	13.8208	12.4951	13.6489	13.1375	12.687	13.1313	12.8094	12.9132	13.0634	13.3239	12.2571	12.6349	13.3467	12.7925	13.5573	12.9724	13.198	12.8017	13.4828	12.831	14.0152	12.5114	13.4862	12.5861	13.7453	13.8967	12.4003	11.9778	13.034	12.4309	13.3592	12.3634	12.8721	12.8776	13.5031	12.8217	13.8257
O14562	14.2732	13.1496	14.7604	12.9575	13.8558	12.9809	13.9948	14.1142	14.0584	13.327	14.0989	13.6446	14.0749	13.8276	13.6361	13.2555	13.6975	13.4175	13.6155	14.0106	13.9417	13.4843	13.9861	14.236	13.5364	15.6347	14.0619	13.5236	13.0042	13.8201	13.9531	14.3274	14.0357	13.6014	14.0498	14.0928	14.3303	13.6433	12.5683	13.9776	12.8188	14.2333	13.7999	13.9554	13.2295	13.9347	13.5286	13.7222	13.8361
O14579	15.3829	15.4436	15.0317	14.559	15.5913	14.5199	15.3035	15.8379	14.103	14.3696	15.083	14.6465	14.6894	14.714	15.1947	14.3946	14.8882	14.7352	14.5841	14.7236	14.3296	14.9644	14.2693	14.8767	14.7245	13.7884	15.6854	14.0424	15.3237	15.1206	14.9699	15.4196	15.6012	15.1286	15.3303	14.1338	14.9539	15.3587	14.5028	14.4859	14.6501	13.8418	15.8836	15.2757	14.9359	15.1718	14.5554	15.9182	15.3497
O14613	13.4174	13.3754	13.915	14.7749	14.1987	14.0154	14.0016	13.3333	15.1474	14.1344	13.5737	13.4917	13.8834	13.9491	13.8025	13.2534	13.6774	13.4254	13.8035	14.1709	14.5766	13.9772	14.3418	14.1586	13.8391	15.089	13.9849	14.3763	13.7251	14.0509	13.2269	13.4283	13.7792	14.1465	13.5675	14.0922	14.0299	14.0869	14.2413	13.377	13.8276	15.0686	13.5784	13.9192	13.9109	15.1649	15.0772	13.6956	12.8686
O14617	12.6624	12.6527	11.8636	13.0413	12.6196	11.8979	12.3227	12.8629	12.6538	12.9976	12.952	12.5103	13.725	13.1327	12.5206	12.1228	12.6783	12.052	12.3117	12.2467	12.1267	12.7151	12.9868	11.9276	11.8361	13.015	13.8473	13.1696	12.5434	12.3393	12.6637	12.8399	12.8033	12.3004	12.2393	12.8666	12.3762	12.2458	12.576	12.4192	12.559	12.3736	12.6997	12.7456	12.4673	12.6909	12.5335	12.9457	13.2255
O14618	12.9966	13.3729	13.2324	12.4863	13.3421	13.0621	13.2116	12.6185	12.8275	13.2362	12.974	14.3412	13.1519	12.8665	13.0637	13.6526	13.2518	13.5283	12.7621	13.1597	13.2459	13.4069	13.2239	13.2099	13.1867	13.328	13.3906	12.4925	13.0888	13.1865	13.1884	13.5899	13.5324	13.4308	13.0853	13.6484	13.9747	13.4667	12.5957	12.918	13.1451	13.2417	13.4018	14.1299	12.832	13.4717	13.1307	13.7933	13.3063
O14639	10.8088	10.2286	9.75677	10.6672	9.86976	9.90325	10.9715	10.1311	10.2599	10.5944	10.9074	9.30295	11.5161	10.3357	10.4746	10.4732	10.9835	10.1451	10.0705	9.90687	10.9054	9.39421	11.3546	10.7213	10.6012	10.5162	11.7124	11.0556	9.70405	11.1136	10.2554	11.3407	9.91868	9.73775	11.0991	10.4942	11.7024	11.109	10.2556	11.4844	9.5568	11.185	10.4309	10.5645	10.5401	10.6257	10.0117	10.7316	10.6129
O14653	14.558	15.3939	15.0151	14.3092	14.8703	14.402	13.7922	14.5388	13.8767	14.5613	13.9611	14.883	13.132	15.5171	13.4223	14.9285	13.2123	14.6799	14.7898	13.8313	14.1786	13.9827	13.9015	13.8626	13.5099	15.4246	15.0831	13.3959	14.0642	12.6936	15.153	12.3338	14.8765	14.9166	14.4226	15.6101	14.5382	14.2389	14.9511	15.0649	15.648	14.8255	14.1169	14.839	14.6709	15.1645	15.1609	14.7105	15.0123
O14656	12.8881	13.4216	13.6252	15.0111	13.2201	13.4858	14.4856	13.4896	15.9662	14.048	12.597	14.1245	12.6959	13.4404	13.4468	13.4695	14.0088	13.516	13.2244	14.9328	14.2416	13.3867	14.5122	13.7323	14.1258	15.406	13.7656	14.4246	13.7641	13.6527	14.1007	12.6883	12.8129	13.4596	13.4548	13.9365	12.6506	13.5069	14.5757	13.3202	12.4871	13.8512	13.3141	12.25	13.3401	14.0945	14.1968	12.8959	14.8557
O14657	11.625	13.4599	12.0727	11.3455	12.1225	10.5879	12.4251	11.6752	12.5634	11.8414	12.7404	12.3236	12.4084	12.189	12.0437	12.4191	12.418	11.1181	11.3752	12.0209	11.4913	12.6044	12.5502	11.3583	12.9531	11.392	12.3818	12.6616	11.9001	12.3092	12.1287	12.0132	12.975	12.075	11.4035	12.3273	12.1668	12.1797	11.8722	12.6582	11.1006	11.8293	12.2086	11.8758	12.6724	12.7253	11.112	11.7917	12.5587
O14672	14.5813	14.2665	13.7679	14.0318	14.7269	13.6478	13.9793	13.3496	14.2393	14.3816	14.5384	14.2426	14.0389	14.1523	13.9185	14.0231	13.9272	14.0082	14.4547	14.2124	14.6291	13.9143	13.8218	13.895	14.631	13.8119	13.563	14.8738	14.3705	13.9992	14.4404	14.3735	13.9573	14.0766	14.2811	14.0235	14.4291	14.1452	14.5213	14.4958	13.8486	14.3453	14.6079	14.3533	14.1503	14.2419	13.9304	14.1315	14.4663
O14683	11.9023	12.6324	12.4462	12.5671	12.8447	12.3438	12.2934	12.1747	13.0071	12.6448	11.9624	12.6165	13.7818	12.7967	12.7859	12.7939	12.6473	12.2833	13.5285	12.8299	11.7089	12.7027	12.6831	12.4896	12.567	11.4616	12.817	12.835	12.428	12.1319	12.7977	12.7638	12.948	12.3393	12.5428	12.931	12.2313	12.5974	12.0076	12.0628	12.2483	13.641	12.1944	12.6027	12.1324	13.001	12.8722	12.6553	13.2576
O14734	11.8568	12.0196	11.1236	12.1705	11.774	11.5957	11.4637	12.3782	11.6449	11.7599	12.3279	12.0257	12.0464	12.4137	11.9953	11.5498	11.8676	11.3422	11.6579	11.5915	12.4677	11.9531	11.885	12.0757	11.6852	12.0824	12.6303	12.7771	11.9962	11.2636	12.1237	12.0013	11.5858	11.9806	12.2436	11.955	12.2237	11.7448	11.5543	11.6424	11.3879	11.9085	11.8434	11.9857	11.547	12.1268	11.4915	11.9853	11.9494
O14735	13.0446	11.9937	12.421	12.1457	12.3615	12.5468	12.5193	13.2919	12.9903	13.0989	12.3728	12.4387	12.2109	11.2768	12.5939	10.9537	12.7261	11.4368	12.6698	10.7397	12.3753	12.2573	13.3969	11.7773	12.7574	13.0653	11.5832	12.4211	12.1801	11.7967	12.836	13.0707	12.0524	11.339	13.0805	12.2494	13.4823	12.3142	12.5048	12.3528	11.688	12.3748	12.6294	12.6601	12.0876	12.1892	12.3019	12.972	12.8605
O14737	13.6914	13.8265	13.7768	13.4328	13.7794	13.5067	13.469	13.8023	13.6646	13.008	13.333	13.8223	14.1889	13.5911	13.8999	13.385	13.7969	13.7208	13.2507	13.5664	13.6978	13.8565	13.7835	14.106	13.3585	13.7116	14.1693	13.7089	13.4249	13.8494	13.8083	13.6653	13.8099	14.6577	13.6905	13.5117	14.2976	13.9336	13.1414	13.799	13.2768	13.76	13.8102	13.1181	13.4695	13.385	13.6711	14.1764	14.0201
O14744	14.0195	14.2666	13.774	13.6335	14.284	13.972	14.2567	13.61	13.529	13.1132	13.9631	13.5688	13.3342	13.6369	14.2715	13.5004	13.6067	13.7294	13.4448	13.5021	13.3946	13.4108	14.0784	13.7373	13.3442	12.7369	14.2087	13.3046	13.6541	14.4971	14.3516	14.4741	14.199	12.0582	13.8839	13.1324	14.1589	14.1073	13.1676	13.4964	14.3391	12.8001	14.2419	13.8888	14.2034	13.6472	13.3919	15.2252	14.4257
O14745	12.9554	11.8717	11.5481	12.2423	12.4968	12.0611	12.4738	13.2036	13.4201	12.9632	12.3959	12.1323	12.1577	11.96	12.5612	12.6008	12.438	13.0725	12.9808	12.5027	12.7166	12.3704	12.0451	12.6559	12.1755	13.2015	11.7599	12.6319	11.9605	12.5592	12.1024	11.9548	11.5608	12.6327	12.1442	12.3306	12.2205	12.307	12.244	13.1471	12.561	13.0835	11.7924	13.4837	12.6539	13.0564	12.9477	13.7962	12.567
O14756	12.9549	13.1297	13.2519	12.4992	13.2574	13.2711	13.1568	12.5892	13.496	13.1608	14.2646	13.777	12.9816	13.86	13.0494	13.1527	13.5946	13.6667	12.9292	13.7957	14.0961	13.9391	12.6512	13.4109	12.5977	14.7791	13.0514	13.042	13.0682	13.5956	12.8067	12.5396	14.9715	12.8472	13.0302	13.4388	14.2773	13.0635	12.9277	13.48	12.1618	13.5065	12.5148	14.718	13.1167	14.1315	13.0122	13.257	12.8924
O14773	16.9816	17.3383	17.6065	16.7758	16.8627	16.038	17.3123	16.9635	16.5306	15.7455	17.6086	16.7535	15.8586	16.5077	16.7313	16.9812	17.2485	17.1887	16.1702	16.2237	15.6387	17.2715	16.7526	17.0219	15.685	15.2725	17.2506	14.6848	16.4425	16.8388	16.9309	16.9384	17.7546	16.2893	16.4637	16.5266	17.9624	17.2323	16.4315	15.3196	17.052	15.431	17.7659	16.1425	17.248	16.5797	16.6703	17.2721	16.6344
O14776	12.4029	12.8493	12.6808	12.5707	12.8013	12.3339	12.9012	11.836	12.7324	12.2681	13.2122	12.5545	12.5626	11.6232	12.4008	12.9257	12.7276	12.9707	12.4295	12.5871	11.4894	12.7919	13.1284	13.2767	12.3578	11.9921	13.3302	13.0084	12.2836	13.231	12.4411	13.0299	13.1212	12.977	12.4301	12.4544	12.7928	12.9165	12.6669	12.4035	13.4053	12.3976	12.5718	12.3811	12.4944	12.4916	12.2698	13.3553	12.9138
O14787	15.1254	12.1338	12.8404	14.9268	14.3457	14.0201	14.4731	11.9743	15.2531	13.1315	14.7509	12.8509	14.6262	13.4734	14.4296	14.0533	13.6542	12.7607	14.2905	13.8646	12.5208	13.883	13.9357	13.1718	13.4377	13.1629	12.322	13.1487	14.0298	14.5402	12.5245	11.5041	12.4577	14.2413	12.8086	14.062	12.7285	14.0413	12.9024	14.1285	13.2946	13.3474	14.2062	13.7189	14.6908	13.6189	14.1119	13.4885	12.7415
O14791	12.8245	13.8381	13.3609	13.7182	13.211	12.5913	12.831	12.6983	13.8597	12.9828	13.3845	12.6217	16.255	15.4992	13.0211	12.5949	12.7869	12.447	12.9052	13.1004	13.4268	14.5725	13.5302	13.062	12.5912	13.0248	12.8703	14.2294	15.1785	12.709	13.4141	13.5484	13.2998	13.7611	13.8514	13.1136	13.1915	12.7297	14.3861	13.6959	12.745	15.4223	13.2122	13.1373	12.5478	13.331	12.8166	13.8456	13.1429
O14795	12.5514	12.8985	12.9153	13.008	12.6967	12.7751	13.3434	13.0817	13.2067	14.6491	13.1147	12.9419	12.354	12.9087	12.8221	12.6244	13.1114	14.2862	13.1543	12.5949	12.4613	12.692	12.7918	12.6766	12.9438	14.9661	12.8485	13.4222	12.8965	12.7498	12.914	14.4264	13.2604	12.7808	13.1509	13.2723	13.0012	12.3661	13.1426	13.0835	12.4238	12.938	13.3064	12.8956	13.422	13.5592	13.0185	13.3612	13.3651
O14818	11.7304	11.2257	11.047	11.6185	11.6608	11.456	12.2946	12.3407	11.9927	10.8025	12.3932	11.5415	11.7634	10.4948	12.4541	12.5066	10.4276	12.2825	12.2039	11.9692	10.487	11.544	11.6393	9.90156	10.8347	11.2611	13.2671	12.2119	11.8123	11.4432	11.962	12.7743	12.3863	12.2492	11.4132	10.3663	13.2207	12.8929	12.2136	10.4609	11.1321	10.8999	12.929	11.2085	11.2611	12.4995	12.0842	10.7107	11.6322
O14828	12.3813	12.7956	12.7594	13.2812	12.9057	13.241	12.4094	12.4682	12.8737	12.9823	13.3776	12.6505	13.0367	13.1949	12.2463	12.7929	12.6109	13.0636	12.6828	12.9802	12.9425	12.7942	13.0827	12.8762	13.2071	13.4511	13.0437	13.8654	12.8285	12.8214	12.9573	12.5493	12.6312	13.0776	12.7889	12.5642	12.7908	12.6942	12.7487	13.2	12.5878	13.4084	12.2543	12.7524	13.0141	12.9179	12.8795	12.312	12.541
O14832	10.6469	12.7993	11.3816	10.8264	11.4954	11.9273	11.35	12.0179	11.6648	15.3074	11.7398	11.5351	11.0485	12.8978	11.4752	12.0129	10.8268	10.9932	11.0318	12.0141	11.2793	11.4913	11.8019	11.9523	15.7602	12.5608	15.266	11.8503	11.3193	11.6749	11.7215	11.457	11.7418	11.8471	11.6847	11.7145	11.8216	11.207	11.6957	11.6098	11.5811	11.7991	11.3467	11.4478	10.8772	11.6117	10.9506	11.9729	11.652
O14841	13.4251	14.5446	13.9214	14.1994	13.0303	13.4051	13.3069	13.0738	12.9487	13.4298	13.124	13.807	14.2791	13.7601	13.8604	13.7588	13.991	13.498	13.5643	12.9783	13.5707	13.9454	13.2003	13.6959	13.9447	13.187	12.9327	12.3931	13.6797	12.9144	13.8914	13.387	13.4459	13.1817	14.0059	13.5155	13.1728	13.9942	13.228	14.7886	13.9584	13.2063	13.745	13.5185	13.3941	13.2118	13.862	13.9638	14.505
O14874	13.108	13.8087	14.3227	13.8702	14.2467	13.4093	14.5578	14.8451	13.1416	13.7415	13.3758	13.7263	13.8306	14.251	14.1491	12.9041	14.2769	13.3657	13.5395	13.7879	13.7837	13.2005	13.3142	13.4536	13.8399	13.9062	13.7143	13.4923	13.9888	14.1378	13.6165	14.4589	13.8221	13.4108	14.1782	12.9811	14.233	14.4871	13.8231	13.0991	13.9301	12.9101	14.1345	13.1356	13.8475	13.3769	14.0456	14.154	14.8359
O14880	12.0256	14.3994	12.8011	12.4329	11.7935	14.6978	12.9325	12.2279	13.1895	13.8079	12.8642	13.6593	13.8701	14.8299	13.104	11.7635	12.9863	13.2622	14.3896	13.4005	13.3671	12.6097	12.9842	14.6942	14.0186	12.9501	13.2792	13.3867	15.2837	12.763	14.3052	13.2868	12.5792	13.3611	13.3022	13.3707	13.658	12.2749	12.5976	13.7769	12.0162	12.8419	13.2837	13.2542	13.2481	13.3671	13.95	14.3074	15.5446
O14896	13.8528	13.8463	14.2705	14.2502	13.7425	13.1911	13.7267	13.4843	13.0275	13.4863	13.5492	14.1186	13.6158	13.8945	13.8145	12.8513	13.431	13.9479	13.4306	13.5676	13.3885	13.7466	13.7429	15.4247	13.8897	13.6817	13.7224	14.3718	13.894	14.2196	13.3968	14.9479	14.1117	14.042	13.9822	12.9911	13.6038	13.7291	13.5825	14.0311	14.3372	13.6453	13.649	13.6256	13.3467	13.9149	13.8932	14.1778	13.7252
O14910	13.5406	13.4359	13.5733	13.0906	13.5193	13.1112	13.0484	13.1693	13.5659	13.5393	12.7216	13.8367	12.6238	13.3193	12.9334	13.7313	13.7909	12.9225	12.9172	13.5498	13.4795	13.4362	13.7454	12.8425	13.5354	13.0019	13.4529	13.8533	13.4964	12.8987	13.0885	12.9756	13.5043	13.3836	13.0274	13.138	13.2653	12.232	13.7533	12.9269	13.1664	13.7945	13.1434	12.9012	12.9936	13.3769	13.2601	13.7136	13.4343
O14920	15.5387	13.8429	14.8541	14.74	15.3378	14.5339	13.7975	14.6543	15.1926	14.7033	14.421	15.6863	15.1396	14.1644	13.9601	15.5671	14.4439	15.4174	15.3408	15.3275	14.7104	14.6898	14.7966	14.4872	14.8554	14.7568	14.4659	14.6068	15.0388	15.5041	13.2228	13.8348	13.3207	14.3424	13.8851	14.7772	14.0859	15.1548	14.5039	14.1305	14.5	14.891	14.5296	14.2739	15.3304	14.0758	15.1669	14.392	13.4182
O14936	14.0829	14.7572	14.6581	14.9582	14.2202	14.4675	14.2785	13.8704	14.1998	14.1629	14.3685	14.6359	15.0129	14.8892	14.0472	14.1432	14.6563	16.5524	13.8137	14.9333	15.2546	15.0312	13.9561	14.6747	14.2296	14.9924	14.4709	14.7251	15.0213	14.2736	15.49	13.6041	14.2293	14.7137	14.5203	14.6048	14.5047	14.4533	15.4021	14.5067	13.5303	14.734	14.292	14.5523	14.0989	14.6493	14.898	14.6859	13.8369
O14949	14.7132	15.3848	14.7173	14.5878	15.0123	14.4286	15.9297	14.9034	14.5926	15.053	15.2403	14.8582	15.1705	14.4853	14.8748	14.7565	14.5191	16.0534	14.7714	14.0522	14.5018	15.0526	15.1216	14.8176	14.8575	14.5516	14.8755	13.9057	14.5952	14.6926	16.014	14.9688	14.7044	14.4567	14.7675	14.442	15.4526	14.9696	14.6623	14.6957	14.6933	13.9567	15.2307	14.2459	15.1788	14.2296	14.6243	16.3519	16.3371
O14958	14.116	13.322	13.8041	13.442	13.8679	13.6562	13.687	13.8099	15.2496	14.6922	13.3803	13.9436	13.7515	14.6918	13.5764	13.4722	12.9108	13.2572	13.6333	13.5979	13.4134	13.3684	13.9129	13.6643	14.1757	15.3863	13.6494	13.6209	13.9844	13.8261	13.9455	13.1575	12.9421	12.7873	13.3245	14.2633	14.8692	13.2172	13.7229	14.015	13.9968	13.8557	13.5431	13.3738	13.5867	13.2464	13.1838	14.1822	13.7093
O14964	14.4712	14.5684	13.5765	13.4497	14.3094	15.0241	13.7835	14.8392	14.5013	15.6346	13.4576	14.9587	13.6829	14.6696	13.6684	15.4052	14.9325	13.0925	14.4959	14.3615	14.9064	13.8492	14.4814	14.6591	13.387	14.7446	13.9413	15.8722	13.9763	13.763	15.2342	14.3939	13.6135	14.078	13.248	14.7115	13.2261	13.101	15.4096	15.1714	15.2175	14.0516	14.194	14.0477	14.246	14.051	14.2875	13.7856	13.5928
O14974	16.9579	18.093	16.9519	17.8963	17.1424	16.9269	16.7401	16.4681	16.6665	17.1851	17.9518	16.6199	17.9515	17.2195	17.2946	16.3036	16.9755	16.2719	17.1875	16.9436	16.223	17.8812	17.1775	17.2464	16.7269	18.5528	17.0036	16.9087	17.2073	16.7568	16.9158	16.8225	18.4428	18.3429	17.4329	17.3289	17.4668	17.1075	16.1662	17.0163	15.7077	17.6387	16.66	18.3153	17.0253	17.1794	17.2975	16.6116	16.9868
O14975	13.8526	13.9308	13.7383	13.9069	13.5862	14.3424	14.3365	13.5896	14.2628	14.2997	14.154	14.3841	14.3649	13.9898	14.1437	13.3235	14.0368	13.7122	14.1915	13.7281	13.8783	14.126	14.2612	14.484	13.9264	14.2286	13.6534	14.0333	13.3574	13.9013	14.5399	13.8041	14.3632	14.3972	12.9878	13.5696	14.3052	13.6215	13.8713	14.649	13.042	14.0142	14.1162	14.3632	13.7908	13.7664	13.8829	15.2579	14.6648
O14976	15.1648	15.5129	16.3932	15.0718	15.2334	15.1962	15.1132	14.4095	15.3829	15.8387	15.0489	15.6097	16.4653	16.5436	15.8544	15.9259	16.3023	15.3598	15.2074	15.4092	16.7676	15.0676	15.1866	16.7069	14.937	15.7985	16.5847	15.8071	16.3616	14.9084	16.2366	15.6501	15.0588	15.1844	15.4501	15.2984	15.6311	15.1299	16.8224	15.6802	14.5352	16.3536	13.9195	15.8595	16.7373	15.6482	15.4048	16.4801	15.9714
O14979	15.8249	15.9137	15.8623	15.4074	15.4477	15.4827	15.7124	15.4847	15.2661	14.8998	16.2002	15.0765	16.3646	15.2454	15.6428	15.1206	15.2475	15.23	15.1949	15.1544	15.7578	16.1785	15.5154	15.8465	14.3528	15.732	15.7035	14.7938	15.2384	16.0283	15.3198	15.6685	16.2496	16.6495	15.8519	15.3483	15.8916	15.6973	15.0624	15.4693	15.5181	15.5292	15.5322	15.8737	15.2329	15.0895	15.2669	16.1778	15.8516
O14980	12.4272	13.5127	12.7779	12.2141	13.0219	12.9952	14.1035	12.5614	12.9001	12.4489	13.6367	12.5678	13.4085	12.4173	13.814	12.6214	13.5335	13.1115	13.2368	12.6462	13.2358	12.8385	12.9622	13.1519	13.411	13.9112	12.4038	12.8756	12.5351	12.9968	13.3722	13.6004	13.8613	13.3866	12.3561	12.4731	13.355	13.5859	13.0301	13.3986	12.4633	12.9535	14.014	13.0654	13.1279	13.4004	12.7976	13.6408	13.9578
O15020	14.8655	14.3026	14.5232	14.4626	14.5395	14.4656	13.4778	14.3416	13.78	13.7652	13.3261	13.7852	15.3146	15.34	13.1666	14.7177	15.2133	14.768	14.8564	15.4758	15.7017	14.292	14.1314	15.5201	13.5237	14.3006	14.7327	14.4186	14.2336	14.8989	14.498	13.7413	14.0261	14.3393	13.8334	15.4727	13.5682	13.9239	14.1767	13.8853	14.843	14.7701	13.9438	14.2847	14.0987	13.547	14.4804	15.1791	13.5629
O15027	14.56	14.2945	14.48	13.4577	14.5399	14.1471	14.0126	14.8937	13.5594	14.1523	14.3375	14.7751	14.2536	14.0378	14.4571	14.1796	14.4424	14.2371	14.2238	14.4766	13.5919	14.5171	14.1751	14.1876	13.947	14.4417	14.7463	13.3376	14.3757	14.3489	14.2535	14.3068	14.7876	14.0971	14.4828	14.6694	14.2842	14.7266	13.8485	13.5171	14.4281	13.7311	14.7501	14.315	14.288	14.144	14.3132	14.8051	14.5078
O15031	12.601	12.6854	12.4742	13.0254	12.4569	11.8397	12.401	12.2384	12.0681	13.0872	12.1136	12.5111	13.8915	12.569	11.9273	12.6012	13.1482	12.6004	13.6482	13.1217	12.5989	12.3764	12.212	12.7188	12.886	12.4286	12.3507	12.2163	12.4157	12.8596	11.979	11.7036	12.8629	13.2084	12.4855	12.8909	12.296	11.6774	12.4171	12.5594	12.956	13.3508	12.8675	12.7322	12.9469	12.5764	13.2389	12.5988	12.9297
O15042	12.577	12.7487	12.515	12.5361	12.8089	13.2195	12.8089	12.884	13.3376	12.4705	13.1524	13.6921	12.7491	12.831	13.1602	12.6127	13.1286	14.3466	12.7961	12.6182	12.8788	13.1267	12.649	12.8532	12.8787	13.1991	13.1405	13.3886	12.7964	12.6846	12.9502	13.2839	13.2184	13.2386	12.748	12.6507	13.0087	13.2954	13.0968	13.1971	13.1785	13.055	12.8273	12.7639	13.0209	12.7398	12.7614	13.1221	13.1629
O15056	14.3528	12.69	12.6676	13.8472	14.2594	13.4436	12.8493	12.7045	14.4421	13.6802	13.2755	14.3202	13.9271	12.932	13.1962	14.2752	12.6018	14.146	14.0791	13.1693	13.5943	13.5044	12.7968	12.5254	13.8721	13.8359	13.2722	12.6721	13.7538	14.0882	12.5659	11.383	12.0876	12.6674	12.5035	13.2322	12.8892	13.2554	13.6541	13.3568	13.4359	13.6716	13.2231	13.0725	13.8754	13.1779	13.8969	12.6304	12.1615
O15061	17.6044	16.9192	16.8304	16.9212	16.5001	16.953	16.7235	17.0244	16.971	17.3797	16.7696	17.4193	16.4273	17.3478	16.5427	17.4967	17.4773	16.284	17.0798	17.1491	17.2685	16.8416	17.1432	17.1583	17.4172	16.9787	16.8156	17.9222	16.8302	16.5317	17.4255	16.0335	16.1566	16.7192	17.007	17.0451	16.1608	16.5034	17.541	17.5277	17.3051	16.684	16.53	17.087	16.7251	17.1345	17.0455	17.1003	16.2248
O15067	12.0542	13.5221	12.6946	12.9314	12.4611	12.3623	13.4608	12.8376	12.0728	12.1388	12.1117	12.4437	12.8919	12.7131	12.8361	12.3314	13.0963	12.54	12.9446	12.8767	12.5283	12.003	12.6429	11.9319	11.9228	12.362	13.1254	12.4453	12.6003	12.5797	13.3614	12.7118	12.7475	12.8662	11.929	12.155	13.2704	12.6184	11.8415	13.1708	12.5792	11.5441	13.0203	12.8866	12.673	13.2622	12.7403	13.567	13.1638
O15075	12.7869	11.2913	10.6058	11.2784	11.3455	12.3399	11.8009	11.5567	10.9736	11.6543	11.5164	11.2801	12.3896	11.5974	11.2614	10.8519	11.9273	11.4475	10.9917	11.3657	11.581	11.8084	11.5765	10.5878	11.0958	11.7518	11.0265	12.8305	11.4732	11.5687	11.4423	11.3783	11.9196	11.1588	11.4508	11.2332	11.3366	10.9651	11.4725	11.863	11.5137	11.3778	11.3756	10.9354	11.6751	12.2899	11.3399	12.0903	11.3192
O15111	10.7972	14.8029	12.1671	9.20272	12.022	14.5615	11.2261	14.7571	10.4924	12.7089	11.4527	14.861	12.8778	14.9386	10.8768	12.2256	14.3773	12.2394	10.8719	15.45	14.6332	11.6111	10.5952	13.0062	10.6485	13.163	12.5752	11.9005	13.7063	11.0075	12.1705	10.6869	12.2938	14.1818	13.1708	9.80607	13.0383	11.5692	12.3477	12.4628	10.0073	13.7943	11.6366	13.9701	12.231	12.1609	11.4994	11.5461	14.1511
O15116	11.5195	12.6863	12.5564	12.2099	13.0409	11.9658	12.0201	13.4093	12.1231	13.3418	12.5694	12.5997	12.6804	11.8175	12.6821	12.1008	12.5154	12.959	12.7784	11.9842	11.9955	11.6216	12.1229	13.2043	11.7547	12.603	12.7166	12.2481	11.6471	12.5175	13.9826	12.611	12.744	11.8557	12.4271	12.4325	12.4343	12.4073	12.3011	12.3452	12.4845	11.9216	12.0502	11.9795	12.3164	12.9877	12.5395	12.3434	13.5053
O15118	10.5003	10.9688	10.6333	10.3811	9.90594	11.5954	10.919	10.625	11.5373	10.8308	11.0843	9.24932	11.4669	10.4095	11.1736	10.6291	10.9261	11.397	11.1563	10.6328	11.1347	10.6576	10.6723	11.8933	10.7463	10.3521	11.5743	11.4479	10.2583	10.2486	11.6439	10.8549	11.3878	11.267	10.9244	10.5691	11.5621	11.1589	11.2236	10.9159	9.49295	10.5981	11.0577	11.5273	11.0974	11.2993	10.7974	11.6418	12.0553
O15119	13.0562	12.5804	13.3134	12.8024	12.2009	12.9376	13.1875	13.4546	13.9863	13.3802	13.6133	13.7931	13.4403	12.8118	13.1207	13.2863	13.3743	13.5913	12.6215	13.4387	14.2905	13.3579	12.4362	13.4991	13.454	12.7952	13.4483	12.8154	13.1018	13.5492	13.0285	12.3794	13.1941	13.2866	11.3144	12.5338	13.4107	12.4511	13.3099	14.045	12.9581	13.1152	13.8798	13.547	13.3057	13.0586	13.6345	13.4907	12.8915
O15126	14.227	14.1378	14.0634	14.1369	14.1648	14.3291	14.7154	13.2246	13.8577	14.2016	14.2017	13.867	15.061	13.9988	14.1795	14.0713	14.2241	14.6912	13.6347	14.3693	14.4711	14.3468	13.8998	14.3519	14.4006	14.7122	13.9577	13.9314	14.0499	14.1436	14.4262	14.324	14.0219	14.3218	14.5727	14.2642	15.0056	13.6292	13.8037	13.9829	14.1818	14.2738	14.2464	14.1336	14.4809	14.0459	14.1284	14.9937	14.2824
O15127	15.4249	13.8796	14.1241	15.0876	14.6075	14.2633	14.1807	14.2305	15.0537	14.873	14.6546	14.3675	14.2903	14.5229	13.9566	14.6914	14.4126	14.3976	14.8051	14.4758	14.9369	14.5119	14.2101	14.2776	15.0039	15.1346	14.2365	15.4265	14.712	14.6605	13.4941	14.7556	13.8838	14.2404	14.4086	15.0874	13.8019	13.993	15.1551	14.7029	15.0119	15.299	14.5751	14.3727	15.0229	14.5906	14.6334	13.6955	13.6497
O15143	12.9117	12.7425	13.8893	12.9489	12.1798	13.9288	12.0617	12.6626	12.9873	12.396	13.6708	13.5216	12.688	13.9223	12.4527	12.6337	12.4568	12.9732	13.6928	13.7712	12.8342	13.0014	12.8997	13.9491	12.4761	14.182	12.9301	14.7737	13.0608	12.3047	12.7799	12.3834	12.0836	12.7537	13.8023	12.8428	13.1842	12.4	13.709	13.535	12.8507	14.2815	12.3604	12.8146	12.9865	12.9872	13.4645	12.2632	13.108
O15144	14.9777	15.4125	15.2552	15.2822	15.0759	15.0337	15.3044	14.8182	15.5045	15.1316	15.0122	15.1707	14.5964	14.7704	15.0787	15.2109	14.9472	15.2317	15.3555	15.2647	14.9556	14.7402	14.7842	15.2373	15.043	14.8107	15.1905	14.59	15.1045	15.0985	15.0987	15.6794	14.6417	15.3571	14.5226	15.178	14.9571	14.9843	15.1955	15.1974	15.3586	14.9441	15.4143	15.0708	15.2241	14.7953	15.0271	15.5719	14.6278
O15145	15.9007	16.2859	16.1998	16.1092	15.9625	15.8207	16.2281	15.9288	16.6737	16.0729	15.5624	16.0862	15.1316	15.8589	16.2584	15.8736	16.3624	16.3527	16.4034	16.0968	15.5718	15.6184	16.2039	15.7828	16.0972	15.7825	16.1666	15.9093	15.9653	15.4648	16.0837	16.8766	15.7227	15.9823	15.9429	15.5177	15.8327	15.8825	15.7811	16.3414	15.6339	15.454	16.45	15.8592	14.9636	15.4572	16.3726	15.5578	15.7183
O15164	13.1606	13.0796	12.8551	13.3516	12.6025	12.7138	12.4021	13.0432	13.6087	13.3495	13.3208	12.8331	12.5957	13.4644	12.9904	13.6789	13.6951	12.9696	13.1719	13.233	13.604	11.6053	13.1705	12.9214	13.1347	13.3988	13.227	14.2739	12.7391	12.9837	13.1197	13.6832	12.7644	12.9791	12.9737	13.1263	12.8237	13.1642	12.8127	13.2547	12.0339	12.385	12.3198	13.2384	13.2214	13.3824	13.0357	13.4866	12.6951
O15173	15.8235	15.6458	15.6611	15.4971	15.4163	16.3235	15.5027	15.6659	15.9184	16.2466	15.9297	16.2086	15.1466	16.1007	15.0056	16.1002	16.2115	14.9685	15.7797	15.8657	16.5097	15.1834	15.6539	16.1329	16.4251	16.269	15.7507	17.1742	15.4862	14.7411	16.4557	15.4342	14.9476	15.3697	16.4947	16.0902	15.192	14.7183	16.6926	16.7497	15.9659	15.936	15.1506	15.6929	14.8692	15.7556	16.3069	15.4929	15.479
O15212	13.2908	13.451	13.6649	13.4027	13.4227	13.2937	13.5101	12.547	13.3432	12.2527	13.765	13.1702	13.1477	12.7085	13.3856	13.2028	13.3662	13.7277	13.0223	13.0082	11.8343	13.5403	13.3464	12.5993	12.4069	13.47	14.1718	12.9009	13.0135	13.1748	12.6868	14.2184	14.6658	14.099	13.2859	12.9656	14.1388	12.7837	12.3818	13.2241	14.0449	13.4936	13.6246	13.6882	13.0985	13.9282	13.0779	12.8299	13.6117
O15230	17.3135	16.9832	17.129	16.7861	17.006	17.5234	16.8343	16.7702	17.1222	17.6027	17.3662	17.5822	15.7558	17.2707	16.1777	17.5758	17.5264	15.9727	17.3299	17.0959	17.5978	16.6519	16.8566	17.5665	17.8025	17.2846	16.1619	18.037	16.9813	16.5506	17.7084	15.5989	15.2792	16.7466	17.5425	17.4076	16.004	16.0618	17.7776	17.9297	17.1092	17.222	16.4096	17.0311	16.5498	16.9643	17.5905	16.3601	16.0291
O15231	14.2626	14.5413	14.4066	14.1896	14.0742	14.4717	13.691	13.7168	13.8464	14.5899	13.8714	14.4049	14.756	14.4647	13.5992	14.3779	14.489	14.4826	14.2182	14.5602	14.7066	14.7404	14.0604	14.9237	14.5629	14.7866	14.2895	15.295	14.298	14.1672	14.4953	13.3242	13.54	13.7183	14.4692	14.7913	14.0596	13.0468	14.6999	14.6491	14.714	15.1565	13.8109	14.354	14.0256	14.5941	14.3514	14.2049	13.8253
O15247	12.0061	12.9493	11.9317	11.7421	11.8596	12.3986	11.3163	12.3271	12.7871	12.0371	12.6112	11.7191	12.4826	12.3499	12.2319	12.5402	12.5078	12.7977	11.5242	12.92	12.9867	11.806	12.5389	11.1273	12.039	11.5544	11.6282	12.5251	11.4002	12.911	12.0809	12.2586	13.2053	12.7862	12.2815	11.3491	12.5233	11.1783	12.3774	12.1016	12.5366	12.2796	11.9543	11.6212	12.5786	11.1368	12.0772	12.5573	13.0387
O15254	14.6102	14.9893	15.9133	15.9982	14.9568	15.6343	15.3524	15.4882	16.384	15.9795	14.6741	16.5596	14.8498	15.8798	15.0719	15.44	15.5732	14.9141	15.376	15.6494	15.9803	15.6366	16.0035	15.5729	15.6431	16.1218	14.6796	15.4545	15.5554	15.6567	15.6753	14.4114	14.9212	15.6676	15.2727	15.3739	15.397	15.4353	16.6025	15.1912	15.6463	16.7441	15.1605	15.3483	15.8045	16.1744	16.5595	14.2858	14.4363
O15258	13.5749	13.6404	13.431	13.7283	13.6983	13.1768	13.6535	13.7259	13.2876	13.3152	13.7945	13.4395	13.8657	13.8045	13.4412	13.4364	13.4009	13.3171	12.919	13.2286	13.7943	13.6197	13.0853	13.4786	13.0291	13.7498	14.0826	13.581	13.3382	13.5725	13.3026	13.4633	13.6975	13.4071	13.0677	12.8706	13.2394	13.3759	13.6048	13.3438	12.233	13.5328	13.5202	13.5385	13.1856	13.736	12.8849	13.7809	13.7546
O15260	15.5508	15.495	15.318	15.4025	15.8011	14.8396	15.6036	16.1926	15.1734	15.6093	15.0103	14.6903	15.5986	15.113	15.0938	14.9814	15.2406	14.9624	15.3334	14.9815	15.5189	15.2656	15.6303	15.2975	15.3843	14.3215	15.3045	14.4281	15.5328	14.9654	15.8222	15.7828	15.643	14.9782	15.1138	14.7917	15.2707	15.609	15.177	15.0243	15.1989	14.8149	15.7181	14.9826	14.9409	15.2918	14.9595	15.8339	15.2947
O15264	11.7285	11.4621	12.1504	12.5688	11.5253	11.5102	11.3561	12.199	11.7985	12.4679	11.6763	11.5298	13.1722	11.8783	11.9725	11.1844	12.33	17.4144	11.4562	11.7297	12.2688	11.8259	12.0314	11.6002	11.648	12.0461	11.5157	11.3076	11.9524	11.7209	11.9927	12.3621	12.1571	12.4268	11.9635	11.4772	12.321	11.5003	11.5109	11.9778	12.5417	12.3583	12.1105	12.3081	11.3625	11.7521	11.6381	12.0528	12.3071
O15273	12.451	13.7108	12.6758	13.2711	12.0333	12.9659	13.421	12.3426	13.0318	14.3019	12.7313	13.1535	14.4322	14.227	13.0156	12.8313	13.6301	13.4459	13.3473	13.3383	11.7606	12.7985	12.6676	12.6958	12.6696	12.8135	13.4683	14.4594	14.1431	13.3459	13.5662	14.2503	12.5804	13.1881	12.2483	12.5	13.4825	13.5404	13.5678	12.6603	11.5319	13.5122	12.8459	12.6361	12.2983	15.3361	13.2139	14.1379	13.4085
O15294	14.231	14.4804	13.7233	13.7515	14.5428	14.2281	14.1571	13.569	14.1461	14.6845	13.5776	14.8339	13.4373	14.3499	14.4672	14.2424	13.8971	14.5226	14.6455	13.5857	14.1984	14.2028	14.4342	14.2336	14.0949	14.7333	14.8785	14.2682	14.6	14.49	13.8041	15.0767	14.1728	14.1695	12.1248	14.6343	14.7116	13.2622	14.8919	13.7657	14.9561	14.1044	13.4651	14.1913	14.8406	14.8436	14.4389	13.4618	14.6547
O15296	13.1605	13.9395	13.7831	13.758	16.8704	14.2186	13.6404	15.1563	13.8089	14.5467	14.4944	15.3254	13.737	14.1361	14.4612	13.0748	14.1491	14.2586	14.129	13.9015	14.0921	13.5123	13.4945	13.4028	15.1797	14.5191	14.8639	15.2287	15.7303	14.0946	15.2134	13.9724	14.2742	13.5646	14.1015	14.5655	17.0399	13.6198	14.0883	13.766	12.5351	14.0415	13.7795	13.9919	13.5136	15.046	13.9535	14.526	14.5904
O15305	13.8135	12.9492	13.041	12.301	12.613	13.8857	13.6155	13.1605	15.1173	12.5189	13.8927	13.8303	13.4833	13.7375	13.1102	14.053	14.1492	13.8603	14.135	14.0584	13.561	13.6306	14.1892	12.2417	14.2447	12.9073	13.7675	14.037	13.1524	13.6397	13.4453	13.0849	12.5327	13.3716	12.2996	12.1143	13.3607	13.3918	13.1822	14.9973	12.9724	13.4013	13.2601	13.4693	13.5669	13.4291	13.9369	12.8787	13.1762
O15320	12.9414	13.6463	13.7127	12.6704	12.9599	13.7565	14.7164	13.5242	13.9614	15.7907	12.0724	13.9289	13.4044	13.4576	13.5579	12.8837	13.5582	14.1627	13.0686	12.6535	12.6513	13.0639	14.0503	13.9736	14.9874	13.6299	14.8864	13.3134	14.1847	12.8712	16.2694	15.5964	15.1099	13.4898	14.9917	13.2178	13.0168	12.827	13.2382	13.1184	12.2591	12.3909	14.0963	12.7994	13.3268	16.6399	13.1517	12.5623	14.4069
O15321	12.4127	12.7103	12.5199	11.8203	13.3486	12.2547	11.6731	13.4004	12.7494	11.944	12.4166	12.38	13.2264	11.922	12.6528	11.4514	11.758	12.2835	11.4288	12.2981	12.0791	12.597	12.0755	12.7757	12.3363	10.9263	12.9181	12.6504	12.8739	12.5591	12.6895	12.4885	12.9897	12.3098	12.5741	12.575	12.9333	12.8324	12.4873	11.8239	12.8354	13.2967	13.1005	12.2689	13.2694	12.7839	13.268	12.8219	12.7763
O15327	14.749	14.6377	14.7782	14.1278	14.64	15.1392	13.8177	14.6041	14.4141	14.7017	14.3984	14.9762	13.718	14.7241	12.8933	14.6807	14.4146	13.2578	15.0722	14.8805	14.6542	14.2304	14.5709	14.8048	14.651	15.167	14.5871	16.0852	14.4627	14.1326	14.7599	14.5542	13.5561	14.2048	14.4573	14.7871	13.2465	14.171	15.2629	14.8607	14.954	14.6323	14.2633	14.2311	13.6526	14.7693	15.1707	14.3547	13.9823
O15347	12.7576	12.9414	13.1259	12.7524	12.7412	12.5101	12.5014	13.3706	13.9168	12.7222	12.9444	13.2166	13.2302	12.9644	12.5411	12.7255	13.2999	12.8433	12.641	12.971	13.822	13.0721	13.3809	13.7363	12.795	13.5202	12.9372	13.1859	13.2097	12.7043	12.7657	13.1143	13.3365	13.6081	12.7946	12.6969	12.9292	13.0665	12.4202	12.8951	13.422	13.464	12.5129	13.037	12.8212	13.0654	12.1774	13.2596	12.6645
O15355	13.2756	13.5687	13.4373	12.6414	12.9617	13.6573	13.6865	13.5273	13.1029	14.0772	13.775	13.2217	14.0204	13.3759	13.8165	12.6043	13.5995	13.8726	13.3789	13.4804	13.4254	13.8083	13.706	13.3328	13.0285	13.3983	14.1501	14.0522	12.5838	13.9398	13.4252	14.5229	14.0784	14.2528	13.6243	13.1486	14.0981	14.1583	12.721	13.5622	12.486	13.3418	13.4313	13.4985	13.6582	13.7454	13.0821	14.5001	14.0054
O15357	14.1728	14.5827	12.9846	14.6858	13.7766	13.8887	14.5271	14.136	14.0276	14.6606	13.6592	15.0136	13.5426	14.4229	14.2602	15.5372	14.8772	13.9822	15.0492	14.9194	14.4602	14.5982	14.4949	14.8247	15.4672	15.2385	14.0162	16.5073	14.6087	14.4454	15.829	14.0248	13.4429	14.09	14.4748	13.4446	14.2606	13.5559	14.5602	15.2555	14.874	14.7484	13.5835	14.8586	13.9954	15.0265	15.6668	14.6005	14.4123
O15371	14.7015	14.7974	14.6184	14.5262	14.3334	13.9777	14.5723	14.8047	14.206	14.2475	14.0636	14.4116	14.5284	14.2494	14.5531	14.1639	14.5383	14.296	14.2815	14.6933	13.9444	14.5625	14.2774	14.1033	13.915	13.583	14.2413	13.8246	14.1318	14.6372	14.7696	14.6168	14.6311	14.2887	13.8916	14.3137	14.6521	14.9368	13.553	14.1103	13.5264	14.1892	14.6987	14.7532	14.5003	14.7628	14.3594	14.9043	14.54
O15372	14.1846	14.4647	14.5329	14.4883	14.5223	14.5537	14.9264	14.9175	14.2033	14.4742	14.1342	14.2857	14.6633	14.3995	14.6783	13.5562	14.6307	14.3055	14.61	14.4645	14.2632	14.6595	13.9713	14.4138	13.9146	13.7971	14.6447	14.1698	14.5047	14.6348	15.064	14.5696	14.3832	14.2693	14.442	13.8247	14.8846	14.8722	14.3732	14.1084	14.2426	13.8848	14.9119	14.2418	14.2823	13.6938	14.2665	15.0047	14.9366
O15382	14.4608	15.0066	14.0753	14.0106	14.7248	13.707	14.7583	14.8628	13.5547	13.4776	13.5199	14.44	14.1659	14.0603	14.9888	14.7378	14.0185	14.6372	14.022	13.6764	13.6915	13.8029	14.0332	14.6003	13.5788	12.1159	15.0904	12.7375	14.4748	14.9395	16.3678	14.5198	14.1093	13.4361	13.4194	13.2479	15.8845	15.0203	13.2902	13.0378	14.1561	12.1042	14.4139	14.1008	15.2193	13.8497	14.6191	15.2214	16.6361
O15393	11.392	12.1763	11.2458	15.1382	11.3198	11.1329	11.5504	11.4351	12.1626	10.7302	12.3406	12.0576	11.6153	11.3214	11.2945	11.7777	11.6664	12.3581	12.6338	10.8732	11.2669	11.818	12.1967	10.0003	11.5648	10.9571	11.2776	11.7056	11.0287	11.7773	11.5561	11.5438	11.5359	11.629	11.6205	11.3507	12.6798	10.3193	11.2068	12.3597	11.1639	11.5564	11.028	11.2446	11.4735	11.5544	11.47	13.1519	11.1605
O15397	12.3924	12.5056	13.1754	11.9903	13.1774	12.6338	12.9287	12.3999	13.2283	12.9352	13.4438	11.7457	12.6323	12.0916	12.4267	13.4153	11.7334	12.8499	12.6381	12.0447	12.0895	12.3599	12.9601	12.2466	13.4039	13.3863	13.4991	13.6265	12.8373	13.0338	13.0459	11.6969	12.9124	12.6423	12.7652	13.2456	11.9429	12.5105	13.4	10.8657	12.9012	13.3947	12.3444	11.5706	13.1938	12.0681	12.5142	12.1402	12.8469
O15400	13.6848	13.296	13.2457	13.6982	13.6539	13.2462	13.8305	13.0054	14.4437	14.1887	13.8418	13.2947	13.1194	13.5938	13.533	14.4693	13.5961	13.7853	13.2589	13.8591	13.3595	13.654	13.9709	13.5872	13.344	13.8457	13.9448	13.2752	13.9629	13.4877	13.2839	13.9708	13.3286	14.3521	13.4898	13.4863	13.5461	13.3453	13.1885	14.223	13.4073	13.6155	13.5857	13.4946	13.7445	13.6234	13.869	13.7273	13.93
O15417	13.7582	13.4923	13.8813	14.0559	13.863	14.9025	13.3097	13.9665	15.1125	14.4317	14.0228	14.6417	13.3031	13.7651	13.2461	15.6161	14.076	14.6733	14.132	14.5303	13.2874	12.783	14.5622	14.3303	14.4355	15.4183	13.4659	16.1006	13.2992	13.5495	14.1859	13.5768	13.1698	13.4353	14.3638	14.4188	13.517	13.5553	15.2732	14.5824	14.2384	14.1594	12.7952	12.7975	13.2494	12.9043	14.3049	13.9592	13.8608
O15439	12.9238	14.2346	12.9986	13.2856	13.864	14.3459	13.7137	13.533	12.819	13.1633	14.0806	13.4064	12.9678	13.2022	13.9488	13.2453	13.5828	13.9514	13.7622	12.4668	13.5192	12.6471	13.2717	13.3373	13.4688	13.378	14.1741	14.0965	13.5803	13.3722	14.8303	13.3348	13.7399	13.5249	14.4115	13.4334	13.7001	14.0627	13.5945	12.7786	13.1435	13.2575	14.0067	13.8777	13.6635	13.6707	13.5023	14.2606	14.3458
O15484	12.7884	11.9377	12.0416	12.3974	12.14	12.1976	11.4758	12.0913	12.0504	12.8133	12.1127	12.2414	12.0362	12.1961	12.0996	11.7442	12.2176	11.3202	11.514	11.9331	12.6204	12.204	11.7907	11.6777	13.0099	13.0464	12.6914	13.3575	11.9202	12.5079	11.9679	11.9131	12.5951	11.6065	11.6341	11.9353	11.9672	12.1863	12.3789	11.7675	12.4168	12.7516	12.0075	12.0269	12.4496	11.6685	12.2648	11.2471	11.9765
O15498	17.9679	17.7424	17.9282	17.6195	18.0108	18.0512	17.1389	17.7789	18.0148	18.042	17.7338	18.3291	16.6691	17.9742	17.24	18.1188	18.1983	16.4768	17.9306	17.7957	18.0173	17.7326	17.8185	18.1961	18.2837	16.5039	17.4686	18.39	17.8464	17.2909	17.7738	16.7973	15.7813	17.0612	18.0314	17.9673	16.1588	16.5904	18.3675	18.7171	18.207	18.0076	17.1774	17.9962	17.5169	17.2335	18.1512	17.7213	16.9718
O15511	15.4023	15.8777	16.3142	15.7968	15.5504	15.2424	15.547	15.67	16.1171	15.6406	15.9967	15.832	15.0544	15.7554	15.5708	15.8319	16.0542	15.997	15.7904	15.7011	15.5439	15.7032	16.0788	16.141	15.3751	16.6406	15.9451	15.3677	15.5411	15.6833	15.4024	16.6618	15.3744	16.294	15.9392	15.7964	15.4917	15.4885	15.5103	15.8442	15.7704	15.8094	15.9111	16.0695	16.0501	15.6014	15.7961	15.0895	15.2317
O15514	13.4822	13.9977	13.6868	13.5704	13.8728	14.4772	13.0219	14.4667	13.163	14.3361	12.9919	14.858	13.2989	14.6358	12.5733	14.755	13.8317	14.5229	13.9684	13.8046	14.4952	13.8022	13.4787	13.8604	13.5589	14.4365	14.627	13.8618	13.5502	13.9411	14.1616	13.2408	13.4951	13.5977	12.6926	14.873	13.9224	13.216	15.0007	13.7697	13.8388	14.5005	13.3906	14.1931	14.139	14.4307	14.0162	13.3601	12.8895
O15523	6.85189	10.5794	10.5298	0	0	9.11151	0	8.88908	0	9.84696	11.3709	8.8417	13.0493	11.4739	0	8.15974	8.33718	9.28176	8.11707	8.19526	9.53601	9.72194	0	10.5068	0	10.5851	8.07334	8.18336	9.07069	0	7.98792	0	0	9.53041	9.82362	8.21148	10.2151	0	0	9.83268	0	11.2917	6.54715	9.35674	0	7.92272	9.00948	11.0341	10.3824
O15551	13.229	12.2467	12.2687	12.7313	12.7498	13.2113	12.1549	12.8846	13.4937	12.7603	13.0592	13.5269	13.4494	12.1824	12.7368	12.8601	12.664	12.9278	14.2637	12.7829	12.5964	13.1169	12.4891	12.2621	12.5114	12.6164	13.2732	12.0188	13.0535	12.5734	12.1913	13.2247	13.2665	12.7763	12.132	12.4356	12.445	12.6851	12.5272	13.7936	12.5302	12.8792	12.3431	12.6445	12.7644	12.6205	12.4892	12.6321	13.5653
O43143	14.8828	14.8986	15.2	14.0721	15.029	14.7155	15.1028	15.2059	15.1257	14.9545	15.1601	14.4932	14.8877	14.8631	14.945	14.3903	14.9473	15.0936	15.0945	14.8314	15.3266	14.8722	14.6132	15.1627	14.624	14.5992	15.4282	14.5981	14.6448	15.3212	14.8543	14.8542	14.8379	15.137	14.837	15.1894	15.2985	14.7402	14.4609	14.915	15.3044	14.9453	14.9373	15.1209	15.2481	15.3015	14.7803	15.2315	14.932
O43148	14.5944	14.9115	14.9309	15.1769	14.9732	14.8315	14.7157	15.1327	15.2873	15.2483	14.6481	15.2911	15.7972	15.0084	15.0439	15.1156	15.2875	15.0607	15.1358	14.944	15.1408	14.7002	15.0419	14.8713	15.1895	14.9736	15.1689	15.1635	14.8809	14.9276	15.0956	15.1182	14.9718	14.8762	14.5766	14.7421	14.3661	14.9583	15.1263	15.0289	15.2596	14.5363	15.0243	14.7687	15.1936	14.7303	15.2767	15.0276	15.0423
O43159	11.4482	12.788	12.1262	11.2051	11.9593	12.4233	13.201	12.3924	12.01	11.1518	11.3825	11.593	12.0885	12.2142	12.4367	12.1589	11.7059	13.3388	11.7653	11.6045	11.4537	12.0471	11.5998	11.1774	11.8508	11.3353	12.7436	11.709	11.5959	12.0078	13.1379	12.9028	12.6652	11.5949	12.5454	12.8482	12.4491	13.3036	11.6711	12.3143	11.3339	11.6144	12.1427	12.2521	11.664	12.0647	11.2798	12.2148	13.0952
O43169	13.2415	12.5452	13.5355	12.6029	12.8552	12.8931	12.5548	12.5476	13.722	12.7274	12.54	14.0339	13.9193	13.5464	12.8393	13.5939	13.1989	13.5134	13.2236	13.2332	13.3967	12.1827	12.4108	12.7104	13.4163	12.4571	13.1565	13.6554	13.4516	13.0034	13.0551	12.6527	12.8771	13.0073	12.6586	12.9125	12.752	12.4812	12.6333	13.3091	12.7108	13.9613	12.5395	12.8007	13.2904	13.2663	12.9547	12.4035	12.6144
O43172	12.5916	13.1476	12.6807	12.9122	13.5504	12.4636	13.3237	13.0862	13.245	12.8549	13.1871	12.8588	15.5284	14.263	13.1119	13.2535	13.6655	12.6514	12.9524	12.5436	13.1346	12.651	12.7711	12.5498	12.5552	13.2025	12.8893	13.285	13.0482	13.1928	12.6874	13.1944	13.056	13.3241	12.9388	13.9054	13.4022	12.7328	12.3979	12.7284	12.8926	13.1824	12.8288	13.5357	12.67	12.938	13.3947	12.8645	13.1941
O43175	14.7472	15.3008	15.0203	15.777	15.9398	15.5332	13.8436	14.2136	14.4851	15.2872	15.1813	15.4135	13.4911	15.4121	15.4893	15.0608	14.5659	16.1982	15.7219	15.4469	15.8468	15.2474	15.4051	15.0503	15.3258	13.861	14.6351	14.3367	14.7953	14.8983	15.5073	16.4039	16.0678	15.4609	15.6323	16.1776	15.7305	14.8714	15.4895	14.9674	14.0438	15.6468	15.4451	15.8966	14.9451	15.0143	14.8658	14.1565	15.9346
O43181	15.0036	15.6728	15.1477	15.2123	15.5211	14.6224	15.3632	15.186	14.6272	15.063	14.5645	15.0248	15.7078	14.8796	15.0469	14.7393	14.7307	15.3992	14.3842	14.6393	14.9593	15.3792	14.9469	15.3913	15.0284	14.4255	15.4158	15.1249	15.0281	15.1583	15.4701	14.986	15.7837	14.9852	15.6008	14.4996	15.5167	15.2984	14.3959	15.0171	15.4461	14.7073	15.2168	15.2504	15.2653	15.1206	14.7738	15.8016	16.1423
O43182	14.723	13.4071	12.5734	13.434	14.1826	14.1545	14.6407	13.3654	13.9085	14.6459	14.1287	13.8461	13.7995	13.2517	13.4062	13.8842	13.0257	14.3869	13.1492	13.8191	13.8291	14.0166	14.667	13.4905	14.4401	14.8169	13.2968	14.1641	13.3393	13.6274	14.5132	14.361	14.6401	14.8494	13.6592	14.4144	13.6977	13.6824	14.4365	13.0578	14.6783	14.2251	12.8705	14.0198	14.3692	14.385	13.2188	14.1627	13.4942
O43237	14.3264	14.1058	13.7091	13.8786	13.8365	13.4983	13.5969	13.5803	13.4053	14.5552	14.1175	13.7638	13.8626	13.5131	13.5627	13.7789	13.6627	14.3539	13.7334	13.8073	13.9673	13.8737	13.8853	13.919	13.8659	14.8871	14.3419	13.7223	14.0509	14.068	13.6552	13.698	14.1729	13.4462	13.3053	13.3662	13.6795	13.8103	13.8795	13.746	14.0768	13.7271	14.2698	14.0874	13.9479	17.1737	13.2474	14.0336	13.8384
O43242	16.3888	17.5599	16.7449	15.2387	15.8681	16.0446	15.2894	16.5539	17.4068	16.786	16.3395	17.6811	18.2959	17.5644	16.2653	16.1453	16.273	16.8683	16.5577	16.6291	17.1619	16.5318	15.501	16.9812	17.0214	15.5053	17.2554	16.1408	17.1453	16.0493	16.9227	15.5568	14.835	18.029	16.1616	15.7271	16.9192	15.5813	17.4797	16.893	16.0706	17.1458	15.6214	16.8434	15.637	16.174	16.6084	16.0959	16.4208
O43252	13.6531	13.3817	12.2638	12.8967	14.0925	14.1659	14.1991	13.5151	13.9844	14.3436	14.1403	12.5307	13.4686	13.1375	14.0343	14.4018	13.1196	14.1266	13.2086	13.9062	14.045	14.171	14.3576	13.3391	14.3388	15.0288	13.5758	13.7242	13.695	14.4674	13.2665	13.4641	13.7439	13.1117	14.0397	14.1652	13.5423	14.2145	14.543	13.4193	14.6951	14.1566	13.066	13.5323	14.1489	13.6402	12.9334	14.1138	13.4837
O43264	14.5398	13.7479	11.965	14.9081	15.0191	14.2277	15.0187	13.5386	15.1065	14.5636	14.1476	14.493	14.4313	13.6875	14.5944	15.0738	15.0373	14.3872	13.8015	14.0118	14.1645	14.7534	15.1073	13.6952	14.9421	14.8057	13.2471	15.4387	14.0382	14.915	12.936	14.8415	14.1333	14.4797	14.8917	14.3715	14.8409	14.3641	14.3921	13.9589	15.018	14.3042	15.0975	13.4836	14.932	14.8744	14.0306	14.1894	14.2192
O43278	13.8527	14.0315	13.4524	13.3861	13.8104	13.0435	13.3523	13.3797	12.5634	13.7981	12.8195	13.4402	12.8184	14.0947	13.4136	14.9418	12.6162	13.3468	12.6977	12.9025	12.5979	14.0188	12.8656	13.8727	13.23	13.2109	13.6804	13.3769	13.7139	13.1808	13.4561	14.3678	13.1246	12.6188	13.4532	12.9924	13.3167	12.3099	13.2182	13.0843	13.6834	13.3705	13.555	13.9776	12.9331	15.9479	12.7652	12.9123	12.7002
O43290	11.9257	11.412	11.6681	10.7967	11.9337	11.6084	11.8378	11.0412	11.7111	11.87	11.9139	11.5361	11.7611	11.5204	11.6145	10.9202	11.6485	11.5288	11.1638	11.3594	11.98	11.5275	11.6814	11.1195	11.4305	11.6621	12.7529	11.7783	11.6022	11.4545	12.0154	11.9839	12.5308	11.5129	11.9533	11.0822	12.1479	11.3224	11.9526	11.5981	11.2183	11.5132	11.9298	11.1977	11.4358	12.1155	11.7935	11.2513	12.5437
O43293	14.1995	14.2232	14.2071	14.3497	13.8385	14.0504	14.0938	13.9828	13.7896	14.3407	14.1219	14.4849	15.6409	14.4182	13.6304	14.2371	14.2201	14.3517	14.2138	15.0415	15.3722	14.5058	14.3747	14.6044	13.7249	14.8923	14.5566	15.6005	14.5958	14.3543	14.8497	14.5227	14.2364	13.9502	15.155	13.9159	14.5812	13.6897	14.9984	14.2225	13.9283	14.3653	13.7921	13.7065	14.124	14.1883	14.6374	13.5986	14.5857
O43294	15.2819	15.3717	14.9031	14.1479	15.6665	15.3433	15.1685	14.5314	15.7891	15.4673	14.9992	15.0476	13.8742	14.203	15.7452	15.9252	15.4582	15.3235	15.7504	14.9095	15.0654	15.5944	14.6195	14.5022	15.6263	15.8032	15.7401	16.4724	14.9628	15.263	15.5962	15.9277	15.2474	15.3004	16.0647	15.8863	15.6442	15.0526	15.2531	16.0407	15.5673	15.1807	12.7448	14.2773	15.7519	16.1165	15.5699	15.6161	15.724
O43301	12.4911	14.1599	13.0562	14.8786	13.7621	14.1482	15.3065	12.6813	13.966	16.2182	14.0976	13.7749	14.4531	14.1847	13.7269	12.9975	13.4332	15.3189	13.1673	12.5748	13.5599	12.9301	13.9709	13.8768	14.8737	15.5573	14.1198	15.218	14.3193	13.9529	16.054	16.5259	15.2463	14.0956	13.9311	12.7938	14.1617	14.0405	14.6346	12.6943	12.9258	13.6472	14.9459	13.6997	13.0574	17.7284	14.5496	15.1129	15.0424
O43318	9.02194	9.95333	9.5953	9.90168	9.67698	9.16359	9.35373	9.68359	9.68473	9.58417	10.9032	9.17964	8.37078	9.58203	9.69009	9.12039	10.2893	8.93934	8.99227	9.67083	9.48157	9.02574	10.5731	8.61705	9.63864	9.62782	8.58776	9.91638	9.61935	9.65826	10.2474	10.9672	10.393	10.5568	10.6737	8.88212	10.0701	9.67218	9.35847	8.71402	8.63668	9.82887	9.40935	9.25207	10.624	9.97057	9.67159	9.86319	10.5343
O43324	13.3203	13.0341	12.6571	13.0338	13.4638	12.8304	13.2693	13.6917	12.8644	12.8354	13.0307	12.9426	13.3501	12.7872	13.0955	12.4148	12.5079	13.3128	12.9429	13.0506	12.7743	13.1901	13.1062	13.1644	12.8347	12.36	13.5612	13.2764	12.6404	13.3444	13.0658	13.0886	13.6475	12.8203	13.4436	13.2777	14.1654	13.4469	12.4727	12.9217	13.2478	12.47	13.4423	13.1598	13.1898	13.3292	13.0082	13.3709	13.128
O43347	13.4866	14.0062	13.2154	12.1426	13.0501	13.0386	13.0952	12.8136	13.1219	14.0399	13.85	13.8281	12.5386	13.7173	12.8266	13.3165	14.4744	12.8468	13.2661	13.9075	13.3568	13.4638	13.292	12.8057	13.0647	14.2197	12.5023	13.1943	13.4607	12.5067	12.7775	12.6634	13.088	13.9336	13.4624	12.6143	13.1657	12.4902	13.8819	13.7111	12.7259	13.1057	13.227	14.0317	13.7818	12.9126	13.4342	13.6633	12.9086
O43353	10.5938	11.2733	12.2643	11.8275	11.6646	11.3588	11.4488	11.2247	11.5969	9.86278	11.7293	10.8359	10.6559	11.875	11.585	11.8336	11.1511	10.7648	11.5521	11.7158	12.0306	11.1022	11.2181	11.7915	11.2118	11.4395	12.449	12.6751	11.0845	11.2741	12.144	11.7893	11.4343	11.3404	11.666	11.931	11.6409	11.5296	11.5522	10.6732	10.8955	11.8591	11.0251	11.3789	11.0507	11.5746	11.7291	11.4023	12.1835
O43390	16.1647	15.3581	16.065	16.176	16.3997	15.653	16.6961	15.9524	16.2338	15.5848	16.5204	14.7888	16.1356	14.5751	16.61	15.526	15.2214	16.5098	15.5886	15.5013	14.7642	15.7185	16.0977	14.8619	16.0521	15.0698	15.5185	15.352	15.5015	16.7428	15.1221	16.8458	17.0774	16.6694	15.8723	15.4729	16.0437	16.931	15.4453	15.2563	16.1835	14.878	16.2682	15.3275	16.2483	15.0711	15.3396	16.8689	16.3131
O43395	13.0688	12.7092	13.4287	12.769	12.16	12.3005	12.9484	12.9266	12.5032	12.664	13.4626	12.9754	13.0901	13.2797	12.3915	13.1937	12.8429	12.6961	12.9917	13.4521	13.3469	12.6907	13.4192	13.8133	12.723	13.5831	13.0807	13.5794	12.5574	12.9938	12.7635	12.7949	12.6303	13.5361	13.7157	12.6406	12.7337	12.7983	13.4031	12.8821	13.1778	13.2021	13.0484	12.9326	13.1866	13.3723	12.7006	12.8713	12.9532
O43396	14.7974	15.534	15.3211	14.8343	15.3276	14.9724	15.2162	15.2166	14.8454	14.8301	14.5231	15.0009	14.9608	15.0409	15.3028	14.545	15.0102	15.2271	15.116	14.8696	14.9372	15.3888	14.8653	15.3869	15.0959	14.9747	14.6385	14.7467	15.2631	14.5307	15.1475	15.1549	15.599	15.6985	15.1444	15.1635	15.7693	15.5489	14.4893	15.2187	15.0861	14.7038	14.583	15.0657	15.2055	14.5834	14.9375	15.0917	15.2474
O43399	14.2861	15.223	14.6354	14.7036	14.2608	14.0082	14.3949	13.8763	14.3752	13.8708	14.294	13.5839	14.6825	14.8854	14.317	14.2629	14.669	13.8978	13.573	14.3665	14.3277	14.7877	14.0358	13.3417	14.1233	13.9153	14.3685	14.2411	14.8649	14.0763	14.1029	14.898	15.2395	14.9803	14.8572	13.9907	14.8087	14.5547	14.5653	14.61	12.0325	14.4058	13.8633	14.1501	15.8698	14.9396	15.0121	13.6404	14.4662
O43405	13.8693	14.3746	13.9912	13.5992	14.3153	13.8664	14.1198	13.6386	14.3214	13.8353	13.896	14.345	14.0711	14.6931	14.4801	13.7331	13.4261	13.1065	13.8604	15.4335	14.2167	13.8665	13.8265	14.0455	14.6172	14.0337	14.014	14.568	13.7554	13.6046	13.8028	13.0643	13.5856	13.9335	13.8999	14.0141	14.1946	15.1018	14.1833	14.9416	12.472	13.458	13.8607	13.7462	13.0471	13.8233	14.401	14.4058	13.7667
O43414	16.1974	15.8198	15.8888	15.7063	15.9846	16.2863	15.6375	16.0172	15.9115	16.4258	15.8192	16.4504	15.6733	16.1611	15.5223	16.1087	16.1334	15.1148	16.2107	16.3682	16.5523	15.7951	16.0317	16.2442	16.5398	16.4842	15.4292	16.9701	15.9409	15.5274	16.2383	15.0482	14.8882	15.8666	16.2037	16.4285	15.4091	15.2752	16.5311	16.7079	16.4644	16.5475	15.6904	16.0553	15.7213	16.1669	16.1422	15.8816	15.4503
O43447	13.6658	13.8752	14.2117	13.3596	13.718	13.8322	13.7975	13.4929	13.7735	13.2786	13.9226	13.6602	13.8039	13.8742	13.6083	14.256	14.3503	13.5103	13.5087	13.5471	13.9604	14.3921	13.9216	13.952	13.6908	13.4714	13.7725	13.4674	13.6959	14.0789	14.2827	13.5395	13.989	14.5134	13.8862	13.5086	13.9911	13.6322	13.9558	13.7048	13.6933	13.4019	14.1486	13.9901	13.7365	14.3358	13.5637	14.4337	13.9184
O43464	15.3225	14.9976	13.6368	15.229	15.1147	14.1165	13.6203	14.04	15.4808	14.4504	14.8245	13.883	14.5825	13.8105	13.7771	14.8355	15.4639	15.1373	14.9909	14.0312	14.5147	14.9813	15.0331	13.5222	13.6689	13.9675	15.5499	15.0618	14.0776	14.7306	14.7464	14.3337	14.9824	13.1635	14.0185	14.9465	15.4295	15.5065	15.069	15.3513	14.6606	13.9968	14.6815	14.0553	14.8662	15.2546	13.7303	14.0423	15.4451
O43488	15.6109	13.6593	14.2747	13.8557	13.6165	14.6535	14.3895	15.3314	14.9339	15.5106	14.4541	15.0584	13.5523	14.0678	14.0229	14.4133	14.7175	13.7507	13.7709	12.8681	14.5995	13.467	14.568	14.2683	13.7496	14.0303	13.2139	16.4891	14.8152	13.4625	15.1251	14.4804	14.3404	13.5393	14.2723	15.3007	14.0438	14.9474	15.1795	15.0277	14.6877	14.9587	13.2018	14.5895	13.0661	15.0513	15.316	15.1658	13.9502
O43491	14.1107	13.7376	14.1925	13.714	12.9304	13.6461	13.4725	13.5753	14.7839	13.5522	14.5642	13.2648	13.7349	13.4477	13.7985	14.2184	13.8893	13.6177	13.5716	13.7312	14.6068	14.2399	14.1835	14.2012	12.8866	15.2886	13.1135	13.4756	13.7879	13.8606	13.6701	14.0036	13.5255	14.1221	13.8183	13.9619	13.8986	13.7418	13.6503	14.1774	14.0899	14.7225	13.791	13.9375	14.1538	13.0857	13.7924	13.483	13.2552
O43493	12.1649	11.1488	10.9206	11.0266	11.9939	11.2737	11.1047	12.4627	11.9453	11.2144	10.5313	13.1503	12.1488	11.7901	10.9635	12.1879	12.5072	12.0896	11.3112	10.8655	11.6832	10.7214	11.0975	11.1391	11.9123	12.171	11.0941	11.3496	12.2809	11.2081	11.2604	11.1311	11.1177	11.1701	9.94711	11.5855	11.3142	10.2253	11.7755	13.7924	11.7956	12.6074	10.713	13.0673	12.125	11.112	11.4085	11.1293	10.6729
O43504	15.1513	14.6765	14.7698	14.6184	15.1913	14.2966	15.1002	14.1647	14.1277	14.6115	15.0906	14.6815	14.5622	14.7761	14.9116	14.9149	14.5582	15.3239	14.0973	14.4466	14.7899	15.2578	14.6764	15.1415	14.7309	14.6952	15.7866	13.8702	14.5017	15.4812	14.9574	15.9148	16.2035	14.6135	14.7758	14.7773	14.995	14.9688	14.1402	14.2533	14.9143	14.6323	14.9601	14.8658	15.1358	15.3882	14.3658	14.9115	16.0452
O43581	16.1904	16.9405	16.7202	17.2357	16.2899	16.627	17.6632	16.555	16.1748	17.9393	16.8916	16.4531	16.7222	16.5948	16.2062	15.9165	16.3269	17.9148	16.2317	16.4203	16.7099	16.8656	16.6824	16.6979	16.9064	17.4251	16.8801	17.0069	16.4719	16.6872	16.9764	18.4776	17.5351	17.0854	17.1054	15.9407	16.7458	16.3918	16.5454	16.4623	16.122	17.3435	17.0857	17.6698	16.1388	19.4496	16.889	17.1799	16.7744
O43592	9.92662	10.628	11.7436	11.3974	11.885	11.3384	11.9468	11.4534	10.8229	11.5709	12.4122	10.0864	11.4837	10.9023	12.4374	9.82739	12.7048	11.1171	11.3377	10.6689	11.1144	10.3913	11.7185	10.9028	11.811	11.0159	11.7532	11.3388	11.3272	10.9308	14.1058	13.1509	11.766	11.5555	10.9918	10.5249	10.9899	11.7994	11.5384	11.4092	9.60851	10.7869	11.0113	10.5982	11.8218	13.582	11.5048	11.8804	11.2684
O43598	14.3735	14.8999	14.6785	14.2732	15.2888	14.7109	15.4194	15.3316	14.6542	14.3125	14.5855	14.7207	14.3931	14.6654	15.0468	14.896	15.0773	15.1156	14.6249	15.0119	14.3109	14.4768	14.8941	15.0151	14.8638	14.7033	16.025	14.7174	14.7695	14.7019	14.5466	14.615	15.2519	14.6529	14.471	14.6665	15.5719	15.1705	14.7508	14.4804	15.5001	14.2022	14.8768	14.7613	15.0339	15.0468	14.796	15.7258	14.9879
O43615	12.5301	13.2937	12.7364	13.4234	12.4443	12.6535	12.8795	12.8273	12.2713	13.3371	13.2724	12.8956	12.9723	11.9091	13.1469	12.4724	12.8889	12.3387	12.9917	13.0173	12.9681	12.6149	13.2438	12.4869	12.831	12.6995	13.8758	12.7666	12.86	13.2066	13.4941	12.7923	12.9641	13.3745	12.7113	12.6529	13.0639	13.0763	12.779	12.8993	12.5155	12.7356	13.0109	13.0504	13.4518	12.9605	12.4867	13.2568	13.7151
O43617	13.1006	13.0063	13.6004	12.6042	12.9614	13.0625	13.1242	13.685	13.9631	13.0282	13.5375	13.2275	13.1618	13.8092	13.0748	12.8966	13.2841	13.0433	13.3338	13.3365	13.7389	13.1601	13.6048	13.8298	13.1128	13.4259	13.6322	13.1448	13.3615	13.2973	13.5684	13.5225	13.8337	13.4771	13.0457	13.1966	13.631	13.0002	13.08	13.858	12.6397	13.3484	13.1099	12.9649	12.864	12.8677	13.0272	13.7652	13.162
O43633	12.6479	12.4214	12.3041	11.9087	11.6775	12.2251	11.8136	11.9374	11.6612	11.5811	12.6836	12.5592	12.2576	12.3914	12.2576	13.9407	12.2365	12.0165	12.8573	11.7659	12.2505	12.0769	12.1885	12.4691	12.5092	13.2153	11.5245	12.2303	12.0974	12.8214	11.4201	12.6157	12.6614	12.1318	12.625	12.0307	12.4169	12.4126	11.8667	12.6496	12.3584	12.0017	12.0555	12.8169	12.4613	14.1364	12.0942	13.2393	12.3053
O43660	14.5043	13.0572	13.859	13.6655	13.9617	13.8178	13.807	14.0916	14.0364	13.0117	13.9015	13.8328	14.2557	13.6205	13.8699	14.1971	13.1774	13.0056	13.9029	13.2413	14.8258	13.5312	14.5606	13.7881	13.7274	14.7168	14.0651	13.503	13.4533	14.0655	13.6635	13.6823	14.1913	13.1487	14.7765	14.62	14.8813	13.9855	14.2211	12.6496	14.0414	16.2731	14.3281	13.869	13.6274	13.4851	13.7289	13.7416	14.0433
O43665	13.1606	13.388	13.3767	13.0242	13.4057	13.4005	13.5358	13.5243	13.2699	12.5965	13.7403	12.6806	13.2775	12.1299	13.3538	12.8459	12.9513	12.9104	12.7938	13.1978	12.6362	12.9461	12.7794	13.0433	12.7426	12.7654	13.45	12.6244	13.0957	13.2099	13.2869	13.8501	14.2254	12.8614	13.2075	12.8757	13.7812	13.492	12.4489	13.0847	13.34	13.0405	13.2085	13.2697	13.2594	13.2338	13.7488	13.7402	13.7383
O43670	14.7508	14.7486	14.8361	14.388	14.3903	14.0308	14.7537	14.8891	14.3607	14.3194	15.2921	14.2037	14.3938	14.3308	14.6498	14.32	14.4587	14.6554	14.2414	14.6179	14.4131	14.6231	14.6149	14.3311	14.1265	14.5167	15.1057	14.2505	14.0595	14.9919	14.4407	14.8103	15.1628	15.2014	14.7613	14.296	14.7061	14.5288	14.1404	14.1202	14.8299	13.7757	14.7444	14.6761	14.4049	13.9194	14.0505	14.7771	14.8278
O43674	13.2735	13.9525	13.8593	13.2151	13.2094	13.4732	13.7139	13.6434	12.9053	13.5005	13.4089	13.4842	12.7517	13.7216	13.0331	13.0736	13.2397	13.7068	12.7211	13.2241	13.5036	13.5584	12.9784	13.5149	13.1088	13.0264	13.8354	13.4986	13.0782	13.2221	14.2086	12.9811	13.4515	12.5458	12.7589	13.1038	13.438	12.8666	13.3704	13.0926	12.9962	12.9417	13.8118	13.4044	13.7163	13.0311	13.2068	14.2429	14.7981
O43678	14.7709	14.9023	14.8823	14.578	14.9196	14.7172	14.847	14.6454	14.3549	14.7131	14.4446	14.8961	15.146	14.3332	14.7711	14.4721	14.8371	15.1244	14.3992	14.6907	14.4724	15.0426	14.4647	14.9918	14.7555	14.2983	15.1043	14.7451	14.4715	14.2938	15.0376	14.7206	15.1506	14.4407	15.2881	14.8793	15.2867	15.0139	14.3848	14.7945	14.477	14.4861	14.8043	14.7875	14.6933	14.7177	14.7251	15.3181	15.2269
O43681	13.5326	13.4928	13.8301	13.5966	13.8647	13.8996	13.7273	13.8706	14.2662	14.0468	13.5533	13.8134	13.3223	13.4169	13.405	13.9025	14.4653	13.5226	14.0924	13.5319	14.1262	13.4242	13.8117	13.9091	14.1717	14.5639	13.3781	14.756	13.484	13.2629	13.9093	13.9757	13.3205	14.1272	14.2561	13.9118	13.8459	13.4447	14.4135	14.5985	13.3453	13.7033	13.8885	13.7124	14.0046	14.9975	14.2632	13.5375	13.6199
O43684	14.6901	14.897	15.6488	15.8873	14.8923	14.8749	15.0287	15.2855	16.2635	15.9401	15.2303	16.1994	16.1269	15.9371	15.4119	15.7477	15.7454	14.4706	15.2134	15.7219	15.5403	15.3514	15.5183	14.9284	15.0812	15.2405	14.8449	15.9857	15.3588	15.5053	14.9574	14.7262	14.3023	14.7063	15.0965	15.0853	15.1406	14.7084	16.0189	14.9723	15.1208	16.1463	15.4251	14.9321	16.0307	16.7571	16.0058	15.6094	14.5994
O43692	14.4359	14.1826	14.2861	13.5484	13.5634	14.7086	15.4299	14.2106	14.8577	14.1095	14.9309	14.4104	15.1593	14.9939	14.511	14.7463	15.5207	12.77	13.1065	15.7316	13.3147	13.9394	15.0385	15.0618	15.3089	14.4771	14.7307	15.8492	14.4695	14.2084	14.9232	15.9787	14.6516	14.8071	13.593	14.0391	13.0915	13.7193	14.6156	15.239	15.533	13.6135	15.0247	14.2063	15.2422	14.6836	15.0702	14.6627	15.4171
O43707	16.1208	15.3682	15.5566	15.8941	15.5288	15.5514	15.4208	15.4691	15.3962	15.4967	15.9839	15.7093	15.2563	15.3069	15.4143	16.0453	15.672	15.4629	15.5801	15.8837	15.4111	15.4506	15.9651	15.6641	15.4289	15.513	15.731	15.0344	15.8566	15.6414	15.08	15.806	15.2945	15.3765	15.3199	15.8292	15.0763	16.004	15.4634	16.0668	15.0797	15.6118	15.2605	15.7743	15.2429	15.0512	15.5941	15.0404	14.9941
O43708	14.0286	14.2825	13.7304	14.0289	13.9977	14.5599	14.2807	15.0264	13.7673	14.0072	14.157	13.9021	14.8841	14.2887	14.0187	13.5251	13.8946	14.6098	13.5499	13.7487	14.2374	14.2137	13.919	13.8429	13.648	14.3377	14.8124	14.1699	14.5324	14.0339	14.8183	15.1728	15.2708	13.7675	14.1054	13.817	13.5735	14.2369	14.5479	14.312	14.5747	13.2468	14.5433	14.1181	13.8272	14.8444	13.7537	14.3687	15.658
O43719	14.3543	13.9844	14.3961	14.3735	14.0942	14.0264	13.9928	13.5126	13.8062	13.6797	14.2465	13.6984	14.3419	13.2265	13.772	13.874	14.2041	13.7116	13.7489	13.873	14.1758	14.054	14.067	14.3876	13.2075	14.6196	13.6841	13.9389	13.5447	13.8018	13.6	14.5776	13.8121	14.4439	13.8779	14.2665	14.9519	13.7993	14.0573	13.8045	14.2182	14.5635	13.5008	13.9185	13.3034	15.5292	13.702	13.3867	13.6554
O43739	12.8529	12.7341	13.429	12.2066	14.1825	13.318	12.9177	12.5991	12.7872	12.8945	13.6677	13.4038	13.3403	13.984	13.5134	13.2173	13.972	12.6462	13.3418	14.2224	12.7213	12.5185	12.5929	13.6397	12.4784	13.8535	12.1133	15.1094	13.024	12.1685	14.1938	11.9434	12.4153	12.4697	14.762	14.1017	13.1641	12.1221	13.2171	14.8769	13.9953	13.8195	12.7175	13.4106	12.6435	13.0124	14.0202	14.1141	13.3022
O43747	13.5009	13.9306	13.1885	13.2515	14.6294	13.4684	14.1532	13.3161	13.16	13.8898	13.2797	13.4979	13.6805	13.5994	14.1067	12.6936	13.7009	12.8284	13.6451	12.8395	13.286	13.566	12.9642	13.3807	14.0795	11.1633	14.256	12.122	13.7269	13.0512	14.1837	14.1656	13.8633	13.3104	12.969	12.5894	13.5687	13.8011	13.6943	13.0428	13.4344	12.0048	13.4848	13.3415	13.2865	13.1258	13.2791	14.4286	13.8101
O43752	13.517	13.2912	13.1265	13.7538	12.6283	13.8676	12.2047	13.6785	13.0212	14.0892	13.1106	13.5596	12.082	13.9374	12.8268	13.6106	13.753	12.1242	13.7105	13.6868	13.8361	13.1751	13.1456	14.0385	13.5176	14.0045	13.0548	14.4088	13.1391	12.7815	14.0899	11.7273	11.9967	12.5509	13.5957	14.0801	12.0771	12.0311	14.1613	13.9104	13.3222	13.2638	12.9655	13.3931	13.0124	13.4816	13.6555	13.7433	13.3527
O43760	12.7675	13.504	13.208	13.2629	13.8381	13.1395	14.3521	14.3005	12.2182	13.9024	12.936	13.3519	13.3836	13.4792	13.65	13.3846	12.7422	14.4832	12.9961	13.6225	13.3616	13.6306	12.6583	13.431	13.0709	12.4771	13.9439	13.0252	13.3607	13.6524	14.694	13.7613	14.0105	13.274	13.0951	13.2841	13.9261	13.6328	12.7494	12.2702	12.541	12.7549	14.1195	12.8786	13.2821	13.5735	13.3757	13.8811	14.6798
O43765	15.4418	14.1973	13.5656	15.2032	15.3487	14.7403	14.2303	14.9643	15.5682	14.8648	14.8624	15.0258	15.0624	14.6107	14.4908	15.1196	13.1815	14.8542	15.365	14.9649	15.1295	14.6171	16.1073	14.4341	15.021	14.8636	14.6805	14.5148	14.7254	15.4655	12.6698	13.9459	13.744	14.0582	13.132	14.6012	14.3611	13.6345	14.2296	14.5703	15.385	14.8031	14.6418	14.9686	15.3944	14.4324	14.8223	14.6188	13.5766
O43768	13.4397	14.1417	13.8556	14.3445	13.726	13.8488	14.0798	14.5527	14.0194	14.0285	13.9453	13.7805	14.7806	14.3702	13.9746	14.1767	14.0559	14.2834	14.0067	13.9508	13.9496	14.213	14.7833	14.6758	13.4662	14.15	14.1096	14.4236	13.8858	14.3909	13.3021	14.3638	14.0646	15.6092	13.9636	14.3896	14.3251	13.8774	14.0145	14.0688	14.1975	13.924	13.8815	14.7761	14.2631	15.0479	14.1854	13.5631	14.4544
O43776	14.5211	14.9192	14.651	14.7506	14.093	14.6683	14.2793	14.6561	14.7693	14.6959	14.7395	14.338	14.9289	15.4351	14.7461	14.1149	14.9589	14.6906	14.7306	14.3467	15.148	14.4233	14.9182	14.6045	14.8941	15.006	15.0862	15.7388	15.4169	14.6488	14.7296	14.761	15.3948	15.3784	14.7041	14.4378	14.4342	14.399	14.8735	14.6686	14.729	14.9593	14.6041	14.7827	14.5694	15.2475	14.8493	15.2528	15.0599
O43795	13.5315	13.9834	13.5782	12.8647	13.9197	13.8123	13.8092	13.2507	12.9716	13.7906	12.9953	13.3064	14.0749	13.3495	13.4392	12.7372	14.2093	12.7913	13.6036	13.5741	13.9453	14.5211	13.9583	13.5376	12.9076	13.1195	13.4833	13.3072	13.4583	12.5472	13.1857	13.1201	13.5613	13.2994	14.6063	12.7779	13.2668	13.9656	13.8723	13.3518	12.6618	13.1346	12.9676	13.2807	12.2292	13.8797	13.1373	13.4175	13.6805
O43809	14.9249	15.0266	14.68	14.5316	14.5724	14.4605	14.8099	14.8186	14.3314	14.2114	15.0367	14.5156	15.6087	14.5586	14.6614	14.2475	14.6303	14.6371	14.4322	14.5489	14.3714	14.8392	13.9696	14.5203	14.3867	14.0541	14.9928	14.0285	14.2738	15.0244	14.8102	14.866	15.1114	15.0112	14.589	14.6105	14.7767	14.6031	14.3815	14.5766	14.8216	13.7817	14.936	14.6752	14.548	14.4253	14.2973	15.9021	14.8181
O43813	14.3625	13.5465	13.5394	12.9302	14.5555	14.1755	14.6907	13.7725	13.9752	13.3128	14.9257	13.7484	14.2437	13.5281	14.7543	14.0139	13.7966	14.4201	13.7196	14.6654	14.1414	13.0581	14.136	14.075	13.517	13.7858	14.5835	13.6142	14.2422	13.9745	13.8531	14.8197	14.4663	14.4774	14.4197	14.4942	14.1895	14.4029	14.8394	13.7938	14.4876	14.1744	14.0266	14.7402	14.6664	13.5157	14.0975	14.5857	14.5293
O43815	12.0864	12.6388	12.809	12.5892	12.6311	12.7811	12.5673	12.9477	12.9613	12.5957	12.4259	12.8248	12.9082	12.3635	12.939	11.9425	13.1563	12.3619	13.095	11.9137	13.0197	12.5462	12.6239	12.3006	12.3383	12.6483	12.5149	12.7686	12.475	12.8424	12.8318	13.0085	12.637	12.3923	12.5815	12.2958	12.4763	12.6851	13.1613	12.3488	12.2569	12.84	13.0583	12.5631	11.9304	13.0859	12.5112	14.0865	13.449
O43818	12.2971	13.3645	12.6269	13.1462	12.5263	12.7988	12.9382	12.9038	12.4822	14.2185	12.3915	12.6007	13.9961	12.2209	13.262	12.2993	13.2429	14.2766	11.85	12.1447	12.7366	12.9203	12.8731	13.0567	13.4906	13.8543	13.2235	12.7139	12.9337	13.2415	13.5482	12.7238	12.8975	12.6965	13.0441	12.3547	12.7517	12.9663	13.1554	12.4725	12.6581	13.4295	13.696	12.2924	12.7286	15.8279	12.2586	13.2942	13.4879
O43837	13.1532	13.0715	13.3742	13.3316	13.7086	14.0203	14.1126	13.9305	12.8186	13.7548	13.2401	13.6004	13.7249	12.2962	13.8976	13.7734	12.6063	14.1249	13.6553	13.4152	12.6423	13.399	13.5685	13.3765	13.9513	13.9192	13.6852	12.9868	13.175	13.9526	13.3249	13.7788	13.6417	13.2728	13.8592	13.1103	13.9296	13.9845	12.8551	12.6759	13.3425	12.6786	13.2774	12.8718	13.2005	13.1401	13.4104	14.2527	13.915
O43847	14.9822	15.1284	14.5393	13.9035	14.027	15.1257	14.2523	15.5757	14.2895	14.3195	15.2897	14.6567	14.9308	14.7938	14.0833	15.7606	15.2944	15.5492	15.4539	15.1672	15.5028	14.9596	15.182	15.3917	14.7879	15.7692	15.6755	13.7311	14.7723	13.9643	14.0549	12.5494	15.354	15.2653	15.2519	14.7424	14.2741	14.6825	15.0643	14.7047	14.7859	15.4111	12.9543	15.1144	13.5581	15.5791	13.9322	14.6246	13.3654
O43852	16.0459	15.4917	15.8152	15.2811	16.0055	15.3444	15.1837	15.8418	15.4535	15.1952	15.7939	15.572	15.63	15.2676	15.6288	15.8194	15.0908	15.3117	15.348	15.8762	15.4987	15.6389	15.6152	15.7137	15.2656	15.2226	15.5689	14.9453	15.7515	15.5939	15.2366	15.8491	16.4901	15.3295	15.7859	15.4809	15.2589	15.7273	15.3591	15.4507	15.9703	15.418	15.7822	15.6825	15.4612	15.8941	15.0555	16.2596	15.2813
O43865	9.1765	8.90056	9.36683	10.4457	10.5347	10.0865	10.531	9.71986	9.47422	9.46519	10.2331	9.85685	10.5062	9.92795	10.4431	8.74925	9.52432	9.24395	9.98637	9.99447	9.74612	10.0987	9.56864	8.26414	9.58805	9.58339	9.05384	9.72885	10.7336	9.94642	9.51004	10.8063	9.70677	10.162	11.3926	9.0711	9.64207	10.6276	10.291	10.0406	9.29559	9.30891	11.2505	8.52062	9.15873	11.201	9.43815	10.6647	10.0919
O43920	14.3358	16.1124	16.1139	16.0917	15.2381	14.1675	15.7852	15.1321	15.5661	15.777	15.0671	15.7464	14.8898	15.3977	15.7411	15.2837	14.6889	16.163	15.6809	15.2843	14.1778	15.7043	15.1872	15.291	14.4859	14.6339	15.7336	15.2676	14.7915	14.74	16.1345	15.3709	15.2474	15.8188	15.4888	15.007	15.617	15.2764	15.3133	15.2867	15.8352	15.0038	16.0372	15.7276	15.083	15.1202	15.3498	15.8766	16.5102
O43924	14.6842	14.1194	14.1577	13.9007	14.0287	14.8227	14.0626	14.3333	15.7462	14.2353	14.3567	14.8104	13.9717	14.4968	13.4496	13.4835	14.2932	15.6884	14.0762	14.6954	15.4239	15.5558	14.4343	14.3791	14.155	15.1271	13.7588	15.737	14.2473	13.9573	13.9426	13.3086	14.5003	14.5371	13.9694	14.83	13.5122	13.9704	14.6039	15.2072	13.8363	14.8553	14.3931	14.4482	14.4567	14.4127	14.0838	14.4381	14.2915
O43927	10.7677	10.7931	12.6147	10.6861	10.9067	11.4503	10.9698	11.2885	11.158	10.7315	11.0885	11.0669	11.4557	11.4417	10.9691	11.2236	11.1392	11.5479	11.3738	11.3751	11.8411	11.3021	11.4891	10.6484	10.9073	12.048	10.7004	11.6043	11.4053	10.9092	10.9231	11.9865	11.4131	11.1643	11.6745	11.4783	11.2429	11.0984	11.4201	11.2599	11.0219	11.8967	11.168	11.5654	11.104	11.4031	11.2135	10.7118	11.9705
O43929	9.10173	10.1389	9.8267	10.0808	10.4696	9.49639	10.3223	10.0686	10.8584	10.6185	11.3472	9.80536	10.4973	8.90334	10.3199	8.97552	10.4381	10.5155	9.17971	10.2149	9.8875	10.0716	9.9786	9.55535	10.3179	9.32207	10.4273	11.3865	10.9308	10.3412	10.657	9.53766	9.68249	11.0573	10.0447	9.18038	9.84725	9.37277	10.3094	10.4155	9.83405	8.94795	9.90296	10.2018	10.3062	9.82016	10.0051	8.83512	10.7642
O60216	15.0867	15.1489	15.429	15.2327	14.9188	15.2778	14.9743	15.1234	15.1102	15.0023	15.3029	15.4179	14.5835	15.0611	14.8372	15.2909	15.2491	14.6065	15.1494	14.9191	15.6103	14.7664	14.8325	15.6795	14.8356	15.6711	15.1802	14.4888	15.0141	14.2709	15.2057	15.7845	14.632	15.274	15.1218	15.3715	14.197	14.5103	14.056	15.6933	15.4622	15.4809	14.9206	15.1425	15.2887	14.6044	15.2904	15.0032	14.761
O60220	13.1928	13.8298	13.7627	13.3718	13.1592	13.4742	13.6361	13.6601	13.1622	13.3254	13.7918	13.4521	13.9524	13.5403	13.8451	13.3276	13.4075	14.3242	13.2316	13.8018	13.2611	14.4781	14.1304	13.8582	13.6687	13.8407	15.1988	14.2653	13.6806	14.074	14.3387	13.9057	15.6704	14.2161	14.1673	13.7718	14.669	13.9942	13.58	13.4636	13.432	13.2171	13.2502	13.2492	13.4253	14.2705	13.7842	14.5541	15.2448
O60231	15.3448	14.6727	15.0816	15.0846	15.5538	15.0188	14.5933	15.1837	16.4524	16.3362	15.6251	16.4086	15.2372	15.1169	14.9348	15.9306	15.3137	16.108	15.4089	16.213	15.6668	14.7215	15.85	14.3199	16.1633	15.5567	15.4366	15.0317	14.9758	15.4646	14.707	13.6219	13.9334	15.2278	13.5379	14.4504	14.3351	14.49	16.005	15.249	15.2345	15.3389	15.0011	15.8232	16.4888	15.2523	15.479	15.1071	14.4892
O60234	12.5385	11.8525	12.2128	11.8927	12.116	11.6531	11.3859	11.5127	12.7308	13.0149	12.289	12.2294	11.9678	12.4318	11.9164	11.2259	12.697	12.1185	12.0202	11.5457	12.8818	11.8731	11.0946	12.4138	12.26	12.7786	12.158	11.1627	11.6265	12.005	11.4492	12.527	12.3	12.4485	12.11	12.2163	11.358	12.3464	11.7202	11.5996	11.6501	12.5855	12.289	11.7956	11.9024	12.384	10.98	11.4493	12.6337
O60237	12.3869	11.0388	11.2799	11.5152	11.4564	12.2179	11.0423	11.6623	12.6626	12.1702	11.5347	12.8474	12.4564	11.5094	11.624	11.5063	12.0036	11.2407	12.7946	11.9842	11.237	11.3464	11.0483	10.9487	12.2744	11.9054	10.9106	12.6611	11.961	12.7851	12.007	10.9727	10.571	11.0503	10.3125	10.2442	11.8394	11.0622	12.0316	12.4089	11.7143	11.9442	12.5423	11.7744	11.485	10.8473	11.7861	10.9744	10.8336
O60256	11.8381	14.8468	13.6375	13.7108	12.4563	13.779	11.9928	14.4561	13.9213	13.7777	14.3336	14.2862	13.0667	14.4388	13.6316	14.4995	14.832	13.68	14.0608	14.3929	13.6155	12.2998	13.1122	14.2137	12.9683	14.9249	13.5386	13.9056	14.01	12.8299	13.998	12.5833	14.1888	12.889	12.9223	12.0264	13.4968	13.4385	14.9462	13.0186	14.5708	14.1752	12.7774	14.7647	14.6046	14.604	13.0363	14.4833	14.3584
O60262	15.1004	15.0832	14.675	14.8314	14.3588	14.8002	14.9736	14.833	14.8991	14.7777	14.5606	14.8133	14.5427	13.8619	16.0303	13.8365	14.5342	14.7007	14.9642	14.6529	14.6632	13.6595	14.4613	14.6978	14.9273	14.6391	14.6997	14.3401	14.7367	15.0296	14.8233	14.5357	14.2112	14.9785	14.4617	14.3451	14.7644	13.6694	14.4838	14.7245	15.0179	15.045	15.1227	14.4527	14.417	14.3033	14.7296	15.2257	15.0633
O60264	13.8525	13.5636	14.8253	15.3354	14.1081	14.6034	14.6389	13.7123	15.3551	13.8363	13.5159	14.3577	14.1989	14.431	14.3731	14.3264	14.2582	13.6327	14.3512	14.6493	15.0642	14.8163	14.8468	12.9577	14.4252	15.1718	11.4454	14.3716	14.0893	14.475	13.0706	14.0334	14.178	14.6505	14.6172	13.9542	14.3487	14.6359	13.0971	13.4589	14.5609	14.9102	14.2359	14.3723	15.1495	15.4204	15.3075	13.3334	13.025
O60271	13.6754	13.3619	13.4632	11.8029	13.9141	12.6718	12.8474	12.9331	13.0174	13.2466	13.0653	13.7151	13.0053	13.778	12.6452	12.9269	13.8145	12.8368	13.0233	13.4778	13.3303	13.0245	12.8243	13.3592	12.2113	13.1138	13.2245	14.3287	12.9096	12.6471	13.5127	12.2165	13.4617	13.2517	12.5213	12.5653	13.1954	12.3461	12.4991	13.8426	12.9941	13.101	13.2276	13.0668	13.0286	12.729	12.6637	12.8665	13.5367
O60282	11.5387	10.9145	11.174	11.1838	11.1325	11.2203	11.1161	11.2214	11.079	11.1913	11.1495	11.8312	10.5425	10.25	10.7399	11.5177	10.6661	10.5774	11.5504	11.3921	12.0427	10.3491	10.8531	10.1641	12.164	12.3784	10.5961	11.5287	11.2087	11.5651	10.1714	11.3851	10.9466	11.0957	11.6796	10.9114	11.1748	12.0974	11.8434	11.9723	10.7507	11.5648	11.9336	10.7712	11.046	10.5569	11.0639	11.2326	11.7627
O60306	14.514	13.8235	13.4962	13.9956	14.6562	14.6797	14.8703	13.95	14.2424	14.5624	14.2044	13.8988	13.9569	14.0087	14.309	14.6855	14.4439	14.6571	14.1615	14.3911	13.232	14.164	15.0186	13.9074	14.7615	15.1719	13.0716	14.4953	14.1889	14.4087	13.4286	14.8493	14.5954	14.2866	14.503	14.9507	15.0729	14.0872	15.0136	12.7209	14.2525	14.5252	14.2815	14.3774	14.4522	15.5256	13.5867	14.4877	14.7027
O60313	12.9607	12.9609	12.9071	12.654	13.1497	14.1749	13.6465	13.0087	13.123	12.7833	13.826	13.3671	13.0171	12.7601	13.1496	13.0954	12.7125	12.6818	12.9486	12.5724	12.9167	13.2189	12.3054	14.0704	12.6981	13.2405	13.8449	12.7859	12.672	12.8766	13.1269	13.0192	12.9376	12.7877	13.8106	12.7565	12.9017	12.8227	12.9102	13.1724	13.5262	12.5119	13.8399	12.7658	13.2629	13.0285	13.2373	13.6021	13.7136
O60318	15.8446	14.8852	14.9852	15.3495	15.5082	16.171	14.1691	14.9222	15.6549	15.8671	14.9859	16.0704	13.7824	15.1753	14.8059	15.4303	15.7383	13.4133	15.7073	15.0664	15.5367	13.4042	14.7974	15.5748	16.0419	16.4097	13.6375	17.2185	15.2469	14.1118	14.9299	12.0307	12.202	13.9173	16.0365	16.1753	13.4398	13.8255	16.143	16.276	15.0185	15.6659	14.4177	14.8922	15.0951	15.2821	16.0431	13.8951	14.7201
O60341	11.8188	12.3899	13.0349	11.9288	12.3094	12.6017	12.8553	12.0632	13.0096	12.1503	12.9333	12.1667	12.1711	12.2974	12.631	12.1907	12.5327	12.6129	12.3763	12.5755	12.5408	12.316	12.243	12.5216	12.149	12.3442	12.4257	12.2689	12.4574	12.3405	12.3242	12.2584	12.731	13.0737	11.8981	12.173	12.4013	12.3814	12.5656	12.6862	11.8282	12.8721	12.2688	12.0547	12.9655	11.9781	12.5718	12.9479	12.45
O60343	11.9848	13.4446	13.6454	13.0467	12.5411	13.7523	13.0864	13.3448	12.7871	13.9816	12.8739	13.8223	13.9132	14.0614	12.4257	13.2874	13.519	13.1178	13.0202	14.1775	14.4159	12.6747	13.387	13.505	13.7947	13.871	12.3663	13.3968	14.603	12.9584	13.2016	12.7145	13.4968	13.9092	13.7352	13.7399	13.293	13.3693	14.3338	13.1459	13.1192	14.4786	13.0233	13.9078	12.9976	15.3316	14.7895	13.0573	12.8734
O60437	14.6072	14.1551	14.7081	13.9246	14.6108	14.7083	14.6595	15.3505	14.2232	15.3973	14.134	14.3474	14.4543	14.2329	14.883	14.5965	14.2892	14.2965	14.5142	14.5442	14.2557	14.1969	15.0769	14.0767	15.2297	15.2198	14.0284	14.2224	14.4509	14.3369	14.6995	14.7114	15.0863	13.8131	14.1329	14.9236	14.3666	15.347	15.3054	15.9135	15.1239	14.7509	13.7276	14.1554	14.6063	14.7947	13.8168	14.6811	13.9449
O60447	12.4026	12.4738	13.0161	12.5293	12.8065	13.2883	12.0366	12.3235	12.4514	11.8924	12.452	12.9294	13.0887	13.0471	12.534	12.6923	13.143	11.6695	12.6155	12.5993	13.8063	12.6655	12.0087	13.3267	12.3563	13.4173	12.7976	14.1233	13.3469	13.0223	12.6387	12.1851	12.5355	13.3724	12.7543	13.3509	12.1786	11.4898	13.1024	13.4876	12.5899	13.9302	11.761	12.8533	13.3261	12.6807	13.0913	11.8599	12.1808
O60493	16.295	15.8716	15.303	15.7179	16.4679	16.5425	15.3762	16.4457	16.0962	16.0784	15.4979	16.3172	15.051	15.8666	15.3537	16.2945	15.0653	15.7985	15.6986	15.4521	16.1938	15.4272	15.6927	16.452	15.5837	16.2301	15.5828	16.6865	15.8058	15.9549	15.9379	15.6946	15.6275	15.6591	15.7342	15.7994	15.6917	15.1799	16.5557	16.1093	16.0486	15.8568	15.9007	15.0377	15.1236	16.1012	15.3639	16.2546	16.0834
O60502	10.6562	11.6817	12.5304	10.6286	11.1792	12.2798	10.2984	11.0502	10.7387	11.0142	11.4844	10.5201	13.7692	10.4823	11.8037	12.1088	11.6809	12.5851	12.7541	12.0073	11.3055	12.4166	11.2251	13.1294	10.2243	12.0694	10.9508	11.3805	11.8773	10.5582	10.1918	12.3066	12.6013	12.4962	11.4032	10.9681	11.4526	10.9066	10.7619	11.3993	9.59835	11.6079	11.6448	11.7327	11.5379	10.8761	12.3875	13.8312	13.1326
O60504	13.8363	13.7308	13.3493	12.7899	13.081	13.2936	13.4448	13.31	13.9218	13.1378	13.0425	13.1282	13.4957	13.3539	13.1637	13.811	13.4664	12.9074	13.3325	13.174	14.1314	13.426	13.6316	13.6034	13.2008	13.1008	13.2018	14.1868	13.2968	13.4754	13.2454	13.7011	13.2827	13.3451	13.0698	13.4103	13.315	13.0741	13.0452	13.7661	13.3416	13.828	13.3196	12.6982	13.2887	13.3156	13.4521	12.9833	13.3331
O60506	14.5903	14.6763	14.4229	14.1623	14.2552	13.9071	14.018	14.5341	14.4656	13.4636	14.7635	13.9838	15.4302	14.1948	14.3533	14.0673	12.7607	13.5334	13.6194	14.021	14.5991	14.0838	14.2046	13.9717	13.7111	13.8154	14.4227	14.1207	14.1465	14.9393	13.5093	14.326	13.9577	14.707	14.3819	14.0666	14.6571	14.0181	14.2725	14.3008	14.2911	13.5506	14.8634	14.3591	14.7465	14.5563	13.8715	14.5053	14.9971
O60524	12.8741	12.6172	11.6741	14.5458	12.5532	12.0252	11.8214	11.812	12.298	12.2364	14.0541	11.36	12.3173	11.9509	11.3472	11.8444	11.9456	11.5932	11.8765	12.2857	12.247	14.6268	11.7669	12.5105	11.9784	11.8763	12.2419	12.7323	11.3312	12.5927	12.5423	11.6479	14.8158	11.9715	12.4585	11.657	12.4769	11.6845	12.3309	12.3502	12.1982	12.142	11.8702	12.2552	11.8987	12.5185	12.2609	12.2175	12.3196
O60547	13.5864	14.0775	13.626	13.0181	13.1006	13.6051	14.1673	13.8802	13.6251	13.8812	13.508	14.0628	14.2448	13.8709	13.7943	14.0101	14.4312	13.7957	13.3886	13.6854	13.7442	13.8318	13.5352	14.1975	14.2696	13.4899	14.0786	14.2575	14.3719	13.5679	13.786	14.3144	14.1303	13.7586	13.5396	13.4657	15.3645	13.8666	13.4264	13.6201	13.798	13.923	14.32	13.5513	13.4371	13.9719	13.2034	14.8294	14.5927
O60610	14.9939	14.3768	15.2307	14.815	15.2565	14.4212	14.7986	15.7047	14.7307	16.2444	14.6778	14.915	14.7654	15.2142	14.8953	15.3929	15.1883	15.0331	14.8484	14.7287	14.995	14.8606	15.3696	14.3917	15.1342	15.8096	15.3662	15.7452	15.0838	14.7761	15.1483	14.4556	15.0497	15.0977	14.6502	15.4146	14.606	16.2044	14.8074	15.2007	15.7152	13.7378	14.9432	14.8299	15.1725	15.0022	16.055	15.28	14.956
O60635	12.5269	13.4861	13.0775	13.586	13.5378	15.6872	13.1112	13.0556	13.4127	13.2771	13.3184	13.347	13.37	14.5654	14.0197	13.1928	14.1312	14.5492	13.5443	13.7206	13.5353	13.1565	13.2533	14.4726	13.615	14.1687	13.3387	13.5588	13.9706	12.9403	13.9122	13.7204	13.2932	13.8616	13.4871	13.6448	13.6033	14.0916	13.35	13.5898	12.289	13.039	13.1399	14.1884	12.7704	13.1211	13.8417	13.2572	13.4243
O60645	12.8938	13.1252	11.9824	12.6518	12.3258	12.3644	12.4018	12.3493	12.7232	13.125	12.0915	12.2693	15.1217	12.5236	12.9974	12.3447	12.24	11.7006	12.0587	12.876	12.5789	13.4143	13.3942	12.789	12.1945	12.0544	12.22	13.3658	12.6014	12.7179	12.5676	11.9037	12.8632	12.3096	12.8545	12.5083	12.4739	13.0851	14.7166	14.4518	12.4721	13.4213	12.3737	13.3252	12.5237	12.2566	12.0467	13.1363	12.6493
O60662	12.6569	12.4488	11.9296	12.3862	12.2754	12.638	12.4251	12.5359	12.3229	12.1072	13.5771	12.4288	13.4049	12.8576	12.4626	12.0839	12.8238	12.5687	12.6809	12.233	13.6083	13.2046	12.1215	13.6676	12.4051	13.6844	13.5751	13.8337	12.7457	12.6261	12.602	12.6198	12.5132	13.4704	13.6613	12.5932	12.7739	12.5367	12.5186	12.2856	12.486	13.8751	12.2445	12.4766	13.3099	13.0309	12.6355	12.8526	12.5711
O60664	14.3005	14.9769	14.6359	14.5992	14.755	14.9547	14.606	14.863	14.576	14.0331	14.0482	14.591	14.5911	14.6926	14.8818	14.5525	14.9393	14.5608	14.7209	15.0481	14.5637	15.0484	14.6557	14.746	14.5374	13.9836	14.8167	14.4816	14.6777	14.7419	14.4537	14.6187	14.6989	14.8437	14.5363	14.8283	14.7347	14.9138	14.6234	15.0667	15.1108	14.2244	14.7615	14.7631	14.7582	14.7473	14.5989	15.0099	14.8865
O60683	13.0371	14.0622	15.9515	13.4777	13.932	13.2431	14.9771	12.5179	13.5617	13.3521	13.6626	12.9666	14.8485	14.3696	12.9965	13.5348	13.1123	12.9191	12.9892	14.0166	14.6795	13.5397	13.5	14.1711	13.1426	14.5493	13.366	13.8905	14.6264	13.8688	13.4833	13.3929	13.8242	13.7415	14.1296	13.6356	13.7977	14.016	14.3266	15.3336	13.9431	15.049	13.829	15.2841	13.7938	13.8429	13.1839	14.589	14.2171
O60701	15.8723	16.2393	15.1817	15.0486	14.7164	14.3336	15.511	14.6995	14.7378	14.8447	15.7318	15.1664	16.4337	15.0864	14.9299	14.6425	14.8884	15.5258	14.8326	15.0434	15.2701	14.8732	15.8074	15.0822	14.9246	15.0975	16.0075	15.0957	14.6861	15.8301	15.3617	15.157	15.9799	15.2437	14.6847	14.9519	14.8851	14.1921	14.6081	15.2473	15.8386	15.5757	15.4433	15.7871	14.7347	14.6739	14.8519	15.5505	16.1844
O60711	17.7753	17.1368	17.1083	17.4811	17.5194	17.6027	16.8647	17.2615	17.2663	17.7061	16.9836	17.9001	16.4173	17.5762	16.9109	17.9978	17.7108	16.3589	17.6955	17.5468	17.4712	16.9242	17.4612	17.4954	17.6718	17.2975	16.8343	18.1842	17.2433	16.8005	17.6547	15.5339	15.5653	16.8781	17.1805	17.7065	16.0409	16.6456	17.8367	17.7496	17.8281	17.2085	16.8961	17.3376	16.9448	17.3543	17.6696	16.7102	16.3693
O60716	14.7434	14.926	14.7873	15.1501	14.7112	14.8624	14.6423	14.6539	14.8381	14.8495	14.9199	14.966	15.3801	15.2131	14.5875	14.9627	15.1654	14.8907	14.9393	15.2374	15.2887	15.0118	14.7103	14.8983	14.7387	15.1287	14.8632	14.9723	14.7749	15.0296	15.3319	14.4832	15.1142	15.3198	15.126	15.0697	14.6987	14.8541	15.3613	14.4072	14.9532	15.052	14.5928	14.7493	14.5953	15.4331	15.0162	15.1738	14.8381
O60749	13.0282	12.472	13.0857	12.9102	12.4657	12.9049	12.4594	12.8987	13.076	13.3106	12.7979	12.9231	12.4239	12.5041	12.7536	12.9147	12.6015	12.8845	12.511	12.8388	13.1278	13.1006	12.8457	12.9575	12.6116	13.756	13.0891	12.1416	12.8269	12.4137	12.7184	13.3194	13.3439	13.5608	12.8155	12.7652	12.6438	13.0629	13.163	12.9101	13.007	13.0864	12.7589	12.9524	12.9408	12.5663	12.8073	12.5111	13.5766
O60762	10.7303	11.1559	10.7186	10.2916	10.906	10.8127	10.4461	11.1506	11.3335	11.0441	11.7878	9.8745	10.7324	11.0188	11.57	10.5757	11.6646	11.0887	11.4525	10.0504	10.095	10.7137	11.0559	9.90577	10.964	10.4986	12.2306	9.99693	11.4268	11.1343	11.6852	12.0655	11.5692	11.0133	10.0413	9.72421	11.5426	10.7002	10.4954	11.9135	10.6762	10.0636	11.857	11.6029	11.2885	11.9456	10.6077	12.0922	11.3067
O60763	15.1227	15.4672	15.7753	15.3267	15.1022	15.1185	15.0787	14.9397	15.2977	15.1862	15.1173	15.3468	15.5233	15.1893	15.2074	14.9787	15.4038	15.1536	15.4022	14.9886	15.457	14.7182	15.0346	15.3645	15.5117	15.3106	15.3235	15.0784	15.2471	15.1863	15.0741	14.8607	14.7014	15.3732	15.4183	14.8609	15.4227	15.2491	15.3355	15.2817	14.9831	15.5682	15.269	15.5379	15.311	14.7986	15.394	15.8929	15.0498
O60783	11.8354	12.73	12.8762	12.482	11.955	12.3853	13.0838	12.8222	12.3017	12.373	13.2148	11.7878	12.4727	12.3144	13.0717	12.1001	12.853	12.7642	12.6775	11.9532	12.5541	12.4737	12.4574	12.4826	12.3495	11.9835	13.1293	12.8007	12.2589	12.0993	12.7998	12.6261	13.1237	12.9889	12.424	11.7868	12.898	13.086	12.3068	12.5699	11.9948	11.8015	13.2693	12.3525	12.2093	12.1106	11.7164	11.949	13.3356
O60784	14.5379	14.5007	13.779	13.6615	14.324	14.3327	14.4787	13.8209	13.8757	13.8227	13.9082	13.8341	13.8441	14.2874	14.6635	13.4134	14.5267	14.9683	13.7224	14.2964	13.9865	14.0741	13.4286	13.6516	13.9808	13.767	14.652	13.7807	14.2421	13.9636	14.7499	14.8792	14.56	14.0821	14.8107	13.945	14.3814	14.4437	14.0029	14.2969	13.5136	13.9884	14.1646	13.6803	13.6874	14.2682	14.0043	13.9988	15.2028
O60812	16.1	16.6417	16.0851	15.7501	15.8996	15.6042	16.5779	16.156	15.7171	15.4647	16.2906	15.5481	16.2956	15.635	16.1525	15.5943	15.881	16.1548	15.6645	15.7559	15.5087	16.2779	16.0361	15.8496	15.5242	15.3105	15.9642	14.7591	15.6133	16.6713	16.0033	16.3373	16.5275	16.1752	15.8725	15.6655	15.919	16.3859	15.3582	15.6086	16.1704	15.0034	16.5617	16.1139	15.9907	15.5638	15.5931	17.2889	16.4385
O60825	11.9155	12.0535	11.6588	10.849	11.5104	10.7487	11.3666	11.21	11.6668	11.5982	11.2262	11.4908	11.0941	10.8444	11.5078	11.1666	11.0154	12.1013	11.437	11.6469	11.4377	11.8787	11.012	11.0142	10.7089	11.1992	11.6438	12.1655	11.2397	10.9623	11.3184	11.3023	11.9522	11.1449	11.4155	11.1462	11.233	10.4018	11.4941	11.8603	11.6131	11.8205	11.488	11.7373	11.1612	11.6213	11.7368	10.9127	11.9723
O60826	13.3265	14.2533	13.3798	12.2444	13.2005	13.0571	13.1405	13.4612	13.4586	13.8529	12.5559	13.3026	15.7913	14.0675	12.7972	13.5088	13.6912	13.0158	12.9599	13.5464	14.0241	12.7515	12.89	14.5996	12.7831	13.5717	12.7405	14.2192	12.9856	13.1187	13.7528	12.2237	13.1048	13.2311	12.8255	13.9208	13.263	15.0656	13.6558	13.8723	13.1042	14.5068	13.3425	14.1302	12.641	13.4201	13.4148	13.6944	12.7181
O60828	14.4986	14.8821	15.34	14.6978	14.6707	14.1063	14.5966	14.9913	15.1498	14.0336	15.1018	15.4693	15.2531	14.9732	13.7548	14.1005	14.5139	14.7187	14.7459	15.5475	14.9049	14.9178	14.4533	14.5259	14.2825	15.8666	14.4065	14.6243	15.5504	14.6282	15.0864	14.2748	14.7799	15.0845	15.3996	14.6658	14.693	14.4826	14.3524	14.6912	13.9559	15.8984	14.4103	15.3794	14.4519	14.2083	15.7903	15.2114	14.3867
O60831	12.9933	13.2615	13.3698	12.9118	13.3829	13.2258	13.2089	13.8725	13.2738	13.5638	13.5967	13.5228	13.8852	13.1866	13.2495	13.2739	13.1145	13.1926	12.9091	13.4226	13.4306	13.8746	13.2245	13.5031	13.4837	13.0222	12.8035	13.0848	13.087	13.2568	14.0865	13.0498	13.4849	13.6824	13.5407	13.0123	13.0037	13.5558	13.0733	12.9408	13.7601	13.4033	13.2837	13.6006	13.2302	13.5295	13.5562	14.0603	13.3291
O60832	13.781	13.5254	13.1276	13.4326	13.4855	13.457	14.0356	13.8827	13.2472	12.8626	13.778	12.8821	14.6729	13.7899	14.1256	13.3293	13.6491	14.4507	13.2574	13.0345	13.0625	13.8501	13.6454	13.2331	12.7628	13.377	13.6123	12.6788	13.5872	14.2802	12.9479	13.8663	13.8729	13.7487	13.9468	13.0205	14.1575	13.989	12.5331	12.6449	14.3463	12.6783	14.0414	13.3182	13.3504	12.806	12.6569	14.1412	13.9961
O60841	12.9792	13.099	13.5335	13.4069	13.3747	13.2428	13.4545	13.2365	13.7253	12.7783	13.403	13.1297	14.3752	12.9271	13.5012	13.6716	13.1917	13.9479	12.9414	13.6479	12.9898	13.2733	13.8006	13.4691	13.3973	13.6343	13.7305	13.6201	13.6636	13.3946	13.3835	12.8258	12.712	13.3371	12.9608	13.4923	13.7482	13.4323	13.1023	13.5662	13.4987	13.6032	13.4356	13.5645	13.7226	13.5669	13.3229	13.9245	13.3511
O60869	13.7339	13.2286	13.7397	13.437	13.3408	12.9707	13.252	13.7564	13.7253	14.1304	14.0677	13.579	13.3511	13.6101	13.5578	13.8581	13.3861	14.7886	13.3284	13.6112	13.7833	14.0668	13.7885	13.645	13.152	13.8825	14.6762	13.4069	13.1453	13.5219	13.6879	12.8912	14.383	13.9457	13.7088	13.7315	13.6799	13.8381	13.5418	13.3425	13.7078	13.6388	12.8103	13.5319	13.6844	13.219	13.2457	13.7636	13.1696
O60879	12.0004	11.9483	12.6475	12.6792	12.0147	11.8609	12.0756	11.6379	12.3464	12.6434	12.2097	12.1819	12.7982	13.5913	13.268	12.2633	11.9933	12.1968	11.5725	11.6838	11.7908	13.0725	13.4834	11.6221	11.7826	12.9653	12.2059	12.0431	11.9741	13.1508	12.0652	12.4359	14.2867	12.0046	12.0417	13.7166	12.0549	12.0795	12.299	11.2554	14.1225	14.1081	12.834	12.3927	11.489	11.7412	11.1654	12.8558	12.1152
O60884	12.4277	13.4759	13.5601	12.912	13.4388	13.296	14.1566	13.4269	12.6748	13.7211	13.8676	13.4483	12.6132	13.4893	12.6042	12.8414	12.6703	13.7863	12.8939	13.0156	12.7884	13.647	13.8791	14.1366	13.3415	14.5773	13.4833	11.4313	12.4269	13.354	13.6152	13.7483	13.5624	12.8539	12.2809	13.773	13.8998	13.2265	14.7675	13.6468	13.9761	13.5015	12.0218	13.8502	11.1497	14.2218	13.2855	11.801	12.9827
O60888	13.594	13.5118	13.6231	13.7126	13.7037	13.4899	13.4755	13.0576	13.1975	14.2668	13.4103	13.6247	13.6018	13.3081	13.4429	13.7179	13.3453	13.3693	13.4978	13.752	14.2566	13.7987	13.9054	14.4894	13.8499	13.2233	13.4921	14.6494	13.8792	13.4952	13.4597	13.6548	14.3385	13.8795	13.8999	13.4706	13.8275	12.7784	13.9396	14.4453	14.3706	14.2679	14.0706	12.7181	13.51	14.9774	13.4452	13.401	13.6565
O60890	12.3954	12.5622	12.4666	13.8152	12.1253	12.1972	13.017	11.9449	12.114	12.2702	13.0112	12.5799	12.3333	12.5043	12.3307	11.3275	12.4484	12.2473	12.2828	12.7719	13.1477	12.4222	12.7196	12.898	12.2455	13.2092	12.4061	13.0263	12.3191	12.4555	12.3958	13.1087	12.5866	12.7106	12.9075	12.5185	12.4462	11.9221	11.7169	12.8823	11.6939	13.3285	12.3369	12.4201	11.83	12.2955	12.7409	12.4969	12.443
O60925	13.0213	12.5722	13.1642	12.8018	11.74	12.1216	12.8118	12.933	12.4731	12.2756	13.0252	12.5455	12.7015	12.7799	12.9668	12.4507	12.8989	12.434	12.4138	12.8139	13.0565	12.9801	12.8594	13.1754	12.8305	12.7578	13.4326	13.9642	12.6532	13.1353	12.3937	12.9422	13.7424	13.0766	13.0913	12.8542	12.8332	13.2033	11.5418	12.5173	12.4399	12.2805	13.0196	12.9935	12.5606	12.3906	12.6934	13.3729	13.24
O60927	14.5047	13.5308	13.5243	14.189	13.9044	14.1832	14.0151	12.6757	14.6977	13.8682	14.1056	14.7308	13.9689	13.5972	13.1272	14.0504	13.1	14.3751	14.4957	13.9806	14.0166	13.6131	13.3779	13.186	13.8897	12.9563	13.6467	13.0182	14.0575	14.5473	12.5324	12.2573	12.8536	13.7109	13.1842	13.6106	12.8259	14.0409	14.4718	13.5018	12.7008	14.5046	14.0967	13.8667	14.0019	12.384	14.1269	13.0702	12.7363
O60934	12.6704	12.4258	12.9108	12.6553	12.178	13.0165	13.3743	12.379	13.5282	12.3577	12.8997	12.2695	12.1963	13.0752	12.7501	12.6905	12.2365	12.6896	12.4074	13.8058	12.5374	12.7499	13.0051	12.9409	12.4608	12.9938	12.0532	13.5381	12.8136	13.5439	12.6406	13.6776	13.6778	12.2979	12.6183	11.9989	12.5932	13.2972	12.5156	13.1816	13.1327	12.9134	12.7152	12.6236	12.4886	13.382	11.9059	13.3618	13.0748
O60936	11.8094	12.8149	12.7037	12.0835	12.2938	12.5232	12.4119	12.8348	12.7046	12.591	12.7536	12.6384	12.7652	12.6484	12.5549	13.1892	12.0664	12.2522	12.0392	12.4337	12.639	13.057	12.4441	12.5728	12.6441	13.3462	12.3706	13.0972	12.1804	12.5667	13.3798	12.8393	13.0649	12.995	12.8459	12.8128	13.2341	12.3023	12.7543	12.3025	12.4886	12.6881	12.591	12.1919	12.5646	12.6756	12.7474	12.4562	12.8233
O60941	14.549	14.9426	16.1718	14.6606	14.7776	14.7268	14.629	14.6622	14.6694	14.7294	16.2893	14.8518	15.5803	15.1701	15.0428	14.5971	15.0305	14.3821	14.5183	14.8935	16.771	15.2695	14.3523	16.2789	14.8061	15.9357	14.6219	14.7474	15.2792	14.7763	15.3109	14.3275	15.6134	16.2256	17.0774	15.8763	15.17	14.7734	14.8962	16.1398	14.4935	17.0277	14.5635	15.1495	14.6689	14.8796	14.8089	14.6431	14.5313
O75038	15.2372	13.0785	13.2283	15.0526	15.2722	14.4749	14.4988	13.8747	15.651	14.386	14.4916	14.3425	15.4821	13.612	14.4866	15.5406	13.2923	15.6482	15.0181	14.7911	14.1753	14.1449	13.6153	13.5833	14.5743	12.7523	11.9162	12.2864	14.7363	15.3136	11.6431	12.4148	12.6653	14.0385	13.0912	14.4567	13.0991	14.5424	14.1302	14.222	13.4335	14.9611	14.6151	14.0652	14.2928	13.8558	14.6485	14.2587	12.3822
O75083	16.782	17.0596	16.9553	16.893	16.7251	16.7753	16.6769	16.8038	16.6098	16.7373	16.3036	16.7846	16.5522	17.0961	16.6087	16.8065	17.2723	16.4171	16.8401	16.9586	16.7498	16.7041	16.8529	17.1367	16.6476	16.3806	16.8621	17.4332	16.7709	16.5215	16.9429	16.862	16.2407	16.6178	16.8216	16.7762	16.2148	16.6128	16.925	17.3101	17.0274	16.4671	16.7762	16.8019	16.7534	16.7418	16.9266	16.2351	16.3331
O75110	12.2781	12.8489	12.9373	13.7541	13.0302	13.1349	14.2844	13.1317	12.9801	13.7284	12.852	14.062	12.6337	13.2441	13.4848	12.3777	13.5664	14.4858	14.3028	12.7682	13.3947	13.2443	13.1074	13.0572	13.7184	14.9487	14.1273	13.0073	14.0053	13.3301	13.8018	15.4332	13.7924	12.962	13.3547	13.8648	13.4541	13.8206	12.9853	13.7609	12.1633	13.1889	13.4606	12.8082	13.785	16.6242	13.2505	13.6975	14.211
O75112	14.3072	14.0545	16.5359	14.1293	14.014	14.8475	13.7835	13.6447	14.7333	13.9557	13.9187	15.1643	15.8987	14.7266	13.8543	14.9353	14.5016	12.7821	14.43	14.7368	15.1095	13.5465	14.2934	14.9914	14.9721	14.3357	13.349	15.5979	14.5901	13.6889	14.0843	13.4808	12.6847	13.5529	14.6657	14.6246	13.1991	12.8239	14.9337	14.5097	14.1778	15.6392	13.6575	14.1126	14.586	14.6941	14.2712	13.6163	13.7045
O75116	13.527	13.5015	13.6128	13.6581	13.2869	13.8483	12.9772	13.485	12.9102	13.728	13.6783	13.6106	14.0037	13.6439	13.0815	13.3227	13.781	13.2225	12.8891	13.9151	13.8043	13.2785	13.584	14.1823	13.485	13.661	13.2625	14.1205	13.5901	12.8195	13.7478	13.4173	13.1555	13.4893	13.548	13.9807	13.1386	13.3774	13.9349	13.7041	13.0069	13.8261	13.0526	13.6425	13.3379	13.4535	13.4578	12.6566	12.5535
O75122	14.6556	15.8222	14.4239	15.3701	14.5435	14.9874	13.5756	15.0867	13.6569	15.0424	14.1483	14.7081	14.389	15.533	13.4936	14.7502	14.3627	13.7611	14.3366	14.8947	15.533	15.462	14.911	15.5181	14.6828	14.7488	14.9726	14.2326	14.9825	14.5023	14.4488	14.7537	15.6827	16.0771	12.8994	15.284	15.1122	14.5598	14.3264	14.2398	13.5275	15.5398	13.0895	15.9384	14.4927	15.6526	14.8755	14.3563	13.8301
O75128	13.983	13.4388	13.836	13.7014	13.5578	13.7115	13.4341	13.1486	13.2794	13.6158	13.2867	13.617	13.4096	13.2169	13.3809	13.6873	13.5674	13.6974	13.0022	13.848	13.5567	13.3859	13.3168	14.0687	13.7478	13.3413	13.3115	12.9274	13.8313	13.7758	13.8425	13.3008	13.5644	13.1512	13.5336	13.6018	13.48	13.5294	13.1741	13.5073	13.5559	13.2652	13.7465	13.2431	13.2942	13.9866	13.3732	13.9126	13.6315
O75131	11.9585	12.9517	13.2634	11.7676	12.3433	13.167	12.7391	12.5203	13.1878	12.7777	13.3015	12.4667	13.0732	13.623	12.1908	12.8903	11.596	14.6659	13.1981	12.2086	13.0894	13.2866	12.8794	13.0368	12.1747	12.1247	11.8474	13.3844	13.1021	12.1961	13.1227	13.0504	13.0225	12.3645	12.9274	12.3607	13.5244	13.4513	13.1683	12.7155	13.2896	13.75	13.2221	13.2668	12.618	12.2052	13.3968	12.9004	12.9712
O75146	14.1935	13.6337	13.9543	14.3758	14.2067	14.1121	13.77	14.0877	13.6327	13.7654	13.6609	14.2007	14.2217	14.3289	13.8813	13.5321	14.6356	13.6501	14.3715	14.4971	14.5185	14.1221	14.2072	14.1998	13.8532	14.6734	14.0325	15.3349	14.0749	13.8566	14.1074	13.539	13.6348	14.0547	14.143	14.3219	13.8539	13.8074	14.4657	14.613	14.1003	14.0734	14.1142	14.2326	13.915	15.0277	14.2096	14.3928	13.7538
O75150	13.9689	13.6348	13.6132	13.6371	13.8135	13.7902	13.9588	13.2136	14.8327	12.8768	14.1744	14.3535	14.2129	13.6799	13.8038	14.9683	13.8638	14.5479	14.2176	12.9612	14.3969	14.1318	13.556	13.8208	13.713	13.4831	13.7746	13.8699	13.7598	14.1269	13.0229	13.41	13.1199	13.7483	13.609	13.6842	13.6195	13.3308	13.357	14.3232	13.5303	14.1131	13.4544	13.8296	14.7571	13.6218	13.557	12.8028	13.2677
O75152	12.7924	13.5771	13.3526	14.1046	13.802	12.9354	14.8198	12.9158	13.8222	15.3331	13.3245	12.9567	13.3544	13.7793	12.8084	13.233	13.3253	15.3829	13.3856	12.7444	13.1277	12.7429	14.168	13.5618	14.4825	12.9736	14.3267	13.6925	13.4386	13.3757	14.2361	16.1188	14.8439	13.3438	14.2911	12.7162	13.8659	13.2458	14.2136	12.3281	13.3883	13.3222	14.2871	12.7893	13.0335	17.0542	13.4724	14.2525	13.5852
O75153	11.4697	12.8008	11.8998	11.8596	11.6973	11.748	12.1168	12.4066	11.3767	12.2503	11.8592	11.7416	12.0626	12.6731	12.0916	12.0313	11.7927	11.6375	11.1075	11.5279	12.048	12.0768	11.2601	11.8237	11.0232	11.4908	12.2569	11.8867	11.5814	11.5589	12.0721	12.3593	10.9773	12.0906	11.6314	11.9616	11.7054	12.3349	11.5496	11.8431	11.0754	12.3109	11.4843	12.0657	12.1832	13.1755	11.4538	11.4248	12.728
O75165	15.1694	15.938	15.9031	15.9531	15.331	16.152	15.751	15.5219	15.6982	15.5638	15.1721	15.4312	16.068	15.7326	15.4299	15.1676	15.8947	15.8026	15.7698	16.1988	14.9483	15.458	15.8912	15.5763	14.8534	14.8803	15.6957	15.5164	15.5607	15.6612	16.2635	15.8381	15.8518	15.636	15.4742	16.0167	14.966	16.0862	15.1176	15.4376	14.7542	15.3356	15.6401	15.813	15.1597	15.4079	15.7801	15.9835	15.7044
O75170	12.5229	12.1481	12.1492	11.9421	12.64	11.4164	11.899	11.6318	11.9667	12.9205	11.9355	11.4522	12.5326	11.5403	12.304	12.6878	11.8525	11.9656	11.4564	12.2384	12.1887	11.6742	11.7706	11.4137	11.553	11.0949	12.2609	11.8094	12.0869	12.5496	11.8286	11.8037	12.0939	11.8665	12.2057	11.7189	12.0603	12.4202	11.4935	11.8952	12.8034	11.9699	12.065	11.7728	11.9022	12.3255	12.006	11.9834	11.9687
O75175	12.4278	12.2681	12.3566	12.7963	12.7107	12.3919	12.4589	12.0931	12.917	12.4952	12.6429	12.0133	13.0791	12.8542	12.5632	12.4655	12.5188	12.5724	12.2406	12.0022	12.3547	12.7279	12.821	12.5589	11.9529	13.1836	12.7478	13.2187	12.2352	12.9991	13.5878	13.076	12.3383	13.1719	12.8611	12.3637	12.8081	12.5793	12.7064	12.3939	12.3095	12.4312	12.8817	12.5562	12.6271	12.9086	12.3181	12.7187	12.7635
O75191	13.0794	12.736	12.0142	12.3222	13.3954	13.108	12.7292	12.878	13.2136	12.8917	13.227	12.3279	12.6362	13.0651	12.9386	13.0583	13.6399	13.7701	12.7915	12.7206	13.3325	13.128	12.8276	13.5596	13.3578	12.9143	13.6947	15.0587	12.8601	13.1799	13.0108	13.0698	13.2293	11.4622	13.3447	12.2327	13.0882	12.9627	12.8441	13.5235	12.9954	13.6468	12.963	13.1268	12.5435	13.9195	12.8047	14.257	13.6509
O75208	9.81853	11.6482	11.1376	11.0636	10.8397	11.0106	11.4327	10.6566	11.2743	11.087	10.3525	10.854	11.9033	10.1265	11.5272	10.1888	10.6451	11.4156	11.1796	10.4114	10.7808	10.9305	11.1677	10.7621	10.1177	9.9682	10.854	11.4632	10.6595	10.8016	11.143	11.0737	11.4721	11.2422	11.3442	9.36883	10.6651	11.3478	10.1806	10.8738	10.6774	11.6539	11.5098	12.0339	11.1909	10.8486	10.0144	11.2632	12.0068
O75223	13.2496	12.3673	13.1665	12.8972	13.074	13.7837	12.9563	13.1481	12.6542	13.3195	12.9866	13.2263	13.2502	13.2449	12.5984	13.2287	12.863	13.8921	12.7107	13.7059	13.5683	13.3917	13.2635	13.3032	13.5526	13.3974	12.4757	14.3936	13.0916	13.5868	12.8931	13.1561	13.8852	12.8285	12.7422	12.6214	13.8485	12.4348	14.4642	12.5966	13.6787	13.1471	13.2504	12.9221	12.6718	16.4564	12.8874	13.2087	13.2366
O75251	11.8568	12.503	11.7102	11.5757	12.3797	12.3579	12.3204	11.9119	11.9042	11.8632	11.7707	11.7203	12.1708	12.4072	12.2034	11.4829	12.438	12.4197	12.0868	11.5774	12.7864	12.0797	11.5578	12.387	11.3257	11.467	11.0746	11.7408	12.2751	11.3249	13.2117	11.9711	11.8196	12.0441	12.6329	12.1826	12.8526	12.2096	11.6575	12.3021	11.7709	11.864	12.4631	11.876	12.2562	11.9787	12.221	12.6097	13.4002
O75306	13.6454	13.8739	13.4937	12.9893	13.6909	13.2151	13.279	14.2266	13.6325	13.5659	13.9228	13.3073	13.7374	13.4921	13.0188	14.9833	13.1747	13.9073	12.9363	13.207	13.602	13.8121	13.5185	13.3619	13.2538	13.677	14.2801	13.4309	13.6671	13.7995	13.9979	13.5085	13.7882	13.7046	13.0952	13.5034	13.7242	14.7539	13.2296	13.069	13.412	13.86	13.9846	14.0179	13.7179	13.4158	13.5475	13.8859	14.7277
O75323	15.1506	15.3148	15.2521	15.236	15.4141	15.1566	16.4473	15.5671	14.7143	14.9727	15.1134	15.3924	15.2268	14.8664	15.5594	15.7091	14.8754	16.3865	14.8763	14.4273	14.6477	15.4626	15.0794	15.0412	14.901	13.8256	16.0216	14.3749	14.7796	15.4059	16.0911	15.643	15.9554	15.185	15.5504	14.7118	15.5018	16.2365	14.6526	14.7217	15.3153	13.8672	15.475	14.6626	15.3375	14.8048	14.9172	15.6182	17.1098
O75340	14.6718	14.4756	13.9737	14.2845	14.4549	14.0063	14.5	15.4235	14.3456	14.2871	14.3308	14.5056	14.2604	14.0902	14.4109	14.6262	14.4848	14.3595	14.1934	14.1477	14.1975	13.9115	14.2772	14.0905	14.0573	12.9786	15.0313	13.7961	13.9358	14.7194	14.3842	14.9427	14.682	13.9634	14.1416	14.0523	14.2451	14.4259	14.2288	14.07	14.7969	12.6697	14.5366	14.151	14.209	14.274	13.9612	14.8373	14.3202
O75347	16.2002	15.7288	15.3141	15.4348	15.913	15.6667	16.4714	15.1972	14.9991	14.5409	15.4762	15.4701	15.5464	15.7653	15.7953	15.7786	15.4513	15.9437	15.3166	15.4852	15.2527	15.8182	15.7796	15.878	15.7068	15.5124	15.5993	15.0403	15.741	15.9509	15.4002	15.3037	15.8715	16.7072	15.0693	15.8917	16.1301	15.514	15.4566	15.574	16.0088	15.7125	16.0301	16.0306	15.6551	15.5705	15.2315	15.108	15.8285
O75348	13.8018	13.435	12.3653	13.383	13.4725	12.9078	13.3282	12.5176	12.8635	12.9602	13.7794	13.1139	15.0039	12.9034	13.3001	12.9894	13.2852	13.0389	13.3824	12.8404	13.1259	12.7194	12.991	13.3126	13.0114	14.3344	13.2921	13.1971	14.0398	13.3502	13.0047	14.294	13.8103	13.4566	13.4484	13.0724	13.6645	13.1899	13.3632	13.1094	13.0357	13.8455	13.5825	12.9304	13.3837	13.4428	13.0523	13.0134	13.5165
O75351	13.8504	14.8571	14.6121	14.5158	14.3146	14.2111	14.8687	14.3013	14.5757	14.7165	14.7253	14.4001	14.2898	14.8399	14.3716	14.1991	14.0677	14.7457	14.7125	14.4125	14.8338	14.1391	14.4787	14.9065	14.809	14.785	14.7719	14.8643	14.7231	14.1292	14.6869	14.7511	14.3682	14.7843	14.9661	14.3059	14.6783	14.8147	14.0312	14.7626	13.8047	14.6998	14.2006	14.8716	14.7659	14.3345	14.8049	14.0303	14.7609
O75352	9.53431	9.52654	10.3186	12.1881	9.19831	11.1618	10.5543	11.0217	9.63486	9.79319	10.8437	9.46249	10.0299	9.86864	10.2372	8.76096	10.4963	10.2205	9.67122	9.86526	9.82119	10.0225	11.2131	9.49973	9.95142	10.3045	9.3735	10.4689	11.079	9.45224	10.5768	11.2103	10.3962	9.98974	10.7513	9.45057	11.2264	9.58084	9.71526	12.6455	10.1827	9.66852	10.2983	9.72907	9.68297	10.7817	11.9684	10.3632	10.4406
O75356	14.6757	14.989	14.7613	14.9032	15.4101	15.3844	14.0513	13.8682	13.5393	13.3815	14.8746	14.9111	14.2336	14.1427	14.1979	14.9449	14.0778	15.2575	13.8284	14.5563	13.9307	14.692	13.9257	14.6581	13.6398	13.8516	14.2759	13.8309	14.75	15.1607	15.1826	15.8004	14.7213	13.6691	13.624	14.4587	13.6096	14.8419	13.9185	13.5929	15.1217	13.7217	14.6489	14.6653	14.2674	14.1743	14.223	14.4945	15.8801
O75363	12.9386	11.9169	11.4006	12.6691	13.2609	12.1106	11.5352	11.3886	11.5589	12.0399	11.0917	12.5477	11.8938	11.0366	12.7615	11.9348	11.3192	11.5386	12.1406	11.6025	12.1581	12.1807	10.9926	11.8741	13.4016	11.5353	11.4898	11.2754	11.8241	11.4324	11.3238	12.5569	12.3193	11.4395	11.1243	12.561	13.7527	11.2766	12.141	11.2979	11.3236	11.9618	11.5567	11.8197	12.7606	11.9966	11.9141	13.2017	11.6164
O75367	17.2688	17.5371	17.2178	16.7247	16.3619	16.688	16.9228	16.7714	17.2248	16.6297	17.7065	16.5358	18.2214	16.6511	17.4273	16.3267	16.9784	17.8221	16.9401	17.1696	16.8981	17.6398	16.7023	16.9765	16.5376	16.3132	17.5938	15.9659	16.157	17.3102	16.9569	17.7209	17.9916	17.7968	17.4329	16.609	16.7164	17.2563	16.4514	17.0242	16.8937	16.8224	17.7567	17.2216	16.9289	16.1053	16.5977	17.905	17.31
O75368	14.2563	15.3352	15.8407	15.5467	15.8828	15.753	15.3924	15.6166	16.2253	15.6271	15.2455	15.8191	15.5419	15.5079	15.852	14.0525	16.3754	14.8266	16.0967	15.8864	16.1248	14.9015	14.7026	15.8175	15.6611	16.3346	15.2934	16.4725	15.4368	14.6635	16.1152	15.3017	15.3399	15.5884	15.5355	15.6357	16.5072	14.6176	15.7099	16.5411	13.5168	15.4173	14.7523	15.3741	15.818	16.3061	16.2002	15.1859	14.9347
O75369	17.619	17.6774	17.2056	17.2295	17.3509	17.839	16.5025	17.4539	16.8928	17.7985	17.0132	17.3769	16.6983	17.7348	16.627	17.4329	17.6647	15.3524	17.5003	17.6267	17.8277	17.2195	17.3571	17.9398	17.8882	17.7332	16.6779	18.0735	17.7348	16.9036	17.4619	16.2313	15.3516	16.4648	17.2195	17.8833	15.7387	16.3117	17.8559	18.3839	17.7505	17.795	16.8296	17.7061	17.1066	17.2635	17.6194	16.8992	16.8627
O75379	10.6401	9.73453	9.1383	10.0522	10.7631	10.7695	9.68568	9.89618	11.5264	9.47913	10.0049	11.3943	11.8248	11.8757	11.1652	10.1778	9.96557	11.766	10.3982	9.87455	9.79356	9.74659	10.2972	10.8373	10.3516	11.2151	10.5672	10.7152	11.2068	10.4442	11.6369	9.47338	9.7198	10.1622	9.53412	9.52545	9.71929	10.3919	9.76215	13.0712	9.88417	11.7968	10.4129	9.47938	13.2462	10.2091	11.023	9.1574	9.67306
O75380	12.3393	12.7163	12.4489	11.7749	11.7181	11.8128	11.3557	11.8863	11.7006	11.4353	12.359	11.6085	13.3771	12.5329	11.8144	11.3668	12.0964	12.23	11.3362	12.3173	11.6185	12.434	12.31	12.066	11.2978	12.424	12.0356	11.4698	11.6547	12.6833	11.457	11.6373	12.5075	13.7815	11.7454	12.5622	12.193	11.7074	12.1677	11.9077	12.8625	12.4657	12.7909	12.6535	12.4624	11.8585	11.7389	12.5647	11.8091
O75381	11.8707	12.4095	11.6206	12.7309	11.6524	12.2493	11.6883	11.3316	14.3928	12.2692	11.7389	13.1408	13.6963	12.6886	12.5845	12.2622	11.7457	11.3642	11.9738	12.3474	11.9681	12.0452	12.1652	11.3094	14.0946	11.4631	12.0921	11.5013	11.7749	13.2261	12.2155	10.979	10.9787	11.3499	11.7579	11.7108	11.9033	13.4695	12.8987	14.1634	11.8486	12.4576	11.5855	11.8271	12.3176	11.4724	11.947	12.1327	11.5393
O75382	12.1393	13.6872	12.9792	12.9771	13.1666	11.9817	13.1387	12.6363	12.7474	11.9285	12.1115	12.1289	12.6953	12.9905	12.5099	13.0451	12.5986	13.1085	12.783	12.464	12.8485	13.1549	12.7646	12.1882	12.3184	12.3978	11.9685	12.6243	12.7185	13.2445	12.75	12.1498	13.398	12.8491	12.6743	12.8803	13.0765	13.3847	11.8936	12.2185	12.6266	12.2786	12.248	12.5513	13.4714	12.9434	11.8114	11.5214	13.8793
O75390	14.5593	14.3774	13.9648	13.7572	14.3133	13.8639	14.6774	14.4832	13.7054	13.9613	14.0908	14.234	13.9958	13.7764	14.2587	14.3964	13.1482	14.7943	13.6193	13.519	13.7018	14.2545	14.2776	13.2096	14.2574	12.5645	15.2588	13.6594	13.7105	14.8883	14.7809	14.5012	14.8223	14.0562	14.1672	13.6543	14.4072	14.2621	13.6678	13.7212	14.1959	13.0961	14.4969	13.6964	14.3337	13.482	13.8475	15.0473	15.2653
O75391	14.0167	14.1418	13.8858	14.0301	13.6353	14.2563	13.912	14.304	13.98	14.204	14.1013	14.412	14.2097	14.1816	14.0155	14.4366	14.0416	14.7694	13.8588	14.1051	14.2024	13.9354	14.098	14.4954	14.1277	14.2467	14.0897	13.8815	14.126	13.9899	14.0565	14.1001	14.3681	14.2352	13.8316	13.81	14.0892	14.4455	14.1655	13.5671	13.9164	14.0175	13.9	14.0698	14.05	13.9773	13.9598	14.2185	14.1565
O75396	15.4805	15.5553	14.8617	15.4918	16.0991	15.2662	15.5608	15.8316	15.124	15.5949	15.6252	15.1542	15.0455	15.6347	15.7096	14.6819	15.5565	14.7169	15.5051	14.8932	15.4827	14.6675	15.4568	14.2489	15.7277	13.0889	15.7707	14.7054	15.8933	14.5674	16.2989	17.0328	15.571	15.1425	15.97	14.4174	15.4028	15.5697	15.2485	15.0945	14.8705	13.7807	16.1798	15.4226	15.1686	15.397	15.0403	15.5063	16.1751
O75400	12.2419	11.5344	10.2007	12.3106	11.7192	11.3392	11.4976	11.5741	11.7403	11.1717	12.4209	11.0997	13.3244	11.111	11.2039	11.1429	11.8429	11.3774	12.2702	11.8169	12.1922	11.8055	11.0731	10.7375	11.7199	12.2356	11.3438	12.567	11.0563	11.7695	11.336	11.5706	11.7875	11.297	11.3834	11.4435	11.1775	11.0727	11.6722	11.1498	12.1133	12.4462	11.7042	12.1711	12.1437	11.9841	12.7805	11.7797	10.8908
O75436	12.3137	11.7041	11.767	11.8657	12.0526	11.0774	12.8585	12.5313	12.1427	12.6578	13.0212	12.0989	12.2189	12.2852	11.8301	11.4365	12.7892	12.459	10.721	12.0885	11.6364	12.5021	12.4209	12.2121	12.3572	11.7276	13.228	12.0543	12.2029	12.1563	15.0638	13.3504	12.4575	12.1061	12.1598	11.8069	12.2392	12.1763	11.8721	11.3346	12.3175	11.104	12.7759	11.9584	12.0435	12.3829	11.9253	12.2976	12.6446
O75438	15.2049	14.6245	14.2458	15.28	13.8246	15.6557	15.2489	13.5924	14.4079	14.7673	15.0892	14.6739	14.568	14.2387	14.9291	14.8451	14.4406	14.7865	14.3944	13.915	14.7389	14.893	14.5521	14.8482	13.9544	15.7748	14.1315	14.1978	14.8148	14.3636	13.7413	14.8172	15.548	14.9857	14.0384	13.9047	14.2093	13.9569	13.9711	15.1174	13.6102	15.0976	13.5667	15.5469	14.5232	14.1223	13.5855	13.6219	13.8928
O75439	12.7883	13.1997	13.3394	13.0085	12.9829	12.6572	13.0311	13.2598	13.1727	12.6424	13.1488	13.1291	13.3973	13.286	13.2817	13.534	13.228	13.4889	12.7061	12.8851	12.6953	13.2088	12.9864	12.9048	12.8649	13.0508	13.3207	13.3744	12.5572	12.7153	13.229	13.073	13.2976	13.0958	13.3922	12.9357	13.3426	13.1148	12.6006	12.9899	12.5489	12.758	13.1025	13.619	13.1246	13.3575	13.1942	13.0906	13.2196
O75475	12.7771	13.17	12.243	12.9875	12.3104	13.2572	13.1098	12.4359	13.6224	12.6072	12.0444	12.8509	12.6803	11.8658	12.8762	11.9039	12.457	11.8872	13.1969	12.9182	13.0952	12.3932	12.7786	13.4404	12.7395	12.6339	12.5719	11.9142	12.0118	12.6841	12.1938	12.6085	12.4715	12.3991	12.56	12.164	13.1223	13.147	12.8176	13.2127	11.1279	12.5274	12.5374	11.2012	12.4386	12.2597	12.563	12.7051	11.8127
O75477	13.0888	12.5568	13.4928	12.886	13.7842	14.1481	13.8596	14.0718	14.0623	13.2316	14.3636	14.7746	14.2253	13.0362	14.2164	14.3888	13.8046	13.9113	14.623	14.3192	12.9376	13.6861	12.3743	12.687	13.2136	14.0877	14.0125	13.7616	13.5316	13.9317	13.3181	11.841	12.6976	13.8151	12.8598	13.6074	13.0763	13.6666	12.5805	14.16	13.7823	14.4746	13.694	13.7209	14.6935	13.3701	14.2746	13.3657	12.648
O75487	15.5312	15.8224	15.3835	15.2229	15.8214	14.7478	15.3168	15.2296	15.1297	15.4607	15.3339	15.0539	15.8866	15.3858	15.5355	15.3169	15.4649	15.1618	15.5136	15.9839	16.7264	14.8239	15.7243	15.3917	15.3922	14.7681	15.9571	15.1988	15.5296	15.6812	15.4563	15.9662	15.4226	15.4593	15.4767	15.2537	15.2855	15.7934	14.5245	15.103	15.8176	14.8704	15.9668	15.5952	15.4257	15.5889	15.2301	16.1074	15.8801
O75489	13.6498	14.8095	14.7004	13.7048	14.9913	13.967	14.7731	14.9016	14.246	14.566	15.0253	13.7317	15.2411	14.2874	14.4323	13.9159	14.2098	14.7344	13.8478	13.333	14.3178	14.3489	14.1962	14.1752	14.3808	14.1136	15.1223	14.1351	14.3979	13.6121	15.4829	14.6883	14.5681	14.7811	14.8316	14.14	15.0677	14.5511	13.7674	14.882	14.042	13.9831	14.8481	14.0188	14.5125	14.232	14.4117	15.2944	15.7441
O75494	12.571	12.9149	13.0662	14.4232	12.9192	13.2952	13.8972	12.4338	12.6485	12.5484	14.0557	12.5366	12.7045	13.2078	13.3757	12.1634	13.7845	13.1276	13.7197	12.9244	12.6272	13.1966	13.8691	13.0277	13.4946	12.9736	12.6934	12.8301	13.461	12.8228	13.6025	14.3682	13.8232	13.8159	12.9766	12.5935	14.5181	13.2416	12.9108	13.6932	12.3574	12.4652	14.2225	13.0636	12.8021	12.7105	12.9789	14.3445	13.6025
O75506	0	12.4688	12.4659	0	0	9.76975	0	10.8796	0	11.6582	13.5201	10.4701	14.6267	12.0393	0	9.41393	11.4522	10.7044	11.9303	11.3103	11.9756	13.0092	0	11.2087	0	13.8678	10.5814	11.4533	11.0391	0	11.6113	0	13.9379	14.6627	12.5499	7.39999	13.5033	0	0	11.1671	0	12.1216	7.75544	11.7819	6.7342	10.3765	11.5249	12.157	10.3935
O75521	12.6572	13.9446	13.3172	12.6959	13.7235	12.6723	13.3351	13.434	12.5092	12.2548	13.6215	13.2977	13.3827	12.7064	13.3164	13.1956	12.2509	14.2031	12.9147	12.5605	12.8033	13.7025	12.7099	13.3421	12.4246	12.9132	14.6313	11.3658	13.4001	13.498	14.1209	13.1506	14.6791	12.9963	13.0058	12.8983	14.8351	13.6035	12.4962	12.847	13.3246	12.3334	13.3801	12.1347	13.4923	12.7546	12.8024	14.6936	14.7816
O75525	12.0489	10.8943	10.3507	9.99602	10.1408	10.6621	10.0453	11.7751	10.4901	13.5631	10.9341	11.5132	11.6534	11.438	9.78558	11.4861	9.75444	10.8238	11.1212	10.5333	10.2306	11.2714	10.2362	14.1112	10.4494	10.7746	10.4233	12.8683	10.9382	10.518	10.3621	11.4639	10.9764	11.6246	13.6052	10.454	10.4063	11.2387	9.93563	10.8235	10.8161	12.4126	11.1299	12.0498	10.3679	12.2887	10.2429	10.063	10.2021
O75531	15.2749	16.3674	15.995	15.9136	15.4516	16.1262	15.9451	15.9538	15.9049	15.9454	16.3108	15.6098	15.8184	15.853	16.4432	14.9517	15.6568	15.7162	15.9663	15.8189	16.149	15.7742	15.5519	15.8794	15.6428	15.7496	15.9348	15.3362	15.809	15.8312	16.2024	16.4502	16.6919	17.4906	16.6617	15.6463	15.9649	16.2895	16.0385	16.3176	15.4981	15.7942	16.4412	15.7406	15.3315	15.9104	15.62	16.0362	16.2965
O75533	14.8995	15.7679	14.8143	15.6234	15.5544	15.3529	15.3699	15.3837	15.356	15.4585	15.6941	15.2126	16.409	15.0734	15.3396	15.3617	15.3366	15.4927	15.0554	15.163	15.3638	15.5801	15.3688	15.491	14.6712	15.723	15.6428	15.4901	15.222	15.5618	15.5177	15.5472	16.2842	16.3086	15.6578	15.4048	15.7542	14.3627	14.9851	15.6006	15.7584	15.8742	15.8204	15.8068	15.2494	15.2704	15.3948	16.2374	16.0968
O75534	13.2987	11.8363	12.5764	13.9478	12.8996	12.6493	12.6321	12.2124	14.1962	12.4757	12.8516	13.8599	12.7133	12.9435	12.326	13.8509	12.9394	14.6429	13.2653	12.875	12.8952	12.7909	12.7112	12.6491	12.2142	13.3782	13.0114	14.0931	13.143	13.5181	12.2461	12.3206	13.4207	13.1154	12.5484	13.5895	13.2046	13.7471	12.8429	13.897	12.7667	12.7545	12.6661	12.9586	13.0601	12.9934	13.1732	12.0194	12.5237
O75569	13.2865	13.8504	13.5998	12.9055	13.7593	13.4203	14.117	13.8672	14.3153	13.5537	13.193	13.6493	13.4754	13.5339	13.2097	12.595	13.7533	13.5126	13.1583	13.5089	13.3987	13.9058	13.317	13.5679	13.958	14.3759	14.2689	14.2478	13.4672	12.9744	13.4515	13.3025	14.5381	13.4004	12.4035	13.7657	13.3969	13.7762	13.8662	13.292	14.3411	13.4563	13.2165	13.6151	13.7924	13.3415	13.3041	14.2092	14.0316
O75592	11.8177	12.3348	11.4612	11.7811	12.2027	12.1213	12.2967	12.8753	12.0581	13.7757	12.3953	12.3652	12.4237	12.3845	11.9254	11.847	12.2164	11.6767	12.0415	11.5605	12.475	12.069	13.0242	12.4764	13.849	12.3691	12.3483	12.3427	12.4	11.6543	12.5189	12.4582	12.0145	12.195	12.9404	11.7541	12.2726	11.9655	11.6536	11.8784	11.6556	12.8465	12.3236	12.0721	11.5964	12.2622	12.0615	11.8062	12.4615
O75608	14.5499	15.4183	15.8009	15.0409	15.9048	15.3837	15.7207	15.5555	14.4588	14.491	15.2656	15.1287	15.5688	15.5591	16.6752	15.4381	15.2306	16.1744	15.0563	15.4762	14.9141	16.0363	15.1872	15.7491	14.8143	15.1037	15.945	14.0186	15.6827	15.7441	15.2418	15.463	15.9382	16.5425	14.8176	15.5603	16.4108	15.7762	14.0551	14.7641	15.4319	15.5486	15.2764	15.5448	15.6796	15.3501	14.8987	16.5781	17.7749
O75629	13.6286	14.9311	13.6314	14.4222	14.9348	14.2957	15.904	14.3619	14.1317	14.3131	13.9245	14.2588	13.2183	14.9456	14.6182	13.5047	15.0935	14.6988	13.7653	13.8796	14.3808	14.1095	13.6303	14.4354	14.7511	14.1765	14.0499	15.4767	14.9321	14.2179	14.4507	15.7742	14.9814	14.1147	14.179	14.5996	16.0819	13.6862	14.7926	14.2257	14.0843	13.7198	14.6789	14.2101	14.5114	14.8417	14.0604	14.7532	14.2961
O75643	13.3844	14.3281	14.1386	13.9337	14.2132	13.8399	15.4917	13.4469	14.3791	15.1487	13.9564	14.4878	13.7645	14.2475	14.1111	13.7584	14.0162	15.0763	14.1475	13.601	14.1201	13.3045	13.7471	14.1084	15.5778	15.3753	14.9251	14.6287	14.7441	13.8779	14.4858	15.4438	13.7374	13.6992	13.323	14.2859	14.4529	13.7226	14.2346	13.6588	13.9491	13.6153	15.2988	14.2775	13.9654	13.798	14.423	14.9933	13.9381
O75663	13.8977	14.8202	14.1554	11.9998	14.184	14.5937	13.7167	14.5838	14.1415	14.9982	14.8089	14.7543	13.495	13.6483	13.9649	14.6414	13.3847	14.4541	14.2842	13.9326	14.5866	14.0757	14.6907	13.7304	14.2066	15.0705	14.7511	15.0413	14.1034	14.4839	14.8328	14.3267	14.6164	14.4289	13.8096	14.5534	15.0044	13.4424	15.2243	14.4164	14.1061	14.6621	13.0741	14.0209	14.6832	15.3051	13.7339	13.733	14.9928
O75665	17.5675	15.2288	15.2406	16.0002	15.3429	15.4496	14.8119	15.1626	16.2619	16.1649	14.8886	16.7749	15.6493	15.3206	14.4709	15.8857	15.9828	14.9466	16.2979	15.324	15.4224	15.627	15.0252	16.1238	15.6592	15.3072	14.3823	14.6007	15.8517	16.5884	15.8549	16.8024	14.1807	15.1864	13.4492	15.7773	14.1445	14.6961	15.4115	15.6624	16.5438	16.4872	16.3132	14.9926	15.8838	15.8412	15.9304	15.3152	13.813
O75674	12.2554	12.5083	11.7943	11.7913	13.4103	12.6824	13.0942	13.3374	12.4432	12.5659	12.41	11.629	11.8918	11.979	12.7921	12.4809	12.8289	12.5035	12.2556	13.4532	12.0185	13.0887	11.9633	11.9447	12.7556	12.3474	12.0893	13.4563	12.0521	11.8105	12.7852	12.6449	12.2412	12.3749	12.5524	12.8938	13.1576	11.7889	12.6082	12.2081	11.7706	13.0965	13.1635	12.7139	12.1906	12.5018	12.3755	12.6854	12.0352
O75683	10.7229	11.3668	10.7358	8.96512	9.43924	11.3057	10.7413	11.3248	9.84579	10.4542	10.379	11.7727	11.1502	12.1398	11.1011	10.0711	10.3014	11.3517	10.8356	11.3891	10.801	11.4625	10.7018	11.1819	10.1076	10.1853	10.5408	11.1674	10.6918	11.0335	11.0556	10.9605	10.6249	11.3589	10.1778	10.5324	10.6913	10.7182	10.132	11.4071	9.90258	10.2284	11.2628	11.1477	11.5248	9.45161	10.9416	11.3944	11.9993
O75694	13.5001	14.0452	13.1895	13.3373	13.7205	12.6325	14.09	13.8745	12.7284	12.2439	14.2685	13.4369	13.3968	13.1354	13.3274	13.8977	13.8707	14.3796	13.8677	14.6755	12.588	13.0984	12.1896	12.5527	13.3332	13.1732	13.1945	13.5511	13.3572	13.7664	13.8662	12.4401	13.5037	13.4795	13.8934	14.5031	13.0712	12.4177	12.8216	14.4831	14.188	12.443	12.6047	13.2735	13.0653	13.7255	11.7332	13.9067	13.816
O75746	13.4943	13.8486	14.0172	14.2283	13.5821	14.2457	14.0629	14.2122	14.3968	14.6952	14.1656	14.3318	13.8706	13.9726	13.8193	13.077	14.2106	13.7745	13.9429	14.1506	14.1766	13.8172	13.9542	13.2501	14.5235	14.2103	13.9608	14.5696	13.7145	13.7055	14.4512	14.1135	13.7165	13.7459	13.9342	13.4295	14.0283	13.8872	14.1683	14.4434	13.6836	13.3319	14.1182	13.8683	13.9639	13.8523	14.1785	14.2986	14.9063
O75764	14.3774	15.0715	15.3966	15.1234	14.9031	15.0151	14.7506	15.2118	15.3314	15.0358	15.2928	14.185	15.3784	15.183	14.98	14.3065	14.8294	15.5144	15.0584	14.9607	14.7523	14.8814	15.1742	15.1714	15.1522	15.2811	15.295	15.5686	14.5893	14.7369	15.175	15.2511	15.5839	15.3955	15.5081	15.2617	15.6345	14.9846	14.8629	15.3367	14.4061	14.8788	14.9254	15.2206	14.9564	15.0388	15.0634	15.1157	15.2404
O75781	12.915	14.1671	12.5143	12.6258	13.2423	14.513	13.9251	14.136	14.4031	14.0629	14.1268	14.23	12.8154	14.9166	14.9385	16.6312	15.4545	13.3461	13.3394	13.4085	13.9002	13.2001	12.9608	13.8721	14.2685	13.3123	14.0139	16.6882	13.737	13.2502	13.1363	13.5863	14.0698	13.7292	13.611	13.1651	13.38	12.9934	13.9549	14.6081	13.314	13.5258	13.7561	12.897	14.3047	14.4339	13.3497	13.8625	13.6599
O75787	14.5789	15.7148	15.7083	14.696	15.7028	15.2401	15.0123	15.4289	15.2413	15.3721	14.928	14.9309	16.1363	14.7373	15.5766	15.04	15.6457	15.2987	15.5628	15.9531	13.8987	15.1026	15.2486	14.782	15.4638	14.7435	14.9884	15.2173	15.3409	15.5284	15.3279	15.9863	15.0129	15.4119	15.5068	15.0155	15.3432	14.7185	14.2859	14.9781	15.0348	14.9004	15.6468	15.5338	15.1367	14.7822	15.2465	15.6824	15.2997
O75818	13.4928	13.024	12.5336	11.2504	12.5627	13.0864	11.8976	13.4808	11.4633	12.9224	10.0421	13.3279	11.7072	12.2798	10.3992	13.2459	12.8778	12.8414	12.3625	12.9319	12.5742	12.6974	12.4457	12.5252	11.9399	12.18	12.3019	12.3645	12.4749	13.2871	12.7319	12.2686	11.5452	12.7323	10.9	13.1687	12.9125	11.9746	13.0325	12.6448	13.0403	12.5528	11.9463	12.5779	12.6523	13.0536	11.6236	12.5721	13.0557
O75821	13.3903	12.8502	13.6573	13.0339	13.0714	13.2899	12.9349	13.2469	12.1857	12.4052	12.9581	12.7517	13.0186	12.3463	12.9993	12.877	12.9931	13.2036	12.4779	13.2127	13.5846	14.0624	12.7889	13.5206	12.5864	13.8739	13.5754	12.7875	12.6985	13.0243	12.796	12.5867	13.7179	13.6806	13.6514	12.7501	13.6405	13.7371	13.5242	12.8962	13.3806	13.5896	12.8357	12.8391	13.1863	13.0451	12.7748	13.0866	12.3867
O75822	11.7384	12.1395	11.9701	12.2483	11.5633	13.0912	11.3597	11.686	12.5777	11.7395	12.1008	12.742	13.629	12.0873	11.0687	11.2151	12.1579	11.6801	11.0334	12.6991	13.0505	12.0264	11.8217	13.494	11.8467	10.7443	11.1056	13.4266	13.1723	11.8611	12.9349	11.5223	12.3439	12.5567	12.5322	11.9794	12.2842	12.0801	12.5474	13.789	11.8683	13.5878	12.0209	12.1757	11.7259	10.5592	12.1479	12.6881	12.071
O75828	13.4357	13.7519	13.991	13.6691	15.9087	14.5665	13.2946	15.9925	14.3863	13.9135	13.7961	14.2333	13.3212	13.8641	13.7018	13.4145	14.6976	13.972	13.9317	14.3259	14.3957	13.5949	14.0965	13.6683	14.3584	12.7749	14.2467	14.0474	13.8862	13.8461	14.1328	14.0354	13.5473	14.2751	13.065	13.0694	16.044	13.4321	14.3478	14.1483	14.196	13.6646	13.996	13.7806	15.2151	14.6376	13.7861	13.6455	13.8331
O75832	13.3686	13.2575	13.1564	13.1926	13.5141	13.0387	14.0101	12.7465	13.6786	13.1116	13.8077	13.2215	13.9769	13.2418	13.5269	13.6731	13.6104	12.757	13.4398	13.341	13.8476	13.6858	13.1682	13.7248	13.0647	13.1678	13.9916	13.9051	13.0485	13.9411	13.6588	13.157	13.4835	13.4797	13.3715	13.6863	13.9087	13.5914	13.4412	13.6607	13.8178	13.3764	13.2188	13.3158	13.1845	13.2242	13.238	12.8492	13.6487
O75843	14.8136	15.825	16.4819	15.8432	16.7634	17.0256	16.516	16.1892	13.9855	14.9304	13.5089	16.5518	16.3341	15.5441	15.4899	16.6011	14.6512	17.5206	14.5793	15.7138	15.0072	17.1545	15.6085	14.9167	14.5052	14.5588	15.7828	14.5373	16.276	14.6464	16.6464	14.6135	16.7559	15.3519	16.3419	14.4965	17.6521	17.579	15.1612	14.4569	15.2293	13.9649	15.6655	14.3072	15.6988	14.8057	15.1892	17.1205	17.4218
O75844	13.604	13.9402	13.7903	13.8306	14.1074	14.0522	14.0232	13.7803	14.0977	13.8279	14.4484	13.9278	14.5117	13.8278	14.3095	13.383	13.4618	13.9102	13.8323	13.3696	13.4902	13.501	13.9904	13.559	14.3021	13.7894	13.3979	14.0546	13.7757	13.6194	13.51	14.5526	14.0308	14.0388	14.5759	13.4547	13.7456	13.8026	13.8206	14.0753	13.5205	14.0165	14.484	14.1687	13.984	14.1699	13.5549	14.1672	13.8949
O75874	17.1898	17.8528	16.9482	17.1607	16.4025	17.7154	18.4446	18.8467	16.6275	16.9855	15.6984	16.6541	18.0319	17.4696	18.6542	17.5845	17.4262	16.572	17.7024	17.87	16.6903	17.2683	17.6375	17.7385	17.7972	15.8147	16.6913	15.6974	17.5519	17.5445	15.8088	18.3713	17.9089	16.1342	16.8732	17.742	17.655	18.9556	17.3096	16.6117	17.9969	16.21	18.1664	17.5802	17.1545	17.3672	16.7787	18.2616	16.8191
O75880	13.486	13.2637	13.3376	13.3397	13.3307	12.9257	13.0384	13.4214	13.2985	13.4597	13.4897	13.6267	14.0204	13.4896	13.1396	13.9019	13.7289	13.755	13.4541	13.6748	13.453	13.6936	13.3896	13.7463	13.9815	13.7214	13.511	13.919	13.594	13.3752	13.8118	13.4524	13.2868	13.6732	12.9498	13.7955	13.4418	14.9741	13.4543	13.6365	13.5374	13.3971	13.1648	13.5153	13.2154	14.6243	13.1153	13.2329	13.2612
O75882	14.1661	14.3735	14.8682	13.7706	13.9756	14.3983	12.1177	14.0365	14.0393	14.1872	13.7222	14.2469	14.3976	14.3468	12.8871	14.451	14.7613	14.1999	13.8351	15.6334	15.0085	13.9413	14.0707	14.8698	9.68919	14.0167	14.2759	14.4377	14.8843	13.5267	14.1602	12.2199	16.0611	15.1696	13.974	13.9001	14.4092	12.0819	14.7234	14.8547	12.559	15.077	12.9735	12.841	14.8419	14.0369	13.9264	14.5304	14.6204
O75886	12.9092	13.1041	12.855	13.2181	12.9322	13.1259	12.295	12.024	13.0214	12.6411	12.9898	12.7322	13.2538	12.3121	13.1756	13.0738	13.1511	13.1308	13.467	13.0426	13.1632	12.6847	13.4107	12.8235	12.8418	13.1017	12.7217	13.6415	12.8275	12.5859	12.7862	12.6241	12.8096	13.4367	12.723	13.8584	12.504	12.0202	13.1841	13.355	13.125	13.1888	12.3079	13.6812	13.8512	12.5925	13.3767	12.5161	12.4693
O75891	14.3014	13.9625	13.5798	13.7076	13.1786	13.7151	13.6574	13.3654	13.6553	13.8197	13.7937	13.5799	13.3853	13.5445	13.4008	13.6096	13.4216	13.6418	13.4663	13.8435	14.1058	13.4265	13.9498	13.6295	13.5822	14.8828	13.675	14.0093	13.5471	13.7524	13.9573	14.0281	13.7022	13.5454	13.8306	13.5246	14.0775	13.5922	13.5355	14.3399	13.5645	14.3103	13.1124	13.7534	13.3017	15.3705	13.8296	14.1106	14.0292
O75900	12.421	12.6905	13.8346	15.0971	11.7793	12.7299	12.1051	12.5945	13.1091	13.6663	12.732	13.1812	12.3733	12.7341	11.9069	11.8384	12.4376	12.6529	12.3776	12.757	12.7325	12.9297	13.45	12.1118	12.5426	13.2862	12.6078	13.3226	13.0641	12.3553	12.7347	12.0538	12.455	12.4824	12.6594	12.977	11.6769	12.7134	12.7337	13.4683	12.6504	12.648	11.6801	12.1771	11.7678	13.0814	12.5521	12.4739	12.2141
O75909	11.5988	11.8122	12.6731	11.7447	12.3517	11.8857	11.6492	12.1111	12.5017	12.3458	11.5536	11.666	12.6845	12.6615	12.0105	12.7954	12.6368	11.7306	11.3123	13.1351	11.5703	12.9728	11.5917	12.8394	11.6199	11.9448	12.5474	12.267	11.8733	12.9509	11.9138	12.5294	12.4992	11.6367	12.4902	13.0274	14.6124	12.8779	13.215	12.1038	12.2915	14.1331	12.1889	12.1546	13.9765	12.1721	11.7734	11.8155	11.9028
O75915	13.3208	15.4361	14.5774	16.2417	15.7787	15.7582	16.3051	15.0372	15.4445	15.8193	15.2685	15.568	15.3913	14.1127	15.6776	14.6623	15.4727	14.8557	15.5772	15.6473	14.5265	14.4268	15.2135	14.9254	15.657	13.8651	14.6926	14.5128	16.3068	14.8368	16.4989	16.3885	14.2105	14.5244	16.5451	14.7274	15.0964	15.7347	14.9012	15.7394	13.548	14.7989	15.8524	15.2909	14.7418	14.2374	15.3743	15.7771	16.5678
O75934	13.7112	13.1822	13.4445	12.9868	13.0195	13.1026	13.5639	13.4976	12.4326	12.8756	13.1178	12.6533	13.3213	11.9503	13.1679	13.2936	12.4613	13.7994	13.0258	13.3572	11.8602	13.2757	13.1641	13.1043	12.2327	12.7505	13.3975	12.227	12.3018	13.8749	12.7149	13.1265	12.9353	13.1882	12.7409	12.7262	13.3575	13.4615	13.2151	12.7519	14.0123	11.9611	13.4352	13.0061	13.0452	12.6188	12.6322	13.651	13.0888
O75935	13.1004	12.8302	13.165	13.2206	12.6269	13.0941	12.8641	13.1981	13.1016	12.959	13.0845	12.9796	13.4347	12.922	12.8794	12.7357	13.0577	13.0729	13.8215	12.978	13.0405	12.7173	12.866	12.9412	12.9656	13.0001	15.4884	13.1276	12.8778	13.1107	13.0934	13.4459	12.8921	12.7356	13.0184	13.2103	12.893	13.0638	12.8617	12.5645	12.7139	12.8052	12.8498	13.301	12.7859	12.9171	12.9157	13.0289	13.0011
O75937	12.2426	14.8837	14.1094	13.6558	13.6044	14.4038	13.1491	14.17	12.241	13.4026	14.4291	14.7513	13.8189	14.9617	13.6397	15.0906	13.9531	14.0232	13.8201	14.1736	13.4762	14.9949	13.5625	13.9306	14.3326	15.1468	14.0024	14.9387	13.5416	13.8169	14.697	12.3207	14.1887	14.0605	14.6574	14.036	14.3032	12.9514	13.5417	14.1402	15.0261	14.1793	14.3325	14.3602	13.8847	15.0182	14.0552	13.2519	13.8532
O75940	10.9265	12.2748	12.0117	11.8246	10.7142	11.65	12.1231	11.8186	12.1673	12.4303	11.5021	11.2804	11.3744	12.6269	11.9392	11.2352	11.3242	12.0135	11.5223	11.809	11.5207	12.0344	11.6606	11.1828	12.6067	10.8718	11.2612	11.1038	12.4241	11.6197	12.3767	11.9379	12.354	12.0195	11.386	10.8626	12.0442	11.766	11.1964	12.3011	12.0079	11.3542	11.86	11.3606	11.31	11.6386	12.0158	12.1318	12.3491
O75947	14.3249	15.5193	15.489	15.009	15.3252	15.1681	15.7707	15.0968	14.8385	15.1459	14.9487	15.1448	15.0386	15.0361	15.4594	15.2292	14.6471	15.8886	15.1451	14.8936	15.0699	16.2215	15.4451	15.4717	14.7998	14.6888	15.758	14.3569	14.9705	15.3172	15.6035	15.3386	16.2463	15.728	15.5816	15.0744	15.9297	15.5489	14.6667	14.9965	15.4258	15.4233	15.2736	15.2066	15.3765	14.8926	14.9326	15.1536	16.4028
O75955	14.717	14.969	13.9276	14.8658	14.144	13.4618	15.1051	13.5148	14.4263	15.198	13.8661	13.9835	14.3055	14.3898	14.3039	14.0139	14.7161	14.1695	14.786	13.9025	14.6947	13.6155	14.4076	14.2324	14.8913	13.1751	14.5166	14.3985	14.1978	14.477	14.2699	14.753	14.3126	13.8301	14.0675	13.85	14.0468	14.5617	14.4943	14.7528	14.2546	13.0556	15.0647	14.3087	14.1139	14.4917	14.1372	14.4269	14.4863
O75964	12.724	13.516	13.4119	12.4395	12.9445	12.9651	13.995	12.9348	12.8441	13.0898	13.8498	12.9027	13.3521	12.3503	13.044	12.3569	12.427	13.7561	13.1709	13.0455	12.4838	13.4676	12.8817	13.409	12.4759	12.9052	12.3933	12.1847	12.9568	13.1699	13.4052	13.4113	13.3633	12.2664	13.3216	12.9867	13.2022	13.062	12.7882	13.1678	12.5833	13.3544	13.9221	13.1144	12.8271	12.1313	12.7524	13.7236	14.7555
O75976	16.1292	14.9625	14.9542	15.645	15.4005	15.9849	14.8227	14.299	15.4054	15.8308	15.0117	15.6347	15.01	15.6073	14.843	15.6317	15.6628	14.5265	15.4666	16.0739	14.8896	14.5563	15.2655	15.9149	15.6422	15.5321	14.7585	16.4622	15.6388	14.9806	15.3306	14.1345	14.5405	15.1198	15.2722	15.5224	14.3645	15.147	15.4293	15.7567	16.1256	15.3124	15.0575	15.4284	14.719	15.1367	15.5505	14.318	14.3024
O76003	14.6005	15.4994	14.305	14.6798	16.0382	14.794	15.0901	14.3845	14.719	15.9333	14.9564	14.6664	14.5306	15.0089	15.0255	14.2137	14.7922	16.3766	14.9226	14.6906	14.8803	14.2424	15.188	14.6173	15.6454	14.1449	14.9018	15.4915	15.9929	14.6102	16.2207	15.827	15.2167	14.7355	14.6933	15.5376	14.997	14.4802	14.3415	14.5121	14.7384	14.3328	15.2725	14.9075	15.3894	16.1681	15.415	14.7839	15.624
O76021	12.9033	14.6695	14.3032	12.7892	13.7498	14.206	13.5786	13.8903	13.6223	15.1352	13.9622	14.261	15.8057	15.0226	13.3984	14.4064	13.9623	13.678	14.3229	12.6353	13.3267	14.7574	13.6906	14.776	13.4928	14.6111	13.6593	14.7777	14.7087	14.4822	14.4807	13.3116	13.1953	16.1757	13.9164	14.2705	14.8061	14.0331	13.5634	15.223	12.6807	15.4304	13.7844	14.4223	13.5453	14.4822	14.0683	14.1952	14.0904
O76024	14.9112	15.2841	14.5958	15.6387	14.9859	14.7655	15.4619	15.4484	17.1746	14.9405	14.9706	14.9413	16.1536	15.9649	15.8866	15.0323	15.2625	15.3474	15.0591	14.3896	15.8719	14.6784	16.8847	16.9689	14.5376	14.9306	15.2019	16.1902	15.4707	14.5241	14.4241	13.7127	14.4923	14.6009	14.025	15.3525	16.0105	14.9726	14.7108	15.7439	16.2087	15.9177	16.7727	16.5152	15.0753	16.1894	15.6266	17.5177	15.6813
O76031	12.4108	12.836	13.4589	13.5703	12.7679	13.0448	13.2983	12.5929	13.7541	12.6893	13.1833	12.8664	13.1189	12.1783	12.9895	12.5374	13.6462	12.2189	13.4877	13.2429	12.4146	12.8549	12.5539	14.0768	12.5418	13.0665	13.6559	13.5608	12.6994	12.7339	12.6348	12.5976	12.9344	13.3893	13.6154	12.8735	12.3477	12.5425	13.054	13.6676	13.5583	13.4112	13.0976	13.0105	12.8323	13.1685	13.3222	12.9674	12.9774
O76038	15.2083	13.0345	13.4063	13.4079	13.0584	13.8893	13.5956	13.5128	14.5121	13.6713	13.784	14.4449	13.9186	14.2137	13.6231	14.1659	14.1826	13.6592	13.3852	14.0442	13.5254	13.5549	13.7146	13.35	13.9327	13.1492	13.0937	14.7963	13.6542	14.1209	14.0287	12.9643	13.5725	13.8487	12.9838	13.5551	13.4866	13.4425	13.6369	14.7619	13.9468	13.1305	13.8612	13.9505	14.0263	13.7218	14.047	13.0514	13.1994
O76041	14.3378	14.1274	14.1392	13.6708	13.8883	13.1813	13.6544	13.8908	13.594	14.2705	13.2292	13.9497	13.7358	15.0004	13.4214	14.4583	14.1983	13.0362	14.2489	14.148	14.3136	13.7604	14.2314	14.6793	13.9741	13.0619	13.4199	15.3281	12.7182	13.258	14.5425	12.7698	13.2091	14.1481	14.0416	13.7757	13.1508	13.2171	14.7128	14.5021	15.0904	14.0482	13.3771	14.1474	13.9271	14.2444	14.2196	12.8146	12.9309
O76054	12.2916	12.8566	12.0917	12.3021	14.142	12.1413	12.2177	12.3283	12.2672	12.7056	12.984	12.5379	12.4866	12.3896	12.8493	12.2378	12.7771	13.3049	12.0791	12.6036	12.6854	12.1843	12.5676	12.934	12.4164	12.9619	12.1846	12.3019	12.8439	11.9874	12.0004	12.9152	12.7606	12.5565	13.1504	12.257	13.0663	12.2839	12.3479	12.613	12.5351	13.6237	11.8314	12.8628	12.6262	13.4555	12.5541	13.0256	12.802
O76062	12.6902	12.9323	12.8717	12.5639	13.4644	12.893	12.1635	13.2979	12.4019	12.7333	12.9781	13.0684	13.166	12.7061	12.2816	12.6057	12.5596	12.9809	12.7424	12.1647	12.6012	12.2349	12.1542	12.8098	13.0646	12.9007	13.4859	12.6938	12.4497	12.4131	12.956	13.2277	12.7349	12.9059	13.2806	12.3762	12.9143	12.8426	12.46	12.8008	12.7294	13.3714	12.4749	11.8381	12.7884	12.8257	12.6939	12.7706	13.4995
O76070	14.0013	13.311	13.6414	14.0372	13.9065	13.4322	13.5408	13.3178	14.353	14.2389	13.4511	14.8864	13.6404	14.2461	13.7924	14.1857	14.2355	13.5706	14.8557	13.9177	14.7	13.0722	13.8212	14.6734	14.1991	14.5249	13.0381	15.7294	13.7624	13.6571	13.98	13.1844	13.176	14.4263	13.807	14.1492	13.416	12.7763	14.8849	14.1963	14.3513	14.0205	13.5416	13.0231	13.5001	14.9812	14.0906	13.4618	13.2845
O76074	16.6101	15.9316	15.9447	16.1944	16.1398	16.1074	15.6637	16.2627	16.0754	16.571	15.5961	16.5228	15.7456	16.5854	15.9874	16.5644	16.5065	15.8466	16.544	16.5517	16.0186	15.898	16.1984	16.567	16.5401	16.2019	16.0298	17.2323	15.8912	15.8937	16.5472	16.0593	15.5512	15.7665	15.98	16.4067	15.5316	15.7895	16.2937	16.7013	16.3105	16.1053	16.2167	16.2324	15.8791	16.1845	16.3087	16.1434	15.6033
O76094	15.1797	15.1544	14.9471	15.5627	15.0962	14.7952	14.0238	13.7717	14.131	15.3868	16.0596	14.2059	13.507	15.6769	14.4685	14.8366	14.4801	14.6587	15.0084	14.5992	14.7004	15.1145	15.3392	14.6724	14.4063	15.6819	15.0848	14.9988	14.7103	13.8654	15.3375	12.5218	15.4701	14.7541	15.9079	14.6312	14.809	14.2428	15.2152	14.5921	15.7191	15.4775	13.2464	14.959	14.2532	15.3019	15.1602	15.0323	15.1225
O94760	16.1405	16.2951	15.4256	15.3366	16.3668	16.1613	16.8213	16.7099	15.6196	15.4254	15.326	15.9937	16.2104	15.8317	15.8142	15.3776	15.507	15.8153	15.7241	16.2941	15.9144	16.2796	15.2569	16.3409	15.6644	14.4942	16.3954	14.6951	16.3796	16.0655	16.1549	16.5283	17.2718	15.8183	15.0031	16.3797	16.6972	16.2497	14.7278	15.7682	16.0843	15.3777	16.3282	15.7879	15.9895	16.012	15.5988	16.8876	16.3615
O94763	12.0165	11.9331	11.8807	11.7133	11.5256	11.5206	11.5341	10.8609	12.348	11.5658	11.9845	12.1998	12.0754	11.1745	11.4422	12.3484	11.6938	10.9639	11.4321	11.4359	11.2868	12.2309	12.0183	12.2298	11.7823	11.6947	11.8127	11.7273	11.6791	11.877	11.7205	11.7831	12.0523	11.5105	10.6952	11.5399	12.0811	11.9132	11.2902	12.109	11.7597	11.1796	11.8072	10.911	12.2401	11.7649	12.1748	11.7169	11.8319
O94766	13.1804	13.2404	13.8497	14.8986	14.0232	13.4835	13.536	13.4566	14.5189	13.9364	14.2652	13.9864	14.2869	13.3133	14.0687	13.3582	13.8751	14.0758	12.5068	13.8806	13.3325	13.5644	13.9754	13.369	14.171	13.0641	13.8344	15.3679	13.7787	13.2319	13.6713	13.844	13.4765	13.731	14.7086	13.7918	13.8719	12.8066	13.6735	14.4173	12.6273	13.4175	13.5855	13.4269	12.9618	12.9601	14.2012	13.5793	14.0214
O94769	15.3578	15.7167	16.495	15.6082	14.9944	14.7476	15.3714	15.5882	16.1085	15.2697	16.4583	15.5166	16.0611	15.0241	15.1912	15.628	16.0719	15.1679	15.441	15.7037	15.9715	16.2613	15.8667	16.141	14.7018	16.5382	15.2406	14.8634	15.3366	15.4595	14.9428	16.7631	15.2148	16.1114	16.016	15.6264	15.7512	15.3506	15.0992	15.5331	15.609	16.1557	15.1352	15.9851	15.1246	14.9695	15.4784	15.5321	14.5628
O94776	11.4881	10.5624	10.9657	11.0889	11.0364	10.4145	10.9879	10.9176	10.6392	11.1358	11.3749	11.5968	11.673	10.7703	11.5804	11.3779	10.8106	10.823	10.8925	11.1737	11.5479	10.8331	12.151	10.9437	11.1246	11.2404	10.8834	11.0856	10.9876	10.9977	10.671	11.092	11.1314	11.2851	11.4304	11.0382	11.6184	10.9457	11.2202	10.9738	11.4361	11.1631	11.1411	10.7748	11.2291	12.126	11.1362	10.9377	11.191
O94788	12.7157	11.9611	12.5209	12.7271	12.2584	12.9396	12.0221	12.0017	12.3298	12.2673	12.6976	12.5016	12.2932	12.8223	12.315	12.5546	12.1892	12.1426	12.046	13.0528	12.8224	12.0528	12.4928	12.7936	12.2993	12.3782	12.674	13.8753	12.703	12.284	12.0859	12.0443	12.4023	12.5025	12.0846	11.8697	12.2558	11.5628	12.7624	12.7469	13.0246	12.7226	11.8403	12.3631	12.8766	12.6003	12.2679	12.3566	12.1517
O94811	13.018	12.3189	12.7281	12.0665	12.3619	12.328	12.9192	11.6899	12.4272	11.9296	13.1866	12.5057	12.8884	11.5781	12.9652	13.3621	12.1237	12.4132	12.3964	12.4942	12.4401	12.1191	11.9436	12.4347	12.6569	13.2261	12.3864	12.2535	12.0665	12.5424	12.0385	12.6639	12.7386	12.2528	12.4171	12.035	12.4214	12.324	11.9228	12.0395	12.4615	12.4919	12.4552	12.7627	12.1677	12.3804	12.3398	12.8308	12.4166
O94822	13.4944	14.8985	13.9018	13.489	14.5706	13.1968	13.651	13.9277	13.4831	14.9472	13.9321	14.3803	13.6604	14.7948	12.6542	14.8349	14.3177	14.7347	12.7652	14.7231	14.5705	14.5673	14.569	13.9363	14.029	14.7692	14.3694	12.7465	13.9967	14.7836	14.2664	14.0086	13.4912	14.497	12.6949	14.3357	13.3122	13.4322	15.4824	12.6945	14.1701	13.6011	13.2043	13.7516	14.5985	15.6074	13.6521	14.1301	13.7741
O94826	14.1285	14.7639	14.3678	14.0429	14.4809	14.3496	14.6439	14.6049	13.8166	13.9825	14.3457	14.5684	14.6232	14.4593	14.755	14.374	14.1917	14.5517	14.1141	14.2524	14.2525	14.9011	14.2194	14.2907	14.0571	13.5464	14.9097	14.1013	13.8969	14.6015	14.6923	14.5038	15.042	14.3439	14.4212	14.1089	14.6081	14.6817	13.9117	14.1705	14.19	14.0535	14.7075	14.3852	14.2369	13.8176	13.9976	15.4902	15.1399
O94832	15.1391	14.6268	13.9226	12.6968	14.161	14.1224	14.0575	14.0373	14.4398	14.4172	14.5208	14.9723	14.8492	14.7663	14.8088	15.2811	14.1635	14.1038	14.8451	13.4955	15.6707	15.261	14.6152	14.9658	14.4607	15.5397	13.5951	14.5138	14.4993	15.1187	13.9927	14.0785	15.0959	14.8019	13.9501	14.8551	13.878	14.2688	14.7361	15.5323	14.2627	15.2269	14.3685	14.9247	15.3498	14.1589	14.4954	14.7772	13.9614
O94855	13.5175	13.8792	13.8108	13.2817	13.5757	13.3054	12.8363	13.9783	12.6892	12.8275	13.7154	12.5073	13.6788	13.5067	13.1466	13.3852	13.5864	12.9382	13.2979	13.138	12.9131	13.3745	13.4335	13.8769	13.0653	12.4996	13.0816	12.3777	13.3786	13.7039	13.6237	13.5725	12.3705	13.6912	12.9391	12.3319	13.1075	13.2935	12.8762	12.9019	13.7631	12.1341	13.7676	13.388	12.9708	13.2269	12.9928	13.8457	12.9088
O94874	13.8243	13.5554	13.0562	12.4785	13.6627	13.1416	12.7242	13.6458	13.6701	12.402	13.7062	13.3265	13.5041	13.5052	13.3341	13.1676	12.6583	13.2039	13.1578	13.1238	13.3698	12.6836	13.0005	14.4711	13.6541	12.5228	12.8255	13.7008	13.6407	13.6436	13.9501	13.4444	12.678	13.4334	13.6515	13.063	13.9795	13.0268	13.2973	13.1891	13.5655	12.5067	13.9798	13.2524	13.6734	12.8488	13.0344	13.4186	13.4994
O94875	15.3074	14.8342	14.7647	14.5459	15.2341	15.4132	14.5004	15.071	14.895	14.2636	14.8663	15.2577	15.2475	14.795	14.3659	15.4139	14.8215	14.4129	14.4573	15.3641	15.5846	14.2486	14.8372	14.6296	15.3667	15.291	14.6487	15.2735	14.9057	14.9651	14.6899	15.1031	14.7788	14.6524	14.9039	15.5891	14.6736	14.5994	14.9226	14.9979	15.0771	15.01	14.5011	15.1973	14.8456	14.888	14.9306	15.2343	14.8651
O94885	13.3478	12.6286	12.75	13.1606	13.0573	12.8526	13.0638	12.6216	13.1508	11.6511	13.3593	12.9772	13.2986	12.9495	12.6334	13.6555	13.0963	12.9293	12.512	12.7727	12.6063	12.5941	13.0634	12.865	13.3635	12.9756	13.451	12.9966	12.597	12.594	13.3855	12.7251	12.731	13.2891	12.6318	12.9743	13.198	12.6218	13.1693	12.8421	12.4756	13.1377	12.6755	13.0399	12.6791	13.1242	12.6809	13.1997	12.5677
O94888	13.0713	15.246	15.2005	12.1668	13.1039	14.4773	13.5843	12.4861	12.5542	14.0774	13.2293	15.0894	15.0011	13.6719	13.312	13.875	15.4867	13.3057	14.6619	14.5567	15.3061	14.677	12.5973	14.4112	12.8582	14.4402	15.1672	14.7278	14.3869	13.0021	15.5951	12.964	13.3981	14.1869	14.4864	12.8563	13.84	12.8629	12.4853	14.6629	12.5588	13.2948	12.9458	13.67	13.4477	15.4567	14.5366	13.4479	14.6621
O94903	14.3172	13.9354	14.0776	13.2766	13.2784	14.3138	13.222	13.6004	13.5563	13.4539	14.4269	13.819	13.3637	13.6326	14.7185	14.0941	13.9563	13.4873	13.3492	13.9431	14.2247	13.5088	14.2368	13.9029	13.6202	14.1177	15.9235	13.7297	13.9979	13.6618	13.1967	13.5008	14.0887	13.792	13.0817	13.9472	14.3079	14.0185	14.2608	13.2717	14.2067	14.3211	13.3274	13.9603	13.8968	14.6925	14.4018	13.9423	14.0056
O94905	14.1005	14.9181	14.2257	14.2238	14.2624	15.1628	13.6564	15.1453	14.4951	14.6121	14.6264	14.0454	15.2265	14.7506	15.9466	14.1165	14.7962	14.1679	14.4791	14.3996	14.7117	14.5178	14.4645	14.278	14.1051	13.854	16.4101	14.7782	14.5933	14.1003	14.4827	14.4981	14.7475	14.1902	14.4299	13.8424	14.609	14.619	14.3983	14.7975	14.3554	13.9841	14.3054	14.5946	13.4258	14.4685	13.5477	14.6805	14.7507
O94906	13.454	13.3328	14.0427	13.1404	12.8191	13.4697	14.0668	13.1947	13.6799	14.6648	14.2044	13.3081	12.7927	13.0331	12.889	13.5145	12.4653	15.7834	13.7265	13.4045	13.1591	13.0351	13.7859	13.4161	14.5174	15.1253	14.2686	13.7464	13.2566	14.4605	13.4498	14.7137	13.8443	13.6793	13.4292	13.5896	12.986	13.1007	13.8066	12.4736	13.7224	13.2852	13.7232	13.4301	13.4261	16.6076	13.0396	13.0394	13.5751
O94919	13.548	14.1953	14.118	14.2287	15.0579	14.2513	13.5255	14.4246	13.8952	13.9326	13.9938	13.9157	13.2377	13.9976	14.7331	14.2568	14.3023	14.9504	14.3035	14.7538	13.5576	14.2676	13.6112	14.522	14.3205	13.3651	14.1369	14.2907	14.557	13.6778	14.5549	14.6873	14.6258	13.7914	14.7165	14.1559	14.1092	14.7083	14.16	13.957	14.4027	13.49	14.1812	14.0668	13.7013	13.8419	14.0183	13.653	13.75
O94925	13.4442	13.0218	13.3795	12.6394	13.1904	12.4324	12.7561	12.7755	12.7034	13.6178	12.8146	12.1782	13.0768	12.6265	13.5727	13.2233	12.8556	12.2859	13.5069	13.2626	12.4129	12.8465	12.6923	13.2834	12.5183	13.0311	12.8001	12.4326	12.9733	12.0946	13.2398	12.334	12.8362	13.128	13.4625	12.399	13.1131	13.5444	12.7053	13.848	12.5174	13.0907	13.2039	12.7352	13.0313	12.4841	12.5074	13.1183	12.6516
O94966	14.041	13.4482	13.3728	12.5823	14.2675	13.6022	13.1138	13.5738	14.1909	13.0297	13.8759	12.606	13.0466	14.2157	13.2924	13.7786	13.7228	13.1716	15.2121	15.0234	14.9038	13.5339	14.4509	13.2706	13.9999	15.525	14.1378	14.1817	14.3829	13.1826	13.5654	13.9841	14.1797	13.4089	13.6501	15.5283	14.3641	14.1125	13.8507	13.4954	13.0863	13.3357	13.2532	13.6693	13.2941	14.0389	13.4636	13.761	13.5296
O94973	10.5758	12.0818	11.3033	10.9724	10.6301	11.1221	11.5364	10.9331	11.5023	10.277	11.5988	11.2366	12.4691	11.017	10.6056	11.2516	11.4407	11.0596	11.0862	10.5989	11.2291	11.034	10.841	10.1636	10.5686	11.2778	11.2057	11.2066	11.0308	11.5291	10.7443	12.047	10.5442	10.9803	10.3795	11.4184	11.1955	11.1268	10.434	11.0421	11.1257	10.8561	11.6232	10.9287	11.0487	11.2751	11.3447	12.453	11.3961
O94979	14.1056	14.113	13.8784	13.8435	14.3585	14.0602	13.796	14.5813	13.6094	14.1214	14.0125	14.2246	13.5297	14.9203	13.9842	13.7612	13.698	13.5554	13.7881	13.9859	13.3567	13.692	14.1103	14.0556	14.2325	13.8827	14.2139	13.6176	14.0575	13.9663	14.1932	14.2797	13.9316	13.8993	13.7591	13.6141	13.5739	14.12	13.532	14.5594	13.9719	13.3788	14.3403	13.9383	13.8966	13.8417	13.6835	13.9547	14.0886
O95049	15.7161	14.915	15.8197	15.5231	15.3136	15.1561	15.6228	15.1698	14.5597	16.0516	15.3139	13.8659	15.0326	15.6962	14.362	15.1033	15.6577	14.0004	15.1713	13.1079	14.0472	15.7885	14.011	19.4543	13.8573	14.6033	14.4393	14.2895	14.849	15.2721	15.2417	14.4122	14.4285	15.0062	15.664	14.9701	15.0719	14.5519	15.3259	15.1212	14.8037	14.9162	14.6067	15.252	13.7626	15.1913	15.3056	16.8309	15.0411
O95059	13.7259	14.4693	14.5118	14.9278	14.1673	14.4795	14.637	14.3264	15.1399	14.25	15.3522	14.3431	14.1848	14.5592	14.487	13.8693	14.818	14.5979	14.5747	14.9254	14.2752	13.95	14.5276	14.5719	14.3554	14.9746	14.0565	15.031	14.6399	13.8575	14.7859	14.5044	14.8567	14.9705	14.9982	14.5184	14.5852	14.3837	14.2419	15.1156	13.873	14.6749	14.4488	14.287	13.7725	14.1403	14.6745	15.0676	14.1056
O95071	11.5353	13.8956	12.6557	14.314	13.3869	13.187	13.0997	12.018	14.7364	12.9635	13.0639	13.634	13.301	12.7632	12.4226	12.5943	13.3687	13.4143	13.0492	14.7678	12.5088	12.7649	13.5005	13.5091	12.5709	13.6378	14.4832	13.6779	14.2852	14.1096	14.3794	13.3323	12.7822	13.9992	13.607	12.7131	13.7843	13.8209	11.7356	14.4798	11.3377	12.5366	14.0148	12.5297	14.0398	13.6088	12.5377	12.8139	13.1577
O95081	15.9345	16.2293	16.0501	15.9525	16.2698	16.3417	16.6835	16.3788	16.4039	15.9768	15.7346	16.2081	15.9067	16.0816	16.5558	15.8158	16.2326	16.5745	16.2593	16.198	15.6225	16.0682	16.1758	16.1572	16.1889	15.4494	16.5435	16.1293	16.0961	16.2872	16.5504	16.2853	16.381	15.9052	15.9865	15.8534	15.6822	16.4483	15.7582	16.0362	15.9707	15.3226	16.4432	16.094	15.6332	15.4077	16.3576	16.1064	16.3401
O95084	11.6392	12.0191	12.1859	11.6065	12.1377	11.5355	11.5145	11.5856	12.3042	11.3268	13.1606	12.5728	11.1153	11.716	11.7514	12.1173	13.4245	12.1669	12.4517	12.1913	11.9916	11.8443	11.6908	11.9684	12.7069	11.9029	12.303	11.8417	12.2342	11.4791	12.667	11.8283	12.3783	12.7005	11.4434	11.1756	11.9865	10.5516	12.0165	10.8249	11.4484	12.4445	11.8303	11.5406	11.7535	11.237	11.8218	11.0551	11.6044
O95140	11.6958	12.4241	11.7397	12.0694	11.9512	11.7806	12.1419	11.8878	12.1118	11.8872	11.9527	11.9965	12.155	11.7484	11.8926	11.9334	12.0994	11.4291	11.848	12.3393	11.7212	12.0134	12.2458	12.1624	11.6507	12.9857	12.1904	12.3286	11.3716	11.6201	11.9589	11.7363	12.4001	11.969	11.7428	11.5258	11.9443	11.7278	12.0649	12.3846	11.4113	11.8162	11.6658	11.7842	11.7978	11.9534	11.6293	11.7621	12.1546
O95159	12.3531	12.1809	11.9224	13.0554	13.0746	12.7305	12.2618	12.5784	11.8589	12.3921	11.9484	12.0328	13.0115	12.6911	12.2832	12.5119	13.2735	12.7898	12.7594	12.9611	12.0853	12.9728	13.1174	12.851	13.2173	11.7581	12.2117	12.8182	12.3703	12.5991	12.3369	12.6034	12.9866	13.2921	11.2464	12.321	12.3575	13.142	13.4304	11.6631	12.8932	12.3141	13.0121	12.7824	12.6589	11.1961	12.3325	12.5592	11.9835
O95168	14.3851	14.7461	13.7276	14.5448	14.8804	14.5382	14.2648	14.5146	14.7241	14.3875	14.8208	14.2944	14.4355	14.7271	14.4251	14.4663	14.6152	14.3738	14.3367	14.7594	15.2396	14.4374	14.4457	14.3266	14.7301	14.7543	14.6075	14.6453	14.4088	14.142	15.1895	14.4462	14.5886	14.8024	14.6617	14.3785	14.957	14.1139	15.3287	14.2294	14.8517	15.0291	14.6868	14.3493	15.1466	15.1791	14.4301	14.6247	14.9541
O95169	10.2305	10.4913	10.8043	10.5628	10.2137	10.5109	11.7326	10.6521	10.9411	10.5034	11.3617	10.5571	10.8045	9.99825	11.4117	10.3041	11.325	11.168	10.7705	10.9067	11.1108	11.6041	11.3545	11.0284	10.7735	11.161	10.0364	11.3716	10.7668	11.028	10.4741	11.0778	10.7013	11.1293	11.2261	10.5455	10.7023	10.4447	10.4766	11.0761	10.3699	11.0663	10.7002	10.8736	10.4817	11.3197	11.5024	10.5689	10.8632
O95182	14.0028	14.4348	14.8994	13.9289	13.9268	14.5568	13.7154	13.9069	13.9065	13.8652	13.5305	14.1735	15.1983	14.0258	14.0533	13.958	13.5609	13.9487	14.0159	14.2789	14.2251	14.4242	13.9489	14.7902	13.7203	14.22	13.9446	14.3304	14.412	13.8618	14.1174	13.8378	14.3328	14.3127	14.3965	15.1421	14.6585	14.4232	13.5775	14.6367	13.8662	14.5742	13.8756	14.176	14.0875	13.6856	13.9333	15.0654	14.562
O95197	13.3871	14.1037	14.4192	13.3465	14.0964	13.7593	13.5973	14.3375	13.4019	13.5299	13.57	13.6617	13.7603	13.4822	13.6896	13.3627	13.4091	14.4278	13.8477	14.0456	14.0826	13.9729	13.661	13.8827	13.6012	14.1481	14.0208	13.3766	13.8658	13.9784	13.759	14.4799	14.0925	13.6856	14.1271	13.799	13.6882	13.9438	13.4026	13.7376	13.8396	13.5963	14.0779	13.9401	13.6625	13.5142	13.6886	13.8168	14.0495
O95202	14.0046	16.5912	16.0314	15.2217	15.0911	15.8234	16.1964	16.4352	15.8768	16.3598	17.1372	16.2942	15.5065	16.7763	16.8277	15.8861	14.6337	16.1593	15.1884	15.7346	16.0683	16.9165	15.9313	15.2251	15.2648	16.3876	15.533	16.5067	15.82	14.8336	16.1073	16.2828	16.8538	16.722	16.9237	16.5311	16.1669	15.2142	16.7692	16.4611	16.6816	16.3065	12.9937	16.2488	16.4101	17.2848	16.4244	15.3616	16.932
O95208	14.3583	14.2872	15.0169	14.2739	14.0037	14.5799	14.8618	14.4145	14.4254	14.5681	14.4849	15.1064	14.9905	14.8511	14.957	14.18	14.59	14.3167	14.9281	13.6604	15.742	14.7164	14.4356	14.7213	13.993	15.2393	14.5207	15.0322	14.3147	14.1117	14.7117	14.3793	14.37	14.7668	14.3955	14.6565	14.9689	14.0692	14.5903	14.9403	14.191	14.8267	14.0318	14.6989	14.5364	14.5485	15.0825	15.2578	14.5725
O95219	10.1264	11.5142	11.6517	9.94526	10.232	11.8416	11.5516	10.9782	11.8369	11.856	10.2331	12.2071	11.0834	10.9482	10.1807	9.48899	11.8884	11.0327	10.2999	10.7945	10.3965	10.5208	10.6621	11.7262	11.0675	11.636	11.3486	13.3374	10.5961	11.8644	11.6894	10.7842	10.683	10.9224	10.3313	9.61849	10.8269	9.88339	11.9751	9.86985	11.4887	11.5934	11.2307	11.5859	11.3891	13.0649	11.4288	11.1154	10.7502
O95232	16.5074	17.3385	16.6408	16.3778	16.1769	16.5317	16.7707	16.436	16.8133	16.615	17.2118	16.4231	16.7227	16.6201	16.7533	15.6284	16.653	16.4397	16.8783	16.4636	16.3617	16.544	16.4521	16.0756	16.5159	15.9008	15.9084	16.0907	16.0769	17.0073	17.1011	17.5058	17.4217	17.0933	16.848	16.0433	17.0256	16.6314	15.6048	16.7843	16.5561	15.8048	17.3716	16.6157	16.509	16.358	16.5228	17.2483	17.5611
O95292	14.0419	14.0447	13.6171	13.5421	13.4822	13.613	13.811	13.9227	13.6509	13.5162	14.0161	13.4738	14.5783	13.066	13.5334	13.8794	13.5786	13.6853	13.6486	13.4096	13.4222	14.1732	13.4178	14.0437	13.245	13.6093	14.1763	13.4274	13.7725	13.9134	13.5736	13.7478	14.2171	13.4878	13.7609	13.6262	13.9868	13.9086	13.3185	13.8367	13.7172	13.7536	13.8456	14.1546	13.8248	13.3104	13.3639	13.9958	13.2018
O95298	12.4645	13.641	13.8218	11.4668	13.1755	12.452	13.296	13.5821	12.8952	13.5701	13.0327	12.8675	12.6068	12.9079	14.5598	13.0835	12.7218	13.876	12.8102	13.4678	12.8979	13.2259	12.0665	13.0286	13.0412	12.8333	13.5078	12.2219	13.0637	12.7222	13.7021	13.2372	12.9793	13.0202	13.4059	12.6925	12.7852	13.5976	13.3515	13.0469	13.0998	12.7484	13.5008	14.6569	13.0944	12.1336	13.027	13.7077	14.0714
O95299	13.7674	14.0146	13.8505	13.9481	13.2773	13.7146	13.5889	13.77	13.7185	13.5629	14.1276	13.2395	13.6001	13.3292	13.7739	13.7545	13.4496	13.7723	13.5696	13.4022	13.8009	13.8276	13.6441	13.3386	12.5881	14.1669	14.0287	13.6846	13.6786	13.731	13.6596	13.4175	13.9129	14.2557	13.3264	13.0118	13.5948	13.4161	13.3087	13.9818	12.7676	14.3327	13.6571	14.2431	13.6709	13.757	14.0677	13.5287	14.7115
O95336	15.1606	16.3735	15.8502	15.8057	16.32	16.1785	16.4785	16.4836	16.4415	14.5364	15.2874	16.2765	15.8391	15.8789	16.8062	15.5515	16.3285	16.9522	16.5721	16.5169	15.609	16.0683	15.754	15.0847	16.3326	14.1378	16.9985	15.4556	16.2586	15.6719	16.0833	16.4063	16.5869	16.1344	16.118	15.6508	16.3514	17.0854	15.8593	16.0931	15.9916	15.0381	16.9054	15.9969	16.3887	15.2396	16.4072	16.4412	16.4253
O95340	12.8309	14.038	12.9622	12.6809	12.9908	13.0598	12.941	13.0521	14.1963	12.9607	14.0821	12.6291	13.41	12.7845	14.0978	12.7439	17.7277	12.7431	13.9935	12.6558	12.3175	13.8088	16.4541	12.8085	13.2021	12.8925	12.6102	14.5424	13.1551	13.1189	13.9491	12.9945	13.1829	14.4136	14.6083	13.4495	14.3999	14.0218	12.6949	13.3962	11.8987	12.872	13.3059	12.9595	12.6115	12.9464	14.7851	12.7684	14.1045
O95352	11.8813	13.4262	12.3654	13.0547	11.4133	13.1454	11.5882	12.3926	11.5105	11.9109	11.7863	11.8337	13.1141	12.8813	11.9032	11.251	12.6391	11.4627	12.6078	11.8257	13.2252	13.5747	12.1364	12.7694	11.8853	13.8336	11.2479	12.7509	12.2633	11.7	11.8249	11.868	13.5409	12.4157	11.6733	12.4186	11.6804	12.644	11.4124	11.6399	11.2042	13.469	11.8805	12.7734	12.5931	12.2617	12.39	11.3151	11.311
O95359	12.3988	12.5728	12.7808	12.5547	12.2447	11.965	12.9901	12.4667	12.813	12.3464	12.3816	12.8989	12.6888	12.7631	12.63	12.793	12.7819	12.2685	13.2906	12.3921	12.555	12.0744	12.4162	12.8635	12.6029	12.604	12.5484	14.101	12.1493	12.2007	13.4116	13.1774	12.8245	13.0409	12.1684	12.3629	13.2919	12.6707	12.5786	13.0687	12.467	12.005	12.7815	13.2756	12.4696	12.6088	12.6937	13.3843	13.1041
O95372	12.4398	12.7754	11.6027	12.0254	12.8206	11.8368	13.3692	11.3282	12.009	12.0976	12.361	10.8624	12.0336	10.8322	12.5679	11.5789	11.3148	12.4141	11.6732	11.0757	11.1855	12.2511	12.4831	11.2265	11.814	12.2801	11.2332	11.1909	12.2913	12.3814	11.9482	12.951	12.6337	12.2608	12.3935	11.811	11.6849	11.6157	12.0457	11.0774	11.7835	11.4759	12.0952	11.4965	12.6057	11.1699	11.8576	12.9833	12.9627
O95373	9.92245	10.4491	9.30174	9.82073	10.1574	10.794	10.1176	11.0089	11.5564	11.4768	11.3327	10.1025	10.8286	9.62443	11.3623	10.1946	11.077	10.1506	10.8319	10.0535	10.4785	10.3403	10.0444	10.4548	9.86651	9.74208	11.0455	9.99531	10.5751	9.78751	11.3703	12.3055	11.319	10.6387	10.1343	9.7246	10.2839	9.77438	11.077	11	10.9815	9.99096	11.1624	10.1644	11.2156	10.2807	11.4269	11.3488	11.895
O95379	10.4538	12.0916	11.0772	7.96844	9.10041	13.0515	10.3301	8.77163	9.56126	11.7788	10.6909	13.2654	11.7937	13.2113	10.121	10.5606	13.399	12.1022	10.7671	14.5447	13.1123	11.2609	8.28274	13.6268	11.5784	11.7046	13.9323	10.8439	9.48091	9.40337	11.6631	11.1413	10.828	10.1718	11.3419	11.4583	12.3214	9.42124	13.4254	12.8506	12.1157	11.4896	11.1154	13.0828	11.1516	13.7287	10.0892	12.0898	12.441
O95394	15.175	14.7133	15.0902	14.6165	15.0967	14.2073	14.7733	14.1837	13.8959	14.2113	14.7096	14.1841	14.7164	14.0158	14.5877	14.6772	14.3322	15.6897	14.3665	14.2791	14.184	14.2819	14.5702	14.2758	15.1585	13.8837	14.0053	13.2992	15.2728	15.6773	13.8919	14.3934	14.8956	14.5367	14.8939	15.3311	15.0835	14.4377	14.3812	14.0681	15.1022	13.6584	15.0182	14.8589	15.1109	14.5707	14.1023	14.5727	15.0766
O95400	10.998	11.0166	11.5286	10.7243	10.6807	12.6921	10.7022	10.7181	10.9235	11.1828	10.8015	11.5337	11.4851	10.6085	10.7927	11.4911	10.9112	11.5968	11.7264	10.4123	11.1137	10.5408	11.1456	11.435	11.01	10.5961	11.2488	11.8135	11.4647	10.5399	10.8397	10.661	10.6648	10.2569	10.8868	10.9274	11.0985	10.1032	11.1202	10.9332	10.9679	11.3017	10.7059	11.3652	10.013	11.939	11.2399	10.8311	11.2326
O95425	15.5088	15.272	15.6592	14.5636	15.0366	15.4551	14.9669	15.4575	15.1358	15.8679	15.3596	15.6818	15.8425	15.516	15.1615	15.4525	15.3931	15.2262	15.1966	15.0778	15.3191	15.595	15.5575	15.8292	15.5531	15.9434	15.0747	15.4907	15.4366	15.3027	15.6099	15.2098	15.7569	15.6264	15.5381	15.1626	15.7754	14.8823	15.5485	15.3995	15.6481	15.4152	15.6332	15.5368	15.3979	15.8292	15.1996	15.872	15.591
O95433	15.5275	15.162	15.0278	15.2826	14.2021	15.0016	14.7581	15.5173	14.6971	14.2774	13.8721	15.2623	14.89	15.7837	14.7123	15.9103	14.8554	14.9809	14.513	14.7391	14.9168	15.3176	15.4556	16.0511	15.3344	14.6371	14.123	14.9202	14.9957	15.8242	14.842	14.2585	14.5618	15.3576	14.6367	15.5505	15.5103	14.8197	15.814	15.3452	15.094	14.9858	14.8147	16.1181	14.9679	14.7616	15.393	15.1543	14.0255
O95470	11.2902	12.1416	11.5686	11.416	11.4823	11.1489	11.6872	11.8338	11.7969	10.48	11.9463	10.2801	12.265	11.4684	11.3802	12.067	11.1906	12.0237	11.5272	11.3091	11.782	11.4549	11.4058	10.9185	12.0829	10.8861	12.6002	11.646	11.515	11.9945	11.7871	11.83	11.8739	11.62	11.8931	11.6039	11.7046	11.8085	11.2282	11.6299	10.1646	13.6078	12.4335	11.8177	10.7062	12.5498	12.0198	11.2046	12.1595
O95479	13.1853	13.5205	13.1764	14.5845	13.8579	14.0877	13.4008	12.9771	15.0342	14.3979	15.2939	13.4239	14.7647	13.4629	14.3107	13.5247	13.8731	13.4791	14.6564	13.6263	13.602	14.0848	14.5141	13.8269	14.0548	14.9984	13.4871	15.3353	14.109	13.0574	14.184	14.7256	14.7414	13.7834	15.3396	13.1668	15.0489	14.6803	13.8683	14.4897	12.9631	14.5467	14.5973	13.6601	14.2163	13.6041	14.2944	14.25	14.4428
O95486	13.9284	14.2771	13.9094	14.3295	14.0874	13.8587	14.2799	12.6687	14.3362	13.8104	14.0356	14.5302	15.0515	14.0873	14.276	14.5882	14.6314	14.2508	13.8197	14.888	13.8853	13.8022	13.5763	14.535	13.0674	14.0902	13.8187	14.5871	14.0276	13.6238	14.1762	13.9873	14.2233	13.6076	13.8486	14.0499	14.1137	13.0802	13.6927	13.9682	13.1542	14.8057	14.2561	14.8031	14.0379	14.578	14.0758	14.4388	14.4094
O95487	13.8456	12.7888	13.7681	14.4	12.7894	13.2152	13.4543	14.2027	14.4085	12.6347	13.125	14.1028	14.2216	13.5083	13.0279	12.4576	14.0767	12.6208	14.1893	13.4567	13.9769	13.5726	13.9071	12.7504	13.1564	13.8027	13.1866	14.6877	13.831	12.6764	13.912	13.1572	13.4115	13.0256	13.835	13.2622	13.0334	13.7018	13.5494	14.0918	12.0844	13.0078	13.0342	13.7036	13.6394	13.2465	13.7886	14.5365	13.1682
O95490	12.3327	13.7828	14.6751	14.7284	13.5641	13.23	13.1957	14.6814	14.0052	15.5774	13.9267	14.0177	15.4621	14.4471	14.3045	14.5739	13.1688	15.2285	14.3694	14.9028	13.4981	13.4407	14.872	13.645	14.5183	15.0809	14.2219	14.5043	13.811	13.6206	15.7354	15.8693	14.6466	12.8216	13.8901	14.2111	15.0168	14.9178	15.4939	14.2976	14.3495	14.2533	15.1297	13.1465	14.0228	17.824	14.8025	13.8689	13.7672
O95528	9.47314	12.6533	11.0378	9.4746	10.3908	11.1971	9.91746	9.65897	9.19435	9.65459	10.1421	11.483	9.81524	11.394	9.54531	11.6735	10.4348	12.5669	9.4389	8.41003	8.97572	12.2995	11.1428	12.3038	9.85154	8.62341	11.0821	9.58172	11.7938	8.42628	9.54077	10.1619	9.4091	10.8436	11.3681	8.40463	12.5028	10.2764	9.79278	11.7015	11.0907	11.7312	9.14785	9.96515	8.87533	9.82418	11.6266	10.7872	12.2079
O95551	10.862	10.1529	10.7262	10.9594	11.1248	10.135	10.0405	10.1002	10.3815	11.0102	10.026	10.4247	10.1488	9.8216	10.8178	10.1813	9.88219	10.9159	11.868	10.2619	11.8822	10.2321	10.5567	10.5723	10.8058	11.3454	10.1074	11.7663	10.3883	10.3406	10.773	10.3692	11.0578	10.6457	10.9463	10.0591	10.734	10.9328	11.283	10.9504	10.0399	10.6086	11.167	9.1624	10.2911	10.9298	10.0731	9.99459	11.046
O95562	9.87331	10.5222	10.858	10.2375	10.8044	9.52004	10.3441	9.76392	10.7188	10.7514	10.2215	10.5265	12.5888	10.0461	10.9131	10.1773	10.0903	10.0878	10.0157	11.163	9.95022	10.7822	11.7032	10.3475	11.0295	11.8395	10.6709	8.79833	10.4211	10.7147	10.5988	12.2689	10.745	9.96878	9.51166	9.88961	10.3108	9.7488	10.7729	11.2628	9.93883	10.3924	10.5387	10.0367	10.3849	9.52532	10.374	10.6143	10.364
O95571	14.3256	14.0695	13.511	13.3033	14.5364	14.017	13.4562	14.3773	13.8778	13.1409	14.2628	14.8917	13.6009	13.7916	14.8882	14.325	13.9369	14.9666	13.8729	13.6091	13.0756	13.9808	14.1128	14.4543	13.9507	14.3497	15.9005	14.1591	14.231	14.2556	14.3914	15.4743	15.2771	12.4997	14.1071	14.0264	15.109	13.3985	13.9483	13.0301	14.444	13.3368	14.0893	13.3255	13.6711	13.9079	13.3281	14.0445	15.2904
O95573	13.2	13.953	13.1693	12.9019	13.8641	13.7657	12.8587	14.9278	12.6768	13.6554	13.2401	13.7691	16.2794	14.2262	14.1116	13.3327	13.614	13.4703	13.3869	14.1446	13.4922	13.5842	13.2135	14.2011	13.6808	13.7696	13.8689	14.2873	13.7628	13.9447	13.7608	13.7681	14.4233	14.0759	13.904	13.5364	14.8182	13.9412	13.5511	13.7927	13.6493	13.9254	14.0201	14.0674	14.1666	13.7868	13.0844	14.6655	13.3628
O95613	12.8422	13.8523	12.7033	12.0709	13.0149	13.7119	12.5783	10.9965	12.594	13.1835	10.347	14.2032	12.6856	13.4075	11.6385	13.6655	12.613	13.6537	13.2925	13.734	13.497	12.4435	13.0915	13.598	11.4441	13.8769	13.0053	11.1704	12.5485	13.7068	13.7337	10.893	11.1411	12.9316	11.8747	12.7405	12.846	12.6258	13.9337	11.0512	14.0906	13.2005	10.8548	13.2193	13.5809	12.011	13.2542	12.8458	11.0358
O95630	17.2971	15.3011	15.7062	15.5598	16.6287	16.4442	17.5451	16.9188	17.5984	16.0687	16.1488	17.9811	15.9258	17.003	16.5164	17.2978	16.5177	15.223	17.0338	16.4786	17.2639	16.165	17.0851	18.0754	16.0199	16.357	16.2498	15.906	16.1932	16.8552	17.4056	17.6736	17.636	16.9104	14.9193	16.9414	16.3609	17.7746	17.1924	17.9787	16.008	16.6585	16.0994	17.772	15.7805	15.9562	17.1279	16.2919	15.9486
O95671	14.7728	13.6387	13.8695	13.9742	13.8852	14.3906	14.7733	12.6011	14.419	13.8053	14.7901	14.0305	14.2497	13.6042	14.8745	14.1556	14.0466	13.6267	13.5321	14.1353	13.7084	14.986	14.3165	13.6469	14.3793	14.842	13.2043	14.5079	14.4703	15.2915	14.0642	15.1763	15.2915	14.0547	14.9676	14.6345	15.2088	14.8857	14.3584	12.9761	15.0609	13.7929	14.7472	14.3601	13.9463	15.4223	13.8824	14.4655	13.9071
O95685	11.7639	11.0049	11.2674	11.522	11.6553	11.7212	11.1229	11.3368	10.4288	11.2352	11.9595	11.6764	10.8841	10.958	11.6333	11.1518	10.6154	11.3576	10.7507	10.9876	11.085	10.8464	11.4535	11.074	11.3161	11.6062	11.4454	11.2068	11.5091	11.1271	11.6028	11.953	11.7501	11.8542	11.1717	11.1493	11.7872	11.2693	11.6359	10.5004	12.0534	11.1102	11.0416	11.2337	11.4733	11.74	10.9199	11.4445	11.4058
O95716	14.1634	14.3601	14.0007	13.796	15.0822	13.9658	14.7545	13.8033	13.0631	13.7136	13.5309	14.4332	12.8639	13.9909	14.6509	14.1366	14.6236	14.1534	14.2957	14.151	13.6102	14.748	12.983	14.1622	13.955	13.4621	14.4001	13.2637	14.0665	14.6144	15.0801	14.3346	14.6828	13.3489	14.4842	13.4323	15.124	14.8298	13.531	13.685	14.4377	13.4029	14.3286	14.0082	14.3765	14.8419	14.2499	14.8838	14.7639
O95721	10.669	10.9899	10.7465	10.5976	10.1168	11.0465	10.9374	11.1285	10.7098	10.0041	10.7347	10.4265	11.1945	10.4425	11.5236	10.5388	10.4948	10.6922	11.0145	10.4582	10.935	11.0978	11.0302	10.7176	11.0035	11.6519	10.3623	10.9544	11.0433	10.855	10.9554	11.2454	11.0751	10.9864	11.2496	10.3445	11.6164	10.7435	10.7014	10.6523	11.2252	11.0015	11.4243	10.7522	11.1462	11.7442	11.1378	11.115	11.2982
O95741	11.5749	12.2568	11.298	11.9376	11.9619	11.7372	12.0189	13.254	12.2732	11.732	11.5582	13.3147	11.5887	13.307	11.4986	10.8101	12.561	11.3876	11.3865	13.3371	11.1843	11.9107	11.5594	11.8401	13.8902	12.5925	11.207	12.9714	12.3391	11.5617	12.3658	11.3357	11.8435	11.4224	13.2797	11.4745	11.4384	11.7397	13.0792	11.7212	11.4818	12.1917	11.7846	11.4347	12.5413	11.6871	13.0453	12.9986	12.7608
O95747	11.9467	12.5398	11.6087	11.8839	12.7309	12.4561	13.6068	12.3131	11.8295	11.4664	12.5919	12.4216	11.2891	11.8429	11.1194	10.8394	12.2001	11.8249	12.9805	11.085	10.465	11.4052	12.1004	10.2534	12.4871	10.7544	13.0076	12.2232	12.7006	11.8819	12.674	13.2392	12.879	11.7566	12.8309	11.3138	12.2834	12.2314	11.4362	11.9591	9.97947	10.3887	12.9384	11.2331	11.3832	12.2653	12.4497	13.0574	13.4173
O95749	10.7382	11.6458	12.0564	10.8874	12.6902	12.6482	11.8439	12.8703	11.1119	10.5664	11.4856	11.1826	10.7101	11.3177	11.147	11.6261	11.1696	11.8604	12.2036	12.3984	11.4415	12.2179	10.9127	11.7864	11.117	10.4316	12.1966	8.98344	11.5737	11.8633	11.7275	11.4177	13.0859	10.9336	12.4039	11.6022	12.1993	12.4353	11.0404	11.2531	12.3674	10.5905	11.8203	12.2584	11.5543	11.4496	11.2985	11.6969	11.8546
O95777	14.0444	14.2878	13.9686	14.4244	14.1224	13.3318	14.7479	13.9735	14.1342	13.3263	14.2353	13.8182	14.4873	14.0574	14.6653	13.2644	14.2722	14.9224	14.3865	13.9866	13.931	13.3885	13.8138	13.8754	13.5586	14.3973	14.7583	13.8778	13.9153	14.6681	14.8955	14.7452	15.1497	14.2806	13.7731	13.8927	14.5644	14.1285	13.6436	14.2777	14.4733	13.1765	15.1569	13.8892	14.196	14.5867	13.9768	13.9196	14.8288
O95782	13.5883	12.845	12.3362	13.3877	12.4228	13.5109	12.9682	13.0448	12.7751	13.3052	13.617	13.1794	14.2892	12.6193	13.4613	13.4861	12.8416	13.0706	14.0383	13.6823	13.4507	13.2983	14.8463	13.0756	13.8951	13.3607	12.7925	14.864	13.6387	13.3828	13.3366	13.421	13.0429	14.1075	13.2554	13.81	12.893	12.4824	12.998	13.8993	13.266	12.8172	13.576	13.6785	13.054	13.0779	12.7404	13.078	12.8726
O95786	11.8009	11.6594	11.2018	11.2879	11.6843	11.4761	11.4943	12.089	11.0405	11.7914	11.8529	11.724	11.064	11.7323	11.8565	11.637	11.879	10.81	11.1381	11.2181	11.5899	11.5615	11.6957	11.5249	11.3776	12.1967	11.6502	11.9382	11.6021	10.7881	11.8732	11.7622	12.5454	11.3419	11.5223	11.5438	11.6579	11.7064	11.939	12.0113	11.6782	12.1631	12.1415	12.0031	11.31	12.1236	11.1823	11.718	11.7501
O95793	14.9114	15.0436	14.5981	14.2048	14.9101	15.1603	14.6606	14.9408	14.7326	15.2831	15.6786	14.9765	15.8543	15.9619	14.1874	15.2008	15.0285	14.7019	14.824	14.7288	15.8625	15.3615	15.4472	15.186	14.5601	15.4818	15.1047	15.0125	15.2066	15.1455	14.4666	15.1766	14.7957	15.5002	14.9412	14.2904	15.0913	15.1488	15.4456	14.9023	14.6957	15.3522	15.332	16.1023	15.1092	13.7934	15.1841	15.7107	14.2314
O95810	14.4979	15.9218	13.996	15.047	14.051	14.8696	13.4823	14.7637	12.4624	15.0538	14.348	14.7719	13.4985	14.8424	13.7848	13.101	14.5756	14.2082	14.6591	14.6109	15.6013	15.1751	14.4546	14.2826	14.9013	14.4733	13.1736	13.5906	15.0013	13.2494	12.9657	13.1728	15.7377	14.6132	13.9846	15.4996	14.1304	14.7593	13.8101	13.8526	14.0286	15.6077	12.9923	15.0994	15.1428	13.5249	14.1124	13.3688	12.8037
O95816	14.588	14.5084	13.7774	14.0842	14.4806	14.1058	14.2327	13.8444	14.4097	14.1606	15.4483	14.4285	12.9579	14.6504	14.6226	14.2379	14.8643	13.7414	14.6051	14.2812	14.4497	14.0318	14.1828	14.1128	14.61	14.3044	14.4828	15.2731	14.55	14.2022	15.0325	14.3995	14.5992	14.0601	14.8674	14.1512	13.8957	14.0491	14.1903	15.0823	13.9832	13.5705	14.7653	14.3954	14.0421	14.5765	14.4951	13.9545	15.1158
O95817	13.9055	13.8419	13.9053	13.8067	13.3003	13.6019	13.0732	13.4168	13.5698	13.8285	13.1492	14.0416	14.5182	14.0851	12.9419	13.987	13.8889	14.1854	13.7141	13.6046	14.1026	14.038	13.7205	13.5754	13.5826	13.8218	13.5089	14.2433	13.8353	13.5311	13.7391	12.6266	13.1865	13.3542	13.5987	14.0486	13.6158	13.4927	13.454	13.6953	13.9896	14.3061	13.0531	14.5674	13.3148	13.9329	13.7114	13.8433	13.2926
O95822	12.3201	12.6501	12.8596	11.7435	11.9369	11.9825	12.3224	12.3648	12.3595	12.0861	12.2866	11.5903	11.8743	11.9544	11.9262	12.4119	12.0714	12.3059	11.8353	12.3616	11.6211	12.2177	12.5299	12.6719	11.73	12.4606	11.8432	12.4227	12.0883	12.3189	12.2694	12.1649	12.467	12.7224	11.843	12.3354	12.1877	12.0085	11.5054	11.3741	12.2586	11.8966	12.2397	12.2514	12.3383	11.775	11.6804	11.9937	12.3296
O95825	0	0	0	0	0	0	0	0	0	0	0	0	0	0	0	0	0	0	0	0	0	0	0	0	0	0	0	0	0	0	0	0	0	0	0	0	0	0	0	0	0	0	0	0	0	0	0	0	10.4783
O95831	13.3837	15.4927	14.9129	14.6324	14.9248	14.0418	15.8647	15.705	14.4091	14.5737	14.9452	14.595	14.8781	14.7003	15.6221	14.5614	14.8365	15.4386	14.8048	14.5125	13.7111	15.0772	14.6192	14.2423	14.0716	14.0022	15.2781	14.1477	14.4981	15.276	15.46	15.4124	15.2323	14.3849	15.0662	13.6653	14.5559	15.5109	13.7664	14.6294	14.1815	14.0262	15.2342	14.7497	14.6265	14.4639	14.9922	15.2283	16.0414
O95834	15.1435	14.9619	14.9317	15.1761	15.2282	15.4309	14.8348	15.2834	14.9085	15.2131	14.303	14.8892	14.7465	15.1117	15.449	14.8408	14.8887	15.0122	15.0274	15.1756	15.3966	14.6221	14.7423	15.1714	15.0095	14.5479	15.5329	14.9955	15.0881	15.0642	14.6609	15.6075	14.9462	14.6612	14.9945	14.9382	14.7717	15.3898	15.2599	14.813	14.6788	14.6574	15.0549	14.9518	14.7679	14.6785	15.09	14.89	14.67
O95861	12.5645	12.6422	12.1018	12.0145	11.7046	11.3079	12.1918	12.774	11.9669	11.5681	12.7326	13.1608	13.6362	12.1688	12.2005	11.2506	12.1347	12.4972	12.104	12.4734	13.1713	11.7687	12.1824	12.01	12.2068	11.7531	11.9697	12.9267	12.5015	12.7368	12.2117	12.3751	12.8093	12.7238	11.7604	12.6825	12.3819	11.1686	12.8721	11.7518	11.5738	12.4722	12.6312	12.9887	12.0983	13.6486	12.1661	12.4355	12.4011
O95865	14.9595	15.859	16.1665	16.2359	15.7491	15.8928	15.7461	15.5979	16.8305	16.0742	15.3403	16.7065	14.9782	16.4137	16.0202	15.5578	15.4691	15.6764	16.0392	16.1922	16.8551	15.9181	16.0721	16.1087	16.3244	16.6186	15.8014	16.0591	16.0005	15.8757	16.1553	15.1158	15.5091	16.385	15.6634	15.4937	15.9657	15.5411	16.7968	16.0766	15.6887	17.2006	15.8586	15.7355	16.4259	16.7995	16.7632	14.9614	14.9483
O95881	12.2176	12.6995	12.4457	12.5083	12.2886	13.301	12.3525	12.3362	13.2551	12.8301	12.6472	13.1889	12.2782	12.5394	13.1761	11.8799	12.7418	11.555	12.6451	12.3288	12.2857	12.9669	12.194	12.8506	11.8523	13.8295	12.5522	12.749	12.4695	12.7513	13.3757	12.3861	12.5155	12.1955	13.1108	11.5193	12.6624	11.664	12.637	13.1312	12.302	13.3562	13.0645	12.2719	12.6285	12.5929	13.304	12.1418	12.5427
O95967	11.9706	12.0526	11.8133	12.2145	11.8255	13.2012	12.0906	12.0039	12.4958	12.3925	12.434	11.6739	11.3062	12.2953	11.5315	11.8544	12.5561	11.8536	12.3978	11.8616	12.5992	11.8973	11.6248	11.9799	11.7345	12.5884	11.229	11.6211	11.5295	12.5371	11.1943	12.281	11.6903	12.36	11.6708	12.2852	12.281	12.4029	12.4334	13.1141	12.346	12.6516	12.3803	11.9791	11.8303	11.6943	12.4157	11.629	11.7221
O95983	9.69807	10.6172	9.50619	9.72486	10.5219	10.6834	11.6315	10.2838	10.7334	9.88906	10.1879	11.8843	10.441	10.7446	10.8756	10.9776	10.1959	10.5845	10.7458	10.4603	11.0231	10.541	10.0639	10.5603	10.8564	9.90399	10.5333	11.065	10.912	10.3999	10.4497	11.0751	10.5167	10.796	10.6393	9.83348	11.5747	10.7798	9.96556	10.8022	9.83697	10.2814	11.549	10.5461	9.91442	10.1834	10.3401	11.037	11.8821
O95994	15.5627	15.8724	14.4413	14.7284	13.4409	13.5977	13.6542	13.6027	14.4986	15.3196	17.2488	15.9544	14.9651	15.4405	14.1853	14.7504	13.9288	13.0958	15.5417	14.6488	14.9533	13.4295	16.1118	13.7201	14.8707	13.941	14.0121	14.9925	13.6319	13.8196	15.0601	17.7132	14.4906	14.2818	15.9446	15.0296	17.2306	17.2543	14.1718	14.7523	16.5972	13.699	16.7529	17.0629	15.48	15.6092	14.9147	16.0316	15.0808
O96000	14.2362	14.2629	13.8607	13.6963	14.4007	13.9022	14.6506	14.7022	14.35	14.5855	14.5722	14.2498	14.2732	14.2851	13.9315	13.9439	14.0047	14.5264	14.5226	14.1376	14.3744	14.1546	14.102	13.9724	14.2263	13.7803	14.6206	14.8376	14.214	13.9686	15.3435	14.5225	14.7129	14.12	14.4567	13.8296	14.0265	14.0343	14.5449	14.2654	13.702	14.0169	14.5775	14.0254	14.5641	14.4861	14.2219	15.144	15.8528
O96008	13.0902	13.044	13.1755	12.8057	12.8427	13.0461	13.6201	12.8353	13.0275	12.4145	13.0648	13.2472	13.4513	12.6483	13.2008	12.6489	12.5472	12.8256	12.9931	12.9376	12.8359	13.4632	13.4839	13.2867	12.5546	13.2601	13.5808	12.8359	12.9558	13.035	13.7163	12.9573	13.457	12.801	12.9318	12.9944	13.092	12.9084	12.5942	13.0863	12.7559	13.3987	13.3871	13.1721	12.7662	13.6764	12.8124	13.6604	13.693
O96013	12.8765	12.5166	12.3554	12.2765	12.3945	12.3312	13.0381	11.742	12.2358	12.2432	12.69	12.108	12.6279	12.4858	12.3185	11.8288	12.3964	12.0702	11.9334	12.3198	12.8474	12.4329	12.8912	11.7987	12.4222	12.3954	12.7429	12.7189	12.3083	12.6368	12.7221	11.8927	12.8424	12.643	12.5717	11.9136	12.3065	12.2644	11.9129	12.2032	12.8896	12.8013	12.5736	12.6461	12.1635	12.0758	12.5817	12.6273	12.6324
O96014	11.3338	11.7569	11.2209	11.6232	10.9062	10.8655	11.0287	11.2452	10.9667	11.5823	11.7094	10.4858	12.0336	10.8423	11.5843	10.2562	12.35	10.5967	11.2219	11.7253	10.9161	11.4448	10.8555	11.522	10.6901	10.649	11.0344	12.872	11.4504	11.1278	11.6591	12.0616	11.733	11.1456	11.4433	11.2292	11.3807	10.9255	10.5378	11.5224	11.1261	11.0795	11.3691	11.4256	11.1815	11.3765	11.1095	10.9492	11.7748
O96019	14.3983	13.5823	14.6127	13.0962	12.0279	11.8658	13.2317	13.7095	12.5211	13.206	12.1428	12.0878	13.5082	13.7829	13.6943	12.9199	13.8009	13.7567	13.8923	12.1051	13.637	14.496	12.2536	12.686	13.8731	14.4287	14.1658	13.8727	12.9248	14.4824	13.3303	13.3263	13.9643	13.5438	13.7094	12.4273	15.1916	12.7483	13.6602	14.383	14.6265	13.2245	13.7492	13.7539	13.3975	12.485	12.7195	15.3192	13.6736
P00167	14.1201	14.9525	13.2343	13.595	15.2248	13.4384	14.1333	14.2462	13.6641	13.854	13.6056	13.86	13.946	13.7561	13.6949	13.6537	13.5643	12.8891	13.2377	13.2888	14.1227	14.4655	14.0615	14.3439	14.1738	13.9534	15.1761	13.7135	13.9938	14.3963	14.1424	13.8932	15.7655	14.6192	13.929	13.7145	14.8239	12.9822	13.6632	13.645	14.1001	14.4011	12.3257	14.0391	14.5655	14.8912	13.5707	14.8513	14.9397
P00325	13.0979	12.9635	13.2163	13.2216	13.0873	13.8363	13.1363	13.5949	14.0451	13.2107	13.6957	14.3077	14.2897	13.39	12.8833	13.5408	13.5493	13.6536	13.1363	13.6294	13.5995	13.345	13.0112	13.4146	13.9015	15.201	13.7493	14.4203	15.422	13.1354	14.2037	13.8667	13.9797	14.1228	13.7865	14.2657	13.6437	12.7377	13.1606	13.7952	12.8733	15.0843	13.6207	13.2136	14.2921	14.0296	13.1647	12.9891	14.1972
P00326	12.8924	14.3485	12.4692	9.69667	10.0826	12.4667	9.336	13.1634	8.95217	12.2498	12.1724	14.8989	14.5434	16.2685	11.2019	11.4283	14.3723	13.3279	12.8614	15.4168	14.8793	14.4985	11.7832	15.4479	11.6856	13.2212	12.8068	12.1455	13.5355	12.7092	14.5123	12.2078	12.1714	13.8035	14.3676	12.9066	14.6879	8.90701	9.61735	14.9239	11.2806	14.3462	10.7319	15.2663	13.0354	13.1104	11.7906	13.3357	14.2716
P00338	15.8739	16.7678	15.8644	15.9573	15.9774	15.9425	16.3666	17.1591	16.0574	16.3274	15.4063	15.6682	17.0095	16.0714	16.1872	15.5511	16.3555	16.4574	16.3281	15.878	15.8679	16.6024	16.321	16.2151	15.9141	14.8104	16.9873	15.9636	15.5648	15.5993	16.3206	16.6229	16.234	15.9571	15.5029	15.6171	16.5437	16.0287	16.2495	16.293	16.0266	15.3404	17.058	16.1584	16.4642	16.9937	16.2443	18.0729	16.6771
P00352	16.2196	16.1572	16.1131	16.1815	15.4706	15.1797	15.7992	15.0882	16.8448	15.4444	15.5028	16.1496	16.1377	15.3763	15.4469	15.5824	15.953	14.598	15.478	15.5858	16.1623	18.1233	15.411	16.2672	15.6051	16.1803	14.0487	15.2112	15.7942	18.5188	15.5173	16.8178	19.3076	15.7034	15.2818	15.843	15.5654	15.4521	15.5741	16.7558	16.6388	16.5598	16.6859	15.4497	15.8224	15.3338	15.7281	15.0532	14.5316
P00367	17.8427	18.3139	17.7789	17.6727	17.9432	18.0185	18.5447	18.8415	16.7841	17.461	17.4913	18.0777	17.9716	17.5554	18.8593	18.44	17.265	18.8299	17.4231	17.518	17.3768	18.5312	17.5069	17.6899	17.8017	15.7165	18.8467	16.2474	17.815	18.9288	18.6206	18.6359	19.0405	17.5068	18.794	17.2877	18.8736	19.1592	16.8971	16.6622	17.8922	15.7805	18.0639	17.4875	18.2634	17.2938	17.6003	19.2262	20.0263
P00374	13.3995	13.2242	13.0935	12.8803	13.4659	13.8101	12.6623	12.9132	13.7858	13.5054	13.3044	12.9711	13.7366	14.3111	13.359	13.3572	13.2563	12.4391	13.3869	13.203	13.7687	13.2243	12.873	13.4954	13.097	13.5403	13.3706	13.8151	13.4943	12.7416	13.914	13.2742	13.2534	13.828	13.201	13.0671	12.8302	12.6307	14.2192	13.7058	13.0443	13.8164	13.5708	13.1108	14.1122	12.7078	13.095	12.6559	13.166
P00387	15.9859	15.9915	15.5262	15.7451	15.7045	15.7859	15.8218	16.4754	16.0791	16.2905	15.828	16.2569	15.669	15.8725	15.9591	15.5507	16.0262	15.7943	15.7627	15.5884	15.9108	15.6734	15.9198	15.7311	16.3444	15.2951	16.4522	15.498	15.834	16.0552	16.2531	16.8225	16.2448	15.2921	16.3309	15.5334	15.1109	15.7321	15.9837	16.1356	16.0402	14.8979	15.926	15.5064	16.0704	15.1437	15.7876	16.4529	15.9314
P00390	15.0461	15.1532	14.7626	15.1331	14.6223	14.8397	14.3073	14.8702	14.2611	14.7162	14.8147	14.3589	14.4443	15.0083	14.9303	15.0082	14.8613	14.2974	15.3015	15.0335	15.1448	14.6972	14.3446	15.569	15.0888	14.9148	14.3693	14.643	15.0226	14.6439	14.7633	14.7903	15.5066	15.12	14.6209	14.7503	15.3648	15.2397	14.8604	14.77	15.6372	14.2842	15.1223	14.8697	14.7407	15.2022	14.4715	14.227	14.398
P00403	14.6985	16.4231	15.5333	15.599	15.8796	16.182	15.7279	16.5507	14.9762	15.7817	15.7432	15.7081	15.9673	15.4179	16.6324	15.0371	15.651	16.6712	15.7615	15.355	15.0163	15.433	14.8376	15.4455	15.4812	13.5373	16.3779	14.7179	15.5487	14.7072	16.4283	16.1963	15.9673	15.0696	15.995	14.5438	15.214	16.6106	15.231	15.2474	14.6265	13.3674	15.8548	14.8388	16.1028	15.6212	15.6777	15.7357	17.2607
P00441	15.0678	16.33	15.4338	14.6259	16.226	15.6115	15.8379	15.1175	15.6596	15.2468	14.7994	15.6539	15.7444	15.7982	16.8415	15.1942	15.0584	16.3097	16.1185	15.7631	16.5211	16.2312	15.1103	16.1926	15.3009	15.6252	17.1727	15.4035	15.3524	15.728	15.3539	15.4846	15.9597	15.9287	15.0396	15.7142	16.7486	15.4716	15.9231	16.4098	16.5017	16.1496	16.2083	15.63	16.3033	16.4181	15.1046	15.2795	16.0205
P00450	14.7062	14.4968	13.7568	13.3954	14.6815	14.764	15.0473	13.8888	14.7865	14.6907	14.5751	14.6801	14.1799	14.478	14.2599	14.7922	14.1636	14.3576	14.4221	14.4926	14.2194	14.0726	14.5013	14.7454	14.8403	15.0184	13.798	13.8381	15.0028	15.1037	13.8233	15.1903	14.1271	14.6406	14.5771	14.9288	14.1243	14.1899	15.2174	14.0467	15.0045	14.6108	13.9462	13.6079	14.1605	14.7555	14.2451	14.1523	14.697
P00488	13.3975	13.463	13.9169	13.8371	12.3391	12.778	13.9799	13.8919	14.5759	13.5207	13.291	14.3733	12.4955	12.9691	13.0507	13.6986	13.4304	12.9291	13.4402	13.4789	13.5265	13.5981	14.0035	14.1192	12.6134	14.2369	12.6288	13.9028	14.5928	13.1472	13.5959	12.1598	12.5583	13.2325	13.5688	13.81	13.368	13.9525	12.8773	13.761	13.2788	13.8025	13.4581	13.5307	13.1293	13.7467	14.2585	12.3595	12.7465
P00491	13.3756	14.2281	14.0761	13.4415	13.7393	14.4037	13.9456	14.1636	14.112	14.3283	13.8877	14.1276	14.309	14.483	14.4748	13.3455	14.5384	13.6827	14.0684	14.3251	14.0921	13.6972	14.0626	14.3562	13.8554	14.2633	14.3441	14.0448	13.8134	13.4571	14.4262	14.1595	14.1357	14.1955	14.5763	14.0247	14.5591	13.6857	13.9149	13.9445	13.1485	14.2808	14.3383	13.9566	13.6541	14.2276	14.278	14.7998	14.2062
P00492	13.266	13.09	13.736	12.8098	13.3255	13.2116	13.925	13.9432	13.9433	14.2694	12.6464	13.9532	12.3214	13.7757	13.5006	13.7393	13.1959	13.7477	13.7996	12.8649	13.2897	12.9764	13.3454	13.6513	13.14	12.4641	13.631	14.7497	12.6354	13.3043	13.5998	14.0757	13.6273	12.524	13.9273	12.8881	13.2958	13.318	14.0992	13.2185	12.3661	13.9239	13.8968	13.1452	13.4987	13.8556	13.1592	13.91	13.2833
P00505	15.7836	15.5803	15.9251	16.041	16.9244	17.0263	16.2873	16.5574	14.9764	15.3702	14.7997	15.5049	15.4681	15.1301	16.1111	15.5263	15.1168	16.2706	15.4416	16.3463	14.6341	16.5788	15.0879	16.1135	15.4583	14.4457	14.883	13.6845	15.9072	15.227	15.727	14.4726	15.9866	14.853	15.3847	14.835	15.4544	17.1224	14.9873	15.2591	15.2305	14.8784	14.8637	15.0032	15.4028	14.178	15.1972	15.3425	14.668
P00533	12.8253	12.8979	12.8811	12.8511	12.9115	12.7141	12.9298	13.0952	12.9254	13.255	13.5313	13.2966	12.8307	13.384	13.0447	12.9935	13.068	13.0832	13.1292	12.5891	13.7252	13.1086	12.8214	12.6689	13.3728	13.1838	14.1525	13.3115	13.1261	12.8905	13.503	12.9578	13.1315	12.9618	13.2142	13.159	13.0956	13.1352	13.3995	12.8841	13.0482	13.331	13.0332	12.7438	13.0034	13.1656	12.9896	12.7198	14.1113
P00558	17.5804	17.8367	17.5579	17.2693	17.2872	17.3836	17.0424	17.7754	17.1786	17.3674	17.0363	17.36	18.3373	17.3566	17.4958	16.7997	17.2205	17.1247	17.6184	17.2986	17.5129	17.5291	17.1328	17.5193	17.5089	16.7058	17.444	16.9432	17.612	17.876	17.3147	18.1789	17.0811	17.8593	17.5208	17.5746	18.1235	17.505	17.2026	17.4859	17.7287	17.0437	18.0407	17.6019	17.6302	17.4858	17.3527	18.8379	17.9881
P00568	14.7237	14.604	15.1443	14.9703	14.7802	15.1091	14.6583	14.5291	15.4583	14.8102	14.8424	15.0342	16.4521	15.1822	14.7353	14.4554	14.2859	14.2385	15.665	15.3232	15.6616	15.0767	14.5444	15.1611	15.1868	14.8423	14.448	15.0849	15.3679	14.8647	14.6014	14.9363	14.5839	14.3903	15.3026	15.54	13.5942	14.5756	14.7851	15.1469	15.2286	15.7728	15.3093	15.2447	15.0659	15.3173	14.9253	15.2133	13.8623
P00734	13.8177	13.4121	13.0956	13.8229	13.3614	13.5359	13.3255	13.8199	14.353	13.9687	14.0059	14.4855	13.9981	13.7911	13.551	14.161	13.5467	13.9882	13.538	13.9415	14.0044	14.4873	13.6772	13.6236	13.8893	13.8901	13.5862	14.4525	13.633	14.0271	14.1983	14.148	13.5418	14.012	14.3468	13.5483	14.4012	13.4051	14.3823	13.6847	13.8046	13.5242	13.093	14.1188	13.9994	14.0022	13.9559	13.5588	13.5269
P00736	12.787	12.9649	13.9749	13.4925	13.1724	13.4985	12.6936	13.3471	14.5102	14.5685	13.2214	13.7214	13.3598	13.1964	12.995	13.013	13.5234	14.7714	13.3795	13.7069	13.6301	13.6234	13.7781	14.4175	13.4991	14.5872	13.6806	12.9638	13.2495	13.8509	14.3615	15.0322	14.3946	13.2603	13.6596	13.046	13.662	12.5493	13.5873	13.5782	12.9589	13.4138	13.5248	12.8414	13.4176	15.8271	13.9798	13.8528	13.3873
P00738	15.9446	14.5363	16.1833	16.3047	15.1356	15.267	16.0669	16.3907	18.1307	15.6437	16.0328	16.7144	15.4961	14.1777	15.9318	17.223	15.6685	16.0285	16.9061	14.8733	16.9975	16.4683	15.3283	15.6867	16.0483	17.0806	14.4762	14.6645	14.7495	16.9684	14.6104	13.3695	15.3815	15.3524	16.1413	16.9928	15.9307	15.6443	17.9301	15.1058	16.0256	16.1943	15.8892	16.4154	15.39	14.4213	16.1806	15.5117	13.9421
P00740	13.1504	13.057	13.3714	13.57	13.6136	12.9064	13.5062	13.4627	14.5464	14.1422	13.402	14.6885	13.8994	13.9869	14.4767	13.5745	13.9113	12.0685	14.2332	12.9068	14.4293	12.9015	14.4342	13.1695	14.5629	12.4215	13.4675	14.2971	13.3785	13.4413	14.1244	14.1116	14.7782	12.4002	12.6179	13.7818	12.8528	13.2659	13.6235	14.069	12.8927	12.915	13.5372	13.5182	13.1398	13.5181	13.5734	12.8829	12.583
P00746	12.4738	12.3666	12.4448	13.3984	12.1071	12.2172	12.1622	11.5893	12.2768	13.2925	12.4883	12.6197	12.5645	13.1093	11.5509	13.089	12.8386	12.617	12.9565	11.8301	12.6061	13.4074	12.5901	13.4386	13.6019	12.795	12.5097	12.4703	12.2532	11.3749	12.402	11.2241	13.9109	13.1763	12.1461	12.8476	12.6194	13.4862	11.7283	12.663	12.791	14.9422	12.5919	13.1684	12.6615	13.3791	12.7951	13.8901	14.0381
P00747	13.8703	13.7597	13.7774	14.329	13.5677	14.2704	14.0017	14.2747	14.4684	14.1056	14.1053	14.3435	14.0754	13.8724	13.772	14.5062	13.9435	13.2964	13.926	14.252	14.1285	14.2822	12.9714	13.7357	14.1119	14.0703	13.2413	14.6788	14.2829	13.9789	14.3523	13.3537	13.8568	14.243	14.431	13.976	14.0429	13.8065	13.9864	13.5405	14.0327	14.0346	13.9242	14.4918	13.7354	14.188	14.3011	14.1963	13.4516
P00748	14.989	14.0964	13.6053	14.5032	14.2652	14.9105	13.9428	14.3007	14.9648	14.7721	13.7814	15.3459	13.6923	14.5741	13.7678	15.0285	14.7679	13.5628	14.5688	14.6715	14.718	14.0265	14.0818	14.645	14.8822	15.18	13.7771	15.7619	14.5672	14.7524	14.6801	13.1273	13.0424	13.4542	12.7245	14.5909	13.961	13.576	15.1802	14.7349	15.0263	14.3166	14.0804	14.1972	14.6506	14.6443	14.9184	13.9055	13.8446
P00750	11.3711	12.3551	12.3125	12.243	12.0275	11.9096	11.3816	11.377	12.2177	11.5697	12.4612	11.4471	12.6906	12.3058	11.8597	12.2035	12.519	12.0589	12.0763	11.8722	12.2278	12.1161	11.797	12.4642	11.6944	12.5356	11.2761	12.4759	12.1059	12.1495	12.1013	12.0607	12.2357	12.6499	12.1938	12.4917	12.1615	11.9763	12.4346	12.0043	11.6658	12.6175	11.7067	13.2478	12.3391	11.6146	12.5692	14.6578	12.3893
P00751	15.063	15.1432	15.8928	16.0038	14.4814	15.6449	15.3845	15.4969	15.7179	15.5799	14.7245	16.2619	15.9726	15.6913	15.3259	15.3824	15.5326	15.4762	15.6491	15.8718	16.1503	15.8088	15.9796	15.1562	15.5368	16.0428	15.2292	15.52	15.6014	15.6184	15.3854	14.9495	15.8815	15.5829	15.6702	15.4695	15.2904	15.0275	16.3272	15.4195	15.6929	16.5485	15.3005	15.7155	15.677	15.3033	16.4326	15.6064	14.9459
P00846	11.79	13.3128	11.7405	12.5081	12.7904	13.0695	13.6453	12.6694	12.1909	13.7175	12.4015	13.5202	13.5388	12.2341	13.1413	11.7135	12.5306	13.2466	12.9527	12.4379	12.59	12.873	12.6792	12.1901	13.185	12.3178	12.4318	11.8476	11.8547	12.4958	13.4134	12.9925	13.3417	12.1269	13.3783	12.5077	12.6111	12.7731	11.116	12.9451	12.4013	11.8382	13.8092	11.9915	13.1546	13.6473	12.5886	14.6282	15.0993
P00915	13.7265	14.1306	14.7929	15.4707	14.1511	14.1756	16.0331	13.6602	14.5911	16.4907	14.8034	13.9995	16.2107	15.2856	14.382	14.0739	14.7598	16.9325	13.6677	14.5434	14.3202	15.0021	15.2687	14.6983	14.9913	16.3758	15.6534	15.3131	15.1521	14.9	16.8906	17.396	16.0558	15.007	14.2334	14.4961	15.0438	14.3452	16.78	14.0714	14.24	13.4024	16.1681	14.8094	14.0862	19.1492	16.1098	15.9377	15.5685
P00918	13.6722	13.8156	13.8376	13.3232	14.0364	13.7824	14.0047	13.6923	14.1962	13.9197	13.8799	13.8351	13.8145	13.7552	13.5337	13.1687	13.3724	14.3091	13.3794	12.9598	14.6691	13.6481	13.6522	13.7608	13.9538	14.8644	13.7539	13.5131	13.5724	13.2765	14.3112	13.9945	13.7312	14.1209	14.2352	13.6799	13.8022	13.7726	14.0295	13.2293	13.3943	13.9277	13.6459	13.4331	13.8092	16.0141	14.0891	14.2452	13.9206
P00966	15.2536	15.8509	15.9589	16.4	15.1765	16.2372	15.2614	14.9541	15.1173	15.9372	15.7912	15.3251	15.4333	15.9457	15.3773	15.1304	15.4226	16.2297	13.9872	15.7139	15.6204	15.6775	16.02	15.8317	16.2831	16.2417	14.9544	15.2298	15.5626	15.972	15.2601	15.5072	15.5801	15.7175	15.4953	15.454	15.5518	15.5659	15.7395	15.3562	15.3267	16.172	15.2685	17.1798	15.3936	14.4957	15.6611	16.9351	15.0586
P01008	14.9245	15.7904	16.5004	16.3228	15.0656	15.6421	15.6878	15.7954	17.5271	16.4243	15.1098	17.1487	15.5087	16.6963	15.1926	16.2239	16.3592	15.7474	16.708	16.0821	16.4157	15.8372	16.6898	15.2269	16.729	15.9353	15.1138	16.3259	16.5205	15.6091	17.439	14.6278	14.5264	14.9983	15.3095	15.7129	15.2161	14.9882	17.3554	16.0515	15.6688	16.0143	15.8109	16.1383	16.24	15.974	16.9182	14.7848	15.5787
P01009	16.9207	17.2795	18.253	17.8341	16.5694	17.5222	17.8595	17.15	18.7204	17.1216	17.7667	18.5438	18.4804	18.4228	17.8181	18.4746	17.9226	17.4953	17.5013	17.9209	18.6907	18.0901	18.0811	17.747	17.6714	18.4818	17.9717	17.7274	17.7141	18.1507	17.4323	16.9175	17.1092	18.4585	17.535	17.595	18.4036	17.5895	19.1348	17.4384	17.6196	18.8441	17.6258	18.1935	17.9137	18.5503	18.1312	16.7689	16.9086
P01011	15.5297	16.0607	16.2861	15.9421	15.2028	15.3082	15.4732	15.2478	16.9433	15.5605	14.8978	16.5561	17.1506	17.2302	16.4388	15.9337	17.7479	15.2736	16.1346	15.7623	15.4015	16.2381	16.7048	16.5767	16.0109	16.1714	14.8638	16.3439	15.0112	16.0163	15.7434	15.6881	15.6366	15.1659	16.2016	16.4274	15.8418	14.8299	17.2498	14.9691	15.5338	15.9073	15.311	18.0779	16.0246	16.8033	15.7747	15.2023	14.9842
P01019	13.3597	13.1682	13.6927	12.7909	12.7396	13.7166	13.3835	12.8224	12.9269	13.3857	13.6885	12.8494	13.2361	13.3414	13.1538	13.8362	13.3005	12.9366	13.4278	14.0281	13.4821	13.6847	13.7018	14.0584	13.1754	13.7214	13.0273	11.5806	13.6687	12.7943	13.1847	12.4272	13.247	13.932	14.0686	13.7792	13.1781	13.1053	13.5181	13.9482	13.5938	14.8189	12.3284	13.6881	13.481	13.4036	12.9275	13.1941	13.1547
P01023	13.6148	14.5107	14.1	15.0105	14.6343	14.4949	14.9207	14.8415	16.6518	16.1134	14.3988	16.6269	14.0321	14.7385	13.6445	15.4787	15.0982	15.5408	15.0785	14.9981	15.4434	14.5427	15.6656	14.455	15.0082	14.3695	14.4757	15.0849	14.6394	14.9496	15.9104	15.9078	15.2168	14.0107	14.6349	14.2167	14.3148	13.3914	15.9091	14.7977	14.4217	14.6859	14.6676	15.182	15.1919	17.4994	15.72	14.7902	15.5163
P01024	15.3005	15.7595	15.7212	16.3315	15.4862	15.7422	16.4533	15.914	17.3539	16.4614	15.3123	16.9491	15.1049	16.6762	15.9	16.211	16.2358	15.614	16.2933	16.1681	16.3682	15.1586	16.7599	15.6558	16.5961	15.5565	15.4113	16.4595	15.95	15.9969	16.3692	15.0247	14.8692	15.2353	15.2905	15.6021	15.4929	14.3197	17.1657	15.0391	15.3878	15.7001	15.6784	15.9765	16.5758	17.1385	16.9424	15.2086	15.3042
P01031	16.0832	15.5711	15.0027	16.2071	15.1724	16.9935	14.18	15.5731	16.6242	16.9069	15.4875	16.6852	15.0112	16.3856	15.0335	15.9098	15.804	14.1128	16.74	19.0928	15.7057	14.4466	14.4727	17.3297	16.3259	17.2617	15.3917	18.2756	15.7095	14.6492	16.2398	14.207	15.0365	14.97	15.7164	15.4358	14.6982	14.6278	15.4436	16.9637	15.8115	16.4045	14.2862	16.0912	15.5584	15.5568	16.7101	15.0436	15.7417
P01033	15.4246	15.4354	14.8934	15.2456	15.7421	15.872	15.5185	15.6303	15.4857	16.0803	14.5273	16.1647	14.4596	15.4831	14.9889	15.532	15.9609	14.1909	15.891	15.4297	15.6196	14.7022	15.2481	15.42	16.1131	15.724	14.8093	16.673	15.2998	14.7223	16.1739	14.8835	14.3218	14.9412	15.2131	15.2356	14.5953	14.1561	15.7712	16.11	15.6677	14.9886	15.1083	15.4345	15.1938	14.9161	15.9248	15.3216	15.2125
P01034	12.3997	12.8329	12.7133	12.7657	11.9105	12.5327	12.5735	13.26	12.9178	12.452	13.8261	12.9214	12.8885	13.0709	12.1714	12.6962	12.1464	13.3511	12.8485	12.9966	13.0491	13.1544	13.0545	12.8926	12.4039	13.1862	13.2367	13.2576	12.148	12.5526	12.6507	14.1534	13.6998	13.3785	12.4588	12.6338	13.0892	12.3495	12.4039	12.688	12.6554	13.203	12.8616	13.563	12.8596	13.1983	12.4056	12.2308	13.1752
P01040	15.8311	13.043	12.5275	13.2613	13.1417	16.5908	13.5128	13.1565	13.4678	13.2132	13.6333	14.6843	13.2646	13.0045	13.4703	15.5231	15.2174	15.8015	14.8925	16.37	13.418	12.8193	13.2891	13.0518	12.715	15.456	14.1765	15.9133	14.4041	13.4455	12.8322	12.8928	12.6691	13.4254	13.3497	13.344	13.2675	13.2639	14.4264	14.9169	12.6683	14.325	13.4729	13.3571	16.7791	13.9571	13.5134	13.262	13.6246
P01042	12.8779	14.0772	14.7846	14.2321	13.1103	14.1763	14.4659	14.1754	15.8241	14.8258	14.1778	15.4331	13.5018	14.3819	14.3346	14.7826	14.5176	13.1878	14.0859	14.5074	15.1309	14.2389	14.9766	13.588	14.7253	14.5063	14.2118	15.0689	14.306	14.5634	14.4903	13.3684	13.5131	13.8383	14.571	13.9094	13.2879	13.8755	15.5029	14.057	14.2142	14.9715	14.009	14.2899	14.7099	14.6295	15.379	13.3746	13.5402
P01116	13.2395	13.6865	13.2957	13.4846	13.1834	13.305	12.7674	13.3983	12.7598	12.8866	13.2462	12.624	13.2823	13.1686	13.1268	13.0244	12.7452	13.4299	13.0098	13.1468	13.6313	13.6382	13.344	13.3555	13.0739	12.8124	13.5813	12.2947	13.3927	12.9389	13.2714	13.4807	13.852	13.465	13.2483	13.65	12.8402	13.5911	13.135	13.3719	13.325	13.1315	11.8908	13.7264	13.0997	13.3552	13.1335	13.4125	13.7798
P01303	14.9705	14.0414	15.178	14.7269	14.6573	14.4989	14.4057	17.3371	14.5788	13.9997	14.7021	15.4065	14.1909	13.939	15.0803	16.4172	13.4843	15.9766	13.8252	14.1319	14.2488	14.6888	14.2046	13.9527	14.4808	14.2322	13.9544	15.199	18.0761	15.2265	15.2984	15.3084	14.742	14.6902	14.9523	14.8437	14.3653	18.7403	14.1236	14.1751	14.4693	14.1012	17.8047	13.779	14.5235	14.1856	14.416	13.5772	17.0548
P01591	13.1737	13.0695	14.4093	13.1273	12.8792	13.0039	13.3021	13.4297	13.3799	12.6093	13.1109	13.7994	11.9806	15.51	14.3507	12.8252	13.9631	12.9714	13.4178	13.7796	13.7948	12.3272	13.2907	13.386	13.146	12.7903	13.4217	12.7266	13.1067	12.9561	12.4417	13.1316	14.669	13.2885	14.0677	12.9475	13.598	13.1553	13.0511	12.5714	14.0014	13.54	12.3093	13.6729	12.7528	13.5772	13.795	13.1274	13.0192
P01604	13.2152	13.3397	12.0713	13.4908	12.7425	13.0255	13.406	13.5746	15.5177	12.6022	13.4233	13.4882	13.7909	14.9248	13.1893	13.1102	13.2778	12.7851	13.2054	13.8929	13.9782	13.2071	13.4751	13.5412	13.29	12.9286	13.5581	13.6084	14.1222	13.3465	13.8292	13.337	13.2303	14.559	13.8237	12.8782	13.2914	13.0199	13.2017	13.3077	13.0008	13.2348	13.0482	13.6696	13.8758	13.7944	13.0594	13.3323	14.4333
P01611	12.8791	12.5153	12.1066	13.3775	13.7668	13.3633	12.0369	12.6274	13.563	14.0608	13.1735	13.6826	13.6348	13.51	12.9372	13.7011	13.2667	14.1116	13.8554	13.3533	14.1093	12.414	12.8589	12.5179	13.8616	12.9419	12.1384	13.2235	13.332	13.7203	12.8587	12.1949	11.893	12.443	12.1641	13.0215	12.407	12.1863	13.6014	14.1308	12.2002	13.3767	12.3713	12.7678	12.8779	12.2622	13.4431	12.4997	12.56
P01612	14.1334	11.389	12.2121	12.3475	13.5615	12.7962	11.5323	12.4861	13.1594	12.3302	11.7853	13.3776	12.1977	11.9878	12.7059	14.0932	12.2482	13.1304	13.1077	13.1187	12.8097	13.1077	11.5343	12.4483	13.3232	12.3689	11.9699	12.635	12.0964	13.9569	12.6039	11.8808	11.2039	11.8694	11.5374	13.6355	12.1422	11.9989	11.9417	13.6819	11.4319	12.9862	11.3835	12.4607	12.8464	12.8748	12.5412	11.5506	11.8624
P01613	12.844	12.7482	12.3504	12.7431	12.4287	12.9241	12.4699	12.8554	13.3111	12.9194	13.4092	13.4729	12.8756	13.0006	12.6777	12.8943	12.6285	12.6413	13.5069	13.1459	13.6327	12.593	12.8321	13.4736	12.3922	12.8786	13.4316	13.119	12.7372	13.0003	12.9529	12.088	11.9308	13.7989	12.929	12.6565	12.9139	12.9614	12.568	13.6818	13.0865	13.6224	13.2072	12.6974	12.9243	12.7585	13.1469	13.2889	12.675
P01617	14.9916	14.9104	15.2811	15.6522	14.7994	14.6362	15.576	15.1831	14.7008	14.8803	14.7878	15.1254	15.1478	15.33	15.7106	14.2566	14.8682	14.4217	14.7029	14.9772	14.5685	14.648	15.366	15.4796	15.2997	15.0328	15.0338	14.6854	15.1074	15.0879	14.6234	15.3278	15.1081	15.2863	15.0861	14.3629	15.3329	15.3811	15.4427	14.9993	14.2293	15.7108	15.5398	14.5614	15.3372	15.6025	15.6981	15.3099	15.5509
P01621	15.9097	15.9244	17.0172	17.1203	15.8167	15.5304	15.4815	15.7035	17.71	17.075	15.5495	17.332	15.3914	17.3991	16.1935	16.5171	16.9664	16.0271	16.3108	16.755	16.2066	15.9649	16.9465	16.1273	16.3183	16.8251	16.0386	17.1738	16.154	16.5554	16.105	15.675	15.213	15.9355	16.0434	15.699	15.5538	15.3687	17.0995	15.1007	16.0598	16.901	16.21	16.4578	16.3667	16.7406	16.9243	14.5392	15.89
P01622	11.6132	11.7833	13.0029	13.7159	11.5055	11.4239	11.7831	12.0876	13.2521	12.6579	11.3382	12.9239	11.8202	13.4724	12.5027	12.8671	12.4717	11.3704	12.3928	13.6188	13.4549	12.1652	13.154	11.3799	12.7803	12.3364	11.2323	14.1082	12.1959	12.4122	12.4162	12.7611	11.0547	11.7317	12.0154	11.3958	12.2095	12.1123	13.2445	11.6033	12.0619	12.4975	12.2647	12.2666	12.6126	12.3811	13.2673	11.666	11.7354
P01625	14.0062	14.3132	14.5638	15.1946	13.7635	13.6837	14.7554	13.7371	15.7302	14.7693	14.1731	15.1896	14.3774	15.3315	14.4983	14.3311	14.8705	14.0734	14.7277	14.4476	14.9325	14.4656	14.9995	14.3266	14.0007	14.4983	14.5109	15.7245	14.4202	14.3811	14.7094	14.3669	14.4392	14.6178	14.5656	13.853	14.4097	13.833	13.8537	14.3397	14.2338	14.88	14.3635	14.7079	14.7925	15.2911	15.111	13.6181	14.6076
P01714	11.494	11.3652	12.7408	11.9635	11.0178	11.8152	10.3772	11.5751	11.1177	11.4492	11.0671	11.3062	11.6019	12.9088	11.5387	11.4703	11.5888	11.4367	11.3911	12.044	11.3221	11.3946	11.6351	11.6564	10.8526	11.6151	12.1996	11.0655	11.3872	11.221	12.3746	10.6232	11.8337	12.4228	11.8872	11.6629	11.0887	10.9633	12.3125	12.0715	11.0747	12.145	10.8722	11.5502	10.9977	11.9832	12.4367	10.654	11.6959
P01717	12.3929	12.3712	13.2984	13.557	13.4558	13.0293	12.6043	12.6605	13.7689	12.3613	12.7832	13.5753	13.1181	13.6023	12.7126	13.6101	13.1183	12.3028	13.2075	13.2756	12.9978	12.7384	13.265	13.0108	13.7358	14.9255	12.5187	13.6667	12.9257	12.8675	12.9528	12.8963	12.825	13.0611	13.2906	14.2935	13.707	12.4367	13.5308	13.2356	13.012	13.794	12.7762	13.0729	13.3566	13.3083	13.5969	13.3845	12.2059
P01762	11.904	12.6953	12.7149	14.0391	11.7165	12.4014	12.9281	12.2874	14.3177	13.4481	12.2662	13.3995	11.7099	14.0787	12.4234	12.5754	12.5052	11.5969	11.8927	13.3358	13.0341	12.4621	13.9009	12.3551	12.5657	11.9121	12.6671	13.1057	12.3247	11.876	12.804	12.3868	11.8974	12.4046	12.0688	12.1367	12.8425	11.8463	12.6993	12.0381	12.2051	13.6534	12.2509	12.2943	13.1916	14.6275	14.2014	11.9869	13.3524
P01763	13.2524	13.3575	13.2554	14.2307	12.8639	13.0329	13.0769	13.4751	14.1185	13.5434	12.9458	15.8358	13.0922	13.9092	13.2732	15.0672	13.5583	13.0178	13.1589	13.9215	13.0241	12.7387	13.4829	13.7321	13.5398	13.1894	12.9094	14.7039	13.5359	12.5273	13.5991	13.2457	13.2371	13.0688	13.0645	12.9848	13.6933	12.6159	14.9919	13.6441	13.6096	13.2542	13.6265	12.9533	13.9208	14.5523	14.0841	13.5966	12.8277
P01764	14.5466	14.722	14.8166	16.2526	14.0505	14.5755	14.8629	14.6969	15.6732	15.9788	13.8166	14.3464	13.8933	15.7752	14.9771	15.2173	15.6821	13.6427	15.344	15.286	14.7135	14.7962	15.0277	14.537	15.3096	14.735	14.486	14.6793	14.257	15.0532	15.37	14.7916	13.5514	14.2015	14.6133	14.3352	14.545	13.4495	16.6373	14.2118	14.8866	14.8549	15.2642	14.1065	14.9171	15.8239	16.2603	14.6865	14.6092
P01767	11.938	13.2327	13.9349	14.3096	11.9941	13.0824	13.1618	13.5076	14.3433	14.2498	12.3799	14.7673	12.6197	14.5922	12.6622	14.6772	14.5585	12.6698	12.7808	14.2535	12.8458	13.0203	13.9354	13.8064	14.0062	12.6482	13.6364	14.471	13.1477	12.1437	14.8814	12.147	12.4601	12.8565	13.0881	12.3575	13.0539	12.1114	15.4102	13.3478	13.7014	14.1019	12.8141	12.4454	12.8058	13.991	14.625	13.659	13.6567
P01771	15.2251	15.3843	15.3837	16.2416	13.595	14.6848	14.9859	14.5513	16.0001	15.0621	14.5541	15.6712	14.6211	16.1183	16.6755	15.7279	15.6862	15.0716	15.4453	15.2543	15.5703	14.8914	15.7885	14.8422	13.8146	15.7806	15.0467	15.8723	14.887	15.1307	15.2972	15.0095	14.2253	14.8131	15.0647	14.4787	14.468	14.4388	16.6224	14.6982	14.8546	14.8931	15.183	15.3733	15.8947	15.9834	15.6435	14.1849	15.0369
P01781	14.1884	14.2768	14.7426	15.2619	13.7967	13.9398	14.6071	14.2526	15.9276	15.3737	14.3715	15.5992	13.768	15.3836	14.721	15.027	15.4472	13.5254	14.7798	14.9256	14.9214	14.1191	15.0022	14.2934	14.717	13.41	14.0981	14.8361	14.3771	14.643	15.241	15.4424	13.5624	13.8059	14.5748	14.2666	14.2477	13.3049	15.8492	14.0647	14.6146	14.7064	14.8969	14.1374	14.346	15.7902	15.8197	14.3231	14.2858
P01833	14.3135	14.7695	14.1882	14.7997	14.6468	14.3248	14.8904	13.6047	14.5881	15.0097	14.7155	14.9733	14.8414	15.978	15.6964	14.7958	15.1454	15.6913	14.7923	14.8189	14.4166	14.6253	15.1419	15.3708	15.081	16.0698	15.014	13.4954	14.0807	14.2776	14.0035	15.6533	15.1477	16.1403	14.9133	14.4873	14.0672	14.9132	14.3311	13.6457	14.9715	14.3935	14.9467	15.4062	13.1442	16.8654	14.9419	14.7237	14.1985
P01834	18.7468	19.4221	19.955	19.8931	19.1207	18.615	19.2999	19.3375	20.6688	19.9227	18.8029	20.2823	18.8727	20.6907	19.7804	19.9439	20.0045	19.0488	19.7531	19.7449	19.6599	19.157	20.2717	18.7781	19.4033	19.3071	19.8387	20.3243	18.7093	19.7261	19.1813	19.1327	18.8381	19.237	19.1765	18.4461	19.1105	18.5668	20.1031	18.6015	19.1074	19.5487	19.301	19.4229	20.3165	20.1092	20.2356	17.6851	19.2959
P01857	18.1491	19.1203	19.4762	19.4304	19.0667	18.222	19.0037	18.9641	20.3289	19.1088	18.187	19.9815	19.5781	19.9796	19.2001	19.5792	18.9561	19.1756	19.2237	19.1258	19.3848	18.8393	19.535	18.504	19.3502	18.9739	19.6941	19.0819	18.8221	19.5273	18.7567	18.8671	18.1895	18.2916	18.2126	18.4163	18.8099	18.3047	19.7388	18.5232	19.0704	19.8145	19.5644	19.4267	19.643	19.438	19.3314	18.1165	18.5504
P01859	15.3284	15.8919	16.9589	17.621	15.2546	16.6195	16.4352	15.2465	17.311	17.4791	14.819	16.8767	15.3792	17.0131	16.2772	16.1672	16.992	15.1097	17.1847	17.0905	15.8937	16.2201	16.6493	15.9658	16.3919	15.6521	14.3875	16.7325	15.9425	15.7203	16.5709	15.7921	14.1833	15.1821	16.0812	15.6266	16.0632	14.7235	17.7858	15.6535	16.3641	16.9039	16.5341	15.1374	16.9149	17.7976	17.8367	15.3613	15.2899
P01860	13.0827	12.9274	14.0384	13.7243	13.2092	13.2585	13.3814	12.9874	13.0481	13.1383	13.3933	13.3685	13.0758	13.3904	13.0709	13.5504	13.3887	12.9673	13.529	13.1684	13.8606	13.2633	13.8162	13.247	13.1637	13.872	13.2274	13.6568	13.6957	12.9899	13.2948	13.2095	13.045	13.5506	13.8106	13.4574	13.1316	12.4492	13.5981	13.5292	12.973	14.2196	13.0592	12.8062	13.3822	13.4662	13.8909	13.0357	13.1181
P01861	14.9422	14.1862	15.0679	14.4713	15.6914	14.5771	15.606	14.3429	17.0007	14.0041	13.6955	18.6231	14.3082	16.0495	14.7489	17.8693	15.7299	13.5402	15.5341	15.845	14.6867	15.6045	15.165	16.9997	15.3513	14.4953	15.1782	16.2923	14.4986	15.3026	14.8717	14.12	14.3499	15.2904	14.8854	14.5092	14.5872	14.9231	15.2175	14.4671	14.8211	16.4782	14.8165	16.102	14.903	15.9652	15.8158	13.947	13.8539
P01871	13.2564	13.6732	14.5985	15.6562	13.0048	13.4984	12.889	15.2312	15.8851	15.4583	13.401	15.5716	13.066	14.8574	13.6507	14.5921	14.4312	13.0244	14.1622	14.4307	14.8667	13.9098	14.4562	14.225	14.432	14.2613	13.1031	14.6665	13.0859	14.7783	14.8938	13.6626	13.6181	15.438	15.1624	12.994	13.9403	12.3921	14.845	13.4414	13.8687	15.3686	13.6798	14.1437	14.5052	16.3907	15.6862	12.501	12.7071
P01876	15.9617	17.754	17.2681	17.9657	16.8847	16.0514	16.6147	16.6021	17.82	18.0771	16.141	17.9441	17.5911	18.6107	17.9811	17.876	17.6823	15.8306	16.751	17.9752	17.1789	16.2736	17.5987	16.6405	17.2473	16.7072	17.0929	17.5683	16.7103	17.4401	16.4462	17.3473	16.2322	16.0216	16.7161	16.0878	16.59	16.0538	18.3253	16.2733	17.0779	16.7097	16.8354	16.7886	17.7196	16.9089	17.8096	16.8359	16.1779
P01877	14.0801	13.8045	14.078	15.2271	15.0718	14.026	14.25	13.4886	15.5028	15.415	14.1469	16.0754	14.594	16.0153	14.1901	15.5215	15.0552	13.4385	14.4823	15.5099	14.8494	13.9393	14.1805	14.2666	14.423	14.3426	14.9463	14.5663	13.9842	14.0052	13.4751	14.3001	13.2196	13.9073	13.6476	14.0479	14.5895	13.5523	14.3584	14.1209	14.1859	14.3242	14.1325	15.0645	14.5832	15.7817	14.8265	13.2405	13.3498
P01880	12.9189	12.5525	13.0515	12.737	13.0513	13.0062	12.8468	12.5779	12.7123	12.7279	13.3309	14.0284	13.4184	12.6969	12.7831	13.1184	12.6689	12.7818	12.7209	13.0614	13.1601	12.6161	12.9777	13.5871	12.7246	13.0252	13.0724	13.3735	13.0328	13.0666	13.1008	12.4397	12.8269	12.7481	12.9342	13.0016	12.8543	12.4337	12.8484	13.0951	13.1748	14.1872	12.3567	12.7539	12.7304	12.8778	13.0217	13.1712	13.0195
P01903	14.3168	14.2468	14.2167	13.5	14.14	13.8879	14.3679	14.5007	15.3833	15.0402	14.699	15.0323	13.5443	14.5791	14.7068	14.3951	15.1759	14.9486	14.4352	14.4269	14.1497	14.6288	14.8951	14.3195	13.8421	15.3684	14.9114	14.514	14.2905	14.5969	14.337	16.6367	14.4092	15.2756	14.394	13.9689	14.3892	14.4404	14.6334	14.0167	14.153	14.5271	14.2569	14.4018	15.1998	14.7876	14.2648	14.3121	14.2985
P02042	17.2309	17.662	18.558	18.7758	17.1255	17.4833	19.7669	17.0704	18.3443	20.327	17.9567	17.1293	18.1151	16.6674	16.8719	17.4397	17.0981	20.9145	16.3957	16.7003	16.9085	17.2788	18.9127	17.0163	19.1089	19.992	18.8433	17.6985	18.0763	18.8543	18.282	20.6702	19.8387	17.9001	17.8741	17.1735	18.4171	17.6456	18.2763	15.3638	17.5893	16.5703	19.2362	16.628	17.7344	20.6759	18.1824	19.2718	17.9368
P02144	14.1859	14.1594	14.309	14.4496	14.4359	14.2203	14.9192	14.1793	14.0277	15.7413	14.4669	14.6836	16.9243	13.8171	14.2206	14.6822	14.318	15.835	14.2136	14.2571	14.4434	14.3833	14.6574	14.425	14.6362	15.7376	14.5179	15.7722	14.5559	14.5892	15.4721	16.0618	14.9921	14.2487	14.5012	14.5769	14.4872	14.4259	14.7265	13.5516	14.0593	16.2543	14.8779	13.9988	15.6206	17.1708	15.124	14.4056	14.8549
P02452	20.7802	18.7923	19.2781	20.5006	20.39	19.9842	19.9852	18.7721	21.1228	19.7	19.8725	20.5654	20.1195	19.951	20.6692	21.0002	19.587	20.807	21.0101	20.4974	20.0553	19.5798	20.1675	19.2857	19.9119	19.4544	19.7821	19.5598	20.2931	20.9795	19.1957	16.5819	17.4436	19.9474	17.1216	19.901	19.4084	20.2981	19.8603	20.833	19.4151	20.1447	19.7026	20.1818	21.1348	19.1342	20.2971	17.7774	18.7367
P02458	14.0626	13.3351	13.3594	13.5931	12.9014	14.0977	12.6382	13.4053	13.7609	13.6146	13.5395	14.0955	13.0405	13.8885	13.2833	14.3554	14.3124	12.9122	13.9139	14.2143	14.7864	13.6604	13.8984	13.2328	14.0143	13.9587	13.2484	14.7239	13.6658	12.9769	13.4567	13.2421	12.5758	13.8397	12.7485	14.05	13.4889	13.2282	13.9391	14.5481	14.0031	13.8919	13.4486	13.5861	13.535	13.5999	14.1578	13.7039	12.8787
P02461	14.9678	13.8812	13.0416	14.3606	14.8427	14.0787	14.6898	14.3366	15.3054	14.0887	14.9635	15.2709	14.7016	14.9157	14.7039	14.7559	12.9812	14.9332	15.2786	14.2762	14.2632	14.5225	14.3044	13.1501	14.6977	14.0647	14.6407	14.1765	14.8428	15.5706	13.2183	12.0631	12.8993	14.2984	12.8152	14.0665	13.456	13.4886	14.056	15.0264	14.352	15.1292	15.3042	13.5668	15.6476	14.6082	14.7474	14.2759	13.8355
P02462	17.2566	17.5293	17.1544	17.4125	16.8696	17.8288	17.5346	18.0558	17.74	17.7831	17.4243	18.3234	17.079	17.4525	17.5316	18.0251	17.7542	17.2906	17.8021	17.4003	17.5347	17.2188	18.0087	17.2834	17.7394	16.4735	16.7682	17.1415	17.4931	16.9542	17.6239	17.9189	15.7934	16.8889	16.6113	17.3992	16.7475	17.1164	17.8692	17.8542	17.4069	17.6404	17.0334	17.1276	17.1346	16.997	17.58	18.1109	16.5622
P02511	15.9961	15.2994	14.9871	14.9606	15.4836	15.0825	15.1999	15.6952	15.6031	15.8409	15.6714	15.8218	15.6148	15.6547	15.2558	15.264	15.5491	14.5911	15.518	15.4547	16.0279	15.102	15.0642	14.8582	15.7257	15.8036	14.5111	16.3058	15.5999	15.064	15.5141	15.1469	14.286	15.135	15.2482	15.5246	14.5386	14.4738	15.3582	15.9691	15.4854	15.0209	15.5064	14.9761	15.5864	15.6485	15.7003	15.1613	14.8365
P02533	15.8355	13.8829	13.2962	14.2389	15.3137	14.4803	15.0192	14.2294	14.8344	14.7409	14.7771	15.4403	15.364	14.3335	14.8194	15.284	13.4774	15.0515	15.0404	14.782	14.5668	14.7572	14.3193	14.1839	14.6579	14.0187	14.0158	13.9866	14.5515	15.5609	13.2137	13.1104	13.8621	14.7633	13.4507	14.3979	14.6138	14.5967	14.349	14.6018	14.7122	15.1352	14.7536	14.1596	15.0575	14.3236	14.8014	14.2815	13.6293
P02538	13.4691	13.3367	13.7791	13.1114	12.8347	13.8362	13.6819	14.2593	13.9073	12.8091	13.1488	13.342	13.8712	13.1081	13.2402	13.1733	12.9439	12.6068	12.2545	13.5569	14.1142	13.0031	12.8066	14.0497	13.8337	13.4099	12.5956	13.4153	12.268	13.2033	13.6143	13.5449	12.9535	13.2483	13.8129	13.612	14.4151	12.9709	12.8737	13.8558	14.181	13.7908	14.1704	12.9954	12.7312	13.2318	13.4261	13.3249	13.0246
P02545	17.3086	17.3329	16.9754	17.7495	17.5378	17.0441	17.1182	17.1915	18.0971	17.5142	18.3173	17.8728	18.6802	18.1608	17.327	17.637	17.3452	18.1114	17.6914	17.9123	17.5258	16.9618	17.948	16.8634	17.2257	17.4108	17.1067	17.3992	17.408	17.78	17.039	16.5167	17.2017	17.8828	16.866	17.2383	17.2132	17.4769	17.418	18.087	16.6468	17.7358	17.1428	17.6306	18.0065	17.2051	17.3458	18.3062	17.5225
P02549	12.6588	12.6084	13.1853	12.7124	12.5166	12.8565	12.7944	12.4899	12.5197	12.7609	12.7247	12.8253	12.7832	12.5717	12.6352	12.6778	12.3506	12.66	12.7512	12.2813	12.8811	12.6318	12.5191	12.9841	12.8222	13.2458	12.7298	12.6415	12.6762	12.7866	12.8026	12.7363	13.0702	12.9398	12.7019	12.9042	12.8713	12.6237	12.6176	12.4422	13.5987	13.1779	12.8892	12.7888	12.4365	14.0899	12.1245	12.8189	12.8355
P02647	17.7382	17.3426	19.0355	19.0109	17.3773	18.3828	18.368	18.0189	19.5289	18.0645	17.4009	19.4496	17.3009	17.5748	17.7935	18.7001	18.0424	17.1452	18.13	18.7584	18.8832	18.7755	17.9816	18.625	18.4122	19.4948	16.7542	17.105	17.94	18.5096	18.5708	16.7906	17.4864	18.2239	18.7082	17.7863	18.761	17.8764	19.2455	17.9301	18.2047	19.7291	18.0491	17.7443	18.3772	18.0443	19.2234	16.7695	17.3484
P02649	14.3767	13.5328	14.4603	13.6578	14.1494	13.82	14.4219	14.8697	15.2421	14.1386	14.2562	14.7758	14.1034	14.2701	14.0167	14.721	14.3164	13.1501	13.4971	14.7948	15.2182	14.5221	14.7756	14.6145	15.2522	15.5385	13.7918	15.0693	14.3992	13.8656	14.8863	14.8433	14.0181	14.9204	13.9023	14.4508	14.8971	13.5519	14.7839	15.3133	15.1095	14.8757	14.616	15.1374	14.9983	15.1479	13.8125	14.571	13.6889
P02652	14.0997	14.3559	15.0644	14.1853	14.2995	14.9	14.0615	14.5525	14.9547	14.7862	13.7589	13.8255	15.4118	14.1819	14.3885	13.9551	14.2987	14.428	13.3996	14.4554	14.9984	14.0717	13.8647	14.3028	15.1856	16.3525	14.0831	13.7012	13.9701	14.1293	13.908	14.0406	14.4303	14.3028	15.4223	15.1449	13.9532	14.5982	13.9141	14.3335	14.7929	15.0892	14.1445	14.2716	14.0613	14.2501	13.8588	14.4555	13.6511
P02655	12.0758	12.5587	12.7749	11.6706	12.282	12.8854	11.4085	12.8215	11.6128	12.7182	11.7548	13.0167	11.7874	12.6983	12.1334	13.2568	12.9147	11.9752	12.5091	12.8924	12.7424	11.6151	12.7789	13.1728	10.9018	13.4654	12.6046	12.8031	12.5457	11.5167	13.0659	11.2214	11.6463	11.9726	11.7516	11.6357	11.746	11.1872	12.844	14.0038	11.3673	13.0091	11.3838	12.9409	12.0136	13.0605	12.6743	12.1438	12.1923
P02656	11.9531	12.5583	12.6735	12.984	12.2856	12.719	12.0698	12.3883	13.3839	13.6594	12.6278	13.0115	12.893	12.3968	12.2062	12.8983	12.5795	12.5439	13.0471	12.9585	13.1521	12.7268	13.443	12.4858	12.4547	14.2025	12.8658	12.9595	12.5016	11.9605	13.6868	12.6137	12.9541	12.8069	13.5427	12.0239	12.0472	11.5645	12.1674	13.3413	11.8029	13.2747	12.2457	12.871	13.1674	13.2814	13.9789	11.984	12.433
P02671	14.7485	14.993	15.1997	16.6168	15.5762	15.8099	15.6538	16.1869	16.8013	17.1619	15.9919	17.1982	14.9737	15.5054	15.1647	15.9419	16.3451	14.7395	15.9065	15.9908	16.1951	15.6939	16.8286	15.6116	14.9451	16.9737	16.3231	16.2436	15.6933	15.8969	16.6951	16.2878	15.1401	15.6161	17.1017	16.0781	16.0974	14.6721	17.0395	15.5311	15.3019	15.1414	15.2578	16.5727	16.3343	17.2449	16.5498	15.1183	15.4305
P02675	18.7843	17.0755	17.5252	18.5393	18.5639	18.2889	17.9711	17.31	18.7834	18.2934	18.1105	18.606	18.6584	17.9644	17.8434	18.3228	17.7478	18.0707	18.6636	18.4854	17.9912	17.7403	17.946	17.4142	18.1892	18.0669	17.2448	17.8251	18.2507	18.8731	17.7039	15.0286	16.1219	17.9988	16.2707	17.9326	17.3243	18.0187	17.8495	18.4602	17.5633	18.4437	17.8592	18.0995	18.6422	17.2277	18.3607	17.7135	17.2519
P02679	13.2634	13.8495	15.5917	15.6268	14.1343	14.6669	13.5951	13.5429	13.5485	14.4457	14.3142	14.01	14.1694	14.7951	14.1039	13.6	14.0588	14.3531	15.0284	14.5254	14.1597	13.797	15.0765	14.364	14.3378	15.6394	13.7714	14.561	14.7068	13.5952	14.3418	13.902	14.025	14.6258	16.4917	15.2722	14.0055	13.8498	14.9824	13.7707	13.035	14.7647	13.3535	15.0858	13.4157	14.2409	15.4925	14.7701	13.6392
P02730	12.7882	14.0681	13.2142	13.0958	13.047	14.1033	12.906	13.0635	14.0122	13.3449	13.8673	13.9283	13.0477	13.4091	13.3494	13.569	14.1693	13.7874	13.4024	13.7783	14.0451	12.625	13.6414	13.8989	13.3776	13.0258	13.9937	13.323	13.6601	13.7089	14.5901	14.7467	13.8707	14.5732	13.5488	13.6542	12.7836	14.2378	14.2915	13.2685	13.0518	14.0317	12.9811	13.0538	13.2961	15.2105	13.9486	14.1394	13.9845
P02743	15.2894	15.751	17.9154	18.2213	15.6072	15.1261	15.3221	15.988	16.6648	16.7184	15.3017	16.2555	15.4025	16.7808	15.414	16.2963	16.0721	15.6693	15.402	15.9756	16.3077	15.7383	18.0568	14.8295	15.1589	14.5215	14.921	16.5749	15.2345	15.6232	15.8883	13.9294	14.4456	15.7307	15.7733	15.7018	15.4925	14.9104	15.3576	17.0165	16.0825	15.7796	14.5306	15.4669	15.087	15.2805	15.9122	15.7274	13.8962
P02745	13.775	13.2772	13.6183	13.8734	13.3307	13.2429	13.6182	13.7374	14.1551	14.9528	13.7389	13.8109	13.4625	14.901	13.5931	14.0222	14.1248	14.1993	14.1563	13.5743	13.5275	14.1222	13.3664	13.9813	14.2187	13.6185	13.5893	13.5373	13.4536	13.952	14.8012	14.8197	14.8183	13.457	13.2686	13.1547	13.5031	14.5298	14.6893	13.554	14.0661	14.0282	14.5219	13.5064	13.4233	14.3029	14.0631	14.3927	13.0327
P02746	12.8237	11.66	11.8127	12.8462	11.7183	12.2025	11.9237	11.9405	13.099	12.562	12.8105	11.8852	12.6378	12.7797	12.5054	12.2518	12.7543	12.1883	12.3532	12.2467	12.99	13.0558	12.3717	12.3155	11.6827	12.7582	12.0319	11.1617	12.265	12.2698	11.7894	14.0592	11.7283	12.2772	12.9962	12.2432	12.4401	11.6902	12.7559	12.6977	12.2714	12.7584	12.0577	12.8262	12.622	12.7873	12.5254	11.8783	12.2504
P02747	13.7943	13.0141	12.9479	13.9568	12.7944	12.5731	12.9002	12.7395	13.4003	13.5296	13.0492	13.2709	13.2293	12.5725	12.9969	13.8303	13.0821	12.9621	13.0096	13.2855	13.4847	13.4905	13.3204	12.4014	12.6341	12.9435	12.184	12.4854	13.4045	13.9377	12.3419	14.9363	12.5155	12.9787	12.552	13.7971	13.1259	12.9559	13.7405	12.2783	13.3998	13.2144	13.0676	13.0524	13.7002	13.9392	14.115	12.9444	12.3184
P02748	13.8593	14.2669	15.157	15.1654	14.2709	14.7174	14.2627	14.3152	15.009	14.9496	13.3444	15.6707	14.2117	14.9509	14.2792	14.4805	14.8376	13.7718	14.6419	14.4627	15.1384	14.5183	14.9299	14.7605	14.5253	14.9766	12.968	14.9364	14.9526	14.839	14.4152	13.9216	14.1815	14.8204	14.6385	13.7918	14.5957	14.3594	15.8765	14.5157	14.866	15.9643	13.5883	14.3532	14.3912	15.5266	15.2719	13.3593	13.6544
P02749	12.0575	13.2185	14.5571	13.5753	12.1087	13.9007	12.929	13.6729	12.6072	13.6784	12.7297	12.7877	13.7918	14.3022	13.1583	12.6216	12.9	13.0504	13.86	14.0861	12.5552	13.4085	14.2398	13.1443	13.8738	13.9707	13.0494	12.943	14.6922	12.4234	12.3968	12.7975	13.2253	13.5332	14.366	13.9927	12.5682	13.7456	14.2226	12.5646	12.7494	14.5945	12.6945	13.1696	13.0935	12.7416	14.2151	12.8808	13.2173
P02750	10.0028	11.9397	11.7567	11.3203	13.2581	11.2949	11.0327	12.6635	12.8315	11.6572	10.7495	12.931	10.8512	11.3095	11.5624	12.7821	12.3629	11.4548	11.6894	11.9276	12.3609	11.4208	11.5454	12.897	11.9696	12.1158	11.696	11.6323	11.6122	11.4349	11.3934	11.1384	11.5111	11.4693	11.8725	11.1975	13.8081	12.8692	12.5477	11.199	11.8033	11.9751	11.5137	10.9298	12.0591	13.1656	11.7246	12.201	12.5333
P02751	14.6989	14.9554	15.6109	15.0949	14.8564	15.6216	15.9674	14.906	15.1839	15.0606	15.1074	15.0617	15.2525	15.1499	15.0345	14.4501	15.7347	14.7742	15.0074	15.5977	15.772	14.6786	15.3529	15.3945	14.8666	15.8423	14.9722	15.657	15.4306	14.8482	15.3875	14.997	15.317	15.2215	15.6662	15.5608	15.0897	15.2591	15.1093	15.6873	14.5337	15.609	15.3658	15.1246	14.5599	15.5274	15.5815	14.8467	14.9064
P02753	13.0048	13.4318	14.3729	13.7845	12.9131	13.485	13.4794	14.113	14.2586	14.4515	13.1463	14.5919	12.8878	13.897	13.2296	14.2214	13.9021	13.3711	13.5652	13.3697	14.7605	13.26	13.8608	13.6802	14.1073	14.997	13.8282	13.8811	13.6019	13.7086	13.9007	13.4183	14.2033	13.7124	14.0177	12.8378	14.2211	13.3116	13.9684	13.8141	13.2158	14.48	13.6301	13.542	13.8433	14.3303	14.3912	13.7853	13.5304
P02760	12.9083	13.4831	14.4752	13.4514	12.9413	13.3508	13.3197	13.2641	13.3225	13.5726	13.6444	13.07	14.9892	14.0114	13.9105	12.5719	13.4329	13.0459	13.7187	13.5151	13.2945	13.1358	13.515	12.8292	13.4588	14.0032	13.1122	13.219	13.2075	13.2012	13.9071	13.1621	13.4199	13.4348	14.0985	13.7358	13.4127	13.4742	13.2467	13.4321	12.8836	14.2091	13.3089	13.3343	12.397	13.7268	13.325	13.4717	13.4753
P02763	16.0603	16.223	17.0114	16.6246	16.2923	16.1335	16.0099	16.335	17.6524	16.0983	16.2841	17.2214	16.1754	16.9891	16.434	16.6555	16.557	16.6432	16.0547	16.266	17.4126	16.4164	16.435	16.7673	16.5275	18.0584	16.2741	16.3484	16.3461	16.7624	16.1012	15.4554	16.4305	16.9983	16.2442	16.2394	16.6503	16.2565	17.883	15.9471	16.1445	17.0037	16.2461	16.3651	16.8831	17.5584	16.9021	15.8126	15.4702
P02765	15.9674	15.2804	16.7194	16.8746	14.969	15.9738	16.0153	15.4473	17.6035	16.0093	15.36	17.3138	15.8109	15.9572	15.4072	16.8546	15.6531	16.1409	16.188	16.7628	16.2353	16.2565	16.5686	15.3722	16.1251	17.2091	15.3358	16.7748	14.8499	15.889	15.4145	14.4729	15.0779	16.1935	15.4954	15.801	15.5339	15.6196	16.8914	15.6286	16.5027	16.8164	15.6034	16.096	15.9205	16.7626	16.7212	14.933	14.7471
P02766	15.3853	15.6567	16.6002	16.5833	15.438	16.0678	15.4332	16.2717	17.2446	16.1021	15.8698	17.1051	16.8117	16.4128	15.8037	16.9121	15.8302	15.8977	15.8825	16.2522	17.1052	16.5012	16.5938	16.4181	16.1756	17.5372	15.23	16.1233	16.2891	16.2885	15.8302	15.2349	16.3167	16.7407	16.1477	15.4861	16.5433	15.8609	16.786	16.0394	15.9781	17.3505	15.7928	15.986	16.287	16.7921	16.933	14.8438	15.0203
P02768	19.7811	21.205	21.4591	21.3013	20.624	21.095	20.716	21.1665	21.8489	20.7393	20.366	21.5499	20.0796	21.5159	21.3325	20.4737	20.443	20.1106	21.1589	21.1135	21.8948	21.2862	21.2307	21.0873	21.2711	21.4634	20.9739	20.4943	20.9944	21.0729	20.8261	19.9659	20.5466	21.4798	20.5484	20.3506	21.6172	20.9447	21.4261	21.1403	20.9811	21.961	21.1356	21.2047	21.8209	21.0013	21.5314	19.519	19.897
P02774	13.6699	13.3076	14.1376	13.8972	12.5593	13.4117	12.8984	13.2317	13.8166	13.3275	13.7125	13.4777	14.4635	13.5698	13.6257	12.7482	13.01	13.1954	14.2462	13.6764	13.2314	14.4279	13.6276	13.5381	13.2539	13.6144	13.1062	13.1705	14.6819	13.8747	13.0739	12.641	13.5793	13.7461	14.0353	14.0234	13.8214	13.6914	14.1307	13.9168	12.9883	14.5556	13.2578	13.4914	13.6375	13.4523	14.3896	13.9046	13.4618
P02775	12.8847	13.2899	13.505	12.9506	13.2048	12.5263	13.5463	12.8343	12.0086	13.1425	12.788	12.9145	14.0534	12.5168	13.0157	13.045	13.3123	13.2091	13.0366	12.9085	13.3439	12.4524	13.4479	12.8572	12.1372	13.2346	13.0661	12.4564	12.5864	12.8794	12.5563	13.4969	13.3932	13.4328	13.2111	13.1375	13.4936	13.0406	13.0765	11.9125	12.8808	12.8157	13.0883	12.9837	13.1822	13.107	13.2538	14.0829	12.7223
P02786	10.7398	12.0152	11.8095	11.7976	11.7139	10.8213	11.3955	11.5595	11.5448	11.9109	11.6056	11.9941	11.0935	11.6749	11.1801	11.0825	12.3592	11.6605	12.2876	10.9154	11.786	10.8701	11.3975	11.5033	11.7282	10.9398	12.7488	9.59135	11.2919	10.9371	11.3968	11.8303	11.8656	11.5235	11.0549	11.3965	11.9465	11.6061	11.0845	11.4176	10.9049	11.3374	11.6332	10.7862	11.6446	11.7559	11.6777	12.3347	12.6059
P02787	16.7009	17.2344	17.8375	18.3803	16.9405	17.4685	17.7773	17.1738	18.6984	17.6248	16.5774	18.3267	17.2298	18.3722	17.7221	17.7773	18.3707	17.4901	17.5381	17.9417	17.9642	17.2891	18.0765	17.3044	17.9559	17.3554	17.4707	17.7248	17.6173	17.8838	17.6204	16.4267	16.7169	17.3277	16.6252	16.9943	17.2563	17.272	18.6094	16.9685	17.0802	17.6374	17.1017	17.3238	17.735	18.0629	18.7838	16.698	16.5736
P02788	15.1504	17.1339	19.1445	17.0063	13.9498	13.2953	13.8577	15.3858	13.4362	16.3967	13.9626	14.2333	14.017	19.3286	17.7058	15.0703	17.7456	13.9167	16.8046	16.8116	17.6241	14.157	16.8084	18.7941	16.9631	13.7935	14.2356	15.6263	14.8522	14.1714	16.0175	13.3789	14.5915	14.614	20.1272	16.5302	14.7133	14.0924	17.7512	15.6589	14.7204	15.062	15.7239	14.6686	14.6752	17.5334	16.0385	13.3724	14.187
P02790	16.7881	16.7187	17.3121	17.5451	16.7606	16.8899	16.923	17.0799	18.5341	17.0106	16.3731	18.3361	16.6214	17.4083	17.0118	17.9542	16.9934	16.9512	17.3965	16.9927	17.3092	17.0708	17.5015	16.7326	17.5437	17.0328	16.8105	17.2249	16.9068	17.7055	17.2627	16.3526	16.1557	16.8813	16.4096	16.5222	16.7275	16.9299	17.7832	16.4834	17.3651	17.3524	17.023	16.9863	17.9887	17.5906	17.7813	16.0717	16.2519
P02792	16.3315	16.3875	15.8453	15.203	15.2513	16.8377	18.5373	16.526	17.3447	15.7138	15.7561	16.366	14.8969	16.3581	15.8441	15.5756	17.9625	18.3737	16.0141	15.7147	15.4979	16.7487	16.6123	16.5555	15.5921	19.3489	17.9566	16.2744	15.3969	17.4449	16.1319	21.5169	18.5301	17.6494	15.5494	15.6028	16.1495	16.2399	17.7006	15.4279	16.2897	15.9249	16.0031	15.8269	16.3555	17.8357	17.245	15.8013	15.9097
P02794	13.6817	14.4019	15.8598	15.5558	15.176	14.32	17.1037	14.525	16.6774	15.007	16.685	14.5767	15.5399	14.4394	17.0306	13.7731	14.775	13.9738	16.058	14.7075	16.1648	16.3423	14.2695	13.9292	15.2792	17.8373	14.2275	16.1658	15.3012	15.0788	15.0896	17.8116	17.1411	16.7763	16.7382	13.4459	15.5924	16.2262	14.0941	15.5	13.8563	15.5883	16.7397	15.8064	15.7494	16.258	15.8951	15.8081	15.5657
P03886	11.3926	12.046	12.8614	12.3007	12.7927	11.7887	11.7595	12.5971	12.5616	12.3817	12.7669	11.8277	12.6657	12.2241	13.0867	11.2618	12.2309	11.8391	12.4676	12.1507	12.4008	12.6858	12.2277	13.0715	12.3835	12.9761	12.1459	12.4072	12.6043	11.9591	13.213	12.9123	12.6965	12.3332	13.1755	11.5832	12.5791	12.9981	12.5097	12.3761	11.7913	11.7664	12.8864	12.3851	11.6804	13.2217	11.656	12.7096	13.2633
P03950	13.0916	12.7342	12.8587	13.1423	13.3627	13.7138	13.1679	13.2189	13.2265	12.637	13.1616	13.2039	12.7866	13.338	12.5385	13.3935	13.6522	12.5057	13.489	13.1205	13.7845	12.4709	13.1323	13.5815	13.4875	13.7203	11.8909	14.6669	13.3497	12.1751	13.5509	12.6929	12.1818	12.8594	12.9514	13.6345	12.7401	11.7705	14.6282	13.4026	11.747	12.7124	12.9146	13.1922	13.0233	13.5535	13.2835	13.4917	12.9572
P03973	13.9778	11.6883	12.1011	13.0638	12.3563	13.4872	12.3793	13.3599	13.6148	12.5146	13.617	12.4113	13.5738	12.4021	12.9621	13.7602	12.8507	13.8861	13.8045	13.1992	12.875	12.6711	12.745	11.9748	12.3912	12.9386	12.304	12.7173	13.347	13.0926	12.0124	12.3439	11.6108	13.0793	12.0451	12.2553	12.5746	13.1445	12.6973	12.6733	12.0824	14.2349	12.946	13.2549	12.8825	12.2248	13.4651	12.2146	12.2355
P04003	13.1025	13.2104	12.0676	12.4651	13.0103	13.0683	12.9631	13.1394	13.7905	14.2634	12.4464	13.1806	13.04	12.6657	13.4436	12.9083	13.6202	12.6538	12.5896	11.7278	12.6479	12.3772	13.2398	13.634	12.9467	11.9618	13.8546	12.4532	13.7093	13.506	14.3276	13.6528	13.0848	12.8987	12.5675	13.4636	12.7581	12.1794	12.9704	12.8535	13.2577	12.3867	12.7077	13.2816	12.9602	13.0483	12.9825	13.1151	13.0479
P04004	15.8967	16.1656	18.3593	18.9701	15.5864	16.0956	16.5616	16.0237	17.5865	17.7856	16.1767	16.8743	16.2776	16.6043	15.7024	16.8236	16.3163	15.5951	15.955	16.6685	16.5299	16.3316	18.4407	16.0378	16.2069	15.8836	15.4899	16.7175	16.6547	16.602	16.696	15.5716	15.3127	16.265	16.8679	15.8138	15.588	16.2036	17.4872	16.8833	16.4278	15.8123	15.5672	15.8096	16.0051	16.1187	16.7821	15.8825	14.9067
P04040	15.5267	15.1819	14.8318	15.1232	15.3458	14.1732	15.2944	15.2859	14.9237	15.5157	14.9289	15.0884	15.4052	15.3145	14.8689	14.8743	15.0315	15.6843	15.0042	15.0237	14.8649	15.0995	14.9672	15.6115	15.4371	15.2514	15.2704	14.881	15.3876	15.2823	16.2036	16.0214	15.5583	14.6612	14.2363	15.0726	15.3696	15.1958	15.6456	13.9976	14.995	14.3694	15.158	15.0969	15.5432	17.3815	15.4151	14.799	14.8273
P04062	15.4551	14.7401	14.6782	15.1182	15.8387	14.8488	14.1602	14.458	14.7387	14.5924	15.0523	15.3249	15.6046	14.362	15.1587	15.0328	14.8518	15.6269	14.5979	15.4208	14.8923	14.7867	14.5287	14.9974	15.0809	15.4968	15.389	15.2729	15.2515	15.9653	14.6569	14.457	14.6929	14.8661	14.4509	14.2318	14.8974	14.0114	15.8483	14.7575	14.8594	14.991	13.8559	14.5812	14.7225	14.6285	15.9927	15.0766	14.7373
P04066	12.8738	13.8049	13.5659	13.5674	14.2144	13.4131	13.7077	13.5217	13.2587	13.7807	12.908	13.5358	13.833	13.213	12.7901	12.6109	12.9291	13.3805	12.7457	12.8209	14.2696	13.798	13.0719	13.9024	13.9145	13.8077	14.8681	13.1542	13.9568	14.343	14.1661	14.1623	13.876	13.0876	13.1091	13.8651	13.5918	13.6027	14.1213	12.8058	13.498	12.9493	13.6499	13.4913	13.6598	14.9839	13.6529	14.6258	14.8575
P04075	18.6942	18.9117	19.1739	18.8215	18.8173	19.0144	18.8546	19.6172	18.7191	18.6874	18.734	18.536	18.5893	18.6031	19.32	18.4209	18.8827	19.0615	18.9981	19.1509	18.4862	19.1193	18.5196	19.2249	18.6603	18.4485	18.9149	18.2065	18.2808	18.6078	18.561	19.0664	18.8433	18.5156	18.6776	18.5482	19.4036	19.4536	18.7515	19.0092	18.5939	18.7346	18.6994	18.6277	18.8737	18.4866	18.8163	18.3058	18.9314
P04080	15.6834	15.2491	15.8954	15.6736	16.0149	15.6318	15.3857	15.5691	15.9692	15.4124	14.9768	15.7185	14.7483	15.737	15.7924	15.6152	16.1577	15.5731	16.1115	15.7631	15.4117	15.4889	15.7895	15.9011	15.7086	15.4255	16.9729	15.405	15.4716	15.6622	14.9419	16.6732	15.8743	15.8461	15.4665	15.9133	15.6498	16.1941	15.581	15.5783	15.8939	15.7873	16.1074	15.8118	16.1165	15.7806	15.7977	14.817	15.7286
P04083	16.4872	16.8172	16.5963	17.4759	16.5642	15.9609	15.6608	16.1419	17.0287	17.0937	16.6071	16.0077	15.1674	16.5449	17.1197	15.5767	16.8511	15.3442	17.2115	16.7034	16.6726	15.7908	16.4733	16.1449	16.9324	16.2971	15.7872	16.0382	15.6143	15.8823	15.7674	17.661	16.2277	15.826	17.4015	16.0483	15.5556	16.162	16.8663	15.8001	16.3556	16.5845	16.214	16.585	16.2472	16.4175	16.4637	15.2081	15.092
P04085	14.3479	14.0767	14.8452	14.1161	15.4341	15.1348	15.659	15.0855	14.8912	15.9036	15.3476	14.4933	17.6283	15.287	12.9793	13.1959	13.5788	15.3414	15.0513	14.1902	14.6093	14.418	15.9832	14.655	14.7151	13.5028	15.4005	17.3113	13.4532	15.3609	15.4298	16.298	14.4229	14.6082	14.1066	16.0598	14.3883	16.2141	15.2752	14.6501	15.5086	15.6475	16.1663	15.8043	15.472	14.0983	14.3459	15.7137	16.3
P04114	18.0214	19.1748	18.3851	19.8085	17.9534	18.5266	20.2268	17.9334	19.1358	20.6786	18.2538	18.4792	19.4632	18.8575	18.1661	18.0891	18.8353	20.797	17.3641	17.7545	18.3711	18.1004	19.4931	18.6588	19.7708	20.0861	19.7129	19.3964	19.0418	19.1186	20.1909	20.8745	20.2454	18.7572	19.1169	17.5969	19.2494	18.3575	19.2293	16.2998	18.0866	17.3528	19.4431	17.966	18.463	20.9679	19.2105	20.4544	20.1931
P04156	11.3243	11.1804	10.9837	11.0617	10.7974	10.9325	10.2856	11.4302	10.2149	10.5328	11.8231	11.4842	11.2631	11.4518	10.4863	11.309	10.4786	11.1372	11.5234	10.7561	12.4553	11.6446	11.3402	10.6046	11.1705	10.7882	10.7952	10.4529	10.7199	11.0988	10.9498	10.8558	10.9405	11.2686	10.2339	11.3762	11.2347	11.1264	11.0252	11.8408	11.413	11.4715	10.9994	10.5375	10.1825	10.8902	11.28	11.4511	11.8584
P04179	15.9257	18.3961	17.7365	16.2644	16.4447	16.1187	17.0379	17.8929	16.8952	17.5476	15.8621	16.2435	17.1004	17.2166	17.788	17.2287	17.5397	16.4615	16.6667	16.8048	17.2524	17.3489	17.0157	17.8495	15.6984	15.9113	16.8954	16.075	16.3731	16.0447	16.6304	17.5099	17.0753	16.2933	16.9593	16.157	16.6409	17.1693	17.3426	16.5206	16.1723	16.3082	16.3563	16.5384	17.1307	17.4632	16.6331	16.3169	16.4026
P04196	13.3334	12.823	13.6965	12.6158	12.5798	13.2647	13.2663	13.3497	14.5982	13.1977	12.6823	14.0675	12.7755	12.9248	12.7163	13.1991	13.436	13.7449	12.9184	13.6266	14.1011	13.5398	13.1154	13.217	13.6536	14.2492	12.8693	13.8203	13.3133	13.9797	13.3592	13.4617	13.0752	13.7175	13.2152	13.4341	13.6473	13.149	13.8778	13.1796	12.9678	14.3003	13.2626	13.2365	13.2624	13.7158	12.7878	13.699	13.5187
P04216	13.929	14.6432	15.1176	13.4349	14.1403	14.5137	13.7948	14.5183	13.8409	14.1325	14.5247	14.7029	15.027	14.1726	14.2564	13.7709	14.0455	13.1881	14.0214	14.1808	13.54	14.818	14.1251	14.1387	12.8451	14.4806	13.5998	13.3911	13.9094	13.727	13.3415	15.097	13.7646	14.0944	13.7783	13.5527	13.5036	13.7437	13.1845	15.0645	14.1603	14.2139	13.5947	13.8091	14.1473	13.9637	14.1706	13.4321	13.3995
P04217	13.9269	14.1518	14.3759	14.4087	14.0322	14.0104	14.5771	14.0713	15.1505	14.6233	13.9582	14.6022	14.1418	14.3442	14.2075	14.1074	14.5672	14.4381	14.4438	14.5511	14.4779	14.1216	14.2125	14.2848	14.7642	14.5469	14.0175	14.2694	14.2099	14.4871	14.9038	14.6889	14.1516	14.4935	14.3978	13.8517	14.4642	14.5035	15.2572	13.858	14.2863	14.2759	14.2199	14.2538	14.2032	15.3419	14.898	14.4487	14.45
P04233	15.6593	15.4859	14.4252	15.3562	13.943	14.0446	14.0051	14.778	14.7442	14.2251	15.9966	14.553	13.3412	14.601	13.7785	13.8698	14.6733	15.2659	13.9286	14.1171	13.8724	14.7442	15.1254	14.9345	14.0818	14.6521	14.4567	14.1339	14.9363	14.1508	14.0904	16.2741	16.4741	13.9167	13.6007	15.3027	14.0942	13.8835	14.7865	13.6763	15.3737	15.0462	14.7966	14.5247	13.9881	14.4542	15.1237	16.5738	15.024
P04264	16.8519	17.4727	16.3618	17.1344	16.3944	16.4589	16.7888	16.1096	16.7182	16.6746	17.0198	16.4275	16.0317	16.3586	16.585	16.2055	16.3386	16.5216	16.6345	16.2159	16.3591	16.4518	16.1852	16.3583	16.9304	17.7559	16.0471	16.5136	16.3732	16.9759	16.5599	17.3676	18.151	17.497	17.2223	16.2583	17.5621	16.4578	16.1663	16.2598	15.4187	16.4931	16.1358	17.5881	16.3519	16.8365	16.5938	16.7299	17.3667
P04271	11.808	12.2857	12.8434	12.6662	12.942	13.1103	12.6614	12.5949	13.3831	13.4296	12.8101	13.6157	12.3931	12.912	12.4983	12.1805	13.5812	12.3432	12.4833	12.7601	13.3453	11.512	12.3495	14.7482	12.5722	14.6636	12.4321	15.899	13.1615	12.5172	14.6041	12.8264	12.5416	13.4806	11.6052	11.7341	12.1358	12.6465	14.1117	13.0248	13.1277	13.3528	12.0486	12.2812	12.7916	14.3915	12.6329	12.3461	12.655
P04275	15.872	15.6551	15.8389	15.7741	15.5702	16.051	15.5277	15.685	15.8792	16.167	15.8046	16.0283	15.0858	15.9682	15.3527	15.8847	15.8717	14.887	15.8873	16.0271	15.7386	15.2095	16.0248	15.8256	16.051	16.1021	15.4216	16.6738	15.7038	15.0646	16.0506	15.3327	14.9557	15.3954	15.9196	15.9811	15.1219	15.3642	16.2228	16.2709	16.218	15.6381	15.1536	15.7945	15.0987	15.2025	16.038	15.9777	15.1969
P04279	13.2268	12.6541	13.0154	12.0489	12.9771	12.734	12.7393	13.014	12.5089	13.1461	13.5162	13.1416	12.1132	12.5992	12.1281	13.121	12.1146	12.8254	11.7939	12.8702	12.7514	13.4297	13.0535	11.9262	13.4808	14.2136	12.6594	13.7815	13.067	12.6791	13.5664	12.8775	12.8921	13.1538	13.7099	13.8396	12.3494	12.0096	13.2936	13.1054	13.9151	13.7358	13.0261	12.945	13.0578	13.4128	12.5813	12.7392	12.1293
P04350	15.6446	16.7489	16.2123	15.9486	16.2357	16.5702	17.0915	16.7993	15.7113	16.3749	16	16.0181	16.072	16.4827	16.826	15.4376	16.2023	16.7774	16.3093	16.6347	16.0861	16.9751	15.7294	16.3928	16.0739	16.0893	16.413	15.6105	16.135	16.0265	16.9294	16.5764	17.1931	16.3123	15.8161	16.1052	16.085	16.2886	15.9154	16.0691	14.7629	15.813	16.8473	16.6916	15.9364	16.3453	16.0564	16.3219	17.0469
P04406	19.4132	19.6693	18.886	19.2577	19.0504	18.9658	19.1208	19.2389	18.8504	18.6642	18.7871	18.9473	19.5784	18.8748	19.2202	18.8215	18.751	18.9045	19.0184	19.3575	18.7973	19.0819	19.2496	19.1664	18.7286	18.4395	19.359	18.6719	18.7699	19.1827	18.9419	19.3548	18.6002	18.9091	18.7866	18.8255	19.243	19.0955	18.8045	19.0715	19.3763	18.5362	19.323	19.3568	19.2819	18.7195	18.7182	19.8962	19.1236
P04424	13.5897	13.6321	13.6758	12.7509	13.8658	13.7031	13.3478	13.5844	14.6007	13.3276	14.6359	13.5909	13.9106	13.5974	13.3363	13.4443	13.5605	13.2734	14.0614	13.6662	13.7214	13.8452	14.8965	13.5307	14.392	13.0573	13.6445	13.8671	13.4216	13.7011	13.66	13.7903	13.5292	13.6689	13.8013	14.3128	13.7596	14.327	13.2826	13.2209	14.146	13.8006	13.7552	13.6215	13.5779	14.4232	13.618	13.4358	13.9787
P04430	11.7151	11.5272	11.7443	11.7797	11.6334	10.7311	12.1567	11.8576	11.9984	12.5965	12.1569	11.9074	12.9445	12.9629	11.8681	12.5619	11.6198	12.1419	11.9672	12.2119	12.7086	12.0159	12.5919	11.9253	12.4736	11.86	12.1106	12.3332	12.0337	11.8943	11.3462	14.367	12.8699	11.6954	11.1283	12.644	11.9555	12.0214	11.5786	12.481	10.8366	12.4813	12.0907	12.5015	12.1682	12.4851	12.1363	12.0766	12.1734
P04433	15.1197	15.1184	15.9597	16.4424	14.3216	14.948	15.095	15.1482	16.8368	16.0643	15.4343	16.4808	14.9685	16.8733	15.4315	15.8099	16.1092	15.1152	15.8157	15.7936	15.5855	15.07	16.2634	15.1551	15.6453	15.2521	15.4708	16.5851	14.8566	15.6629	15.2771	14.6399	14.3845	15.0218	14.4412	14.667	14.7501	14.3417	16.5606	14.242	14.9796	16.157	15.4745	15.4532	15.47	16.3835	16.3075	14.1125	14.9564
P04440	12.5131	12.4665	13.2099	11.8154	12.6692	12.4588	12.7534	12.4736	13.2917	13.0837	12.5631	12.7136	12.7145	12.7401	12.9496	12.6469	13.6767	13.5129	12.903	12.9482	12.1851	12.4911	12.9725	12.3792	12.9521	13.8367	12.5571	12.5637	12.8756	12.9936	12.7929	13.0044	12.6786	13.4617	13.2843	12.6711	13.0213	12.115	13.4508	12.7907	13.3376	12.8134	13.0985	13.1977	12.4193	13.4758	12.356	12.7704	12.948
P04632	16.7262	15.238	15.4346	16.0766	16.0478	15.2626	16.104	15.4183	16.2115	15.947	15.445	14.8026	15.218	15.3317	15.7798	15.5826	15.4366	16.032	16.0143	15.7067	15.547	15.6758	15.9942	15.0201	14.8256	15.805	15.0838	15.975	15.0677	14.6595	14.8684	15.937	15.1877	15.5726	15.9012	15.5329	15.9383	16.5237	15.7772	15.5853	15.9339	15.6947	16.51	14.9314	16.5492	14.9184	14.1261	15.8645	14.9499
P04792	18.1585	18.2846	18.4658	18.4743	18.2888	17.9543	18.1186	17.0935	18.3014	18.498	18.3257	18.4729	16.7984	17.8537	17.7788	18.7655	18.2295	18.6257	17.7947	17.9175	18.1316	18.8917	18.5471	18.5179	18.3781	18.5517	18.0104	18.6968	18.348	18.4269	18.1078	18.3675	18.5224	18.1423	18.2166	18.0583	19.3947	18.4317	18.492	18.367	18.1595	18.2106	17.2811	18.1534	17.728	17.929	18.2297	18.429	18.0382
P04808	11.361	11.0411	11.0506	11.9799	11.0622	11.1169	10.4158	11.4353	10.9384	11.2577	11.0048	11.4479	12.0477	11.0751	10.9848	11.3092	11.2357	11.1927	11.627	11.1187	11.2003	10.6483	10.7911	11.426	10.4716	12.0678	10.9028	11.9961	11.4575	11.5372	11.3894	10.4797	10.2395	11.036	10.6873	11.295	11.2515	11.1963	12.6352	11.946	10.87	11.1408	11.305	11.1041	11.2059	10.57	11.2822	10.9282	10.6846
P04839	11.6539	12.773	12.6787	13.3404	11.708	12.6994	11.6325	12.4461	13.1671	13.0426	12.4586	13.3857	13.0522	12.5362	12.5248	11.861	12.7409	11.3961	12.8156	11.3424	12.5139	12.0119	12.4696	12.564	13.0225	12.1887	12.6105	12.6404	13.0531	12.616	12.7717	13.8388	12.6293	12.3349	12.6221	11.4625	11.6281	12.1112	12.4514	11.7544	11.8214	12.2367	12.9242	13.0261	12.714	12.7344	12.4941	12.9704	12.8939
P04843	15.7195	16.1964	16.0391	16.1845	16.2032	15.7869	16.1285	16.6349	16.1343	16.2797	16.1384	15.7706	15.9357	16.1654	16.0175	15.6153	16.2058	16.5579	16.1559	16.1524	14.4285	15.2636	16.312	15.6912	16.1493	15.1042	16.1393	15.9195	15.8071	15.647	16.6109	16.919	16.362	16.0709	15.9538	15.516	16.0054	16.4699	15.4721	15.7542	15.7904	15.4303	16.4581	16.2541	16.1846	15.7635	15.9942	15.7771	16.8236
P04844	16.6345	16.0806	15.7933	16.1143	16.3282	15.5967	15.8367	16.6645	16.1192	16.264	15.9408	15.9126	16.1769	15.7095	15.7433	15.9699	15.9503	16.2231	15.7837	15.4836	15.7796	15.5991	16.3138	15.7784	15.7699	14.2609	16.1124	15.193	16.0237	16.4016	15.9757	16.9111	15.8903	15.6161	15.4021	15.4529	16.2683	16.3167	15.369	15.5105	15.9115	14.6614	16.5007	15.8723	16.1088	15.9494	15.656	16.3129	16.3581
P04899	15.3896	15.1016	15.5123	15.4148	14.9555	14.81	15.0766	14.5586	15.9978	15.7861	14.8008	15.5998	14.772	15.0562	15.3876	15.3238	15.6488	15.1648	15.3556	15.4299	15.0368	14.9623	15.0956	15.093	15.5355	14.6601	14.895	14.4808	15.2869	15.0905	14.8053	15.7893	14.5434	14.7855	15.6543	15.1401	14.5833	15.2415	15.486	15.3382	15.2717	15.3296	15.1704	14.7674	15.3656	14.7534	15.3283	14.9168	14.3785
P05023	15.0336	15.8361	15.3219	15.8103	15.9044	15.1127	15.32	15.038	14.8538	15.7257	15.6185	15.1781	16.1122	15.3131	15.3358	15.1136	15.0877	15.8915	15.468	15.5129	15.3044	15.8334	15.4881	15.5365	15.5559	14.6517	15.5908	14.1682	15.7124	15.7119	15.9085	14.4422	15.3853	15.2357	15.5495	15.6411	15.152	16.0396	15.4728	15.0911	15.6075	14.8836	15.8729	15.4036	15.5111	14.6889	15.2534	15.3202	15.987
P05026	16.3584	14.0872	14.5456	16.4753	13.7851	13.642	13.6128	13.8469	14.4967	14.1445	13.9023	15.2601	13.8748	13.8839	14.2056	14.9572	14.8179	14.6948	14.9411	14.6775	15.1729	14.7506	15.3944	14.6726	14.1141	15.1865	13.6572	14.5145	14.3461	14.8164	13.5289	13.4042	14.6482	13.9853	13.408	13.4917	13.6609	13.1419	13.3234	15.2362	14.5479	15.1174	14.3621	14.6058	14.3714	14.2511	13.8244	14.1531	14.4225
P05060	12.8476	12.7946	12.2268	13.62	12.351	12.8889	12.8972	12.5244	13.3857	12.0449	13.1661	12.4608	13.07	12.6431	12.6648	13.0993	13.4479	12.7974	13.0353	12.5577	13.0831	12.4114	12.7453	13.4229	12.7052	13.8142	12.2295	13.1006	13.1342	13.1434	12.7092	12.4952	12.5846	12.9424	12.6493	12.4676	12.645	13.2527	12.8322	12.9037	11.8198	13.7172	12.3234	12.5084	12.55	13.8177	14.3402	12.6209	12.5801
P05067	13.8335	13.1768	13.6326	13.677	13.9414	13.2973	13.4345	13.2841	13.827	13.7025	13.1077	15.353	14.1265	13.8717	13.6198	13.6254	13.7455	14.1383	13.9688	14.0113	14.063	13.5717	14.2557	13.5453	13.2803	13.7151	13.662	14.2988	13.879	14.1556	13.2215	13.1322	13.1595	13.4883	13.081	13.6783	13.2616	13.6576	13.234	13.6772	13.405	14.0726	13.2681	14.1145	13.7197	13.5885	14.2032	13.843	12.8756
P05090	16.0673	15.2512	15.7424	16.2395	15.8409	16.1776	15.5833	15.7385	16.1843	16.666	16.5576	16.6718	17.3485	16.2631	15.8779	15.6809	17.3986	15.9116	16.4205	16.3648	16.5437	16.3979	16.2657	16.1738	16.4096	15.6178	15.1164	15.8865	18.1657	15.6503	16.7218	15.702	15.288	15.5913	15.9628	16.2688	16.0033	15.7589	16.5642	16.6992	16.1193	15.582	16.8515	16.1493	16.5189	16.6079	16.382	14.7183	16.2439
P05091	14.0609	14.8864	14.7389	14.9619	14.4163	15.621	15.1627	15.2682	15.1558	14.7769	16.1895	14.3551	15.0483	15.0848	14.7537	15.1184	15.6467	14.9007	15.1094	14.942	14.8953	14.6349	16.8446	15.2602	15.0734	14.8709	14.6235	15.9761	14.6907	13.8872	14.9726	14.5649	14.9795	16.4199	13.9118	15.2115	14.5477	14.8146	15.3584	17.1509	13.8672	15.2206	14.3871	15.2767	15.0049	13.7378	14.6523	14.8096	14.8764
P05109	15.0505	15.1622	15.1147	15.0971	13.796	13.9939	14.175	13.6045	14.8447	14.5048	15.0291	14.1891	15.0906	16.321	15.3862	14.6941	14.8684	14.7586	14.7357	14.9838	14.5046	13.6342	14.0532	14.032	13.6079	14.718	13.3536	14.0484	15.1492	14.7789	14.2897	13.3001	14.6948	14.3511	14.7798	14.6314	13.645	13.7515	13.9397	13.8578	12.8072	14.6236	14.4562	14.6863	14.2161	14.0235	14.9727	14.297	14.0164
P05114	11.8423	10.8648	11.535	11.48	11.4654	12.4437	11.223	10.8088	12.6659	11.8829	11.3587	11.3181	12.5859	12.2242	10.8597	12.9475	11.2161	12.0149	11.6713	13.0136	12.0845	11.3186	12.0289	11.0692	11.4179	13.0353	11.0738	11.3221	12.2937	11.3224	10.4525	10.9522	10.7445	11.9877	11.2139	11.703	11.2159	11.4914	12.7121	11.7342	11.2685	12.4213	11.2993	11.248	12.8956	10.0617	11.8125	12.8484	10.5658
P05141	15.3297	15.9517	15.8572	15.243	15.569	15.0736	15.072	15.4988	15.3454	15.754	16.3793	15.0353	16.4621	15.3571	16.0311	14.9831	14.7619	16.7431	15.6179	15.2322	15.2383	16.2547	15.5661	15.4725	14.7593	15.4744	16.7353	15.1189	15.0659	16.113	16.0249	16.3088	16.3823	16.0711	15.5935	14.8313	16.2686	15.8579	14.6864	15.4071	15.4909	16.2534	16.0883	15.7195	15.7393	15.1278	14.9202	16.8159	16.7316
P05154	15.3643	12.2462	12.4239	15.0536	14.7485	13.3901	14.3954	12.3889	15.8966	12.1095	12.2881	15.0807	15.1649	13.0485	14.2971	15.9656	13.7029	16.4244	14.3887	14.2882	14.0285	14.3497	13.4963	14.465	13.3179	15.0027	13.4515	16.5693	13.7415	14.6408	11.5257	11.7948	12.0817	14.6046	11.8762	14.6193	13.5702	14.6385	14.3993	14.9589	14.0293	14.2846	12.833	13.2713	15.1236	14.9019	14.8275	13.7949	12.2559
P05155	14.6217	14.8958	15.1522	15.1553	14.2982	14.7801	14.6103	15.2847	16.222	15.5202	14.8317	16.0062	15.1361	16.0183	15.063	15.4184	15.5381	14.7089	15.0086	15.0459	15.2661	15.0455	15.6136	14.7429	15.2711	14.5309	14.6903	15.0584	14.923	14.8792	15.3355	14.5174	14.6781	14.6582	14.5826	15.0431	14.5442	14.479	16.341	14.644	15.0073	14.9224	14.8375	15.2552	15.307	15.8693	15.7877	14.4676	14.3754
P05156	10.9867	10.7993	11.2078	11.7196	10.9652	11.8654	11.6121	11.4516	11.9862	11.6985	12.2013	11.808	11.4874	11.1381	11.722	11.7262	11.7558	10.6556	11.6452	11.2244	12.659	11.4191	12.3485	11.4251	11.4796	11.3717	10.9696	12.3726	11.4263	11.5046	12.2221	11.7517	11.9843	11.4444	11.6365	11.6458	11.1694	11.1751	11.7719	10.8333	10.6012	11.2487	11.44	11.6142	12.3753	11.9901	11.7604	11.4918	11.8823
P05161	13.5596	13.8431	13.9075	12.9734	13.3699	13.6542	13.5565	13.9492	13.4588	13.7685	13.4006	13.3042	15.3414	13.7614	13.943	13.8923	13.9031	13.7686	14.1259	13.2908	13.3449	13.9105	13.0532	13.4475	13.7784	14.0731	13.9749	13.9992	13.2275	14.2012	13.774	14.0106	15.372	14.425	14.5817	13.7082	13.6886	13.7907	14.7489	13.1189	13.5501	13.8817	13.5835	13.7508	12.939	13.7937	13.3991	14.0298	13.6556
P05164	15.2813	14.462	14.0775	14.95	15.0096	15.3388	14.5863	14.7792	15.6096	14.5341	15.1319	14.9676	15.6975	14.5184	14.7703	15.9127	14.9543	16.1609	15.0311	15.3707	14.9714	14.8222	14.9122	14.7279	15.415	15.4864	14.8324	15.1641	15.1288	15.4573	14.1917	13.2515	13.9458	15.0192	13.9518	15.3508	14.628	14.8871	14.617	15.2858	14.6254	15.2058	14.464	15.0282	15.5739	15.8305	15.4443	14.2864	13.8657
P05165	12.641	13.8842	13.8422	12.6808	14.0069	13.0311	13.6345	14.727	12.9958	13.3472	12.9821	13.4684	13.1427	14.2426	14.3355	14.1928	13.5414	13.7167	13.5463	12.4547	13.4583	13.1001	13.3225	12.864	13.6005	12.7471	14.6616	13.1817	13.2092	14.0307	14.55	13.6166	13.5976	13.9511	13.9086	13.3594	14.7345	13.568	13.1583	13.1942	13.2016	12.8769	13.3863	13.0074	13.6956	14.0346	13.4414	13.8965	13.8824
P05166	14.7093	15.5091	15.4213	14.1673	15.3365	15.1867	15.2404	15.8177	14.11	14.9692	13.9766	15.1542	15.3728	15.2512	15.767	15.4608	15.0934	15.4241	14.6608	14.7731	14.9287	15.0372	14.7866	15.4315	15.0826	14.3024	15.8575	14.5446	15.1844	15.1837	16.0313	15.0565	15.3165	14.6098	15.1503	14.6973	15.5252	15.3517	14.7612	14.6278	14.7508	14.7575	15.147	15.0354	15.3445	14.9995	14.8319	15.518	15.2543
P05198	15.4183	15.5985	15.4656	15.6743	15.7024	15.205	15.6734	15.8082	16.0876	14.9292	15.5277	15.433	15.1351	14.5486	15.4393	15.8939	15.3463	16.1656	15.5926	15.2792	15.3045	15.707	15.4646	15.4653	15.8335	15.422	16.1091	15.1387	15.2597	15.8752	14.8595	15.6729	15.7649	15.3562	14.7345	15.3773	15.8445	15.477	15.6722	14.9584	15.466	15.4688	15.3448	15.2672	15.481	15.1956	14.5944	16.0554	15.3273
P05204	10.476	12.9828	12.6517	9.83306	9.87877	11.8829	10.4682	12.17	11.2393	12.2684	10.1756	14.0334	10.9805	12.6307	8.67749	11.0058	13.0041	11.1922	11.5685	11.0312	12.5289	10.743	9.65177	12.0286	13.0711	14.3135	12.9482	13.521	12.9228	11.112	13.7027	9.42475	10.0018	10.4717	9.89943	10.8231	10.5645	10.592	10.3918	13.1859	11.4832	12.7094	9.70839	10.94	8.69293	12.2228	12.6612	12.6826	12.488
P05362	15.9958	16.0293	15.478	16.1219	15.6093	15.3157	16.0339	15.8995	15.8896	15.6461	15.8171	15.7431	15.5363	15.61	15.79	15.2492	15.8444	16.2572	15.7432	15.1437	15.4483	15.0214	15.7505	15.4421	15.8045	14.9106	16.0131	15.8293	15.6184	16.0213	15.6812	16.2278	15.6236	15.6485	16.1564	15.6583	15.7913	15.5935	15.6775	15.6614	15.653	14.9994	16.1996	15.5134	15.9847	15.1408	15.8339	16.2112	16.1036
P05386	17.1327	17.4765	17.8639	17.2869	17.6509	17.1794	17.9983	18.2129	17.0484	17.0311	18.0956	17.0476	17.4814	17.1418	17.62	16.8902	17.3381	17.6306	17.3085	17.4261	17.5683	18.3616	17.323	17.6271	17.1641	17.8071	18.4642	16.4573	17.4149	17.5631	17.8937	17.7291	19.0426	18.7255	17.7877	17.3086	18.7705	18.1172	16.833	17.1358	17.0193	17.3951	17.7846	17.6629	17.5772	17.4705	16.9754	17.9417	18.1845
P05387	16.2584	16.5527	16.6453	16.002	16.7517	16.2066	16.6361	16.746	15.9851	15.8023	16.566	16.1034	17.4961	16.1462	16.3378	16.0634	15.8069	16.5597	16.2189	16.573	16.4444	17.0367	16.0162	16.4468	15.8057	16.214	16.9755	15.3904	16.3696	16.4965	16.5272	16.4704	17.7686	17.2189	16.1095	16.2509	17.4642	16.6788	15.629	16.3426	16.4656	16.3952	16.5894	16.5932	16.4735	16.8341	16.0033	16.313	16.6619
P05388	14.4243	15.1495	14.7056	13.8411	14.5527	14.5603	15.2183	15.1935	14.7578	14.4874	14.6547	14.6637	14.8258	14.6987	14.5091	13.908	14.4243	14.6265	14.6066	14.6252	14.5958	14.4422	14.1374	14.4341	14.3119	14.4645	15.3163	14.6763	14.7762	14.635	14.9897	14.7912	14.988	14.7029	14.3352	14.1512	14.9887	14.8597	14.8006	14.6261	14.6078	14.5714	15.2578	14.5232	14.8396	14.9473	14.6175	15.0173	15.4079
P05413	12.6317	12.5535	13.0683	12.2219	12.6813	12.106	11.6635	12.7795	12.4077	12.2641	12.4952	12.4358	13.1487	13.1921	12.756	12.316	12.2439	12.7161	12.5068	13.0881	12.7238	12.7389	13.3496	13.0661	12.7119	12.9088	12.7579	12.6976	13.0726	12.4489	12.5406	12.5326	12.7603	13.176	13.6663	12.6914	12.2787	12.5061	13.2453	11.9736	13.1857	14.0679	12.3383	12.4343	12.058	12.6768	13.5228	13.0943	12.5473
P05452	13.9062	13.5738	14.811	14.0847	14.0292	13.8515	14.4517	13.9736	14.9779	13.9772	14.2938	14.8387	14.8512	13.7804	14.0744	13.442	13.858	13.1517	14.6477	14.1936	14.6042	14.2989	13.731	13.9536	14.3265	14.1574	12.6962	14.2491	14.4326	14.4363	14.1418	12.9147	12.6841	14.0959	14.1704	13.5184	14.1136	13.4404	14.2142	14.628	14.3474	15.4755	13.9533	13.7951	13.6801	13.9182	14.2781	13.8481	13.2866
P05455	14.6208	15.4834	15.3064	15.2441	15.2199	15.4693	16.0102	15.2212	15.0053	15.4191	15.3101	14.9802	15.7227	15.4253	15.8895	14.2893	15.3563	15.0443	15.2827	15.0622	14.8711	15.4211	15.3276	15.0764	15.2569	14.96	14.6469	14.6776	15.067	15.4867	15.1459	15.5155	16.3291	15.6776	15.5028	14.652	15.2947	15.5194	14.6512	15.2981	15.0514	14.8097	15.8102	15.4375	15.0385	15.2485	15.0229	15.9866	16.0823
P05546	12.6626	13.7643	13.11	15.8273	13.5078	12.9406	13.0826	13.4471	13.938	15.7835	14.7569	14.4118	14.413	12.8283	13.6849	15.9903	12.6797	15.9787	14.5849	15.0994	14.0374	13.3048	12.7564	14.7101	13.7746	15.9227	13.7499	15.5648	14.3987	13.3659	12.4866	12.8336	12.4281	15.4	13.7265	13.6347	12.3323	14.113	13.8986	15.1714	15.1191	14.7711	13.4059	13.725	13.6815	13.0257	13.8374	13.6723	14.9036
P05556	17.0391	16.9192	16.9602	16.6142	16.5026	16.821	16.433	16.5397	16.5026	17.01	16.9684	16.9782	16.4653	16.9057	16.4919	17.014	17.4291	15.6278	16.8467	16.8671	16.914	16.7759	16.701	17.4782	16.9477	17.172	16.1668	17.5811	16.6242	16.2412	17.0202	16.3436	15.6822	16.7479	17.4307	16.7679	16.1577	16.3164	16.91	17.4047	16.6647	16.91	16.6363	16.9658	16.783	16.5564	16.7337	16.6437	15.7649
P05771	15.341	14.2038	14.7735	14.9918	13.2299	14.1972	13.7173	14.1751	15.1164	13.0812	14.9535	15.4686	15.0006	15.2822	14.4918	15.2529	14.9575	14.1287	15.6891	14.7231	14.227	14.2848	14.2023	11.7295	14.6037	13.4761	14.4975	14.9445	14.3066	14.5364	13.5851	12.8299	13.5255	14.7242	14.6027	14.5491	14.3365	14.0318	14.5313	13.3127	13.6805	16.3434	12.311	14.6869	14.5306	14.9757	15.3902	13.1409	13.3681
P05783	17.571	17.2483	16.3655	16.7899	18.0127	17.9836	15.8518	18.3897	15.0196	16.6601	17.6282	16.6744	16.6998	16.8107	18.2819	16.8163	16.9595	17.5264	17.0203	17.1672	16.7077	17.0299	16.1277	17.5865	17.4898	14.8242	17.6718	15.3004	18.1843	17.6239	17.4378	17.8199	17.9941	17.2561	17.4641	16.8824	17.6046	17.9111	16.3821	16.0794	17.1739	15.5444	17.4053	17.7201	17.0781	16.9525	15.9501	16.8628	17.4526
P05787	19.822	19.7435	18.6358	19.1207	20.1423	20.0741	18.1564	20.6156	17.1125	19.046	19.4329	19.0535	19.0144	19.1575	20.3963	18.9855	19.2555	19.5546	19.234	19.6897	18.7094	19.2193	18.3905	19.5708	19.4956	15.6023	19.8879	17.2027	19.9973	19.65	20.1523	19.812	19.7641	18.9163	19.4631	18.8641	19.8257	20.2312	18.3828	18.2175	19.2185	16.8886	19.964	19.718	19.132	18.6785	18.3969	18.9656	20.2186
P05976	13.8185	14.553	14.0043	12.5484	13.8888	13.7463	14.4088	14.3901	13.3999	12.9147	13.7161	14.1107	17.1263	14.5509	13.5125	13.9475	14.3088	15.1151	14.039	14.4827	13.466	14.5776	13.8633	14.2187	13.6858	14.5594	14.5609	13.6093	13.8003	13.9549	14.989	14.1468	14.6496	14.7031	14.7982	14.5302	14.8779	13.771	14.5968	13.3173	14.8493	15.625	13.1656	13.8038	14.9457	15.1075	14.6553	14.8764	14.4938
P05997	14.4319	13.2484	13.3529	13.261	14.0988	13.9062	14.5536	13.3961	14.6366	13.5801	13.9586	14.4677	13.6436	13.2136	14.3815	14.4019	13.8799	14.4254	14.4563	13.2039	13.9712	13.2272	13.378	13.4383	13.4998	13.7146	14.3015	13.7572	13.4323	14.273	13.5104	13.9754	13.3712	14.3521	12.9759	13.3177	13.4623	13.5582	13.1194	14.34	14.1568	13.8264	13.6925	13.6301	14.2434	13.9202	13.9188	12.9951	13.5747
P06132	9.5069	10.4018	11.1499	11.8313	10.6271	10.5961	11.4284	10.5848	10.4299	11.2269	10.6989	11.1745	11.0437	10.4144	11.4348	10.0811	12.127	11.4649	11.5263	10.281	10.7606	10.4964	10.2722	11.6957	10.4824	11.1514	13.6539	11.2901	10.2556	10.8753	12.1774	11.7305	11.3768	10.5656	10.9802	10.4663	11.7765	11.2402	11.7256	10.0087	10.5183	10.8031	11.316	10.5869	9.84039	12.0091	11.3432	11.5902	10.7793
P06280	13.6794	13.8952	13.0543	13.3454	13.2311	12.9673	12.9738	13.7793	12.4973	13.0804	13.864	13.6309	12.754	13.1047	13.4714	13.4376	13.1973	13.2911	12.7122	13.0797	12.5871	14.0017	12.8631	13.7469	12.08	12.9626	13.7963	13.6832	13.4526	13.7905	13.2057	13.7913	13.5593	12.4818	12.8541	13.331	13.2627	13.5195	13.0481	13.2631	12.9029	12.6876	13.9377	13.0031	13.5682	13.7256	13.3711	13.6386	14.3377
P06310	13.3803	12.7196	12.9507	13.1263	12.7251	13.0483	13.039	12.8971	15.7593	13.3804	13.3393	15.7791	13.7982	13.3781	13.2987	13.7481	13.7442	12.5164	12.5372	13.2998	14.3035	13.2738	12.7752	13.5641	13.3778	13.5648	12.466	14.0071	13.7895	13.3434	13.2534	13.1862	13.1374	13.099	13.112	13.7596	13.4012	12.8671	13.6099	13.7761	13.3535	13.2418	13.5789	13.9608	13.846	14.0895	14.2147	12.9726	13.2204
P06331	12.6987	12.8571	12.9874	13.7294	12.7764	11.9652	12.979	11.8201	14.6975	13.3034	12.2496	14.2492	12.0082	14.0197	13.068	13.7664	13.6162	12.6229	12.8326	13.794	12.5409	11.9473	13.8099	12.2754	13.35	12.3679	12.9609	13.5946	12.3099	13.1157	12.9613	12.5724	12.8445	12.0374	11.9034	12.7761	12.5361	11.8769	13.576	10.7496	12.5778	13.4875	13.2602	12.2584	13.2081	13.9684	13.5185	13.1157	13.0394
P06396	17.1023	18.2289	17.7535	16.6528	17.2362	17.5799	17.1267	17.0526	17.9017	17.5501	17.8044	17.4505	17.7104	18.238	18.2996	17.0656	17.8166	17.6772	17.4316	17.8205	18.4045	18.0486	17.0919	18.7418	17.8097	17.9813	18.694	17.5037	18.0953	17.2109	17.7151	17.3407	17.7696	17.8979	18.1421	17.4407	17.7666	18.1084	18.235	18.3719	17.1753	18.0332	18.0325	17.7055	18.0897	17.3834	17.6609	18.4301	17.5292
P06454	14.8867	14.232	15.2559	14.7829	14.1579	15.6842	13.3852	14.9886	13.966	14.8969	13.7972	15.629	15.8669	14.9681	13.1994	15.1089	14.9037	15.4137	15.2271	15.6578	15.3722	15.0109	14.5994	16.8118	14.7311	15.5325	15.2237	14.3296	15.1831	14.9755	15.4377	13.467	14.3284	14.8709	13.4532	15.9538	14.2173	13.8779	14.1534	15.0566	15.277	15.3729	14.7596	15.0348	14.3205	14.8237	15.4895	15.4508	14.588
P06576	17.6745	17.9141	17.4804	17.6535	17.4941	17.5369	18.6564	18.21	17.4189	17.7494	17.2677	17.7774	18.1314	17.2564	18.1048	17.8287	17.5335	18.0441	17.5191	17.1025	17.2883	17.8333	18.1244	17.3494	17.2766	16.3722	18.5768	16.6738	17.2871	18.1156	18.2452	18.2016	18.0035	17.635	17.6678	16.9728	17.9302	18.2113	17.3818	17.1288	17.336	16.3916	17.8123	17.1372	18.1548	17.4024	17.3479	18.7246	19.0574
P06681	12.2334	11.865	12.0335	12.9676	11.6442	12.9548	11.8879	11.7429	12.5033	12.2938	12.0356	12.3488	11.4874	12.3637	12.129	12.3538	11.9572	11.8408	12.3309	11.8023	12.2675	12.3959	11.7617	11.7249	11.8695	12.5816	12.0171	12.4804	12.3629	12.2479	11.9474	11.8258	11.6835	12.6938	11.6844	11.731	11.9455	12.4653	12.2897	12.4188	11.3417	11.7974	11.8326	11.5049	12.8899	12.3423	12.1433	11.668	12.3137
P06702	14.8768	18.4423	17.2265	16.9339	14.9774	15.3493	14.5171	14.6133	16.1154	15.9993	15.4391	15.9891	15.0901	18.5385	17.3657	15.4691	17.5773	14.6826	15.7933	16.7857	18.3155	14.8647	15.8077	17.5376	16.4215	15.3944	16.0665	15.5047	17.3439	14.7827	15.7551	15.2694	17.9054	15.5188	18.1216	16.8405	15.7182	14.7357	15.6186	14.8454	15.1113	16.8438	14.5104	16.5313	16.2256	18.1374	16.5527	14.37	15.2022
P06703	12.7022	13.4345	12.5644	12.8678	12.1765	12.2367	12.7266	13.2854	13.8064	13.877	13.3728	14.0837	16.0065	12.7221	12.1535	13.0628	12.7619	11.8911	15.3528	13.078	13.944	13.8187	13.2948	13.4607	13.3418	13.8621	12.9202	13.2407	13.7791	12.9522	12.4253	14.0703	13.3029	14.7883	11.985	12.7692	14.1888	12.73	12.5095	12.7949	12.5403	12.4888	12.8559	12.7996	13.5014	13.9014	12.404	13.9574	12.3599
P06727	13.3423	13.3174	13.8919	13.3806	12.9494	12.9944	12.5218	13.3023	13.8342	13.5999	12.8586	13.4994	13.5399	13.397	13.4489	13.2993	13.0206	13.7098	13.1403	12.8429	13.968	13.5721	13.7364	13.4211	13.4062	14.242	13.8136	13.2136	12.9371	13.5145	13.8185	13.5901	13.0652	13.3792	13.4305	14.3189	13.5132	12.712	13.2655	12.492	13.3796	14.0933	12.8761	13.2253	12.9396	13.4408	13.5312	13.7607	13.2139
P06730	13.773	13.0202	13.7273	13.7266	13.8758	13.4093	13.9624	13.5596	13.4827	13.8497	13.4288	13.4855	13.578	14.0452	14.0065	13.928	13.2456	14.0776	13.6731	13.2637	13.7815	13.8876	13.3663	13.0574	14.0556	13.5894	13.6694	13.7401	13.9264	13.4546	12.8921	13.5542	14.3476	13.5129	13.8436	14.0558	14.2232	14.016	13.105	13.6752	14.1767	13.7603	13.8974	13.9438	13.722	13.2087	13.8516	13.8599	13.4218
P06732	17.8666	17.4755	16.7185	17.7487	18.0126	17.7794	18.4718	16.315	16.2558	17.7214	16.3941	17.2715	16.7516	17.8199	17.6389	16.7087	17.236	16.6904	17.6367	17.4322	17.501	16.3736	16.6792	17.7927	17.9456	16.8523	16.7954	17.8768	17.5968	16.8856	17.7327	17.3655	16.1446	16.4528	17.7631	17.1998	17.7028	18.4242	17.9688	17.4625	17.5507	16.3416	17.5452	17.1881	17.0572	17.3654	17.4648	18.0717	17.3817
P06733	17.716	18.9289	17.9169	17.9425	17.6687	17.7866	18.7265	18.5866	18.0741	17.7867	17.5853	17.7609	18.7717	17.7713	18.6584	17.7198	18.2927	19.1611	17.999	17.9091	17.7136	17.4772	18.3577	17.9106	18.0045	17.2426	19.1234	17.9818	17.5651	18.1266	18.1752	18.3973	18.2177	18.095	17.677	17.5217	18.6	18.3282	17.9442	17.9154	18.3756	16.9631	18.524	18.2008	18.6505	17.9924	17.9371	19.5134	18.8777
P06737	13.1266	13.6847	13.4351	12.4211	13.4047	12.876	13.5004	13.1602	13.2734	13.1661	13.6323	13.2155	13.1292	13.0783	13.0203	12.9905	12.8295	13.1059	13.0802	12.536	13.2461	12.5555	13.4422	13.4421	13.0628	13.2445	12.7455	11.969	13.1754	13.06	12.5665	13.5371	13.6407	14.1598	13.4014	12.4877	12.8205	12.9953	13.0325	13.4065	14.0851	14.0786	13.0866	12.8134	13.3882	14.2377	13.0486	12.8784	13.1983
P06744	15.0491	16.1311	15.408	15.7758	15.8972	15.8816	15.4969	16.0493	15.6206	14.8265	15.3794	14.9478	14.8396	15.787	16.1258	14.7575	16.0337	16.2937	16.1434	15.8934	15.8876	15.6187	15.5167	15.8927	15.6564	15.2098	16.3436	16.2291	15.7436	15.653	15.995	16.6401	15.5902	16.093	15.5582	15.6346	16.3664	16.1498	15.5649	16.0608	14.2779	15.2162	16.3549	16.1494	15.6391	15.3792	15.9624	15.8795	16.3125
P06746	13.0352	13.4103	12.9388	12.6187	12.4989	12.4445	12.2679	12.376	12.383	12.4346	12.6031	12.7853	13.0345	12.6704	12.9712	12.7292	13.0837	13.255	12.7427	12.3618	12.9765	13.3805	12.8576	12.9878	12.7507	12.2867	12.228	13.4456	12.9927	13.284	12.4703	12.8266	13.0148	12.5543	12.4913	12.3876	12.9957	12.4891	12.7305	12.7071	12.6348	13.4699	12.9674	12.9509	12.4324	12.649	12.4857	13.2641	12.3384
P06748	17.3835	16.7376	17.5784	16.9282	17.3403	17.8462	17.3947	16.9803	17.3976	17.5149	17.656	17.4386	17.905	17.645	19.394	17.0173	18.1885	16.4732	17.0371	17.2663	17.5343	18.2333	17.4661	17.2699	17.5535	18.2924	16.4975	17.8685	17.2909	17.8832	17.6462	16.8195	18.0918	19.0175	17	17.6312	18.5825	18.6659	17.5583	17.5975	17.1437	17.6714	18.4332	17.8224	16.5642	16.7877	17.1099	18.5066	16.6024
P06753	14.9707	13.5109	14.4062	14.5075	13.7438	13.6787	14.2565	13.8247	14.5949	14.162	14.0283	13.5961	14.1989	13.3331	14.2778	14.4726	13.9955	14.9686	14.052	14.3467	13.5795	14.2597	14.48	13.2897	13.8657	14.8244	13.4497	11.1116	13.7503	14.4944	12.3143	14.9233	14.1432	13.8623	14.3068	14.517	13.8839	14.8553	13.6913	12.5385	14.2708	15.3529	14.2206	14.0986	14.5597	13.9395	13.5466	13.6564	12.5532
P06756	12.9618	15.8966	14.0295	12.8406	13.4452	15.8479	13.8531	15.4294	13.9097	15.8715	14.3924	15.8785	13.453	16.4631	14.1168	13.8908	14.965	13.7672	15.8143	15.8915	15.7207	14.4158	12.8531	15.6428	14.0899	13.951	14.6996	16.1812	14.8368	13.3253	16.932	14.319	14.3994	13.9399	15.1437	13.8636	14.1535	13.6566	15.9804	16.4534	13.0561	14.9177	13.1943	15.5247	13.4177	16.0755	14.5493	15.6047	15.7885
P06865	15.275	14.6253	14.9161	13.9302	13.9975	14.5658	14.856	14.573	15.0487	15.4417	14.4446	15.9768	14.0786	15.6308	14.6999	16.021	15.1231	14.2416	15.3571	15.6989	15.9707	14.7221	14.155	15.1073	16.1268	16.0415	14.9008	16.2491	15.1772	14.7864	15.2717	14.7726	14.7351	14.5214	15.9771	14.5441	14.9046	14.2963	16.2011	16.0993	14.892	15.3084	15.0993	14.9927	14.7642	14.5654	13.8572	15.2317	16.2025
P07099	13.6575	14.9389	13.855	14.764	14.4649	14.6092	13.5241	15.6064	15.1453	15.2701	15.2059	14.9874	13.5339	15.2473	14.4362	14.2033	14.424	15.4927	14.923	14.489	15.4049	14.522	15.3576	14.427	15.0457	13.9566	15.3945	15.6553	14.3803	14.7127	15.1156	17.3235	15.2685	14.6617	15.4221	13.8501	13.7571	14.9517	14.8145	14.3791	13.9638	13.1359	15.0007	14.6078	15.407	14.9797	14.7237	14.0901	15.2691
P07108	14.9572	16.4135	15.7205	15.8486	18.2932	16.1336	17.2831	16.8383	15.2595	16.027	15.6387	15.9127	15.8258	16.4645	17.4184	16.3346	15.7863	17.0661	16.4917	16.5079	16.7996	17.5533	16.4911	16.7282	17.0531	15.5549	17.5552	14.8875	17.5176	16.2639	16.4598	15.904	18.4233	18.3608	16.1577	16.6112	19.6884	17.093	15.7347	16.5256	16.5036	15.6834	15.88	16.2231	17.0351	16.4598	15.6642	17.404	18.0731
P07195	16.0521	17.0516	16.4677	17.2967	15.7507	16.1804	15.6895	15.8683	17.2854	17.0302	15.8189	15.935	16.9935	16.8186	16.5587	16.4429	16.6471	15.6658	17.2493	16.8221	15.9532	15.7512	17.2304	15.4412	16.9878	16.2881	14.9405	17.3286	15.7019	15.8651	17.0229	16.0578	14.8178	15.9102	15.1966	16.6517	15.4177	15.6147	16.825	16.8012	16.7462	16.0329	17.1775	16.1241	16.5601	16.8489	16.8896	15.2007	14.9449
P07196	11.4279	11.3443	11.4837	11.5706	11.7473	11.4334	11.8316	11.7692	11.4625	12.4759	11.4084	11.591	11.267	11.6372	11.8951	9.81614	11.5612	11.1668	11.2485	11.4665	10.5127	11.4275	11.1836	12.813	12.1647	11.6885	12.4655	13.4676	11.5764	11.7984	12.8816	11.3051	11.6815	11.9383	11.5903	10.8251	11.8472	11.8434	11.4622	11.2966	11.7424	11.5796	11.6962	11.4195	11.5556	11.8275	11.864	11.5697	12.5407
P07197	13.0119	12.8956	13.0671	12.6713	12.5516	12.79	12.0313	12.6579	13.2047	11.9859	13.0097	12.6513	13.3408	12.5708	12.409	13.2588	13.2636	12.4446	12.0274	12.8274	13.3488	12.9481	12.5423	12.9445	12.5663	14.2526	12.8509	13.1621	12.8985	12.6375	12.3953	12.5876	12.6498	12.9606	13.3192	13.7244	13.659	12.1809	13.286	13.4305	13.2551	15.4058	12.4026	13.6471	12.3439	13.2519	12.6882	12.7834	12.132
P07203	13.5532	13.9916	14.1125	13.9457	13.8554	14.0703	14.1533	14.246	13.9875	13.8906	13.7116	13.9968	13.7197	13.836	13.9587	13.7823	14.1152	14.1425	13.9805	13.596	13.5516	14.5383	13.9526	13.8995	13.5245	13.5609	14.4205	13.2016	14.0179	13.8087	14.146	14.9088	14.7967	14.0059	13.722	13.5108	14.4322	14.262	13.3941	13.6287	14.3686	13.9025	13.9963	13.8786	14.365	13.9315	13.6017	13.4086	14.2917
P07225	13.271	12.711	11.5508	11.4263	12.1889	12.4068	11.7061	11.2102	11.9193	12.7744	11.7291	11.3693	11.7219	12.0302	11.7656	13.8487	11.8295	12.3245	14.12	12.3819	11.6024	11.3408	12.2269	13.2924	12.7693	13.1681	12.0032	13.5176	11.9571	11.736	12.6345	11.5909	11.4377	11.9477	11.3115	13.027	11.7006	11.7943	11.8205	12.4712	11.8472	12.2828	13.4833	12.0018	12.4174	11.947	11.064	12.6088	12.1533
P07237	17.5166	18.5764	18.0161	17.6656	19.0142	17.3868	17.9657	18.6597	17.0395	17.549	18.4015	17.935	19.5604	17.582	18.4305	17.7699	17.8036	18.0193	17.8448	18.6152	17.6467	17.9113	16.9316	18.1697	17.6061	16.761	18.2672	16.5785	18.5497	18.0171	17.5714	18.5022	18.5433	18.4888	18.5039	18.2286	19.0877	19.0028	17.2031	17.5052	17.7248	17.5403	18.3144	18.1229	18.2147	17.8269	17.3592	18.493	18.5884
P07288	19.708	20.7916	18.9446	20.0114	22.0068	19.5592	18.7833	19.5262	15.2614	19.1153	20.2804	19.2636	17.8571	20.3715	19.9519	19.4763	19.9025	20.2216	19.7282	20.9434	19.7728	19.504	18.2193	19.8905	20.177	14.7723	20.8387	17.1957	21.3828	20.0712	20.1741	20.1948	20.7682	18.8368	19.272	21.2939	21.0475	19.2596	19.5536	19.0352	20.7743	18.0861	19.9849	20.6115	20.7931	19.7534	19.1892	19.0539	20.6836
P07305	16.8218	15.8218	16.9543	16.9427	16.7843	16.0287	17.552	15.919	16.3515	16.0127	16.8414	14.9612	16.7867	15.2438	17.1247	15.7658	15.8702	15.8059	16.4048	16.5084	16.7013	17.5845	16.1458	15.4573	16.7545	15.4831	15.648	14.1277	15.7478	17.4001	14.6275	17.6291	17.8486	17.1315	17.9943	16.9043	17.3285	16.8358	15.7979	15.0715	17.3313	15.3333	17.2057	17.0069	16.1548	15.4342	15.4538	17.3783	15.3914
P07311	12.5859	12.754	12.3404	12.1837	12.5622	12.5898	12.2973	12.7811	12.4712	11.8634	12.2868	12.6151	11.8755	12.3857	12.1727	12.0327	12.3525	11.6137	12.4269	12.9585	12.8949	12.4346	11.7786	12.4499	11.8607	12.3649	12.2504	11.8911	12.5424	12.3785	13.2134	12.7713	12.8324	13.0635	12.2423	12.6063	12.1596	12.0814	12.4977	11.866	12.5432	12.6754	12.4357	12.1627	12.1565	12.4693	12.4327	12.3399	12.6678
P07339	15.9358	17.1568	16.9743	16.4806	16.8408	16.789	17.5132	17.3016	17.2911	16.9936	17.01	17.2517	16.4473	16.9451	17.6569	16.7436	17.7741	17.9582	16.4245	16.3318	16.0632	17.7084	16.6413	17.2813	16.3798	16.4557	17.6811	15.8729	17.5607	16.887	17.2724	19.1755	18.2465	17.5711	16.2595	16.6701	16.9479	17.2659	17.0928	16.4936	16.0865	16.406	16.975	16.7594	17.5324	16.8096	17.2406	17.1113	18.1517
P07355	17.0345	17.7154	18.2016	18.7182	17.2307	17.3708	17.5864	17.4302	18.685	18.3508	17.7165	18.2387	16.6998	17.7341	18.0503	17.4256	18.6768	17.7227	18.6241	18.0966	16.9218	17.4489	18.3658	17.3696	18.0928	17.7309	16.7189	18.2801	17.3788	17.5209	17.8583	19.1119	17.0176	17.5149	17.9903	17.3393	17.0985	17.7738	17.5237	17.8429	16.9676	17.6482	17.9741	17.7964	18.3886	17.681	18.0269	16.6841	16.6465
P07357	12.4029	13.3666	13.9361	12.6465	12.8851	13.3224	13.543	12.8947	13.9536	13.0222	12.9195	13.3311	12.9181	13.2997	12.4496	12.8278	13.2162	12.6251	13.1514	12.8308	13.8835	13.3892	13.3237	13.191	13.5136	12.9055	13.4153	13.6289	12.7273	13.4342	13.2828	13.3148	13.4011	13.5092	12.8833	13.1723	13.3076	12.8456	13.5058	12.5946	13.374	12.7741	12.8203	13.4303	13.1655	13.3975	13.4486	12.7721	13.0445
P07358	14.9947	14.332	13.2272	14.8108	14.7101	14.3787	14.9025	13.843	14.5188	14.0334	15.5843	13.3141	14.8907	13.9677	15.0618	14.6255	14.7015	14.4056	13.9354	14.3716	14.3407	15.2349	15.0749	14.077	12.626	15.0415	13.2499	14.9458	14.5883	15.3599	13.5637	15.0879	15.4471	14.9554	15.3731	14.2538	15.4515	14.1532	14.0219	14.3262	15.1529	14.8436	14.3253	14.519	14.2227	15.4265	14.7438	14.1349	15.0349
P07360	12.9372	12.576	13.1467	12.8001	12.9846	12.5349	12.5127	12.8071	13.2913	13.0797	13.0853	13.2918	13.412	13.018	12.7298	13.1264	12.7836	12.5156	13.2999	12.7239	13.3801	13.2155	13.1897	12.8136	13.0236	13.235	12.7718	12.9066	12.9399	12.9139	12.9365	12.5894	13.0179	13.1798	13.3752	13.2901	13.2597	12.4914	13.7211	13.1871	12.6884	13.5885	12.9741	13.0242	13.0004	13.5767	12.6421	12.4561	12.8328
P07384	15.259	15.2725	18.0627	15.8786	15.6941	16.2452	16.2887	15.4527	16.0032	15.9115	16.4775	16.1909	16.6231	15.7585	16.1746	16.4537	16.3769	15.8164	15.6829	15.9387	15.5547	15.8102	16.2919	14.2223	15.6127	15.9992	14.5789	15.7207	15.7125	16.1859	15.3252	16.3862	15.6772	16.6169	16.3899	16.5016	16.1121	16.1314	15.3939	14.2888	15.5062	15.7638	16.5545	15.9443	16.6119	14.3047	16.2067	15.8028	15.8994
P07437	17.2505	16.9721	16.4319	16.658	16.71	16.7549	17.0873	17.1058	17.3225	16.9442	16.831	16.7978	16.6736	16.8388	17.1006	16.6154	17.0271	16.7694	16.9396	16.8146	16.9844	16.4487	17.0412	16.519	16.3412	16.501	17.5574	17.1408	16.7979	16.8776	16.895	17.3426	17.2983	17.0691	16.5829	16.4794	16.2905	16.6518	16.268	17.0708	16.9816	16.1822	17.4003	16.9256	17.0879	16.7102	16.6921	17.4989	17.2048
P07451	16.2713	16.3808	15.649	15.7648	16.3262	15.5067	15.2451	15.1039	15.5319	16.2983	16.204	16.1194	18.167	15.5158	15.5075	15.863	15.7868	16.2962	15.6551	14.8897	15.6326	15.4571	16.7514	16.1755	15.6867	16.6674	15.7112	15.4468	15.849	16.1453	16.2812	16.0475	15.532	16.3468	15.8172	16.195	15.538	16.1426	15.7408	15.2431	15.3707	17.0151	15.5869	16.1319	16.3372	14.4179	16.0109	17.7313	15.176
P07585	18.0595	16.707	16.7107	17.4912	18.083	17.6659	16.8466	16.7966	19.1737	16.6783	17.8768	18.4477	18.9059	17.4318	17.1398	17.9303	16.5453	17.6871	18.6384	17.1947	18.4233	16.9139	17.0561	16.9259	18.1923	17.7027	16.8174	17.9414	18.1887	18.5204	16.9708	14.7962	15.5304	17.0046	15.958	17.813	16.7153	16.6429	16.7793	18.6385	17.4974	18.6073	17.4816	18.078	18.5637	16.8814	17.5181	16.2536	16.5023
P07602	12.7846	13.4431	12.8344	12.7287	13.1862	12.8673	12.9166	13.5128	13.6961	12.6481	13.1835	13.0041	14.4679	13.3685	13.6355	13.4145	13.7446	13.0255	12.7751	12.8298	13.1663	13.1363	12.6531	13.0912	13.2695	12.6709	13.1681	13.8536	13.3534	12.8743	12.9549	13.6286	12.8669	12.9499	13.1607	12.7251	13.631	12.0541	12.7633	13.2088	13.1421	12.8984	13.1016	13.6921	12.8683	13.028	13.1047	13.5713	13.6585
P07686	16.1087	16.2103	14.9649	15.9507	16.2497	15.6463	15.3558	15.022	15.083	15.2076	15.6727	15.3574	15.266	16.4014	15.8555	15.4786	16.0244	15.5047	15.2937	14.4519	15.115	15.2027	15.3596	15.6984	15.7497	14.9005	15.5383	15.1394	17.0953	17.0152	15.1465	16.3922	15.2006	15.0558	15.1393	15.8974	16.3527	14.8862	15.4058	15.4986	16.2464	14.8444	16.8268	16.3425	15.9778	16.3031	16.1405	16.072	18.2116
P07711	13.0499	13.1671	13.0537	12.782	13.2471	12.9537	12.8613	12.9539	13.033	12.7541	13.3528	13.0509	12.6736	13.0539	12.8321	12.939	12.6422	12.886	13.0516	12.9242	13.0597	13.149	13.0607	13.3414	13.6743	13.728	13.2805	13.6763	12.9903	12.7584	13.0018	13.727	13.2018	13.4381	13.552	12.7569	13.0387	12.5422	13.2331	13.7718	12.7321	13.3653	12.9386	13.0753	13.1852	13.2705	12.9823	13.0458	12.9801
P07737	18.1564	18.5998	18.7236	18.024	18.0069	18.1686	18.0383	18.3669	18.1986	17.8681	18.0897	18.1383	18.7034	18.152	18.2245	17.987	18.2349	17.3344	18.1807	18.43	18.6687	18.7094	18.1941	18.8688	17.8931	19.0679	18.0966	17.8784	17.9238	17.8316	17.8661	18.3423	18.0605	19.1732	18.4568	18.4751	18.5539	18.554	17.9767	18.5928	18.3965	18.7105	18.1887	18.3861	18.217	17.3515	18.1237	18.2139	17.4548
P07738	12.6467	12.6583	13.3207	13.1681	13.3215	12.4413	12.841	12.5949	12.5117	12.7259	12.8877	13.5475	12.9035	12.9228	12.4879	12.6945	12.7913	13.1522	12.6946	12.4294	13.5173	12.937	12.9521	12.802	12.7015	13.7942	13.3422	13.0657	12.8373	12.5379	13.5282	13.1746	12.962	13.0052	12.9378	12.947	13.0544	13.0332	12.6947	13.1687	11.9205	13.0492	12.9086	13.1593	13.061	15.3643	13.1026	12.7071	13.0145
P07741	14.9272	16.2169	15.3172	15.6464	16.2556	15.8149	16.7602	16.6924	15.5196	15.2012	15.0423	15.8066	15.8576	15.3775	16.5413	15.9134	15.4437	16.27	15.7182	15.9209	15.33	16.0801	15.2526	15.7625	15.7658	14.6505	17.2412	14.4399	15.8651	15.643	15.5889	15.3749	16.5021	15.2628	14.7572	15.4933	16.6017	16.8629	15.3075	15.2422	16.1597	14.1922	15.6619	15.7241	16.1094	15.9944	15.8396	16.2261	15.7779
P07814	14.253	14.5719	14.2232	14.2248	14.2804	14.0998	14.1485	14.7291	13.8254	13.8964	13.8843	13.7962	14.9786	14.1147	14.1899	14.3549	14.0044	14.5989	14.1107	14.2499	14.5425	14.3941	14.4964	14.9342	13.6992	14.4079	14.6666	13.5994	14.1057	14.2968	14.3709	14.5443	14.3016	14.3434	13.9108	14.3132	14.8053	14.4652	13.8199	13.98	14.3587	14.003	14.3768	14.5585	14.0425	14.6245	13.9794	14.7304	14.5693
P07858	12.9112	14.0077	15.0176	14.314	13.5279	14.2809	13.4381	13.6666	13.4431	13.3272	13.9361	13.1951	13.3397	14.9521	13.0541	13.1318	13.6958	13.9173	14.2074	14.2887	14.0234	14.2664	14.1937	14.4527	13.7483	14.3819	13.1938	13.3466	14.1666	13.1029	13.3013	12.6364	14.7714	14.9521	14.3817	14.3412	13.4871	14.5454	14.2714	13.6609	13.742	14.2289	12.8068	14.1261	13.6253	13.7348	14.6678	14.6422	13.5454
P07900	16.1292	15.9961	16.1421	15.8505	15.8271	15.5634	16.0886	15.8072	15.8564	15.6694	16.3475	16.2558	16.4148	16.5141	16.4188	15.894	15.9002	15.6126	15.8454	15.495	16.0822	15.5476	15.3914	15.372	15.8218	16.1894	15.4969	16.5911	16.3894	16.167	15.7941	16.6268	17.0425	17.2762	16.1675	15.6996	16.1132	16.2537	15.618	16.0347	15.9378	16.3729	16.0961	15.8284	16.4761	15.7042	15.5512	16.2651	16.6433
P07902	12.6124	12.9476	11.6311	11.8844	12.3862	12.0179	12.7739	11.2121	12.3564	11.1567	12.959	13.3425	12.6901	12.9882	12.369	11.4865	12.7541	12.4459	12.9173	12.4422	11.9164	13.004	12.1113	12.7989	12.3656	11.9412	12.7803	12.5078	13.347	12.0348	13.6929	13.7065	12.2548	12.3656	12.6313	11.6254	12.3748	12.6864	12.2847	11.8469	11.952	12.6042	12.8866	12.6221	12.3837	12.2118	12.7948	12.4841	13.3272
P07910	16.2095	17.0714	16.5611	16.0524	16.0551	15.9914	16.992	16.5801	16.3439	16.2737	16.7345	15.7334	16.5974	16.1283	16.7841	15.7553	16.4595	16.7273	16.3402	16.1019	15.9191	16.3376	16.432	15.8553	15.9723	15.5203	17.0077	15.4769	16.1572	17.086	16.5555	16.8504	17.1356	16.7722	16.2788	15.6809	16.3205	16.7921	15.8729	16.0603	16.2212	15.2144	16.9899	16.6193	16.1965	16.1083	16.1182	16.7045	17.1984
P07919	12.7442	12.9437	12.7153	12.7103	12.447	12.5724	13.6187	12.6015	12.2865	12.6524	12.4864	12.693	13.5455	12.786	12.5539	11.9875	12.4085	13.8199	12.8071	12.3762	12.7442	13.2575	12.7386	13.0969	13.0767	12.906	12.8224	12.5378	12.4085	12.4217	12.6123	12.7914	13.0652	13.089	13.183	12.7382	12.842	12.9472	12.7177	12.5717	12.6944	13.3705	12.8208	12.2329	12.4245	13.5224	12.4072	12.3927	13.1898
P07942	13.6426	13.4916	13.766	13.8039	13.0593	14.4999	14.064	12.9428	15.2078	14.179	15.4152	15.3313	14.984	13.6065	14.1012	14.688	14.3051	14.0876	13.8847	13.5597	15.0828	13.4764	13.7738	13.9553	13.9246	14.8576	13.7249	14.528	14.9929	13.5806	14.3885	13.4835	13.8132	13.9722	13.5611	14.5947	13.4735	13.0286	13.5201	14.8218	12.9404	15.5919	14.5199	15.2263	14.0465	15.119	14.0514	13.6269	14.5718
P07947	13.353	13.1161	13.3216	14.2641	12.9707	13.2191	13.0108	13.0795	13.4614	13.9839	12.9324	13.0133	13.0904	12.6458	13.2628	12.9322	13.1205	13.8994	13.1091	12.7814	13.0763	12.9668	12.6417	13.485	12.7429	12.8812	13.173	12.984	13.0406	13.1288	13.4878	14.5851	12.9229	13.2576	13.2213	13.5574	12.4355	12.777	12.6719	12.7863	13.2847	13.8148	13.3044	12.7038	12.8236	14.816	12.8801	12.9397	12.6645
P07948	12.3303	13.2478	12.4095	12.0809	12.548	13.5202	13.0214	12.8449	13.1635	12.9155	12.8386	12.7603	12.9059	12.9627	12.7303	12.8903	13.1025	12.8908	12.6434	12.6919	12.593	12.9492	12.6311	13.1922	12.7636	13.7839	12.7795	13.5294	13.0101	12.6773	13.8248	13.3667	12.9801	13.2404	13.055	12.5847	13.0338	13.2583	13.4344	12.6632	12.3983	13.0876	12.7146	12.9404	12.7604	14.0679	12.4714	12.675	13.4551
P07951	16.0639	14.5775	15.4482	15.3204	16.1106	16.2012	14.9276	14.6522	16.0399	15.5754	15.063	14.8846	14.3433	15.0651	15.0975	16.5205	14.9476	14.4257	16.2004	16.2387	15.6364	15.2229	14.5437	16.7544	15.611	16.1908	13.3901	16.1704	15.8348	14.2112	15.5401	13.293	13.5589	15.0667	15.8969	16.1352	14.179	14.8073	16.1051	16.8235	15.8682	16.1548	14.6746	14.5087	14.8036	15.3894	16.1737	14.3487	13.3761
P07954	14.9342	15.8595	15.2741	15.4104	15.4739	15.6406	16.159	16.4004	15.5985	15.3623	15.7642	15.6294	15.8677	15.7221	16.2309	15.6299	15.2482	16.6257	15.7549	15.3976	15.5823	15.6193	15.4212	15.9358	15.3934	15.1892	16.452	15.4262	15.5201	15.3967	16.4036	15.7335	15.5274	15.8619	16.112	15.2259	15.9709	16.325	14.7489	15.8993	14.6692	15.1494	15.6912	15.7391	15.7664	15.5046	15.1174	14.7407	16.7489
P07996	13.4086	13.3435	13.65	12.8403	12.3767	12.6403	13.1806	13.023	13.4383	13.1962	13.8544	12.6916	12.5869	13.5573	13.3769	13.9218	13.0264	13.4233	13.1586	13.504	13.7511	12.6293	13.5086	14.3587	12.9652	14.0978	12.4689	12.0971	13.1651	14.6183	13.6188	13.956	13.3364	13.5209	14.1008	13.1527	12.5921	11.6503	13.1952	14.0506	13.4941	14.0959	12.3579	12.9433	13.0619	13.3452	13.2258	12.6425	13.4749
P08107	17.4539	17.5765	17.5029	17.682	17.3437	17.5544	16.5603	17.242	17.1041	17.402	18.3373	17.0261	17.56	17.2091	17.0529	17.2553	17.2943	17.5681	17.2319	17.6301	18.2202	18.5018	17.4564	18.0582	17.1416	17.2375	17.1477	17.0159	17.5042	17.4071	17.2315	17.5231	17.9573	18.034	18.0137	17.8452	18.3713	18.0209	17.4269	17.6172	17.3211	18.1341	17.2564	17.533	17.183	17.0309	17.1487	18.5456	17.1266
P08118	11.8696	13.8764	15.7328	16.1103	12.6572	12.3847	12.8454	12.0485	13.0075	14.4461	14.6725	12.1338	12.1693	15.7263	15.1271	11.7993	14.8886	12.2266	13.4737	13.513	13.8643	11.9934	12.549	12.3408	16.7346	12.892	11.531	13.102	13.2891	11.7496	11.9472	13.2673	12.1742	12.7838	12.1375	16.2469	12.5932	13.9757	15.2385	10.7866	12.7465	12.3089	12.1026	14.7912	13.1086	12.9255	14.3855	11.2858	12.7334
P08123	20.7948	18.055	18.0462	20.3873	20.3935	19.756	19.9191	17.9124	21.1654	17.8983	19.3785	15.4417	20.2623	18.2594	20.7377	19.3573	18.5978	18.8304	20.6152	20.1689	19.5256	19.5352	17.9512	18.3709	19.3391	18.0923	15.2303	14.9858	19.4853	20.2835	16.4003	17.3012	16.6318	19.3793	17.312	19.9207	19.5832	20.3146	15.7765	19.4364	19.0729	18.0701	20.0042	19.3052	19.4999	18.4303	19.6319	17.6019	13.8811
P08133	16.4907	16.4288	16.3882	16.475	16.1686	16.3718	15.8418	16.4247	16.9171	16.9027	16.2185	17.1199	15.4173	16.4706	15.9397	16.7218	16.6676	15.6196	16.4936	16.437	16.6686	15.9417	16.6886	16.4811	16.9409	16.6613	15.9204	17.0351	16.3745	16.0794	16.1459	16.3853	14.999	15.8012	16.2561	16.5834	15.4281	15.4944	17.0005	17.0324	16.9652	16.4024	16.4024	16.3913	16.7582	16.2489	16.9049	16.0001	15.0592
P08134	12.6954	13.195	13.5196	13.5206	12.8549	13.7313	12.0739	13.0021	12.2252	13.0986	12.962	13.2301	12.6172	13.7561	13.2814	12.7319	13.0404	12.2658	13.402	14.3115	12.893	12.9246	13.2083	13.8381	12.8221	13.3197	13.1974	12.4761	13.7477	12.5955	12.8034	13.0331	13.2451	13.7691	13.0559	12.9881	12.8902	12.3045	13.5359	12.5314	13.3022	14.0289	12.6639	13.7208	12.4692	13.4339	12.2455	12.5861	13.1725
P08185	11.4898	10.9465	10.5961	10.3948	10.6897	11.3422	11.1533	11.2825	11.2797	10.337	11.3119	10.9209	10.8624	10.466	11.3641	11.0304	10.9899	10.9349	11.504	10.9976	12.0372	11.2695	10.615	10.8904	10.6428	12.2488	11.3698	11.3769	11.2963	10.7439	11.4311	11.3034	11.1346	11.3179	11.7245	11.7655	11.303	10.8604	11.1405	11.3474	10.1417	11.1077	11.0666	11.2502	11.3305	11.2584	11.5428	10.967	11.6641
P08195	11.7588	10.9894	11.7366	10.5888	11.5956	11.8105	11.8192	11.3569	11.3075	11.1276	12.6954	11.3669	11.1318	11.3559	11.8629	11.6014	12.9088	11.6317	12.2303	12.3184	12.2092	12.3223	11.5537	12.1942	13.1273	11.3389	11.5966	12.7225	11.8356	11.5198	12.363	11.9772	11.4454	12.2593	11.9416	13.2661	11.2707	11.4755	13.1912	12.093	10.9949	11.5105	11.4396	12.1224	10.2778	12.7227	11.0277	12.1787	12.6326
P08236	14.0996	14.8499	15.0025	14.4155	14.3255	14.5028	14.6889	14.4023	14.5456	14.2218	15.6717	14.738	14.7503	14.8227	15.4288	14.3349	14.9118	14.3791	14.0692	14.6012	15.194	16.1903	14.5029	14.8355	14.4635	15.0007	14.7143	15.2109	14.6384	14.5841	14.5431	14.9936	15.0552	14.7918	14.4453	14.1868	15.0949	15.4982	14.7546	15.1328	14.5419	14.5651	14.6377	14.781	14.5556	14.7126	14.8455	14.4647	15.447
P08237	14.2139	13.2908	13.4532	13.9398	13.4206	13.6823	13.9795	13.7194	14.1052	14.0609	13.7611	13.8363	14.8277	13.8379	13.4652	13.6884	13.8031	13.5306	13.6809	13.5202	14.0074	13.5144	13.915	13.674	13.7352	14.2725	13.4845	13.9231	13.7575	13.9872	13.4493	13.5545	13.5338	13.62	13.0362	13.9569	13.6369	13.6316	13.7976	13.7079	13.9657	13.7472	14.043	14.1745	14.4099	13.6759	13.7534	13.8253	13.1687
P08238	17.1424	17.1307	16.963	16.6811	16.7881	16.3708	17.4679	16.4455	16.5331	16.4255	17.0142	16.6215	17.2105	16.5913	16.9412	16.9096	16.5156	17.2669	16.5255	16.504	16.2818	16.8531	16.7457	16.522	16.1158	15.4787	17.6495	15.592	16.756	17.6535	16.87	17.146	17.2959	16.8201	16.528	16.4034	17.1087	17.6152	16.3071	16.3208	15.8289	16.0545	17.3034	16.789	16.1833	16.3766	16.1682	16.6381	17.5157
P08240	11.5741	11.3364	10.8577	11.6227	10.8603	11.7765	11.7184	11.6233	11.4802	11.1079	12.0874	11.9232	12.3951	11.7179	11.9097	11.3471	12.0877	11.405	11.4218	11.2244	12.0433	11.4272	11.9779	11.1622	11.7328	11.516	11.4621	11.3155	11.7844	12.3347	12.8717	12.0568	12.1674	12.0856	12.08	11.4122	11.9446	12.4178	11.7846	10.7716	11.0192	11.7545	11.9771	11.7815	11.5809	12.5528	12.393	11.1329	12.4175
P08294	15.4827	15.857	16.3992	15.642	14.4849	15.7193	14.1447	16.1321	16.5619	15.2271	15.7606	16.2493	15.1825	15.9165	15.1939	16.1301	15.9713	15.2785	16.0625	15.9919	16.5741	14.9549	16.7153	15.2336	16.6405	15.5552	14.7381	15.858	16.1682	15.8467	14.9427	14.4153	14.9913	14.7734	15.4575	16.6337	14.4783	15.558	16.0207	16.4325	15.4144	16.9128	15.3762	16.2343	16.5331	15.7141	16.2735	15.1263	13.9526
P08311	12.7411	14.9147	17.5094	17.5334	13.2286	16.4851	13.7294	12.5139	15.7345	17.1671	14.4208	15.6495	13.6039	16.4827	15.7119	15.13	16.827	14.6409	14.1779	15.8754	16.7263	15.4649	17.1733	15.6659	16.2057	16.6444	12.9121	16.6519	15.5098	15.1903	16.3375	14.1673	14.0614	15.8357	16.3864	15.7565	14.9755	14.3192	14.3214	14.3512	13.1678	15.966	15.6085	15.4557	14.4965	16.0868	16.8347	13.3753	14.1737
P08397	9.99384	13.4503	9.62783	0	10.4435	12.6104	10.3272	13.2395	9.22474	12.6715	10.0845	12.0461	12.0406	12.9593	10.7362	10.8155	12.7513	11.6546	10.6588	12.8698	11.4373	10.6143	9.01922	12.6779	9.25783	11.481	13.7166	10.0117	11	9.65635	12.7369	10.3465	10.0241	13.1665	10.2925	9.26699	11.3133	10.1308	8.48454	12.1259	8.09534	11.3396	10.6042	12.9758	10.8287	12.6894	9.72921	10.7666	12.9346
P08473	12.8416	13.6	13.247	13.2786	15.5439	12.8253	15.8705	14.8602	13.2472	14.2779	11.9855	14.5611	12.3527	13.7867	15.9874	13.2721	13.4728	13.0219	13.5492	13.12	12.7178	14.1287	13.1442	13.6498	14.608	13.0321	14.4252	12.927	16.1157	12.6167	14.52	12.7677	15.2077	13.8865	12.6082	15.4372	13.5907	13.6651	13.8	12.6998	12.4898	12.4201	12.7467	12.9503	13.9288	14.1433	14.289	13.0103	16.8148
P08493	13.1814	12.1326	12.4218	13.5111	13.1536	12.8519	13.0702	12.379	13.7976	13.7235	12.9439	13.1297	12.9543	13.2176	12.2792	12.752	12.2235	12.4723	13.49	13.0803	12.8511	12.4221	13.4796	12.1655	12.267	12.5112	12.107	12.8561	12.4315	12.7368	12.8784	12.9096	11.9416	12.885	12.5046	12.4117	12.2533	11.6071	12.3825	13.9973	12.7238	13.3919	12.6691	12.8179	12.3822	13.0935	13.5691	11.5263	12.4801
P08519	13.0775	11.9027	11.3995	11.6427	11.191	12.2512	10.7718	12.5948	12.04	10.4409	12.1344	12.4735	11.8064	11.1108	10.751	12.149	12.4869	11.6133	11.851	12.8909	12.9345	12.1695	12.0751	12.2255	11.856	12.9615	11.271	11.3156	12.4435	11.9088	11.5729	10.7336	10.9258	11.484	12.6407	13.8228	11.6923	11.3866	12.3543	11.5222	13.2284	11.7107	12.1442	11.9515	11.1455	12.841	12.1447	10.5957	11.1041
P08559	12.6321	13.8546	13.6266	13.8049	12.4659	12.4804	13.0906	13.0626	12.6187	13.1247	12.9083	13.2983	13.6018	14.5062	12.9771	12.8074	13.6536	13.7161	12.7375	13.7342	13.8997	13.2953	13.4155	12.6337	12.6115	12.9975	12.7213	13.524	12.77	13.1184	14.4786	13.2335	13.557	13.6799	13.026	13.1783	12.5	13.1522	13.6447	13.7078	13.0059	13.6735	13.2314	13.9844	13.1159	13.8134	13.5795	14.6143	13.8146
P08571	12.3309	12.1044	12.5321	12.8417	12.0619	11.5867	12.354	12.0692	12.1753	12.2537	13.5174	12.0155	11.9689	11.9525	12.5774	12.1914	12.0565	11.9293	12.3263	12.168	12.4547	12.8322	12.081	11.9116	12.5627	12.965	13.0652	12.4255	11.8179	12.0726	13.0419	12.3507	12.1771	12.2768	13.1722	11.9101	12.2621	12.1555	12.7847	12.2014	11.8751	12.4915	12.1774	12.4803	12.2305	12.9745	12.5537	11.9702	12.4281
P08572	16.5006	15.2846	16.4716	15.9105	16.0261	15.7559	16.4499	16.3289	16.8509	16.285	16.8187	16.1407	15.9423	15.3107	16.3646	17.2918	15.3863	16.3534	16.1731	16.1403	15.8723	16.3236	16.8703	15.81	16.6375	15.7374	14.9849	15.8761	15.9764	16.1274	14.2216	16.7252	14.3929	15.8648	15.4793	16.65	15.31	16.3061	16.0243	15.8052	16.2978	16.9083	16.0082	16.4743	16.4283	15.2486	15.8589	16.0329	14.3957
P08574	14.5794	14.3724	14.1187	15.1656	14.5091	14.3587	14.1215	14.8937	14.0197	14.4104	14.2483	14.5637	13.7805	14.3047	13.9647	14.6948	13.4121	14.3686	14.1004	14.0848	14.5534	13.5141	13.9334	14.4216	14.5582	14.5362	13.9049	14.7784	14.2792	14.5571	14.2475	13.9876	14.8898	13.7959	14.5619	14.5964	14.4196	14.1523	14.1306	14.7559	13.2964	14.0425	13.8977	14.5725	14.2078	14.4028	14.6792	14.2188	14.9578
P08575	12.3006	12.1666	12.6173	11.9859	12.0794	12.3665	12.6038	12.833	12.7705	12.1417	12.9303	12.4695	12.011	11.9326	12.0098	12.0479	12.4282	12.4984	11.9613	12.4395	12.4688	12.1223	12.4571	12.5053	12.7571	13.2985	12.1896	13.5104	12.178	12.4648	12.0777	12.9701	11.7936	12.7402	12.7466	11.7805	11.9528	11.391	12.5349	12.5579	13.3612	12.2817	12.3535	11.9269	12.5835	12.8465	12.62	12.5753	12.1794
P08579	15.6363	15.3294	13.9773	13.4576	14.4201	14.9535	13.8094	14.7398	13.3431	14.7804	13.7032	15.4009	13.9867	15.0517	12.5459	15.2998	14.8781	14.9142	14.6993	15.0873	15.2301	14.7958	14.2241	14.8106	14.0673	14.3947	15.1043	14.3618	14.3487	15.4862	15.4513	14.4637	13.5453	14.208	12.7044	14.6131	14.7584	13.9042	15.0036	12.9384	15.0602	14.3923	14.087	14.6864	14.3846	16.1811	14.6782	14.0584	14.9242
P08590	13.4499	13.1177	12.9264	12.9268	13.7367	13.5486	12.6765	12.9073	12.9216	13.9191	13.5353	13.2305	13.4953	13.293	13.182	13.0307	13.2501	13.7958	13.539	12.9552	13.2487	13.9067	13.4974	13.4395	13.4858	13.8256	13.4118	13.3625	13.4807	13.7528	13.254	13.6827	13.5892	12.8649	12.9877	13.7245	13.5514	13.1495	13.9999	13.1054	13.5374	15.2262	12.6345	13.7717	14.5569	12.2445	13.3434	13.0516	13.5512
P08603	12.7741	12.4842	13.7147	13.1353	13.3505	12.6307	13.0813	12.6143	14.2015	13.0557	13.1132	13.9406	13.6351	13.1026	13.1829	13.6145	13.0676	12.1377	13.4086	12.9644	14.5244	12.9183	13.6701	13.8028	13.5172	13.9474	13.2151	12.9282	13.4574	13.3377	13.2428	13.4694	12.9048	12.8418	13.8254	13.8551	13.6519	13.8919	14.0538	12.8363	13.6356	14.3334	13.3254	13.1773	13.2968	13.8387	13.5154	13.341	12.9993
P08621	13.0518	12.9418	12.3705	12.4554	12.5923	11.6632	12.8843	12.9339	12.6384	12.2394	13.3031	13.2632	12.4046	12.123	12.6239	12.7661	12.3922	12.5638	12.9067	12.5072	12.6993	12.3543	12.223	12.3291	12.6201	12.4037	13.3548	12.4104	12.6809	13.1811	11.9617	13.0663	13.3383	13.1079	12.774	11.9484	12.7449	12.6538	12.4211	12.6159	12.8575	12.1321	12.8082	12.7748	12.966	11.8236	12.0678	12.4526	12.7508
P08637	11.3826	12.288	12.7108	12.5553	12.7348	11.5517	12.1397	13.1362	12.8313	13.4978	12.7164	12.6805	11.5353	12.3627	12.002	11.7597	12.9401	11.828	12.2254	12.3397	13.0252	11.7915	12.4631	11.6283	12.0913	13.2572	12.6652	12.3894	12.1929	11.9566	12.7975	13.9718	12.5144	12.2564	11.6819	11.6767	12.2395	12.382	12.6212	12.3911	12.4156	12.7613	12.4517	12.2513	13.8668	12.8051	11.3937	11.8068	12.0558
P08648	13.5654	14.1492	13.7681	15.1067	13.9894	13.5469	13.4907	14.2732	14.0322	14.6511	13.2067	14.8471	14.4117	14.5973	13.5487	14.1397	14.6664	14.1657	14.5862	13.3382	14.8265	14.3463	14.862	13.82	14.555	14.8755	14.7815	14.6353	14.0189	13.3954	14.2583	13.9109	14.0272	14.1959	13.8119	14.2483	14.3565	14.6049	14.0899	13.2046	13.4287	13.9479	14.2445	14.6673	14.5622	14.8947	14.7033	13.1357	13.7709
P08651	10.6445	10.2993	12.4512	9.44236	10.81	9.91835	9.75897	11.0926	11.027	9.63502	10.9637	10.6737	10.5291	10.0069	10.6443	10.6852	11.1701	10.2436	11.0002	9.65082	10.6167	10.8227	10.4738	9.77828	12.7218	10.1532	10.6391	10.9796	10.3312	9.83564	10.6443	10.5298	10.2953	10.3464	9.33473	11.3696	10.3366	10.5781	10.4342	11.7958	10.3747	10.8244	10.8606	11.0784	11.0359	10.3625	10.4149	9.83388	9.9922
P08670	19.8942	18.2496	18.039	18.5019	17.7732	17.5188	17.62	17.7874	19.0431	18.0274	18.1205	18.6008	18.2457	17.7347	17.5311	17.4802	18.5191	17.9466	18.4413	17.6063	17.8585	18.152	18.3761	17.9889	17.475	17.6986	17.6104	17.4541	17.9072	18.9203	17.8774	18.6896	16.7877	17.93	16.9989	18.2217	16.847	17.1444	17.4368	17.7905	18.5298	18.8499	18.3309	18.358	18.5078	18.0253	18.2371	17.7055	16.6669
P08697	13.4027	13.7856	13.7044	13.8044	14.2109	13.8513	13.9268	14.1109	15.0257	14.441	13.9351	14.7076	14.0411	14.1451	14.0119	13.9753	13.9461	14.3287	14.0088	13.9533	14.3246	13.6049	14.2898	13.9114	14.2125	14.5705	13.6293	14.2615	13.6428	14.0419	14.4018	14.5921	14.0597	13.9647	14.053	13.3426	13.8317	14.3414	14.4315	13.991	14.312	13.7143	13.5986	14.1571	14.2516	15.8371	13.9793	14.254	14.1422
P08727	16.5507	16.2689	15.4992	17.4199	15.9625	13.8543	13.8185	13.2187	15.0031	16.6466	15.2886	16.5794	15.2201	15.5103	14.3971	15.9005	15.5621	14.057	15.2624	16.0837	16.08	15.397	16.0618	15.8439	15.3796	13.8372	15.1935	15.5406	14.3988	14.7152	16.0556	12.9523	13.981	14.8353	15.2128	13.3579	16.1751	14.686	16.0589	15.1687	15.544	14.6318	15.6472	15.2577	15.2294	14.9575	15.5574	15.4852	15.0291
P08729	14.1528	14.4489	15.0867	15.5706	13.7955	14.4669	13.7127	13.8921	14.0363	15.3588	13.5652	14.36	13.5783	14.7241	13.9076	14.8253	14.1063	13.6977	14.9758	14.9021	15.4994	13.8796	15.8262	14.3824	13.9532	14.5274	14.5969	16.069	13.6624	14.5525	14.575	13.6969	14	13.9797	14.6505	14.1055	13.9281	13.8522	14.7627	15.4379	13.7498	13.582	13.9793	13.5624	13.571	14.1118	14.7069	13.5999	13.5668
P08754	13.8149	13.8081	13.8949	14.1743	14.3565	13.8965	14.0757	13.7091	13.8744	13.9346	13.5745	14.0444	13.881	14.1576	14.3595	14.203	14.1284	13.8472	14.078	13.8729	14.0753	13.8965	13.7662	14.0589	14.1799	13.6592	14.5155	13.3934	14.192	14.3007	13.9823	14.401	13.4349	13.6497	14.1686	13.6167	14.1885	14.1197	13.7341	14.1552	14.5165	14.1862	14.0842	13.8866	13.7269	13.9871	13.8935	13.9497	14.0885
P08758	19.2296	18.6024	18.3429	18.3438	18.6114	18.6425	18.113	18.7383	18.6815	18.0531	18.5421	18.6118	17.5996	18.1576	18.7278	18.3494	18.5204	17.9936	18.4198	18.2172	17.9281	18.0063	18.4902	18.1585	18.1172	16.9766	18.5043	17.5162	18.1597	18.6637	17.9694	19.4112	18.2667	17.8386	19.0022	17.787	18.3415	19.1643	18.1523	18.3924	18.9031	17.5776	19.1246	18.4893	18.4676	17.9782	17.939	19.0697	17.9508
P08779	12.163	12.5174	11.2012	12.6656	11.5133	12.6868	11.6491	11.9179	12.0515	11.8551	11.9319	12.6609	13.276	12.1069	11.681	12.7573	12.647	12.7962	13.0189	12.8457	11.8186	12.3498	12.1046	11.4419	11.3393	13.1312	12.41	11.9764	12.7604	11.8595	12.8377	12.9531	13.2367	13.7053	11.6885	11.4811	12.6587	11.6578	12.2871	12.9531	11.5363	12.59	11.1865	13.0629	11.2955	12.5949	12.6794	12.1377	12.2872
P08865	16.276	16.4165	16.0243	15.4904	16.3389	15.6553	16.4917	16.6349	15.8986	15.8854	16.1324	15.8735	16.4446	15.7308	15.9625	16.0004	16.0849	16.273	15.6504	15.5265	15.4826	16.2117	16.1144	15.7092	15.6447	15.0772	17.0754	14.8604	15.9456	16.5556	16.5327	16.3953	16.9058	16.007	15.6161	15.4814	16.5662	16.343	15.653	15.4893	16.1391	14.8161	16.7563	16.0674	16.1754	16.0795	15.8015	17.4382	16.7246
P08962	13.3169	13.5795	13.3395	12.8366	13.7669	12.8582	13.3982	13.5136	13.0173	13.7101	12.5515	13.6166	13.3581	13.9737	13.8692	13.0311	13.843	13.4776	13.6697	13.2929	13.0892	13.7595	13.1813	13.8967	13.5043	13.0386	13.3456	12.6666	13.8223	13.5314	14.1423	14.6375	12.4259	12.4632	13.2194	13.4375	13.39	13.3022	13.7496	13.7212	12.9566	13.3632	14.1436	13.8991	13.1264	13.6862	13.1225	13.459	14.1983
P09001	12.053	13.2852	13.1412	12.6653	13.0114	12.8117	13.1708	13.5382	12.6802	12.9721	13.2766	11.9522	12.8016	12.5803	13.3374	12.7003	12.6854	13.7319	12.3005	12.6491	13.1733	12.8112	12.6402	11.9765	12.6903	12.2492	13.8409	12.9747	12.6627	13.7847	13.5184	13.1381	12.9349	12.7914	13.3951	12.6116	13.104	13.0981	13.9964	12.5463	12.9981	12.6431	12.9742	12.1187	12.7438	12.9593	12.6789	13.456	14.0124
P09012	11.7858	12.7397	12.6987	12.2489	11.5756	12.0137	11.9076	13.4123	14.8411	13.7212	13.7628	13.8587	13.6016	13.1927	15.1114	12.2755	11.8068	12.4544	15.1284	13.4262	12.8245	13.0514	14.5097	13.2407	13.8051	13.83	13.3741	13.443	12.6919	14.2965	12.8504	13.2057	12.6252	13.6369	11.9885	13.06	13.4287	12.2913	12.2409	14.7703	11.442	13.7978	11.9866	13.6083	12.2703	12.9884	11.9713	12.2216	15.2404
P09104	13.86	16.3207	15.9334	14.9456	14.1954	15.7334	16.1003	15.1528	14.2047	15.5606	14.0321	15.9092	16.2564	15.7551	14.2622	15.3658	16.3752	16.4933	15.6371	16.4223	15.1463	15.1569	14.3097	16.1846	14.2194	15.4172	16.3264	16.5547	15.1622	14.2699	16.4284	15.1433	14.6472	14.6894	15.3857	14.024	15.2145	14.2315	15.9257	16.3602	15.8009	15.213	14.2145	14.8664	14.9443	16.5375	15.9752	17.0684	15.4889
P09110	13.5471	14.0304	13.6725	13.8758	14.0835	13.567	13.3129	14.3839	13.5188	13.8117	14.5741	13.5678	13.8794	13.689	13.81	13.8043	13.6028	13.8688	13.8462	14.142	14.0925	14.7251	13.4739	14.322	13.8907	14.0141	13.7026	14.1384	14.0736	13.4978	13.5189	13.7058	14.9639	13.6134	14.1508	14.7265	14.5801	14.4379	14.1611	13.8014	13.5288	14.341	13.5613	13.6779	13.7212	13.635	13.3848	13.8331	13.9603
P09132	12.8416	14.0889	13.8839	13.6132	14.0771	12.9904	13.567	12.8391	13.7687	13.8086	13.6347	14.1035	13.5683	13.1397	13.8833	13.1724	13.5034	13.2812	13.4035	13.7526	13.9581	13.4018	13.214	13.4702	12.9785	13.8575	13.822	14.9105	13.1472	13.9944	13.0775	13.1265	13.6033	13.6084	14.0343	13.2315	13.882	14.3894	14.536	13.2403	13.0694	12.7972	13.8355	13.5366	13.5402	14.0698	13.1149	13.2695	13.5453
P09211	15.8547	16.8337	17.1665	17.244	15.7711	15.7526	15.6582	16.0572	17.6567	16.1805	16.4841	16.5216	16.1153	16.6488	16.5655	16.1401	16.8313	16.0439	16.9177	17.0582	17.5346	16.5089	16.7061	17.2381	16.8121	17.7011	15.9409	17.076	16.2537	15.9363	14.886	15.2913	15.6487	17.2544	17.0443	16.7243	18.709	16.1301	17.0178	17.1387	15.8036	17.3523	15.451	16.7937	16.9066	16.2619	16.4179	15.2583	14.5301
P09234	13.1541	13.7901	13.4713	13.1239	12.7603	12.8234	13.4783	13.1087	12.6666	12.4648	13.9465	12.8473	14.2408	12.4985	13.3869	12.8292	13.1097	12.8172	13.0944	13.1448	13.5452	13.9112	12.6234	13.2449	12.6117	13.4074	13.7317	12.052	12.6144	13.6196	13.003	13.54	14.1939	14.3368	13.3438	13.3423	13.972	13.3646	12.8557	12.6844	13.4456	12.9145	13.1505	13.4858	13.2274	12.8308	12.6213	14.0381	13.6863
P09237	12.5608	14.5488	12.584	13.0681	12.7576	12.202	12.3092	12.4214	12.4658	12.2415	12.5341	13.7047	12.7524	13.0899	12.4483	12.7963	13.7101	12.7057	13.0881	13.2482	13.2103	12.5199	13.1545	12.9591	12.8393	12.8419	14.0061	12.7868	12.7651	12.2832	12.5828	12.2246	12.2118	12.9325	12.0129	13.0541	12.4869	12.4894	13.583	12.7288	13.2885	12.4951	12.228	14.0437	12.4453	14.3877	12.6791	13.3083	12.7173
P09327	17.4809	16.2879	18.1429	17.9517	19.1076	17.8731	18.4736	18.5977	18.3835	18.1955	18.7243	16.0899	16.5146	17.0559	18.5461	18.6962	17.9159	17.6227	18.7161	17.7678	19.2005	17.8974	18.9519	16.9572	19.07	19.4769	16.0835	19.2594	16.6375	16.645	15.9517	15.5906	17.1609	18.9227	18.471	18.7689	17.3403	17.3933	19.5142	18.4781	18.4495	18.3784	17.0051	17.9919	17.941	17.0724	18.6595	17.9262	16.5006
P09382	15.5324	16.2918	16.3939	16.3851	16.4888	16.4935	16.3554	16.3881	17.6087	17.1123	16.6239	16.6179	15.8676	16.577	16.2814	15.8574	17.0752	15.3514	17.3895	16.6728	16.474	16.0938	16.6727	16.2288	17.2323	16.3948	16.6327	17.496	16.1482	16.2285	17.2174	17.7413	16.394	16.4689	16.168	15.6559	15.7202	15.8571	15.5673	17.6099	16.4989	16.4131	16.6683	16.5718	16.8152	17.3365	17.0036	15.775	15.8709
P09417	16.0428	15.3181	15.1665	15.9083	15.628	15.5595	15.8471	15.1762	15.1128	15.4743	15.1534	15.527	15.8174	15.425	15.5225	15.645	15.2591	15.8974	15.5449	15.4627	15.4523	15.0397	15.1472	15.428	15.7287	14.3649	15.6376	15.1996	15.7778	15.7169	15.6118	15.5932	14.964	15.1603	15.6685	15.8051	16.192	15.6138	15.2415	15.105	15.9625	14.5314	15.9734	15.6957	15.6153	15.5308	15.2072	15.2565	15.522
P09429	14.9393	14.2735	15.2448	15.1416	14.4189	14.457	14.6399	13.9043	15.2137	14.5333	15.1114	14.6912	14.6844	14.2139	15.1043	14.8345	14.5147	14.7182	14.7448	14.9924	15.0435	15.397	14.6109	15.1148	14.0878	15.3227	15.1228	14.1099	14.4007	14.6607	13.7724	14.1636	15.6007	15.8207	15.0105	15.2579	15.3871	14.9132	14.766	14.9734	15.4368	15.1541	14.5093	14.591	14.8793	14.0692	14.0861	14.5266	13.8233
P09455	14.2907	12.7726	13.2225	13.3862	13.4605	13.397	12.9837	13.2205	13.9374	13.6143	13.3081	13.9383	13.5986	13.2929	12.9246	13.1005	13.3098	13.0239	13.8005	13.3004	13.4374	13.066	13.4709	13.1261	13.5183	13.0771	13.1153	14.1489	13.7408	13.3189	13.2942	12.9893	13.1013	12.4408	13.191	13.8959	13.1946	13.5135	13.4764	13.2612	13.4273	13.4471	13.1735	13.2091	13.0528	13.868	13.6999	12.7173	12.9584
P09467	15.977	16.0251	15.611	15.4969	13.9142	13.2621	16.4505	15.8674	15.3189	14.8586	14.8767	14.5134	16.3449	15.5587	15.7069	15.1475	15.4424	16.0893	15.1747	14.3468	15.2276	15.6271	15.8042	15.3584	15.585	14.6703	16.4767	13.8653	14.7664	15.6589	15.2492	16.3949	13.7473	14.0757	14.7808	15.2584	16.2172	15.7808	15.1173	15.194	16.3711	14.9945	16.4582	15.776	14.6665	15.1995	13.8645	16.7033	15.9462
P09471	14.2034	13.5644	13.2843	13.2234	13.3508	13.3123	13.0652	13.6788	14.0007	13.5814	13.524	13.9063	13.8387	13.5414	13.0132	13.5164	13.5769	13.6016	13.9263	13.3745	13.983	13.5739	13.7348	13.7625	14.1003	13.3187	13.2305	14.6292	13.6085	13.5062	13.1449	13.5317	13.6749	13.312	13.4038	13.6935	13.1603	13.229	13.9659	13.2881	13.9968	13.3567	13.3047	13.5135	13.4205	13.5724	13.6635	14.2636	13.092
P09486	12.4919	12.2079	12.9356	12.6413	12.0659	12.6641	12.5478	13.1053	12.158	12.291	12.5032	13.2784	12.8631	12.1458	12.4205	12.1289	12.4012	12.3675	12.4451	12.4552	12.8511	12.738	12.1233	12.5837	13.0056	12.6885	13.0265	12.7255	12.5216	12.5574	13.0896	12.3634	12.4464	12.7941	12.5913	12.6823	12.3654	12.6626	12.3013	12.3156	12.6283	12.6447	12.3153	12.0424	12.7142	12.5442	12.8522	12.6658	12.9078
P09488	11.0713	11.7775	12.3318	10.9921	11.2469	11.3129	12.0394	12.0502	13.4193	14.4048	11.6702	13.9567	11.9889	12.6141	13.7852	11.5735	11.4905	13.4031	13.204	11.1191	12.2833	10.9797	10.6959	13.0801	13.6143	13.8575	11.5414	12.9874	11.4128	12.9529	14.4953	13.2696	11.9449	11.4689	11.4772	12.2292	12.0541	11.2733	12.4314	12.8873	12.0905	11.6402	11.3784	12.1204	11.8231	15.7431	12.1031	12.2504	13.3153
P09493	19.2165	19.287	18.263	18.5684	18.9723	18.5423	18.5464	19.0253	17.8603	19.0857	19.715	18.9023	17.3469	19.3237	18.9603	18.6791	19.4911	16.416	18.7756	18.5957	19.9123	18.7023	18.6436	19.0633	18.8794	17.9063	19.5716	19.9635	18.5603	18.2831	19.2193	17.4132	17.7822	18.5059	19.8814	18.8491	17.8647	17.2031	19.1349	19.6253	19.0404	18.1104	18.3275	18.8974	18.3263	18.9051	18.3207	19.0935	18.6865
P09496	13.5301	13.5439	12.9837	12.8424	14.3119	12.6355	13.1711	13.0863	13.0203	12.429	14.6267	13.5446	12.7769	13.4699	13.2393	13.4862	13.2296	13.2514	13.1159	13.137	13.9034	13.3094	14.1591	14.8947	13.2745	13.9232	12.8673	14.1152	13.3815	13.5533	13.4601	14.5623	15.0369	14.16	13.5623	12.8781	13.8886	13.3023	13.4909	13.2882	13.081	13.6986	13.2219	13.2198	14.202	13.2679	13.9047	14.1687	14.6526
P09497	13.5743	12.3916	13.2548	12.653	12.6481	12.5622	12.2872	12.8846	11.9695	12.6052	12.7305	12.1489	13.627	11.7053	11.5958	13.0316	11.696	12.6011	12.4696	12.9362	12.0362	13.5792	12.5927	12.3221	12.6042	13.2741	12.1726	12.0237	13.0461	12.9761	12.3609	13.2098	13.3292	13.1385	13.0114	13.137	12.7888	12.4668	12.429	10.4048	12.9875	12.9663	12.7473	13.0029	11.922	12.881	11.9511	11.8672	12.5124
P09525	15.4888	15.6699	15.6071	15.9592	16.0476	15.5059	15.4629	16.2132	16.2288	16.3409	15.2135	15.7752	14.8782	15.991	15.6792	14.6831	15.997	15.2581	16.2786	15.6046	15.9122	15.2528	15.8977	15.6213	16.2675	15.4999	16.2189	15.7316	16.0022	15.6664	16.2809	16.896	15.2031	15.5439	15.6995	15.6097	15.8834	15.5801	16.2403	15.9785	16.0367	14.7214	16.08	15.5239	15.8598	15.8754	16.0797	16.0702	15.8096
P09529	15.3262	15.3096	15.4254	15.0979	15.0538	15.6919	14.8644	14.8799	15.913	16.112	15.3727	15.9972	14.9873	15.6653	15.3336	15.3685	16.1335	14.689	15.798	15.2531	15.7263	15.1578	15.2212	15.8062	15.9324	15.8289	14.7918	16.6569	15.637	15.4025	15.4953	15.1127	14.9718	14.8443	15.5027	16.0033	14.6444	15.2244	15.7121	15.8316	15.8632	15.4145	15.0268	15.5877	14.7264	15.6466	15.7329	15.7525	14.5139
P09543	14.871	15.012	14.8226	14.8265	14.8479	14.4003	15.4521	14.6646	14.3067	14.4968	14.4788	14.4551	14.788	14.8037	14.6839	13.9745	14.4263	13.6167	14.6256	14.6495	14.3526	14.7246	13.9249	14.7917	14.5256	13.5233	14.8022	13.9575	14.633	15.1256	14.6056	15.0869	15.3092	15.0014	14.5964	14.1668	14.8498	15.2259	13.9833	14.5186	14.7894	14.1257	14.7354	14.5251	14.5493	14.522	14.2345	14.2888	14.7932
P09619	11.1373	13.4346	11.7425	11.7918	13.1289	12.6535	12.3762	14.238	12.1149	12.868	10.4381	13.7144	12.5852	13.291	11.7085	12.7262	12.0119	13.5618	12.9765	13.0622	13.1356	12.2925	13.2487	13.2332	12.8337	13.3414	13.8653	11.6242	11.674	13.523	12.8074	13.1846	12.3884	12.7068	11.6466	13.498	13.2071	12.2405	13.7864	12.1657	13.0084	12.8677	11.2592	12.7359	13.3752	13.6163	13.0108	12.6541	12.4647
P09622	14.2585	15.3314	15.0532	14.6716	14.5012	15.0638	15.4321	15.1042	14.4002	14.7206	14.7297	14.8257	14.9735	14.9418	15.1377	14.6555	14.9842	15.5712	14.6192	14.7757	14.5975	15.186	14.4991	14.2666	13.7864	14.7498	15.4778	14.6935	14.845	14.9267	15.9346	14.9496	14.7098	14.8404	15.1126	13.9542	14.0234	15.424	14.2945	14.9442	14.3011	14.5295	14.9881	14.783	15.0571	14.6736	14.0566	15.3503	15.7245
P09651	14.4948	14.4367	15.1965	12.6381	13.3615	13.7016	14.1487	13.4676	14.015	13.6275	13.9993	13.4169	13.8374	13.8806	14.065	13.8314	13.5523	15.1775	13.3097	14.3449	13.1124	15.3977	14.7107	14.9917	13.4872	15.7719	14.876	13.2835	13.8234	13.6677	13.2043	13.0135	15.161	15.609	15.0687	14.6705	14.0109	14.6013	13.5649	13.7449	14.0036	14.037	13.3511	13.9452	14.1508	14.0027	13.2694	13.6873	13.0701
P09661	14.3338	14.477	14.3145	14.2202	13.7869	13.8015	14.4577	14.096	13.9805	13.7867	14.6798	13.5776	14.5881	14.0456	14.1236	14.2104	13.9983	14.3572	14.1027	14.1098	13.6611	14.1957	14.1689	14.0057	13.6914	14.4985	14.43	13.8302	13.9938	14.646	14.185	14.2334	14.0126	14.373	14.6988	14.0993	14.2315	14.2831	13.5828	13.7927	14.4122	13.817	14.5782	14.473	14.1953	13.5417	13.8152	14.4865	14.3378
P09668	13.9964	14.138	14.5143	14.2348	15.371	15.5954	15.5614	14.4585	14.0585	14.8214	14.5195	15.3794	14.2562	14.3834	15.6008	14.4032	14.1266	14.9012	14.903	13.6331	14.9422	14.7131	14.4731	15.1253	15.4398	14.7015	13.5417	14.3908	15.5704	15.0689	13.4778	15.1044	15.0113	14.1089	14.4092	15.2307	14.3028	14.9205	14.5864	14.0798	14.8889	14.2231	14.7134	15.5755	15.3992	14.4482	14.6027	15.0993	15.437
P09669	15.4894	15.9845	16.058	15.4869	15.8572	15.9626	15.2199	16.0113	15.22	15.6628	16.0291	15.1099	15.948	15.1085	16.003	15.3442	15.5107	16.5158	15.3111	15.7074	15.2698	16.4409	15.5555	15.4921	15.1638	14.5765	16.1331	14.7532	15.2719	15.1843	15.5316	15.9397	16.4296	15.1287	16.0939	15.4274	16.0602	16.3608	15.1159	15.1047	15.3084	14.8607	15.5989	15.1329	16.035	15.2944	15.2717	15.274	16.7246
P09758	16.8616	15.9369	14.9636	15.4284	15.4251	14.6142	15.3201	15.0056	14.8016	15.4303	15.1225	15.2271	15.1966	15.2978	15.6638	15.0795	15.5127	16.6688	14.7923	15.0885	15.4739	15.1476	15.4143	15.7296	14.86	15.3305	15.6964	15.3018	15.6183	15.4614	16.4933	15.6345	15.5632	15.0113	14.4944	14.762	16.1123	15.6303	14.5712	15.1538	15.5259	15.3675	14.6681	15.8274	15.581	14.6489	15.5692	15.7365	16.3798
P09871	11.9615	12.125	12.8652	11.6966	12.0348	13.0148	11.9621	12.1564	14.3313	12.7575	12.909	11.7328	12.5543	12.3057	13.0121	11.7199	12.382	12.4499	12.0294	11.5454	11.967	12.088	12.296	12.8833	12.9652	12.3373	11.9448	12.6183	12.9487	13.529	12.3249	12.0901	12.5069	12.385	12.4859	11.3281	11.7691	12.3714	11.8769	13.6238	12.1837	12.1914	12.9728	12.8682	13.8235	12.8335	14.2176	12.4791	13.0644
P09874	15.6645	15.773	15.1317	15.0914	14.6199	14.5272	15.8913	14.0757	14.8154	14.4226	15.1809	14.6703	14.8763	14.8847	15.1273	14.4995	14.7611	15.4973	14.8307	14.8669	14.9542	15.0023	15.1897	14.7602	14.737	14.5005	15.5008	14.5464	14.4156	15.2104	15.2617	15.0567	14.8519	15.5706	14.2032	14.3427	14.8365	15.0242	14.8926	15.0594	14.7809	14.425	16.115	15.1176	14.9549	14.0785	14.8391	15.3093	15.614
P09936	12.9146	13.6549	13.8463	13.429	13.0841	13.6267	12.9608	13.6703	14.0572	13.4503	12.8633	14.405	13.9463	13.3585	13.6017	13.337	13.8155	13.2864	13.3218	13.5576	13.6858	14.3575	13.2415	14.2314	13.7165	14.6855	12.9511	14.3077	14.1829	13.2679	13.1105	13.8391	13.2095	14.0846	13.7013	14.2762	13.731	12.6926	13.4402	13.9985	13.6786	14.3595	13.506	14.0298	13.1832	13.7588	13.4455	13.3708	13.1247
P09960	15.5045	16.175	15.4894	15.7546	15.3919	15.9888	16.2985	15.8008	16.0613	15.5711	15.3535	15.2802	14.4116	15.8047	15.9558	15.0999	16.2602	16.0358	15.8459	15.6786	14.8275	15.2277	15.464	15.057	15.7377	14.9531	15.8578	15.2394	15.9765	16.1569	15.7093	16.4833	15.3311	15.4885	15.3976	15.4138	16.0106	16.068	15.5005	15.8642	15.6766	14.9794	16.2652	15.9278	15.8071	15.4839	15.8262	15.9729	15.7381
P09972	13.3617	13.0341	13.7307	13.9904	12.7609	13.2876	13.6542	12.7272	14.3622	13.0303	13.7711	12.8513	13.3138	13.6309	13.1184	13.1877	13.2047	12.9604	13.3587	13.5474	14.1753	13.264	13.5446	13.407	13.4475	14.3987	12.9047	13.6524	13.1219	12.8701	12.7947	14.1365	13.5832	13.9916	13.6708	12.9016	14.0425	13.1793	13.4078	13.8166	13.0281	13.8556	13.0266	13.2428	13.0633	13.4732	14.1372	13.2093	12.5767
P0C0L4	11.1628	13.0331	13.7121	14.2876	14.386	12.4174	14.1	14.352	15.1987	13.989	11.5707	13.3693	12.993	12.6546	12.4967	14.9624	13.3054	13.1954	13.4626	13.0996	13.3013	13.3529	14.5628	11.0249	14.4021	13.681	12.265	13.9954	13.1813	13.6811	12.1643	13.006	11.677	13.1924	14.1676	12.5863	14.2147	14.2414	13.4238	12.2303	14.1845	13.3423	13.7578	13.4226	14.1034	15.1513	14.3533	12.0984	11.177
P0C870	13.3839	14.627	12.5489	13.3539	14.1227	13.8098	13.0474	14.2639	12.7348	14.6298	13.4645	14.2771	12.6979	14.32	12.6236	14.5621	13.3548	14.3751	11.2182	14.1934	13.7329	14.0643	13.6128	13.9467	13.8832	13.8065	13.91	11.3334	14.4859	13.9507	14.1138	12.6417	13.4603	13.5991	13.1147	13.6079	12.7068	14.3503	14.7464	13.2611	13.553	13.9561	12.9931	14.0832	14.1273	14.5838	13.3647	13.2437	13.7475
P0CAP1	12.722	13.1983	12.4622	13.2928	12.5969	12.4693	12.4804	13.0734	12.836	13.166	13.2501	13.3794	13.0175	12.7378	12.532	13.3939	12.743	12.7313	13.1866	12.6815	13.2291	12.6443	12.8582	13.2064	13.3093	13.5125	12.3118	13.4755	12.5148	12.9184	13.0035	12.8497	12.7893	12.1583	13.0208	13.0501	12.1895	12.3205	13.2686	12.9425	13.5878	13.3201	12.6056	13.1709	12.8753	13.0495	13.2744	13.5292	12.4317
P0CG05	11.6993	11.5125	13.1342	12.8021	11.6571	12.5517	12.0124	11.4432	13.7209	13.1001	11.3284	12.7761	11.368	12.4204	12.4969	13.8443	12.6755	12.2807	11.5018	12.0966	12.5204	12.1079	13.0857	11.7795	11.6657	14.4093	11.9796	11.7706	11.775	11.8816	11.4779	12.7703	12.2581	12.0137	11.4947	12.1521	12.4308	11.8925	11.9947	12.0429	11.3069	12.94	12.0288	12.1199	12.2766	12.886	13.6663	11.8551	11.2695
P0CG12	14.8807	13.5257	13.1318	13.6141	13.0416	13.3516	12.9963	12.0472	13.7404	14.6485	12.5534	13.7426	13.3951	13.9915	13.797	12.894	13.6661	12.4016	14.0072	13.7966	14.3619	14.1213	12.9433	13.6407	14.7502	12.6657	12.2951	15.2462	13.986	14.6794	12.6722	14.4606	13.1631	12.7298	13.4783	14.0778	12.7358	13.4321	14.1343	12.8474	15.971	14.2094	14.0974	13.6969	12.8354	13.0225	14.0706	12.7421	12.6734
P0CG40	12.6997	13.0125	13.553	13.5145	12.6608	13.0021	12.7916	14.2785	13.8048	12.8854	13.3534	13.9534	13.2712	13.2545	12.4931	13.3487	12.9748	13.8899	13.3865	12.9241	12.7274	13.0141	12.7144	12.985	13.2484	12.6373	12.1625	13.5961	13.3514	13.3708	13.3122	13.4129	12.9673	12.7075	12.8044	12.7386	12.6327	13.0266	12.0722	12.779	13.0227	13.3925	13.1647	13.1374	13.2219	13.0038	13.5676	12.1146	12.5915
P0DJ07	11.7675	11.3488	11.4134	11.8219	11.8182	12.158	9.61073	10.8026	9.5007	10.7453	9.56189	11.9147	12.5806	12.0397	9.46881	12.3455	11.1465	10.3837	12.3422	13.0748	12.7045	11.2704	11.4545	12.2113	10.4314	11.7522	11.0596	9.56182	11.5972	11.4695	9.96238	9.84104	9.74637	11.8677	12.035	13.3005	10.5945	10.4791	12.4465	11.5655	12.5686	12.0123	10.5843	11.8752	10.9226	11.523	11.8816	11.1209	10.0652
P10109	13.1988	12.5005	12.4014	12.1925	12.5248	11.8671	12.4108	12.852	12.1788	12.3135	11.6632	12.7456	12.5614	13.2689	11.9472	12.5524	12.3886	12.9981	11.5898	12.5175	12.6794	12.3838	13.1291	12.4285	12.1379	11.4655	13.1801	13.2226	13.2263	12.2811	12.7021	13.4341	12.9337	12.1363	13.0379	12.9359	12.3563	11.9757	12.3863	12.9167	12.3739	11.9365	12.2287	13.1794	12.6676	12.4023	12.1908	12.4463	12.3409
P10155	15.3621	15.7781	15.0914	14.9458	14.6105	15.0176	16.3644	15.5351	14.9125	14.2641	14.8088	14.8557	15.0134	14.8562	15.8562	14.3298	14.8605	15.548	15.3804	15.025	14.312	14.5832	15.2798	13.7989	15.1323	14.0211	16.023	14.7288	15.0339	15.4101	15.1952	15.3028	15.6366	15.0662	15.6748	13.8819	14.6679	15.6344	14.4835	15.3587	13.4351	14.3648	15.0357	14.9719	15.1842	14.7007	14.4451	15.155	15.329
P10253	14.3471	15.8282	14.8919	16.1113	15.6038	15.42	16.9774	15.7587	15.2311	15.8616	17.1617	14.69	14.0876	16.1141	15.8306	14.3762	15.071	16.6228	15.5612	14.6917	15.3183	14.7225	14.9972	15.6168	15.0695	13.2261	15.9586	13.2232	16.3033	16.5971	15.0779	16.6988	15.7226	13.878	15.3278	14.076	15.2922	15.3995	15.3557	15.2666	14.6936	14.3289	16.2354	16.084	16.7269	16.5478	16.5913	14.7216	17.113
P10275	11.3727	12.8513	11.9	12.2768	11.5654	12.4387	11.0218	11.2086	14.6385	12.0639	11.9282	12.2678	12.7114	12.0182	11.5645	12.3559	12.0723	12.2022	12.1168	12.6198	11.72	11.9489	11.6232	11.6121	11.247	12.149	12.2749	12.2391	12.7154	12.8226	11.5446	12.4578	11.9402	11.4525	11.0453	12.1134	11.775	11.1187	12.5918	11.9716	10.6116	13.2326	11.1727	12.2821	12.4873	12.2044	13.5256	11.8405	11.6029
P10301	15.4346	15.37	14.9156	15.2936	15.3209	15.6387	14.6343	15.4897	15.4098	15.8722	14.7308	15.8587	14.3824	15.5961	14.8483	15.5819	15.678	13.2608	15.4473	15.3896	15.7947	15.0699	14.9055	15.4605	15.8819	15.596	14.2773	16.3129	15.3959	15.1688	15.6446	15.0586	13.6121	14.2191	14.6373	15.5267	14.2958	14.7979	15.2988	16.2335	15.941	15.2338	15.4611	15.0083	14.933	15.1921	15.6788	15.0649	14.9559
P10412	15.4252	14.44	15.3305	15.3734	14.4078	15.6138	14.5525	15.3533	15.8785	15.7051	15.3048	14.8199	14.6609	15.4018	14.1529	15.0706	15.6483	15.5505	15.3658	15.6474	15.727	15.0795	15.8092	13.7266	15.7814	15.9681	15.1646	15.6124	15.994	14.0949	14.1842	14.022	15.192	14.57	14.1024	15.9522	15.102	15.3272	14.4205	15.0182	15.3316	15.0434	14.408	14.9887	15.1703	13.7031	15.7133	15.7701	14.0878
P10515	12.4524	13.3253	14.1093	14.5491	12.8796	14.2027	14.3655	13.2474	14.6966	13.1463	15.1588	13.1557	14.2345	13.273	14.6371	12.2023	14.6708	12.786	13.3756	13.3781	13.5814	14.16	14.451	12.7434	14.4991	15.3024	12.764	14.9398	13.6703	13.569	13.7581	15.0185	15.1462	14.992	14.5718	12.8668	14.9223	13.0714	13.1451	13.3512	12.6384	13.6708	14.4907	13.8181	14.5758	13.3579	13.0709	14.5611	14.4474
P10586	13.2671	14.2899	13.7515	14.0374	13.9046	14.3801	14.1179	14.2428	13.7541	13.7369	14.09	13.8049	14.3406	14.5524	14.2848	13.3634	14.1613	13.8347	14.3768	13.943	14.3939	13.9519	13.8093	13.986	13.7868	14.2085	14.3041	14.7214	14.0714	13.5654	13.9839	14.1939	14.3723	13.9247	14.474	13.9466	14.5322	14.2473	14.6339	14.3379	13.3746	14.8115	13.6521	14.4865	14.1619	13.8178	14.2265	14.0557	14.3739
P10599	17.2549	18.3528	17.9827	16.9671	18.3127	17.689	18.6191	18.3917	16.8009	17.0535	18.2311	17.482	19.0517	17.5899	18.0202	16.9434	17.4847	18.2133	17.4456	17.6302	17.6656	18.8998	17.9568	18.0734	17.2714	17.4371	18.6186	16.7981	17.9739	18.3558	17.9829	18.0998	19.6942	18.8093	17.8957	17.9134	19.1862	18.6645	17.1437	17.6868	18.21	17.7078	18.2919	18.0913	17.9592	18.0474	17.3524	18.6517	18.8603
P10606	16.1704	16.8539	16.3301	15.8209	16.5199	16.3484	16.1476	16.4574	15.3525	15.744	16.6432	15.7517	17.4484	15.902	16.4919	15.7892	15.6127	17.01	15.8683	16.1799	16.0639	17.1929	15.8989	16.568	15.8198	15.6783	16.8286	14.5413	15.9853	15.342	16.3686	15.7049	17.0095	16.3504	16.4578	15.9147	17.2799	16.5901	15.3249	15.6736	16.0612	15.9776	16.2367	16.2087	16.2383	16.0099	15.5958	16.8147	17.173
P10619	14.8719	15.0757	14.9308	14.7438	15.5143	15.4665	15.1616	15.6501	15.804	16.1801	15.9503	15.9851	15.0086	15.0809	14.5124	14.8895	15.7761	14.2083	16.0867	15.636	16.2694	14.8549	15.2641	15.8153	15.6992	15.5377	14.7386	16.3206	15.4091	14.786	15.908	13.7784	14.666	15.7434	16.4878	15.8117	15.3083	15.1788	15.5949	16.2848	15.9798	15.7406	15.3969	15.546	15.906	15.7601	16.282	16.0774	15.5526
P10620	13.5485	13.7645	13.2796	12.7361	13.3593	13.1533	13.9793	13.4608	13.0832	13.7163	13.2505	13.9074	13.2467	13.3976	13.2086	13.7888	13.7313	13.1401	13.5277	13.1372	12.7207	13.5708	13.4284	13.0803	12.9098	13.9001	13.5529	12.8524	13.7267	13.1383	13.6066	14.0345	13.9913	14.3425	14.3138	12.8259	13.7075	13.5862	13.5763	13.1458	13.6678	13.9732	13.8744	13.3738	13.2658	15.0609	13.2837	14.3174	14.338
P10636	6.79129	17.4895	17.7659	8.63393	8.22995	8.79823	8.11271	8.48426	9.4379	18.1602	8.8081	8.92142	8.89283	19.9733	8.89793	17.2887	8.0584	9.80032	7.26758	9.40376	10.654	7.66346	10.1698	9.47406	10.6328	8.64128	10.4453	9.31636	9.46114	8.27422	8.8482	8.78545	7.66445	11.6918	18.4914	8.00759	19.3364	7.57848	9.88611	9.28199	10.1932	10.8201	7.88599	8.35991	8.47588	8.4015	10.4006	8.96019	8.48599
P10643	13.4079	13.1067	13.6626	13.5455	13.5951	13.5873	13.0381	13.5127	14.2706	13.8597	14.7709	13.2453	13.1545	13.8276	13.422	13.8148	13.7411	12.9931	13.793	13.4124	13.6579	13.1548	13.4118	13.5606	13.553	13.7165	13.3917	13.4375	13.6264	12.9271	13.6675	13.5199	13.6308	13.6475	13.8957	13.2433	14.2452	13.2008	14.316	13.54	13.0189	13.7723	13.7322	13.6545	13.0319	13.5458	13.746	13.4073	13.5969
P10644	11.9824	11.6871	12.384	12.0648	12.4231	12.2381	12.1342	11.7516	13.6413	11.5251	11.9844	12.3007	10.9615	11.7204	12.1819	13.3727	12.7706	12.2496	12.3994	12.6057	12.0319	11.5796	13.0148	11.9315	12.7505	13.1816	12.8231	12.8891	12.2135	12.476	11.9634	11.1474	11.538	12.7201	11.6321	12.2622	12.2344	12.0139	12.8116	11.6589	12.8719	11.7726	12.1413	12.1753	12.6481	11.8845	12.2372	12.0644	11.6774
P10645	10.3933	11.5158	9.80858	9.81838	11.0498	9.46804	9.85261	9.89266	12.1995	10.6563	10.4014	11.3788	11.2467	10.4806	10.2189	11.9017	10.8834	10.2132	10.5326	10.593	9.97033	10.15	9.66317	10.4982	10.3849	11.4978	10.9123	10.2672	10.4836	10.4611	10.3938	9.39719	12.1338	9.97984	10.5224	10.6337	10.7458	10.2202	11.0411	10.979	11.1375	11.0209	11.6612	9.81013	10.3479	10.2437	11.3323	10.5515	9.86498
P10746	11.455	10.6418	10.9391	11.4005	11.0765	10.8658	11.3513	10.4056	10.5369	12.6256	11.2498	10.6657	10.4999	10.3452	11.4945	11.4414	10.9687	10.1695	11.304	11.0308	10.92	10.9262	10.8294	11.1909	10.7688	11.9094	11.3455	12.5207	11.1744	11.0018	13.6374	13.5242	12.107	11.1171	11.277	10.357	11.7561	11.2535	10.3556	10.1335	12.0192	10.3508	11.7407	10.9599	11.1069	15.29	11.7476	11.7441	11.169
P10768	16.5695	15.77	15.6871	16.3813	16.2679	16.0405	16.9433	15.5623	16.509	15.9959	16.7964	15.7034	16.2872	15.6365	16.5798	16.2563	15.6224	15.8408	16.0382	15.2151	15.688	15.6924	16.1711	15.5673	16.735	17.1487	14.9985	16.2083	16.2564	16.2939	15.3888	16.9629	16.528	16.3917	16.4879	16.0567	16.3002	16.7776	15.5286	15.753	16.0588	16.2412	16.711	16.0353	16.7426	15.807	15.6666	16.0247	15.5789
P10809	16.2625	17.2393	16.8558	16.1728	16.6476	16.4429	18.1806	17.7005	15.3807	15.9641	17.0909	16.1773	17.7014	16.283	17.1438	16.9041	16.1092	18.0814	16.1229	16.213	15.7896	18.7351	16.848	16.944	15.508	16.3721	17.6164	14.9683	16.2948	17.527	17.3316	16.3303	18.1676	18.7884	16.9553	16.7272	17.9282	17.6366	15.394	16.0512	16.3276	16.2641	16.7493	16.8626	16.9379	16.2426	16.0756	17.1755	18.5286
P10909	15.355	15.1652	17.8026	18.2739	14.8289	15.4859	15.7733	15.8667	16.807	17.2181	15.716	16.4065	15.3236	16.1226	15.067	16.343	15.9833	15.1204	15.4614	16.1751	16.2653	16.3209	17.7705	15.4617	15.5791	16.4633	15.074	16.8439	16.435	15.8184	16.1291	14.9637	15.1317	15.5415	16.3675	15.3695	14.9842	15.9873	16.8844	16.2991	15.4911	15.9352	15.435	15.8779	15.6651	15.9671	16.2151	14.6239	14.298
P10916	14.2365	14.1615	14.2314	13.3025	13.9632	14.2849	14.4094	14.5336	13.5502	14.3226	13.9285	12.8553	15.2677	14.4273	13.4626	13.0314	14.228	13.6542	14.6566	14.0107	14.4214	13.9426	13.6732	14.2427	14.3681	14.5322	14.5773	14.5575	12.7995	14.6888	14.1256	13.7418	14.3356	13.963	14.3221	14.0609	13.577	13.0167	13.4623	13.652	12.9669	15.9613	14.8821	13.5908	14.4745	13.24	14.6065	14.11	14.4299
P11021	18.0303	18.7788	18.4332	17.7693	18.7798	17.6343	18.2178	18.3542	17.7975	17.8922	18.8347	18.1219	19.4095	17.8825	18.4605	17.9525	17.7735	18.2863	18.0642	18.8444	18.3333	18.4411	18.4796	18.5752	17.1137	18.0373	18.7756	17.0841	18.5891	18.5065	17.9976	18.6017	19.3006	19.1082	18.5927	18.2728	19.3908	18.8854	17.6167	17.9433	18.165	17.9852	19.0349	18.6087	18.4571	18.0859	17.7385	18.9358	18.6415
P11047	15.871	15.2958	15.2835	15.0266	15.3255	16.1884	15.3923	15.7689	16.3006	16.0325	15.8009	16.4958	15.0722	15.6672	15.4289	15.6301	15.8489	15.458	15.8209	15.4422	15.8318	15.0081	15.8077	15.9546	15.745	13.4969	15.1694	16.0743	16.0145	15.5034	15.8486	14.9331	13.8416	14.7889	14.3769	15.5708	14.5913	14.742	15.8016	16.4358	15.5514	15.9689	15.3097	15.7023	15.5945	15.2929	15.9158	15.0967	14.9924
P11055	12.574	13.7638	13.5376	12.396	12.6405	13.1295	13.2145	12.9112	12.5115	12.9017	13.865	12.9708	14.5077	13.1569	12.9385	12.3828	13.4105	12.702	12.4577	13.3346	13.2882	12.7767	12.9577	13.2381	12.072	13.5996	13.3967	13.3053	13.5772	12.936	12.7154	13.5384	13.4404	13.1585	12.9281	12.7468	13.5332	12.2757	12.5289	12.9637	13.0716	13.8059	12.5099	13.0728	12.4573	13.4126	13.2157	13.1031	13.3805
P11117	13.113	12.7758	12.9863	13.495	13.6897	12.4217	13.5548	13.075	13.3555	13.1042	13.449	12.6949	13.649	12.5246	13.7775	11.968	13.114	13.3476	12.9979	13.1419	13.392	13.3908	12.7718	13.5061	12.8632	13.675	13.9118	13.2599	13.8073	13.3026	13.3557	13.4037	13.2825	13.2308	12.9656	13.0489	13.6405	13.6355	13.6653	12.9001	13.1097	12.8921	13.505	12.8788	13.5947	13.6828	12.8978	13.3901	14.3921
P11137	13.1686	12.7979	12.6639	12.7415	13.5545	12.82	13.3533	13.1405	13.0622	13.3137	13.6063	13.2141	13.5146	13.0735	13.4419	12.6008	13.5379	14.3083	13.0302	14.1937	13.3812	13.6849	13.7024	13.4215	12.8421	13.0681	13.2029	12.8932	13.6091	13.3952	13.574	13.0358	13.6714	13.505	12.4566	14.0878	13.0703	13.8386	13.2793	12.7429	13.1828	13.2411	13.0006	13.3297	12.7439	13.5461	13.6526	12.9056	13.2198
P11142	17.862	17.6322	17.6405	17.3179	17.8139	17.0884	17.9663	17.6509	17.2556	17.1437	17.2594	17.5776	17.849	17.2414	17.6845	17.5594	17.4609	17.9441	17.1768	17.4517	16.9466	18.027	17.5216	17.3999	17.291	17.1333	18.1653	16.9613	17.3501	17.9504	17.6519	17.5488	17.5802	17.3802	17.4636	17.3756	17.8252	17.9631	17.2582	17.0855	17.5109	17.067	18.0921	17.5767	17.8664	16.8037	17.1926	18.1532	17.8579
P11166	14.1445	14.5297	14.931	15.5511	15.1643	14.204	15.7069	14.9999	13.5673	16.5666	13.8307	14.3702	15.5491	14.9232	14.1382	13.843	14.6039	15.6401	13.0406	14.4891	14.3973	14.1463	14.6279	14.0218	15.9623	14.4002	15.309	15.735	14.6066	14.7448	14.9368	15.886	14.5779	14.6848	13.1758	13.4633	15.0469	14.7035	17.1922	13.7508	14.0588	15.693	15.396	13.3094	13.9625	16.1335	15.0525	15.2948	14.8933
P11171	14.7427	13.6875	13.3759	14.2835	14.3378	13.4272	13.7896	13.6972	15.0881	14.6557	14.8315	15.2584	13.8927	14.1556	13.9121	15.2198	13.9349	14.9194	14.6028	14.0168	13.6959	14.7371	14.7438	12.3475	14.7432	13.925	12.6569	14.1016	14.6752	14.9749	14.558	13.7729	14.4719	13.4446	13.8521	14.5683	14.1818	13.0657	13.2348	14.8188	14.1811	13.4545	13.783	15.4585	15.1388	13.3454	14.5012	15.1853	13.5562
P11172	12.3365	13.3497	13.464	12.7051	12.8113	12.1304	13.3799	13.6752	12.4157	12.0012	13.5565	12.5676	12.5138	13.0289	12.9024	12.5366	13.3306	12.3731	12.4598	12.433	12.6418	13.2029	13.7622	12.0929	12.3807	12.5665	13.9009	13.3921	12.9112	12.9234	13.3643	13.3404	13.4466	13.5958	13.2488	11.9961	13.0142	15.0078	11.8375	12.8049	12.0777	13.2575	12.9433	12.7603	12.7839	13.0852	12.3691	13.5296	14.3367
P11177	14.0565	14.9933	15.2548	14.471	14.7207	14.3547	15.5189	14.4915	14.784	14.1143	14.6832	13.672	15.3051	14.976	15.4314	14.9902	14.8034	15.6915	14.8691	14.8046	14.5082	15.1529	15.2478	14.9426	14.5117	14.5357	15.02	14.3591	14.6016	15.2108	15.0651	14.5725	15.205	14.9584	14.8201	14.9804	14.8026	14.9958	14.5143	14.8646	14.8954	14.831	14.5251	14.9394	14.9478	14.6417	14.7137	15.617	15.2942
P11182	13.3987	14.207	13.1361	13.2594	14.5376	13.8778	14.1084	14.8492	13.1031	12.9416	13.7867	13.7744	13.8289	13.5397	14.4889	14.4869	13.247	14.1115	13.3477	13.5922	13.6431	13.5938	12.9807	13.6422	13.8168	13.1563	15.0671	12.8831	14.0638	14.018	15.1024	13.823	14.1703	13.1329	12.5212	13.0009	14.1474	14.6823	13.3823	13.5184	13.3302	13.2638	13.776	13.2619	14.3386	13.75	14.3063	15.4037	15.293
P11215	10.1051	11.071	10.8938	10.928	10.5127	10.3123	10.5738	11.1759	10.2127	10.2742	10.793	11.4186	11.9189	10.9624	10.7439	10.4827	11.2839	11.4159	9.60862	10.1104	10.2365	10.5169	11.3188	10.4987	10.5889	10.1384	11.0496	12.2984	10.6206	10.02	12.0072	11.9937	10.9287	11.1384	11.1759	11.6907	12.0587	10.437	11.0532	10.1562	10.8539	10.4147	10.5355	10.447	10.5272	11.6701	12.2586	10.6804	10.9829
P11216	14.925	14.9301	14.2029	15.1058	15.032	14.7686	13.5727	14.4661	14.8613	15.1092	14.738	15.2561	14.5784	14.8118	14.7572	14.8342	14.9665	14.0783	15.4979	14.5353	15.3013	14.3441	14.7932	15.0797	15.5988	14.8493	13.9901	15.32	14.8749	14.5456	14.9265	15.2315	14.1938	14.1127	14.105	15.1639	14.2407	14.2183	15.414	14.6382	15.1443	14.2305	14.5956	14.7384	14.587	15.6196	14.805	13.4943	14.3502
P11217	12.0014	11.3743	11.1987	11.2553	11.5073	11.6678	11.381	11.0544	11.8966	10.8214	12.5054	11.6565	11.145	11.1146	11.7576	11.4366	10.8633	11.4458	11.1536	12.0421	12.1685	12.0775	12.4097	12.0827	12.9758	11.2895	12.1505	11.7403	11.2164	12.3138	11.4062	12.0746	12.6625	11.2599	11.338	12.6379	11.7728	11.1933	10.8672	11.1768	11.0861	12.1376	11.7759	12.6394	12.5649	12.6227	11.3726	11.1874	12.3606
P11233	15.2241	14.4533	14.2929	14.2292	14.9619	14.3365	14.6003	14.5985	14.5405	14.2098	14.5142	14.4592	14.1415	14.3784	14.6016	14.812	14.4942	15.2896	14.3848	14.0112	14.0299	14.5758	14.7401	14.3815	14.5999	13.8662	15.1634	14.2431	14.2748	14.8988	14.6008	14.8691	14.7153	14.6165	14.3162	14.3442	14.3859	15.0579	14.4271	14.3425	15.3392	13.9051	14.5783	14.6212	14.8415	14.5648	14.2151	15.2848	15.0301
P11234	12.1029	12.0431	12.0645	12.1298	11.8747	11.2115	12.0623	11.711	12.4648	11.7518	12.1973	11.99	11.6046	12.3172	12.273	11.4718	11.1575	12.1076	11.8122	11.4387	12.1139	12.329	11.9615	11.6227	12.2007	12.6356	12.2015	12.4026	11.7667	12.3113	12.3249	13.1492	11.941	12.0429	12.8527	11.9477	12.1064	11.9308	11.2492	11.5261	11.9866	11.9759	11.5348	11.9243	11.4061	11.7048	11.4493	11.9774	12.2876
P11274	14.3324	14.4565	14.1996	14.3701	14.4158	14.0461	14.5088	13.6535	14.406	13.5093	13.8897	15.798	14.2129	13.8373	14.4054	13.6755	14.3417	13.9919	14.5781	14.6579	14.5807	14.0384	14.5943	14.0009	14.4179	14.2286	14.5436	14.1283	14.494	14.1635	14.805	13.9374	14.0204	13.8498	14.5874	13.8908	13.643	14.3193	14.2166	14.9348	12.6882	14.2055	13.493	13.8772	15.1028	13.8503	14.5198	14.3989	14.5646
P11277	12.494	13.112	13.2933	12.6272	12.9366	12.7734	12.802	12.4115	12.6652	12.2976	13.4922	12.6192	12.9022	13.3645	12.563	12.7922	12.7675	12.6053	12.0797	12.3491	13.481	12.8389	12.946	12.7712	12.8971	13.7696	13.3348	13.6551	12.5069	12.6041	13.7399	13.5256	13.2536	13.3402	13.2786	12.5318	13.243	12.8147	13.0092	12.9177	12.0861	13.5864	12.4629	12.7411	12.6238	14.3353	12.4615	12.6585	13.0534
P11279	14.6792	14.4991	14.5949	14.5635	15.3948	15.1899	15.1702	14.6319	13.9798	14.278	14.6813	13.8895	14.366	14.6401	15.1571	14.1057	14.6061	14.3809	14.3982	14.6562	14.4564	14.7872	14.2475	14.883	14.7512	13.7351	14.6731	12.787	14.533	15.1212	13.9168	15.8561	15.3154	14.0451	15.0549	15.1977	14.4469	15.0819	14.3982	13.2667	14.903	14.6978	14.3353	15.6123	15.4725	14.1306	13.9876	14.5629	14.2045
P11310	11.4575	14.1771	13.7169	12.2604	13.3202	11.8301	14.2289	13.1229	12.7779	12.3482	13.0132	12.2952	13.8439	13.55	12.5983	12.7248	12.6876	13.9332	13.1561	12.9418	13.4205	12.3156	13.1701	13.0121	12.7664	12.2358	13.8792	12.0116	13.0649	13.5611	13.1693	13.6599	13.3667	12.7301	13.1177	13.6457	12.885	12.7078	12.4105	12.6398	13.3574	14.225	13.3732	12.2886	13.2906	13.369	12.6143	12.5928	13.1287
P11387	13.6522	14.215	13.9185	13.8427	13.6592	13.4982	13.8144	13.738	14.8664	13.4213	14.0205	14.9331	15.3623	13.8186	13.7196	14.1516	13.45	13.8479	13.9255	14.1352	14.235	13.797	13.6639	13.829	13.9772	13.7853	13.9062	14.3766	14.2749	14.2854	13.7969	13.751	13.7893	14.0997	13.4046	13.894	13.7926	13.7026	13.6008	15.2188	13.9253	14.0373	14.1628	13.9407	13.8785	13.8249	14.1025	14.5215	14.0711
P11413	13.7728	13.8841	14.7194	15.4153	14.9549	14.9464	15.3696	14.8032	14.9092	14.4722	14.1055	14.0891	15.0801	15.0633	15.0434	14.5726	15.1383	15.3361	15.0985	14.6722	14.4912	15.29	15.4426	13.3782	14.512	15.339	15.0751	14.6686	14.9593	15.0499	14.9321	15.1911	14.9102	14.4194	15.4298	14.8385	15.0305	14.6881	14.7	14.3854	14.6009	15.019	14.5256	14.4193	15.1298	15.283	14.4244	15.1579	15.6761
P11498	16.2322	14.6638	14.5318	15.9396	15.5809	15.2922	15.3341	14.6027	15.7706	14.4244	16.4465	15.0084	15.1589	14.8092	15.9932	15.9892	15.5983	15.2082	14.1545	14.6854	14.873	15.776	15.8773	14.5743	14.4785	15.8369	13.4389	15.8807	15.6457	16.2464	14.8104	16.5538	16.366	15.6564	16.1177	15.7811	15.4289	15.4131	15.1778	14.4508	14.7162	15.5613	16.0083	15.232	15.6664	15.9836	14.0831	15.8258	15.6104
P11532	12.8958	12.3032	12.3795	12.6251	12.646	12.8044	12.4095	12.6721	12.7652	12.7079	11.9451	12.6394	12.4669	12.7566	12.7664	12.4987	12.7034	12.6403	12.4581	12.6192	12.8787	12.6347	12.2404	12.9789	13.1397	13.2328	12.6637	13.8316	12.2113	12.3622	12.8298	12.6565	12.1044	12.1927	12.5339	12.4888	12.8176	12.5073	12.4708	13.5019	12.752	13.0099	12.8201	12.3814	12.1358	13.2659	12.8412	13.1984	13.1323
P11586	14.5197	15.2852	15.444	15.6308	14.932	14.7718	14.6621	15.1701	16.3931	15.2417	14.718	14.3858	14.823	15.5746	15.0724	14.6134	14.7565	15.5142	14.6244	15.8104	14.4967	14.9704	15.7372	14.7752	14.7972	15.2652	15.4099	14.2818	15.3211	15.0405	15.3198	14.7585	14.7083	15.2388	15.3303	14.9434	15.2285	15.4461	17.0132	14.371	14.6906	15.6524	14.9126	14.9752	14.9746	16.0003	15.8993	14.9515	15.1031
P11678	12.6705	13.2996	13.0377	12.5108	13.6888	12.9306	13.1957	12.6702	13.2244	13.1471	13.0946	12.8303	13.1866	13.7226	13.5721	11.9303	13.593	13.0232	13.1568	13.3672	13.2655	13.0384	12.765	13.3636	13.6816	12.5452	13.1154	14.2967	13.7068	12.3586	13.2473	13.0994	13.0602	14.1519	14.1259	12.4837	13.7081	12.9055	13.2469	13.1202	12.6559	13.796	13.9198	12.973	13.2569	13.7048	13.5072	13.1945	13.7045
P11717	12.4638	12.8681	12.8554	12.2423	12.7184	11.8467	13.16	12.6651	12.2613	12.5808	12.7867	11.8038	12.6001	12.6876	12.8003	12.052	12.7277	12.4512	12.3397	12.974	12.0202	12.4289	12.5935	12.2492	11.889	12.7264	11.4447	12.0152	13.005	13.181	13.05	12.5736	12.9488	12.3359	12.7955	12.2153	12.8942	13.1364	12.0771	12.1537	12.2075	12.3291	12.4987	12.5016	12.8084	14.187	12.2519	12.9868	12.7718
P11766	14.3978	15.3477	15.6958	15.6659	16.5848	15.5116	15.0503	16.1557	15.9866	15.4146	15.5031	15.8211	14.993	15.4998	15.685	15.1998	15.6474	15.0582	15.4206	15.4831	16.444	15.639	14.9695	15.7748	15.8535	15.9591	15.3824	15.9715	15.5527	15.0583	14.8251	14.6273	16.2525	16.0473	16.1298	15.7333	17.5444	15.7874	15.6118	15.4091	15.4663	16.4071	14.5366	15.8165	16.3376	16.0896	15.4556	15.5503	15.1277
P11908	11.615	11.844	11.6389	12.6727	12.5336	12.5116	12.0337	11.9711	12.4963	11.7361	12.6678	12.2868	12.1279	12.2334	12.2895	12.0348	12.0383	12.0943	12.4377	12.5461	11.8682	11.492	12.3815	12.247	11.8208	11.5119	12.5179	12.4231	11.9244	12.3423	12.0696	12.5823	11.6393	11.6236	12.7022	12.6218	12.8334	11.6206	12.0181	11.2301	12.1771	12.1618	12.349	11.8172	12.2952	12.1736	11.8721	13.5092	11.6164
P11940	15.8433	15.9353	15.9855	15.2455	15.7124	15.3749	15.8944	15.7826	15.0064	14.3612	16.4172	15.335	16.3558	15.2641	15.6721	15.3772	15.3642	15.7883	15.3216	15.5081	15.5967	16.241	15.6198	16.0453	15.1248	15.4167	16.4814	14.6887	15.2801	16.2006	15.5554	15.7296	16.4059	16.3506	15.7129	15.5775	16.82	15.7807	15.1255	15.3593	15.7352	15.7196	15.8056	15.8885	15.6461	15.4782	15.136	16.4272	16.2763
P12004	13.6678	13.9878	14.4724	14.1502	13.4366	13.3193	14.5307	13.4543	13.7519	14.7407	13.3151	13.6838	14.1361	14.2567	13.1328	12.9812	13.8764	14.1457	13.1336	13.0349	14.0918	14.4476	14.1957	13.7164	14.7861	15.7677	14.8634	15.7356	13.9719	13.7246	15.3543	16.0063	15.7248	14.1004	13.9063	13.5888	13.8232	13.3025	14.6066	13.8329	13.2178	13.4461	14.481	14.0399	13.8397	15.8178	13.8978	14.7367	14.9104
P12036	15.2721	14.0289	13.6133	14.5463	13.5436	13.5881	13.7131	13.7412	14.1431	14.0241	15.1639	13.4617	13.7486	14.2576	13.6196	13.3229	14.3119	13.8384	13.6824	13.7561	14.1397	13.5008	14.039	14.1268	14.2848	13.7592	13.6635	14.1882	13.6718	13.3079	14.1863	13.9873	13.9963	13.8469	13.9701	13.6252	13.8076	13.699	13.9197	14.5245	13.1904	13.9024	13.6154	13.7829	13.7745	14.7367	13.994	13.909	14.0035
P12074	12.0322	12.756	11.5733	10.8039	12.5059	12.4705	12.0183	12.9608	12.1427	12.3191	12.1345	12.0139	12.0294	12.0608	12.57	12.6195	12.6864	12.5813	12.0766	12.3287	11.233	12.5575	12.317	11.3628	12.3731	12.2729	12.7551	12.4743	11.8151	11.3669	12.2361	12.3789	12.7699	12.098	12.1535	12.7064	12.6543	12.1533	12.1784	11.6884	12.2413	12.0484	12.3079	11.6136	12.7386	12.2379	11.0248	11.9936	12.2165
P12081	13.8366	14.9975	14.676	14.4477	13.4494	14.1006	13.6915	13.7381	14.2043	13.3667	13.9198	13.5191	15.0508	13.8735	13.8423	13.8429	13.7152	14.4642	14.1047	14.2135	13.8679	13.8062	13.4131	14.4954	14.1941	14.4878	13.791	14.037	14.2916	13.7387	13.3054	13.4899	14.1055	14.8154	14.1075	14.453	13.9858	14.1758	13.4754	13.5938	14.0507	14.7445	13.9568	14.1355	13.6817	14.0432	13.8723	15.5663	13.6883
P12109	18.8375	18.9273	19.1259	18.2534	17.7113	18.466	18.8586	18.3105	19.1466	18.603	19.3137	19.1574	19.0444	18.8918	18.433	19.3859	18.5505	18.5095	19.2676	18.5595	18.9104	18.8272	19.1046	18.5623	17.916	18.4423	17.9073	18.8505	18.9617	18.977	18.6759	17.5246	17.1493	18.1898	18.5243	18.7893	17.8622	18.4792	18.4252	19.3325	18.6819	19.2288	18.4216	19.2425	18.9359	18.1909	18.9712	18.0407	16.889
P12110	19.4565	19.1343	19.0366	18.7497	18.6804	18.8946	19.1242	19.0826	19.5015	19.2563	19.2206	19.3665	19.2933	19.3198	18.8737	19.7127	19.2423	18.9109	19.4581	18.9134	19.2973	18.8151	19.5624	18.5239	19.2115	18.8089	18.168	19.2956	19.2428	19.4276	19.1314	17.9944	16.8679	18.657	18.1142	19.0881	18.4079	18.855	18.9994	19.3351	18.9365	19.0067	18.6583	19.3382	19.4588	18.8617	19.2378	18.7645	17.4934
P12111	19.5871	19.7692	19.5678	19.2579	19.2035	19.4086	19.6375	19.5349	19.8952	19.595	19.7239	19.3343	19.5386	19.8031	19.4781	19.958	19.9217	19.4043	20.2878	19.5323	19.603	19.1453	20.0042	18.6799	19.6709	19.0713	18.2792	20.0899	19.7602	19.4927	19.7594	18.192	17.6929	19.0127	18.8303	19.223	18.7199	19.3634	19.4973	19.9054	19.1832	19.5601	19.2505	20.1282	19.8346	18.7988	19.8955	18.6644	18.161
P12235	14.3309	14.1479	14.2309	14.2524	14.5638	14.4506	14.8106	14.7404	13.0537	14.4474	14.3852	14.2247	14.8297	14.0222	14.5086	14.5067	13.8541	13.7993	14.4371	14.0352	14.3669	14.5432	13.5141	14.3288	14.4271	14.0055	14.7245	14.3445	13.9403	14.3335	14.2023	14.3258	14.6995	13.8772	14.6469	13.9602	14.7647	14.4452	13.8498	14.6739	14.1569	13.9071	14.4444	14.2789	14.2549	13.8455	14.0382	14.9639	14.7426
P12236	14.8437	15.5537	15.241	14.896	15.3883	15.1115	16.5637	15.3658	15.0335	14.6957	16.3076	14.9655	15.2689	14.8594	15.7775	14.7078	14.7273	16.0791	15.3743	14.9924	14.9642	15.6275	15.3854	14.909	15.0229	14.422	15.7394	14.7869	14.9241	15.5606	16.1385	15.5569	16.3882	15.1576	16.031	14.262	15.8604	15.5398	14.7497	15.4111	14.8633	14.3779	16.0416	15.1928	15.1575	14.8069	15.0199	15.4934	16.957
P12259	13.0221	12.5099	12.2197	12.5986	12.4355	12.3318	12.443	12.271	13.1585	12.1893	12.4091	12.886	13.147	12.7171	12.7084	12.986	12.4664	12.9664	12.9018	12.6337	12.9933	12.4125	12.2037	12.1709	12.6305	12.3731	11.4635	12.946	13.03	13.0015	12.8255	12.4038	12.9072	12.7911	11.9555	12.3306	12.5411	13.1524	12.267	12.367	12.8164	12.8297	12.9956	12.2901	12.8646	12.8497	12.3342	13.1584	12.5428
P12268	15.2331	15.5627	15.2117	14.9615	15.2316	15.3407	16.086	15.9862	15.131	14.8472	15.1966	15.2054	15.7497	15.0242	15.7489	15.1753	15.21	15.8081	14.991	15.1016	15.1074	15.3324	15.4388	15.2213	15.1842	14.3665	16.9595	14.6269	14.9768	15.6944	15.6184	15.3589	15.637	15.1388	15.1568	14.9434	15.8154	15.4778	15.2535	14.8295	15.855	14.79	15.5567	15.0243	15.2268	15.0813	14.9499	16.3029	16.2157
P12270	17.5435	16.0731	15.8528	17.6751	17.2973	17.0171	17.5182	16.1053	18.1044	17.1615	16.9991	17.7732	17.2225	16.8841	17.2802	17.6445	16.6261	18.1061	17.6076	16.9734	17.3155	16.8828	17.1816	16.3123	17.3103	16.5718	16.731	16.8976	16.8588	17.9376	16.991	14.7231	14.8833	17.1228	15.1161	16.7151	16.6629	16.5758	17.1461	17.5075	16.1558	16.3371	16.9741	16.814	17.8987	16.9596	17.4682	15.3558	16.4337
P12273	12.6572	14.4693	14.437	14.2818	14.2979	14.1166	14.2687	14.3341	14.1921	14.4222	14.5359	14.2967	14.508	14.5158	14.2302	13.6123	14.7754	14.0904	13.8159	14.69	14.2694	14.3961	14.1484	14.0079	14.1947	14.5373	14.6695	14.7362	14.4281	13.674	14.5824	14.6897	14.6057	14.1293	14.7279	13.9534	14.7256	14.2548	14.2093	14.2394	13.3525	14.3046	14.092	13.9215	14.3518	14.2437	14.1682	14.175	14.562
P12277	18.9306	18.8283	18.2761	18.8838	19.3296	18.7619	19.6016	17.3305	18.0279	18.7534	17.8415	18.5464	18.5152	19.0735	18.9211	18.3042	18.4961	18.2555	18.8496	18.8674	18.7252	18.7835	18.2156	19.4149	19.0323	18.0109	18.3829	19.2248	18.878	18.2893	18.5871	18.3021	17.7643	18.2575	19.3087	18.6687	18.9439	19.5825	19.0675	18.7456	18.9466	18.0497	18.7039	18.7731	18.7993	18.5407	18.5592	19.2474	18.5127
P12429	16.4319	17.1255	16.1705	16.7852	17.1435	17.2238	16.5828	14.2038	16.1984	16.4853	15.979	15.768	14.6628	16.54	17.5172	15.4304	16.4282	16.4316	16.9897	16.4099	16.8049	15.9799	16.0463	17.0183	17.0891	12.6305	16.4475	15.5092	16.5845	15.4394	16.2144	18.3505	16.5678	14.8524	17.8834	16.571	17.576	17.0595	16.2401	16.3957	16.3957	15.7334	15.4866	17.0916	16.3125	16.5879	16.181	18.0238	16.5063
P12532	13.9305	13.9644	13.9331	14.125	14.065	14.9173	15.3965	15.151	13.7755	13.5034	13.8979	14.0444	14.2484	14.2829	13.9508	14.2441	14.6781	14.3789	14.6621	13.8159	14.1783	14.8716	14.2666	14.3682	14.2323	14.3087	13.4399	14.8761	14.5458	13.9946	14.4583	13.8498	14.809	14.5498	14.4047	13.9879	14.3125	14.3964	13.9708	15.0832	13.9614	14.136	14.826	14.0813	13.8372	13.9691	15.0293	15.8305	14.4781
P12694	16.8846	17.3782	17.4782	16.8148	16.838	16.6877	17.411	17.3106	17.0259	16.2339	17.1031	17.3341	17.0195	17.1958	16.9041	17.0882	17.2891	17.1719	17.0908	17.0584	16.427	17.1918	16.9167	16.8239	16.7745	17.5381	16.6234	16.9335	17.3479	17.5858	17.4897	17.4127	17.4884	17.1869	17.1344	16.8999	17.2511	17.3303	16.8168	17.2604	17.7832	16.8441	17.3831	17.2442	17.1141	17.0667	16.6362	17.4837	17.7779
P12724	13.0762	13.3743	13.4768	13.7335	12.5195	12.8917	13.1781	13.4974	13.7952	13.1962	13.6145	12.7746	13.6946	13.3288	13.2719	13.047	13.3065	12.6808	13.7472	13.1263	13.8712	13.173	13.6893	14.5475	13.6084	12.4587	12.6848	13.9356	12.915	12.797	14.0289	13.9232	13.692	14.1944	13.4063	12.7311	14.0821	13.91	14.1048	12.9817	12.9069	13.4291	12.676	13.5719	13.51	14.7457	13.2571	13.402	13.2421
P12814	17.3604	17.5704	16.9193	17.2989	17.4544	17.8958	17.1426	17.7738	17.4276	17.3905	17.3798	17.608	16.4081	17.4687	17.1564	17.5014	17.9417	16.3678	17.6233	17.6961	17.9069	17.0526	17.2462	17.3402	17.7557	17.5348	17.0354	17.8769	17.1241	16.7837	17.4177	16.4783	16.362	16.7677	17.4162	17.3985	16.0678	17.046	17.6312	18.5104	17.2504	17.2692	17.0617	17.4609	17.2094	17.2912	17.711	17.1114	16.7474
P12821	14.513	14.7354	14.7114	14.5564	14.2009	14.7813	13.8564	13.8323	13.9315	15.0545	13.9119	15.5273	13.8706	14.8635	13.9308	15.2887	14.5394	14.1134	15.21	14.7967	14.6772	14.2778	14.5411	15.4017	14.981	15.6803	14.5613	16.0864	14.7722	14.785	15.7135	13.8325	14.0293	14.8598	14.84	15.0246	14.3555	14.1094	15.7229	14.9624	14.3402	14.8978	14.0574	14.6176	14.4112	14.9046	15.2083	14.5394	14.1584
P12830	14.4171	14.5006	14.0931	14.4956	14.6865	14.5443	14.6548	14.3362	13.5566	14.1366	14.3293	14.4827	14.2164	14.2627	14.6234	13.8548	14.1594	14.7817	14.4326	14.5462	14.3253	14.8798	14	14.9	14.4326	14.362	14.801	13.8605	14.5368	14.4117	14.371	14.4453	15.1967	14.9132	14.0933	14.5256	15.5534	14.8415	14.1577	14.136	14.7757	14.2931	14.6458	14.6008	14.599	14.4824	14.0976	14.3104	14.3817
P12882	15.4182	15.3936	15.2081	14.3853	15.6025	15.0508	14.089	15.0036	15.502	15.3672	15.8057	15.3311	14.3157	15.014	14.7923	15.6083	14.8086	14.7641	14.3209	14.6987	14.9086	15.5501	15.4316	14.7478	15.1777	15.4541	16.0674	15.7719	14.7324	15.1821	14.3442	14.4351	15.8805	15.4167	15.5605	15.2806	13.8487	14.9335	15.6047	15.6293	14.6954	15.4641	13.5219	14.7507	15.7145	15.5692	15.1981	15.0029	15.4854
P12883	13.7725	14.5717	14.0412	14.1109	14.299	13.9703	14.283	13.8707	14.6825	14.0041	14.8149	14.154	16.9417	14.6085	14.5025	14.3446	15.1519	14.338	13.614	14.012	14.0226	14.3977	13.6651	14.241	14.3619	14.2166	14.8068	14.8716	14.5289	13.9782	13.9877	13.8584	14.8871	15.1318	14.7615	14.1442	14.6231	13.7762	14.0717	14.8079	13.1355	15.3852	14.3517	14.6765	16.0365	14.222	14.9589	14.7651	14.2294
P12931	11.4782	12.3828	11.7651	10.6296	11.5426	11.9295	12.1667	11.7334	11.5385	11.8142	11.4125	11.1796	11.8688	11.74	11.9738	11.9451	11.8213	11.5495	11.5748	10.9426	12.1136	11.3835	11.8366	10.8231	10.7061	11.5921	12.0555	11.9584	11.656	12.0186	11.1992	12.3011	12.5272	12.0182	10.677	10.4912	11.0937	11.8011	11.8064	11.8	11.5153	10.9702	12.2063	12.0824	12.0755	11.7604	11.7183	11.6427	12.1685
P12955	13.7792	14.2758	13.7709	13.7121	14.742	14.4236	14.2413	14.0604	14.4616	13.6833	13.5872	14.3531	13.8044	14.2775	14.5285	13.8181	14.8924	14.4239	14.5515	14.3932	13.662	14.1368	14.9493	14.2352	14.4122	13.4212	14.806	13.5912	14.0836	14.009	14.1328	14.4693	13.9379	13.4187	12.4149	13.8489	13.8786	14.6886	13.1697	14.0945	14.0176	13.7251	14.4635	14.0225	13.9577	14.2261	14.2502	13.6781	14.4999
P12956	15.7907	16.5541	16.1788	16.0443	15.984	16.0556	16.3272	15.6618	16.0997	16.0233	15.768	15.831	16.918	15.5587	16.6467	15.2401	16.0883	16.2987	16.3854	16.0189	15.6599	16.1947	15.6227	15.9491	16.149	15.8131	15.5691	14.5167	15.7321	16.0928	15.9471	15.8776	16.4141	16.589	16.0682	15.503	16.5048	16.6478	16.0474	16.1914	15.9841	15.4936	17.122	15.4405	15.7881	14.9163	16.1076	16.624	15.9412
P13010	15.6258	15.7	15.6091	15.4237	15.3998	15.2815	15.8895	15.6856	15.3619	15.3545	15.2895	15.3102	15.7219	14.9432	15.6192	15.0688	15.3566	15.6336	15.3972	15.2088	14.5805	14.9598	15.3093	15.2919	15.1307	13.2231	14.7588	14.0446	14.8956	16.2929	15.5692	15.6048	15.1661	15.2873	14.8384	14.8557	15.1673	15.7018	15.2353	15.1426	15.9397	14.117	16.4224	14.6934	15.3266	14.6886	15.2319	15.9169	15.2368
P13073	15.0018	15.857	15.0258	15.2057	15.6519	14.6839	15.084	15.7061	15.2247	14.7506	15.7574	14.4077	15.0891	15.3616	15.799	13.5264	15.0296	16.1822	15.3484	15.0925	15.0396	15.3493	15.2663	14.74	14.229	14.3733	16.1869	14.3508	15.2821	15.026	15.765	15.6653	15.887	15.0366	15.3266	14.3901	15.6305	15.0546	14.4113	15.4493	14.6574	14.6626	15.344	15.378	16.0247	15.761	15.1939	15.7157	16.6697
P13224	12.4841	13.743	14.0192	13.099	13.9296	13.2427	13.1465	13.2438	15.0202	14.7798	13.3374	13.8251	16.7042	13.738	12.9989	13.8251	13.1444	14.0522	14.0744	13.4173	14.3292	13.1694	13.6764	13.5722	14.0847	13.2903	14.9782	13.9385	13.5041	13.4536	13.7002	13.5808	13.7353	13.2968	12.9004	12.8478	14.3823	13.0211	14.0024	14.4613	13.9713	14.8272	12.6691	13.864	13.7295	13.3999	14.0154	13.0752	13.7135
P13284	12.5005	13.2238	13.7895	13.6609	12.5498	12.7596	13.8065	13.3643	14.3431	13.3868	14.2843	12.4371	12.2474	12.8792	13.4952	12.9113	14.5897	15.3384	12.9467	12.671	13.054	13.8738	13.8477	12.9456	12.3971	12.775	14.3007	10.0866	12.6796	13.9131	12.5746	15.4832	14.014	13.825	13.1017	12.9491	12.6234	13.5908	13.9219	12.432	12.8175	12.9761	13.7754	12.8868	15.0631	13.7247	13.464	12.3016	12.9125
P13473	16.2188	16.854	15.6991	16.5312	17.7483	16.5493	15.7693	16.5976	14.8301	16.3744	16.2814	16.365	15.0187	17.3315	17.5189	16.2869	16.9199	17.1858	16.6365	15.9777	16.4058	17.5726	15.7548	17.2058	17.0756	13.8269	18.2544	14.3966	17.6686	17.632	17.0445	18.1601	16.3435	16.0026	16.5716	17.0433	17.173	17.2951	16.5694	15.5994	16.5092	14.9624	16.5861	16.9376	18.3953	17.5709	17.2558	17.258	19.8515
P13489	16.5614	16.5358	16.3791	16.6956	16.3579	16.2328	16.2258	16.0954	16.4902	16.311	16.1684	16.3993	16.013	16.4404	16.7217	16.0799	16.7475	16.2386	16.5426	16.5052	16.1891	16.1069	16.6785	16.4066	16.6643	15.7784	17.0155	16.276	16.3629	16.6236	16.2144	17.3916	16.0838	15.9978	16.4044	16.3097	16.3403	16.2525	16.6314	16.4445	16.8139	15.661	16.8077	16.2842	16.4415	16.3657	16.4398	17.0984	16.0612
P13611	13.4641	13.2992	14.537	13.5498	14.2444	13.8139	14.325	13.9751	14.1014	13.5832	14.8196	13.6138	14.8117	13.4863	13.4314	13.6513	13.9427	13.8725	13.932	13.903	13.9889	14.1144	13.6581	13.7758	12.6384	15.2423	14.193	13.7788	13.7443	13.395	13.0128	13.7552	13.3056	15.3272	13.7588	14.0054	14.5412	13.4815	13.5148	15.388	14.0421	14.9133	13.617	14.064	13.1787	13.9283	13.6644	14.1208	13.3431
P13639	15.3174	15.6072	15.4739	15.2519	15.8117	15.0485	15.4825	15.7039	15.1768	14.8007	15.201	15.253	15.2038	15.2352	15.6692	15.3054	14.6125	15.5446	15.4533	15.443	15.0335	15.7532	14.9527	15.3092	15.1935	14.7249	16.3144	14.1077	15.3015	15.7397	15.4988	15.3422	15.7714	15.5477	14.9568	15.3529	15.5948	15.4781	14.8535	15.1584	15.5679	14.7042	16.0377	15.598	15.708	15.2842	14.9397	15.4063	16.0165
P13645	15.1453	15.1947	14.8436	15.5346	14.9078	14.8607	15.1202	13.9632	15.0269	14.9139	15.2443	14.5683	15.2538	15.3107	15.4075	13.9035	15.4631	14.7455	15.0825	14.8708	14.7664	14.6434	15.0201	15.113	15.5046	15.5685	14.2136	15.3345	15.1582	15.6297	14.699	15.7667	15.5633	15.5268	15.694	14.9802	15.3886	15.4517	15.1091	14.5138	14.4229	14.7268	15.0712	15.7646	14.434	15.3945	15.0654	15.6257	14.7319
P13646	13.8123	13.4129	13.8207	13.8024	13.278	13.8502	13.5651	13.5	14.4797	13.5024	13.5921	14.2511	13.8161	13.6222	13.3775	13.868	13.3167	14.7407	13.8733	13.6176	13.8475	13.8164	13.9364	13.6898	13.5113	14.0342	13.8089	13.4893	13.8076	14.5871	12.9487	13.3119	13.4372	13.6808	13.0875	13.3746	13.589	13.7134	13.5618	14.232	13.8631	13.9764	13.6919	13.8996	14.3419	14.5811	13.903	13.8322	13.3667
P13647	15.4295	15.0787	15.2445	16.5875	15.6285	15.361	14.7553	14.6037	16.1938	16.2343	15.1604	15.894	14.6031	14.8658	14.894	15.5012	14.8438	16.3301	15.5619	15.7371	15.8186	14.989	15.717	14.1589	15.338	15.441	14.8667	15.6967	15.1256	15.8501	14.8221	12.9324	13.372	15.2522	14.5446	14.7582	14.6776	15.0668	16.073	14.8829	15.2035	15.3727	13.7697	14.8823	15.3825	14.9888	15.3601	14.1644	14.0401
P13667	14.8013	13.9118	14.5244	14.6764	15.1237	14.2176	14.7264	14.4155	14.2834	14.1655	15.068	14.3159	14.7857	13.6473	14.552	14.8108	14.1273	14.6526	14.2208	15.7472	13.7354	14.2929	14.6088	13.8443	14.0932	13.6138	13.7194	13.5214	14.6421	14.7323	12.9146	15.1999	15.2729	14.602	14.7011	14.9271	14.5873	15.6258	13.9484	13.3526	14.808	13.9514	14.6343	14.8168	14.7105	13.6386	13.8265	14.16	14.1449
P13671	14.5844	15.7176	13.3315	13.8711	14.6474	15.527	12.9724	12.9874	13.6449	15.4158	14.7104	13.5542	16.8182	15.7079	13.756	12.7767	13.5833	14.0031	13.7798	14.0867	14.7372	14.6349	15.1318	15.1064	14.8595	13.1809	13.4843	15.7725	15.7615	15.4723	15.3757	14.475	14.6707	13.9495	14.3976	14.7486	13.7473	13.8623	15.2452	14.9607	15.3327	17.1393	13.6519	13.5724	13.4927	13.0244	15.3934	15.5504	13.715
P13674	11.898	12.3989	12.3882	11.8517	12.1896	12.2294	12.7135	12.1929	12.5459	12.1739	12.7279	12.6147	10.8626	12.2886	11.9747	12.0135	12.338	13.052	12.1592	12.6228	11.9141	12.5553	11.8537	12.0251	10.7991	11.9609	12.7972	12.1471	11.6272	12.3771	12.8028	12.6728	12.1786	12.4878	12.018	11.8921	13.3939	12.8315	11.5151	12.7672	12.191	12.7306	12.6334	12.0415	12.318	11.719	12.4404	12.7515	12.7309
P13686	14.0837	13.9369	13.5794	14.1154	14.4214	13.2819	14.3558	13.3852	12.5533	14.112	15.631	14.3759	13.6758	13.6557	13.1713	13.7541	13.4356	14.235	14.071	14.1028	14.1518	14.8425	13.8035	13.8619	13.5628	14.5371	14.2443	13.3106	13.7914	14.5389	13.848	12.91	14.1006	13.7053	13.7766	14.5574	14.0562	13.258	13.4353	13.0938	14.7875	14.6847	13.1957	14.0145	13.0478	14.5286	13.2598	13.8345	14.3907
P13693	15.5564	15.4057	14.9541	13.8267	15.3053	14.7156	16.2961	15.0834	15.3638	15.2509	14.2021	15.0176	16.0373	15.1602	15.3822	15.1627	15.539	14.9087	15.1238	14.9962	15.2562	14.6658	15.7095	15.4896	15.6162	14.3038	15.5554	14.692	15.39	15.5988	14.9611	15.6225	15.9833	16.0238	14.1372	15.1659	14.7503	15.8514	15.6268	14.9478	15.2568	14.328	15.9962	15.1266	15.6543	15.4724	15.1654	15.2091	15.137
P13716	13.1709	13.3067	13.8088	13.5516	13.8372	13.8133	13.7181	13.6233	13.8219	14.3248	13.3862	13.8877	13.1561	14.2096	14.0173	13.5661	13.822	13.7404	13.7861	13.6912	13.4321	14.1486	13.7336	13.494	14.2505	13.3791	13.9518	13.6093	13.9461	13.682	13.6784	14.0404	14.0083	13.7802	14.1001	13.7449	13.6261	13.8645	13.6619	13.9772	13.4154	13.4867	13.4561	13.9482	13.8438	14.615	13.68	13.4749	13.6901
P13760	14.6077	13.135	12.5068	13.1729	13.3165	14.4968	13.0775	12.1845	13.207	13.2683	13.6162	14.1805	13.6284	14.5266	14.7178	14.4461	15.3357	15.0405	13.6705	13.2988	13.8484	14.0916	12.7085	13.0082	13.2398	13.5789	14.9229	13.6985	13.2034	13.2251	13.0689	12.8661	13.2165	15.518	13.168	13.6329	13.4766	13.7037	13.2776	13.4558	13.5016	14.8309	12.9754	13.9546	12.7039	14.2899	13.5482	13.2268	13.4265
P13762	13.1837	12.1419	12.2955	13.3074	12.8513	12.636	12.592	12.3077	13.6061	13.5152	12.8629	13.4358	12.8548	12.3074	12.8475	13.019	12.0821	12.712	13.189	12.425	11.6667	13.0474	12.8543	13.1783	12.8644	12.7159	12.2305	13.28	13.3543	12.8399	12.1907	12.1878	11.6728	12.9575	11.3981	12.2976	12.4271	12.2012	11.9813	13.3045	12.0695	14.0963	12.7939	13.1024	13.258	12.9056	12.9677	12.5865	12.0389
P13796	15.7972	16.2992	15.5935	16.0773	15.9277	15.929	17.1033	15.9173	17.4293	15.939	15.3445	16.5412	15.4269	15.8019	17.3098	16.0824	17.0287	16.6746	16.5893	16.443	16.0665	15.1777	16.0878	16.1034	16.2922	15.4984	16.5689	15.6468	16.8685	15.5277	16.2999	15.8962	15.0967	15.5395	15.728	15.7031	16.1808	17.1596	16.1012	15.6537	14.8885	15.7648	16.2683	15.6181	16.2914	15.4046	16.5147	15.4174	15.2485
P13797	15.2237	15.3462	15.3949	15.0186	15.4817	15.4299	15.5026	14.9526	15.6986	15.5272	15.4785	15.8011	15.3993	15.3857	15.4375	15.3203	15.3058	15.1103	15.2997	15.5153	15.6075	15.513	15.458	15.1666	15.2999	15.7013	15.8554	15.3682	15.1399	15.5016	15.3927	14.8449	15.2896	15.2354	15.2377	15.2745	15.9113	15.366	15.4635	15.5195	15.6103	15.5613	15.3202	15.21	15.4285	15.0366	15.4449	15.4511	14.9332
P13798	15.2734	15.9445	14.7013	15.8124	15.5479	15.3537	15.4432	14.4788	14.9618	15.6645	15.4844	15.895	14.9645	15.9352	15.0454	15.0772	14.9896	15.3985	15.5569	14.8305	16.3	15.3889	15.1545	15.1581	15.1647	15.2094	16.0655	16.1012	15.7646	14.9638	15.6467	15.8911	15.2838	15.4976	15.4488	15.0456	15.5684	15.3016	15.1614	15.5152	15.2376	15.9384	15.0886	15.8607	15.3384	16.1532	14.9736	15.1365	15.5667
P13804	14.8521	16.3064	15.6937	15.2833	15.3382	15.4257	15.9737	16.3121	15.2793	15.2367	15.524	15.2259	16.7904	15.3106	16.0449	15.6058	15.1026	16.3668	15.4405	15.0879	15.5352	16.1757	15.5566	16.0097	15.1007	15.4397	16.4615	14.6001	15.746	16.048	16.1439	15.546	16.7164	16.3034	15.6016	15.5044	16.9237	16.4607	15.0761	15.4571	15.555	15.6898	15.9462	15.7672	15.8528	15.3396	15.5753	16.3073	16.3394
P13805	13.6368	13.9784	13.0094	13.6577	13.4591	13.0727	13.5545	13.7055	13.5541	12.8835	13.5318	13.488	16.5583	13.0594	13.2251	13.7047	13.3852	13.5427	13.232	13.2412	14.2277	12.7806	13.8021	14.129	13.6666	13.4696	13.8757	12.7049	13.51	13.2566	13.4867	13.4253	13.3896	13.6876	13.4421	13.1159	13.4659	13.2658	13.0451	13.6422	13.6902	15.0293	13.153	12.8012	14.071	14.1886	13.4165	13.3178	13.1353
P13807	12.125	12.9408	12.0191	12.5386	12.8059	13.0181	12.7113	12.8175	13.0445	12.9523	12.6775	12.8457	12.8395	12.7346	12.5377	12.4437	12.5054	12.5137	12.801	12.5183	13.3809	12.2896	12.7031	12.4907	13.3257	12.2966	13.4264	12.5336	12.9132	12.6388	13.7272	13.272	13.0103	13.0897	12.4454	12.3801	12.8104	13.2683	12.7292	12.8144	12.321	12.7094	13.0855	12.1358	12.701	14.202	13.0291	13.3149	13.6906
P13861	15.8851	16.1246	15.4921	15.4025	15.3638	16.1014	15.6963	15.9093	16.1871	16.0963	16.079	15.9481	15.8355	15.8043	15.9757	14.6056	16.2431	15.3064	15.3157	15.5512	15.8308	15.7127	15.0307	16.0114	16.188	15.3054	15.3596	15.9249	15.612	15.6263	16.2215	15.3892	15.4378	15.4453	14.8727	15.3309	15.7653	15.9467	16.0523	16.1096	15.5633	15.6003	15.711	15.9898	15.9263	15.848	16.1228	15.2633	15.7636
P13929	14.1594	16.9996	15.8206	14.5564	14.3777	15.1414	14.2912	16.217	14.6812	15.685	14.7005	15.5493	16.9599	16.1719	14.3867	14.6083	14.9572	15.3267	15.4923	15.7579	14.5965	15.039	14.845	16.0668	15.2729	14.5641	16.4536	15.9603	14.9151	14.6952	15.9412	16.2397	15.3638	14.8333	15.4373	14.9002	15.5372	14.469	15.225	15.2531	14.3519	15.6624	14.3779	15.8833	15.2529	16.3696	16.0846	17.687	15.1011
P13987	14.4137	13.7639	15.2403	14.7099	13.9985	14.3078	13.86	14.1843	14.3423	14.533	15.0008	13.7663	14.5099	13.984	13.9507	14.3118	14.2794	13.4737	13.8184	14.1185	15.2297	14.8486	14.735	13.5154	14.4135	15.7161	13.9527	13.9601	14.2066	14.3122	13.6558	14.6399	14.791	14.649	14.5897	15.057	14.1815	14.1665	14.8445	13.4603	14.5348	15.0813	14.3832	14.8362	14.4855	14.0962	14.2353	13.8957	13.3671
P13995	13.6096	13.8442	13.2717	13.9597	13.1989	13.2239	13.9247	13.7339	13.6184	12.9687	13.2758	14.1202	13.8972	13.9031	13.5155	14.1483	14.4169	13.8483	13.6379	13.741	13.8076	13.4783	14.137	13.1546	14.202	13.5936	14.2152	13.3745	13.8744	14.696	13.012	13.8551	14.2593	14.3885	13.0632	13.2394	13.7503	13.7889	14.2356	13.7633	12.9016	13.1706	13.425	13.1908	13.6533	13.1485	13.3811	14.2825	13.4766
P14174	13.465	14.2045	12.4036	11.9263	13.5941	13.4152	12.8167	12.9219	12.2341	12.7844	12.57	12.7281	13.127	13.8042	13.7351	13.5202	12.9357	13.017	13.1523	13.4559	13.1619	12.9146	12.4354	12.9043	13.0135	12.8056	13.1127	13.4039	13.3427	12.6905	12.955	13.7956	13.3596	12.5498	13.5897	12.4985	12.9224	12.243	13.0938	13.0261	12.4769	12.9931	13.9843	13.8803	13.0679	12.555	12.0744	14.3954	13.9527
P14209	12.0054	11.9672	12.0341	12.2496	11.7711	12.0494	11.079	12.6937	12.4872	11.7616	11.4977	12.4375	11.7863	11.9375	10.7892	11.8129	12.0892	12.5388	12.4247	12.8734	12.5391	11.8068	11.6318	11.6723	11.6844	11.0684	13.1474	12.1899	11.5964	12.1308	12.3976	10.953	12.0826	11.2842	10.6986	11.046	10.9182	11.9063	11.5889	11.4885	11.5854	11.024	11.9441	12.3044	12.2855	11.8816	11.6737	11.5611	11.7139
P14314	15.3915	15.2585	15.5038	15.2337	14.9552	15.0627	14.4587	15.3574	14.9834	14.861	15.9341	14.8888	15.304	14.8488	15.1189	14.7583	14.8658	15.2713	14.9211	15.5382	15.3332	15.4599	15.1963	15.6251	14.6424	15.0459	15.2652	14.5097	15.0596	15.3224	14.9869	15.53	16.1437	15.6766	15.7277	15.5414	15.787	15.4337	14.867	14.8083	15.2573	15.4177	15.3277	15.4784	14.9862	15.0533	14.6965	15.0187	14.9954
P14317	12.1182	11.4585	13.4902	11.8238	11.6235	11.2397	11.4949	12.0298	13.4503	12.2577	12.6138	11.609	12.1471	10.7555	12.1572	12.6028	11.7806	12.4081	12.1908	11.2929	12.7425	12.7044	12.717	12.1614	11.1218	15.0194	11.6031	10.6258	11.5216	12.2323	11.341	13.277	12.1647	12.8985	11.8833	11.9323	12.0677	12.1078	11.5402	11.0671	12.293	12.6272	11.9638	11.7388	12.9702	12.2814	12.006	11.3007	11.2617
P14324	13.3946	13.1857	12.4419	13.1427	12.7117	13.2771	13.4946	13.4401	13.5483	12.946	12.5863	13.4162	13.7585	13.089	13.362	13.1531	13.1562	13.7128	13.1316	12.785	12.8979	13.3703	13.3106	13.2909	13.4203	12.846	13.12	12.9276	13.3395	13.4146	13.1399	12.1995	13.6216	13.6632	12.7089	12.8277	13.6591	13.6105	12.98	13.1667	13.7304	12.7676	13.1139	13.1926	13.162	13.332	12.7389	12.595	13.527
P14406	14.5795	15.821	14.9231	14.5269	15.4264	15.1396	14.8276	15.3605	14.4163	14.747	15.02	14.7854	15.4539	14.7526	15.7525	14.3419	14.2611	15.9556	14.8712	14.5418	14.664	15.1916	14.5052	15.0221	14.6307	14.2795	16.2131	14.4064	14.5501	14.3375	15.2886	15.3091	16.136	14.3529	14.8713	13.8602	15.3869	15.1028	14.4728	14.5974	14.1424	14.244	15.3951	14.8115	15.2691	15.1295	14.0793	15.8098	16.2887
P14543	15.1138	14.928	15.8263	15.5115	15.0883	16.1937	15.0174	15.1353	16.0862	15.6929	16.0563	16.2625	14.7956	15.5732	15.5378	15.2828	16.0033	14.7707	15.5745	15.4493	16.4881	15.0642	15.335	16.4326	15.441	15.8074	15.0636	16.4266	15.6344	15.109	15.6191	15.1136	14.5362	15.5533	15.4689	15.3021	15.2213	14.2563	15.4614	16.5898	15.0866	16.7353	15.3941	15.3137	15.2327	14.9073	15.8418	15.3084	15.3463
P14550	15.8641	16.9017	16.4895	16.2901	17.0056	16.3517	16.2733	16.5522	16.0825	15.792	16.0548	16.2716	15.7459	16.4049	16.7473	15.8755	16.4971	16.5606	16.5046	16.4619	16.3333	16.3129	16.1994	16.4165	16.4253	15.5134	17.1751	15.5803	16.6374	16.3555	16.2079	17.2269	16.8627	16.2854	16.5953	16.4447	17.3391	16.5218	16.2985	16.2686	16.563	16.0202	16.557	16.6405	16.5508	16.0396	16.2864	16.5155	16.8224
P14555	12.9651	12.497	13.2295	13.3051	12.65	15.6248	12.9145	13.8448	12.946	12.6881	13.5518	13.908	13.3017	14.096	12.8812	12.5778	13.0993	13.1775	15.0881	12.7306	13.6921	13.3191	12.8517	12.6689	12.8553	12.5553	12.9729	13.7124	13.5138	12.4543	12.8762	12.419	13.5564	13.1514	13.007	13.1162	13.0778	12.5892	12.8938	12.4026	13.9342	13.7477	12.97	15.7001	13.1945	13.0279	12.7932	12.4374	12.1485
P14618	17.0656	18.1415	17.8471	17.7279	17.3006	17.7286	17.4465	17.8014	17.5636	17.6221	17.6249	17.6433	18.328	17.5277	18.0543	17.2573	17.8003	17.4985	17.8461	17.5557	17.9401	17.7889	17.848	18.1454	17.5411	17.8653	18.2559	17.5858	17.3356	17.616	17.3147	18.2488	17.7704	19.102	17.7246	17.4009	18.1609	17.7852	16.9771	17.9116	17.678	18.2808	17.9618	17.8752	17.9219	17.4269	17.5436	17.8821	17.5717
P14621	10.6813	11.3741	10.7453	10.9472	11.0804	10.8954	11.0478	10.8643	11.1471	11.377	10.7991	12.6316	12.3373	10.9846	13.1803	11.424	10.5623	11.8365	11.0694	11.849	11.4978	11.2064	11.9304	10.5016	11.5406	11.0265	10.6327	9.67901	11.1092	11.5874	11.4047	11.621	10.7891	11.8646	11.2645	11.2479	10.4736	10.6255	11.0282	11.5865	11.0277	11.3098	11.3995	10.849	11.4171	12.0593	10.2646	11.4383	10.4652
P14625	17.3325	17.18	17.4169	17.0476	17.5916	17.1602	16.7174	17.4215	16.6868	16.991	17.3572	17.1361	17.4257	16.6554	17.1403	17.0705	16.8702	18.1207	16.9261	17.9299	16.2222	16.9499	17.2826	17.1344	16.6768	16.2213	17.4716	16.1989	17.3658	17.3533	16.7	17.2233	17.4078	16.9145	17.4762	17.458	16.8538	17.9367	16.453	16.2334	17.1629	16.3647	17.635	17.5703	17.0858	16.5939	16.7731	17.0676	17.6478
P14649	13.7026	13.908	14.0363	13.2259	13.2489	13.9272	13.9897	14.1663	13.2814	13.8595	13.7067	13.9806	15.8625	13.9343	13.6099	14.3585	13.9336	14.0374	13.5557	13.7256	13.8521	14.1674	13.7765	13.7464	13.3037	13.9387	14.0488	14.0386	14.0161	13.6833	14.2071	13.7819	14.0621	14.2962	13.7507	13.8659	14.1826	13.3449	13.6702	13.8646	14.1414	14.6439	13.8159	14.0858	14.1517	13.887	13.5421	13.3446	13.9532
P14780	14.4806	13.8328	13.6497	14.7895	14.9396	14.4014	15.2414	13.4376	14.4399	13.7456	14.5422	13.2273	14.3702	14.0979	15.0335	15.363	14.1418	14.8687	13.8769	14.1521	13.197	14.9693	15.1557	14.0553	13.9561	14.4197	13.4742	15.1243	15.0503	14.4407	14.1947	15.0488	14.9654	13.6264	14.52	14.6563	15.2451	15.3559	14.4033	13.0207	14.8632	14.7957	15.0008	14.4253	14.3258	15.1148	14.3998	14.1092	14.1124
P14854	12.7924	13.255	13.7751	13.4557	12.4633	13.9552	12.4804	13.4436	12.2338	12.5895	12.9698	12.9498	14.2788	13.264	12.2738	13.1042	12.3783	13.6539	12.7964	13.5591	12.6527	13.7014	12.6862	13.6033	12.0655	13.4345	12.7227	12.9693	13.3562	12.7953	13.217	12.6275	13.8393	13.3299	13.4089	13.093	13.4458	13.5193	13.214	12.828	12.8843	13.7232	12.6365	13.2464	13.0753	13.0544	12.7279	12.626	12.7439
P14866	16.275	15.7757	15.7766	15.5699	15.5179	15.5274	15.9378	15.8314	15.6196	15.3544	15.8449	15.2799	15.9094	15.23	15.7863	15.5634	15.3189	16.0924	15.4531	15.4492	15.061	15.8336	15.6263	15.4353	15.1752	14.9273	16.1947	14.5001	15.1742	16.4266	15.4192	15.9157	16.2934	15.8309	15.204	15.3968	15.503	16.0968	15.2431	15.2284	15.9602	14.8341	15.8772	15.7263	15.5634	14.8124	15.1667	15.4498	15.8301
P14868	15.6045	15.5671	15.6073	15.3018	15.8076	15.1016	15.7753	15.6535	15.4698	15.1584	15.3067	15.0249	15.4946	15.2838	15.3127	15.3724	15.4431	15.4368	15.2992	15.4031	15.0828	15.0675	15.4239	15.2326	15.3085	14.4699	16.0623	15.1549	15.3579	15.5188	15.5566	15.8366	15.592	15.1513	15.4105	14.9515	15.2684	15.8288	15.1924	15.0867	15.8397	14.5748	15.7919	15.2887	15.5086	15.2692	15.4235	16.405	16.066
P14923	17.0585	16.2031	16.0549	15.7669	15.8018	16.5763	15.0809	16.3117	15.5876	15.8803	15.383	16.1679	15.3359	16.1367	15.4943	16.1493	16.5951	15.992	15.8599	16.2167	15.5498	15.5302	16.7607	15.9918	15.8418	14.7078	16.4231	14.7337	15.5666	16.2689	15.8057	16.8276	15.6081	15.0382	13.9739	15.8001	15.6619	16.5085	15.9934	15.1988	16.5944	15.7238	16.5548	16.1894	15.6294	15.1884	16.0881	16.1767	15.5398
P14927	14.9925	14.3451	14.7586	14.0668	13.8566	14.5722	15.1793	13.515	14.9175	15.7759	14.0461	13.7759	14.9033	15.2768	13.8347	14.1325	14.1332	15.9896	14.1853	14.7206	14.404	13.9751	14.6823	14.4661	13.868	14.2156	14.3511	14.6863	13.7757	15.4684	13.8425	14.896	15.5706	15.1775	14.5593	15.0578	15.4347	14.7397	13.6582	15.2232	14.7392	14.538	14.525	13.7046	15.1117	14.2868	15.7396	14.4889	16.4952
P15086	13.777	13.8631	12.8994	13.1236	12.8717	14.3731	13.7302	13.8253	13.7812	14.5138	13.1722	14.2088	13.2396	13.3294	13.1345	12.5782	14.1247	12.7583	13.5895	12.5565	12.3695	12.738	12.3793	13.4875	12.5069	13.2952	12.699	12.9192	13.4641	13.3866	13.9004	12.9622	13.3899	13.3441	14.1919	13.7265	13.9573	13.1805	12.3032	14.673	12.4423	13.9195	12.9607	13.5021	12.8474	13.908	13.522	12.7944	13.2732
P15090	12.9277	14.1953	13.9332	14.1455	14.1608	13.556	13.1278	12.3232	12.7239	13.8065	13.3257	12.741	13.1988	13.0506	14.6691	14.5872	13.1653	14.3968	13.6471	14.7637	13.5026	12.5847	13.2384	14.0538	14.8602	14.2151	13.4853	12.262	13.4141	13.0421	13.2825	14.1513	13.9444	14.0236	13.7463	14.6544	14.22	13.6772	13.4118	12.6691	13.061	13.0306	12.5216	13.0692	13.0572	14.9921	13.4141	13.3876	13.0855
P15104	14.2698	13.9345	14.0273	13.4068	13.8051	14.0932	13.6557	13.4125	13.8071	13.6895	13.5969	14.3542	13.9721	13.7324	13.4367	14.4208	13.25	13.5425	14.1116	13.8888	14.2042	13.8794	14.0441	14.1435	14.0304	14.2952	14.0534	13.9103	13.4014	14.1919	13.5309	15.0862	13.3064	13.8443	13.9047	13.8276	13.8423	13.7387	13.7255	14.1168	14.1237	15.5195	13.7348	13.9075	13.8797	14.3023	13.8156	14.0614	13.7764
P15121	11.891	12.1405	12.4727	12.4731	12.5882	12.5169	12.0039	12.4073	12.4106	12.7937	12.1095	12.3968	12.8273	12.6828	12.459	11.9328	12.3658	12.3323	12.486	12.3652	12.3005	12.6252	12.6496	12.1324	12.2176	12.4609	12.7678	12.2685	12.4165	12.9804	11.6506	11.8816	12.6624	12.4922	12.544	12.3333	12.2169	12.398	12.4926	12.93	12.3299	12.7909	12.6045	12.3784	12.2891	12.846	12.2343	12.7377	12.288
P15144	15.0481	15.5311	15.3904	14.5718	15.9025	16.0715	15.1112	14.6835	15.9756	15.649	14.4191	15.291	14.6648	16.5063	16.8101	15.3107	16.1413	14.7778	14.8346	15.6556	16.3518	15.6106	15.2314	15.9451	15.7257	15.9165	16.1388	16.8439	16.144	14.5581	15.2928	14.8048	15.254	15.1651	15.5623	16.998	16.3571	14.6708	16.0074	16.3375	15.9619	15.9015	15.3213	15.7037	15.4177	15.7745	15.5176	15.2393	15.6156
P15153	12.8	13.4757	14.5035	12.701	12.7065	13.0292	13.1527	13.2764	13.8022	12.845	14.3957	13.4704	12.589	13.0858	12.4527	12.1932	13.1084	12.7426	12.9361	13.9447	14.1824	13.1014	13.3133	13.2112	13.0266	15.7481	12.5768	12.5645	13.4129	12.2057	13.0324	12.6187	12.5489	13.6474	13.6492	13.2077	13.1332	12.7225	12.9886	14.2258	13.3907	14.1059	13.2098	13.5701	12.89	13.6168	13.2795	12.8231	12.6449
P15170	13.0989	13.9186	13.6469	13.6095	12.6072	13.4582	13.6296	14.1131	13.2938	13.3644	13.157	13.2605	13.0871	13.4768	13.7233	12.9023	14.3038	12.9197	13.4307	12.9423	14.3132	13.2841	12.7949	13.6933	14.0096	13.472	13.5411	13.7772	14.0955	13.5245	14.0035	13.4136	13.6007	13.0828	13.7656	13.7249	13.3618	13.0847	12.6428	13.4847	12.8545	13.4347	13.4625	13.5828	13.1615	13.5794	13.5738	13.2508	13.6877
P15289	14.0785	14.5681	14.8111	14.253	14.9728	15.8877	13.6524	15.1272	14.3976	13.9377	14.9075	14.4351	13.7172	15.3053	16.4675	14.271	14.5341	14.626	15.0263	15.2884	13.978	15.2566	14.0073	15.1243	14.2104	14.0907	15.5085	13.6613	15.2024	15.6589	13.7046	15.6607	16.3701	14.3766	15.0471	14.2626	15.0806	16.0664	14.4516	14.0751	14.3507	14.2246	14.4384	14.2261	14.9655	15.1572	14.9779	14.0054	16.6673
P15309	18.3858	19.0788	17.8594	19.2142	20.0542	20.6993	17.6283	18.8641	15.6012	18.9087	18.7592	18.2783	18.2902	19.7525	20.4369	18.0586	18.4876	17.6319	20.0897	17.9197	19.8043	17.8168	16.302	19.2977	20.2589	15.2046	20.0294	16.5903	21.2351	17.0906	19.0405	19.3694	18.3412	17.9393	18.5608	19.3779	19.5924	18.693	19.3653	17.0582	17.357	15.8555	20.9912	18.7023	19.6954	19.3914	19.1397	18.5663	20.5997
P15311	15.8557	15.5185	15.9435	15.4502	15.9371	15.6682	15.3131	16.0648	15.3353	15.3271	15.9074	15.6879	16.2286	15.5795	15.5714	15.8644	15.0151	15.9798	15.3418	15.4709	16.0076	15.8588	15.5136	15.9383	15.4679	15.9556	16.0931	14.4024	15.5831	15.7287	15.186	16.3384	16.6049	16.832	15.8738	15.6355	16.5711	15.9631	15.3067	15.5053	15.6017	15.5558	16.2154	15.7802	16.1389	15.2305	15.0681	15.9575	16.084
P15374	12.7306	13.6263	13.0261	13.6613	13.7978	12.8064	13.5282	13.237	12.7471	13.2404	12.5107	15.6657	13.2064	12.4473	13.2611	14.216	13.3866	13.0884	13.7298	13.0904	13.4832	13.3166	13.6364	12.6721	13.4272	13.0399	13.4699	13.4439	14.1713	13.684	12.9495	13.4864	13.7483	14.1442	12.8836	13.3956	13.0752	13.2655	13.1392	12.5687	12.5385	13.8575	13.3752	13.4807	13.8102	12.6082	13.2315	12.6462	13.5132
P15428	12.6983	13.9303	14.6716	12.9369	12.5257	12.7814	13.1446	14.4117	12.2993	12.7414	12.8966	12.4179	12.8405	14.3258	14.5343	14.0365	15.3329	13.2127	12.7004	12.8242	12.9276	16.3248	13.1987	14.6284	12.7904	14.0318	13.7148	12.9082	13.5015	13.1639	12.3594	12.9377	13.8381	12.6521	12.4944	12.4118	13.1799	15.2515	13.3665	12.2297	13.3792	13.0568	12.6834	12.9943	12.8879	12.9798	12.8159	15.7819	13.2101
P15502	13.311	13.3518	13.3409	14.0333	14.9084	14.3264	13.8263	13.5838	13.3296	14.1624	15.1297	13.9197	14.2625	13.5678	14.4646	13.3927	13.7998	13.1421	14.3479	13.6961	13.9674	14.2708	14.3705	13.5703	14.123	13.7717	13.9271	14.9681	14.254	14.8871	13.4095	13.6523	14.1229	14.2072	15.1704	13.1987	14.3808	13.8483	14.0096	14.8167	12.8039	13.9566	13.848	13.5894	14.2468	13.5274	13.9984	13.579	14.6163
P15531	14.7031	15.721	15.3476	14.573	15.4441	15.5364	15.9262	15.8101	13.8701	14.1543	14.8195	14.1985	15.6592	15.0444	15.3855	14.731	14.9225	15.3743	15.1166	15.3174	14.5222	15.7335	15.0942	15.188	14.2205	14.447	16.0527	14.0575	15.0658	15.5956	15.3579	15.2172	16.0952	16.3979	14.9516	15.2744	16.1339	15.5206	14.0586	14.6848	15.1431	15.0379	15.5971	15.1256	14.8585	15.2933	14.71	16.6629	15.9619
P15559	14.851	15.3269	15.0416	15.2228	14.7512	15.0637	13.9931	13.841	15.3226	14.7138	15.3493	14.5402	14.9692	14.8549	14.5325	13.3768	15.1295	14.0943	15.0804	15.6869	15.1793	14.4236	15.3713	14.9847	14.8521	16.1898	14.4638	14.8085	14.0601	14.6214	13.6779	15.1763	15.2005	15.3512	14.5622	15.2149	14.377	14.9766	13.5718	14.6832	14.9316	15.2074	15.0029	14.8009	14.8988	13.9311	14.6225	14.3055	14.3631
P15586	14.1671	14.2241	14.2973	13.8569	14.3362	14.3029	14.8372	14.2281	13.8184	14.1032	14.391	14.1478	13.9275	14.5099	15.0726	14.2804	14.1784	14.7271	13.5793	14.6314	13.9209	15.0117	14.2184	14.5073	14.3083	13.7029	14.9379	13.5753	14.3412	15.1104	14.0383	14.3887	15.1128	14.3336	13.9714	14.4281	14.5662	14.2538	13.9015	13.8469	13.7076	13.8912	14.285	14.7111	14.5344	14.1968	14.6569	14.4426	16.2107
P15880	15.9912	16.5803	16.2058	15.7412	16.2325	15.6424	16.4332	16.4259	15.783	15.7154	16.3346	15.6407	16.9069	15.8798	16.2799	15.8811	15.9574	16.1187	15.7767	15.9694	15.8903	15.9831	15.9635	15.5966	15.7095	15.6604	17.1463	15.116	15.9596	16.3097	16.5121	16.1067	16.5738	16.3438	16.0287	15.8404	17.3572	16.4293	15.6602	15.886	15.9786	15.614	16.5711	16.2727	16.2108	16.1307	15.754	17.172	16.7811
P15907	13.4868	13.1345	13.9118	13.9608	13.3805	13.3315	13.4404	13.3668	13.0177	14.0263	13.3348	12.4944	14.0729	13.4644	12.8293	13.1438	13.3636	13.422	13.561	13.7397	13.2938	13.176	13.0325	12.9298	12.8557	13.5272	13.1019	12.9682	13.1805	13.0569	13.5475	12.9687	13.3819	13.3666	12.0516	14.1164	13.7854	13.2009	14.1292	12.9466	13.1411	13.7476	13.1943	14.0795	13.7316	13.6506	14.009	13.0714	12.7757
P15924	16.2133	14.6204	14.5125	15.3107	16.1532	15.3788	15.3259	15.3224	16.2377	15.673	15.3368	15.8933	15.6785	15.0253	15.1222	16.0681	15.2303	16.151	15.4575	15.2316	15.6251	14.2827	15.1663	14.6748	15.8267	15.5577	15.2028	15.607	15.4694	15.296	15.4459	14.4666	14.5892	15.1822	15.0328	14.1142	15.1335	14.4932	15.2722	15.8384	15.288	15.066	15.2566	14.6476	15.8177	14.9397	15.3383	15.0997	15.4742
P15927	15.373	14.9901	15.9345	16.3635	15.3307	15.6133	15.3661	15.5815	16.3278	15.6541	14.5201	16.1025	15.1986	16.0193	15.5131	16.3803	15.1003	15.8302	15.8206	16.269	15.6772	15.8735	15.9782	15.5696	16.071	15.7618	14.868	15.827	15.841	16.2755	14.9751	14.5414	15.4918	15.5541	14.8914	15.1548	15.3074	15.353	16.3121	15.3039	16.1831	16.316	15.3348	15.0393	16.3505	16.4629	16.5956	14.1933	14.5068
P15941	11.4528	12.8381	13.1274	11.8145	12.185	12.7187	12.3357	12.7054	12.3294	12.5993	11.8038	12.6522	12.1141	13.8274	12.1909	11.8537	15.2034	12.0922	12.4581	12.9989	13.1596	12.8658	12.8093	15.3655	12.293	12.3753	12.5676	13.4299	12.0074	11.8545	16.3972	11.7858	11.8443	11.9042	12.7495	11.8157	12.2874	11.6193	12.1984	12.9211	12.0204	14.0115	12.8239	13.1561	12.1214	12.8363	12.0351	12.6906	13.5982
P15954	13.7548	14.2943	13.6537	12.6969	13.4931	13.4802	13.0247	13.1733	13.1008	12.9571	13.6586	13.7682	13.6002	13.2375	14.094	12.5745	12.4104	14.1749	13.0311	12.872	13.1862	14.0455	12.9115	13.5973	13.1116	12.0483	14.1738	13.0385	13.4107	12.1932	13.3347	13.6441	13.9462	12.4722	12.7376	13.2525	14.1379	13.3804	13.1485	13.0666	13.3055	12.7029	13.8352	13.306	12.3743	14.1588	13.2734	12.828	14.1698
P16035	11.4493	11.0901	11.3589	11.1644	11.7943	11.5261	12.9129	12.3695	12.2117	11.2049	12.627	12.3968	11.6887	12.5901	11.7983	11.9256	11.3988	11.7758	12.5005	13.1241	12.7496	11.471	11.5646	11.8455	13.3745	13.1824	11.6311	12.5067	12.1672	11.8127	11.011	11.3098	11.6741	11.5794	12.5878	12.1736	13.0032	11.3944	11.7615	13.5454	11.2518	12.2726	11.063	13.2055	12.7185	12.3778	12.8053	11.7406	11.6471
P16070	12.3663	12.6147	12.2417	12.7443	12.2347	14.3425	11.934	13.0575	13.7219	11.7791	12.446	12.6856	12.5793	12.5295	11.7699	13.3858	12.9134	12.7311	12.5598	13.1658	12.3143	11.193	12.6275	13.463	12.9121	12.5907	11.544	13.19	13.1555	12.4947	12.5735	13.8119	12.4942	12.7835	12.707	13.054	13.2757	12.7249	12.6989	12.7945	12.1713	12.5699	13.0615	12.2235	13.3414	12.4154	11.5901	12.9862	11.8254
P16083	12.8538	12.3153	11.723	11.3993	12.0742	12.1298	12.9301	12.0022	12.8	11.8949	11.9094	12.0122	12.6562	12.0231	12.281	11.7826	13.344	11.8666	11.5236	12.6919	11.8304	11.9166	12.4314	11.5974	12.5771	11.915	12.4816	12.6589	12.1168	13.0515	12.2883	12.5464	11.5774	12.4225	12.1528	12.2574	12.2815	12.7267	12.4373	11.4479	12.6521	12.292	12.9079	11.8545	12.3239	12.5436	11.6911	12.5745	12.6929
P16144	11.9749	12.4106	12.6344	13.6086	12.2551	12.3185	13.1466	12.0823	12.0692	13.2088	12.3818	12.5064	12.3415	12.5801	12.3396	11.9592	12.7259	12.1762	12.2427	12.5203	13.123	11.9458	12.8781	12.8399	12.3475	12.1761	12.6196	14.1035	12.1377	11.8276	12.2423	12.5073	12.2942	12.1874	12.799	12.3723	12.4324	12.9748	13.0141	12.4312	12.3013	12.1999	12.0237	12.2368	11.948	12.3788	12.5468	12.353	12.7827
P16152	16.5601	16.6431	16.9263	16.7145	17.1907	16.6804	16.4592	16.2962	16.7331	16.6577	16.258	15.5389	16.5554	16.2453	16.8598	15.7985	16.8657	16.2274	17.1307	17.4266	16.5561	17.2452	15.8227	17.0279	17.0289	16.3906	16.7673	15.6112	16.9359	16.5393	16.5358	16.6809	16.6716	16.0622	16.8832	16.8343	17.698	16.8175	16.868	16.8237	16.6094	16.6986	16.5029	16.3105	16.4294	15.9355	16.527	17.0722	15.8636
P16157	11.9562	12.1537	12.0435	12.1095	11.7208	11.7691	12.4231	11.8386	11.8405	12.0299	12.5715	12.0122	11.6076	12.6512	12.1859	12.0316	12.0875	11.7032	12.1296	11.8624	11.6394	12.0698	12.0041	12.4266	12.2866	12.6872	12.0388	13.2634	11.6251	12.1061	13.0242	12.2926	12.1287	12.3696	11.5596	12.3791	12.7546	11.4691	11.9068	12.1812	11.735	12.1369	11.7604	12.1644	11.5437	14.1365	11.5644	11.3961	12.1419
P16219	13.4498	13.9557	13.5256	13.1725	13.4274	13.0038	14.945	13.6347	13.8852	13.1107	13.785	13.0454	14.4609	13.2912	13.3098	13.066	13.6316	14.0056	13.8457	12.9421	13.1017	12.9682	13.2845	13.7895	13.5764	13.1119	13.7494	12.8732	13.3226	13.4387	12.708	13.762	14.2012	13.8628	14.1264	13.1551	13.133	14.2159	13.536	13.1641	13.4535	13.8626	13.5237	13.67	13.3615	13.5816	13.4695	14.2647	13.6324
P16220	17.07	15.5358	15.7441	16.367	16.9102	15.9546	16.3926	15.7694	16.9617	16.631	17.0304	16.116	17.1016	15.9918	16.2348	16.3146	15.5639	16.2844	16.4742	16.1404	16.0161	16.7051	15.2758	15.8693	16.6922	16.1698	15.1773	15.6846	16.4593	17.5111	15.31	14.759	15.1556	16.1422	14.8137	16.3291	15.9416	15.5309	16.2777	16.2009	15.928	15.6938	16.8632	15.6997	17.0649	15.7577	16.343	16.035	15.2465
P16278	13.8165	14.0336	13.9958	13.501	13.6408	13.6726	14.4657	13.2373	13.3162	13.2078	13.8719	13.5349	13.0795	13.3707	15.0829	13.4252	13.647	14.211	13.2678	13.6241	13.5346	13.5436	13.5135	13.5557	13.3949	13.0855	14.091	13.922	13.7367	13.7995	13.6307	13.5288	14.0924	13.445	13.3494	13.3977	13.9326	13.2508	13.7692	13.5858	14.0792	13.473	14.0052	13.1852	14.2497	14.569	13.2155	13.4304	13.5087
P16383	11.1676	10.6699	11.6343	10.6352	11.3011	10.1864	10.6938	10.5553	11.3277	11.4333	10.1084	10.6835	9.49883	10.9269	10.7544	10.5701	10.7172	10.9183	11.7139	10.7359	10.7212	10.5383	10.352	10.3251	10.5627	10.9541	11.6766	10.8538	11.0019	10.652	10.6625	10.5531	10.7094	10.9344	11.0587	10.7446	10.8918	10.5388	11.539	10.4657	10.1713	11.0471	10.9	11.5271	10.8245	10.6719	10.4258	10.7565	10.4639
P16401	15.9792	17.8215	17.4995	16.5529	15.2339	16.507	15.764	17.324	17.1854	16.5724	18.0712	16.6709	17.5725	16.4536	17.3052	16.0312	16.5667	17.1683	16.5634	16.273	17.4508	16.0546	17.3401	16.7763	15.534	18.4545	17.0965	15.439	15.6246	16.9319	16.4065	17.1526	18.2009	16.8214	16.3174	16.4162	18.1357	16.9516	15.856	16.7254	17.3344	17.604	17.1108	17.4126	16.3316	16.2541	16.4288	16.9103	17.0235
P16403	13.9192	14.5907	15.2459	15.7135	14.8709	15.4977	14.4431	15.4564	15.5334	15.6397	15.3091	15.4486	15.5303	15.5053	15.3072	16.4075	15.2368	15.5035	15.5562	16.6339	15.5787	15.7077	14.9237	13.8125	15.5842	16.3497	14.8449	16.062	15.7874	14.5884	14.2593	14.0186	15.2163	14.2891	13.8837	15.7648	14.9693	15.4056	15.2676	13.6699	15.2363	15.2621	14.3331	15.1101	15.4673	15.1767	16.1698	15.712	14.9492
P16422	14.875	15.0616	14.9519	14.559	14.9495	14.8178	16.1339	14.9951	14.8087	14.834	15.0035	15.1523	15.2266	15.0366	15.0932	14.5757	14.9406	14.9004	15.1089	15.2809	15.0631	14.9068	14.7553	15.254	14.7313	15.224	14.819	15.321	14.8696	14.739	15.0449	14.9044	15.4051	14.8892	14.9502	15.0707	14.7672	15.0476	14.8794	14.9584	14.5977	15.1697	14.9228	14.6737	14.7768	14.6938	14.3794	14.8942	15.0995
P16435	13.7482	13.5154	13.8698	13.7105	13.4817	13.2679	13.3674	13.0506	13.3039	13.3809	13.5508	13.1283	13.7803	13.501	13.0966	13.6135	12.831	12.6844	13.3153	13.3815	13.5307	13.8709	13.3319	13.6744	13.1388	13.4082	12.8419	13.0074	13.6323	13.5891	13.0206	14.0707	14.0959	13.1654	14.167	13.466	13.8783	13.7965	13.0407	12.7831	13.5817	13.7294	13.3091	13.9551	12.9024	13.4095	12.8737	13.6002	13.6751
P16455	13.6499	13.4798	13.7496	13.7034	13.3484	13.4485	12.8835	13.5684	13.0049	13.2845	12.9904	13.3183	14.0645	13.4737	12.6411	14.1201	13.5929	13.9498	13.0436	13.4615	13.4164	13.6398	13.5895	13.2916	13.33	13.7021	13.8298	13.7568	13.4833	13.8128	13.448	13.1193	13.1738	13.1748	13.5174	13.4572	13.4037	13.4462	13.2526	13.0648	13.1058	13.3965	12.6993	13.3719	13.4125	13.0444	12.9212	13.7083	13.6793
P16615	13.7541	13.8927	13.4829	13.6713	13.865	13.2956	13.6048	14.0125	13.624	13.8489	13.9902	13.5396	13.5339	13.704	13.3895	13.9084	13.838	13.6665	13.9353	13.7378	13.5974	13.5216	13.803	13.2247	13.3542	12.9002	13.6734	14.0931	13.3646	13.6943	14.0835	14.1007	13.3181	13.9623	13.6634	13.81	13.481	13.5796	13.7733	14.0146	13.831	13.5315	13.9752	13.3148	13.871	13.5543	13.4306	14.1427	13.8588
P16870	15.8534	15.3383	14.5688	14.946	17.1887	16.2026	15.9556	16.2935	13.1023	14.3267	15.4609	13.7042	15.0711	15.3961	16.1412	13.8202	14.8616	13.1523	15.486	14.8702	15.1337	14.1455	14.0972	15.7719	16.0361	14.5541	13.6011	13.7594	14.6265	13.498	13.4858	17.7279	16.3251	13.7535	15.8451	15.8586	14.2449	16.7609	15.1246	13.5322	15.5626	14.0601	14.6545	15.1	14.0352	14.5685	13.3902	15.0355	13.9127
P16885	9.62023	10.6909	10.7069	11.4465	10.1045	10.6794	10.94	9.83364	11.5019	9.47704	10.4939	10.2185	10.4377	10.9708	10.423	11.0627	11.3574	10.983	11.0886	11.4274	9.99198	9.75514	11.0476	10.6458	10.2327	11.9105	9.80163	11.1532	9.78062	10.1033	11.0624	12.474	10.1647	10.6931	10.8059	10.0808	10.6196	11.1534	10.7988	10.1228	10.6572	10.1258	10.5083	9.32522	11.0932	9.57688	11.2712	10.452	11.4068
P16930	13.7	14.0197	13.9106	13.7265	13.9517	14.5697	14.0308	13.8398	13.6589	14.0647	14.2042	14.0817	13.8603	14.161	14.1627	13.6921	14.1739	14.0089	14.003	13.9211	13.8998	13.92	13.8398	14.1831	14.1625	14.1866	14.0792	14.1373	13.9521	13.9144	14.2586	14.1535	13.7872	14.1445	13.9035	14.3327	14.2216	13.8945	14.118	14.322	13.6388	14.3616	13.5615	13.8961	13.7653	14.4444	14.4643	14.5167	14.4739
P16949	14.6602	15.1177	15.2849	14.7228	14.4701	14.6771	15.3928	14.0927	14.7334	14.6391	14.8952	14.9401	15.8184	15.1007	14.8026	15.1294	14.9994	15.1571	14.9432	15.2135	14.9601	15.6427	15.2026	15.486	14.5015	16.6026	14.7493	14.1151	14.0541	15.5153	14.97	14.7165	15.7312	16.5415	15.2813	14.9288	15.3361	15.2066	14.7115	15.1932	15.4979	14.7739	15.4167	14.3783	15.274	14.8899	14.9779	16.2485	14.6984
P16989	13.7646	13.3514	11.4985	13.4249	13.7497	14.6669	11.9823	12.3727	14.2754	12.8322	13.2462	12.656	14.442	14.0821	12.7495	13.9308	13.0095	14.1614	12.8872	13.5667	13.8715	12.8187	12.8466	11.9853	14.1416	14.2533	12.9358	13.9747	13.2737	12.3366	13.1302	11.875	11.7213	12.8905	12.1091	13.6288	12.8633	10.8612	13.575	14.0909	11.7438	14.0903	12.5927	13.5642	13.7014	11.8531	12.6689	12.0989	12.3482
P17039	13.8399	12.4953	14.2285	15.4011	15.7749	15.5815	14.6706	15.5585	15.5581	16.3333	15.0448	16.0694	14.0523	12.221	14.7988	14.7837	16.3721	12.1192	16.1975	15.2654	14.4984	14.4102	12.2069	14.5059	15.5143	14.3834	12.4763	16.2066	14.2317	14.8922	17.0217	12.7344	12.8987	13.1511	15.2848	14.1296	14.2613	10.5403	15.2641	16.4521	14.7904	12.5054	15.05	12.2108	13.3816	14.2045	15.5094	14.9286	13.7319
P17050	13.9837	13.0089	13.0931	13.4891	13.3988	13.7127	14.6005	13.5279	13.5413	13.0587	13.6216	13.3267	13.7203	13.8538	14.191	13.5475	12.2274	13.8361	13.2699	13.7206	13.7008	14.3624	13.166	14.29	12.9561	13.4589	14.3616	12.8373	13.5648	14.7151	12.9222	13.979	14.5843	13.7859	13.8252	13.7636	13.9323	14.3621	13.3185	14.074	13.3994	13.7326	12.973	14.1203	13.9196	13.6415	13.7516	13.4925	14.7843
P17096	11.8774	12.9907	13.5597	13.3996	12.8691	12.9711	13.7715	11.9554	12.6086	13.3653	13.2045	12.4566	13.2773	12.7869	13.3412	12.9109	12.693	13.5324	12.5632	13.5503	13.4875	13.0452	13.5621	12.2968	12.421	12.7778	12.5183	13.2641	12.7968	13.7307	12.6349	14.4871	14.7188	13.584	13.3006	13.2072	13.689	13.1209	12.155	11.8819	12.2306	13.4799	14.0383	12.9613	13.7716	12.8531	12.8175	11.6305	13.8562
P17152	14.9204	14.9222	14.3145	14.2062	15.1989	13.7987	13.6239	14.2098	14.7627	14.2801	14.9121	13.0407	14.1006	14.3568	14.6179	13.2205	14.3019	15.2445	13.8084	14.228	14.2073	14.2424	14.0902	14.4527	14.9011	13.9565	14.3438	12.2726	15.6381	15.1786	14.3364	14.1217	13.5418	14.0777	13.8387	15.5452	14.9908	14.338	14.1132	13.5097	14.2364	16.7813	14.5405	14.9145	14.9654	12.8091	13.8977	14.6066	14.3911
P17174	14.0542	14.6739	14.6911	14.5171	14.2754	14.4959	14.7803	14.3689	14.4737	14.3437	14.0511	14.0006	14.5967	15.0182	14.8134	13.9291	14.6412	14.373	14.7559	14.4608	14.8911	14.8709	14.3233	14.8602	14.1243	14.1057	15.2199	14.8196	14.3932	14.593	14.9683	13.7992	14.5234	15.1237	14.7149	14.6073	15.1857	14.7747	14.832	14.7819	14.1855	15.1245	14.813	14.2447	14.7422	14.0478	14.6257	14.5881	15.1145
P17252	12.3616	12.2294	11.8392	12.1062	12.9416	12.3525	12.1748	12.2789	12.981	13.4217	12.0685	12.9354	12.5183	13.3532	12.1836	12.1706	12.0516	12.2347	12.6072	13.0239	13.423	11.4509	11.9058	12.0188	13.6432	12.8926	12.5828	13.8084	12.6179	12.5774	12.7906	12.6245	12.6953	12.1289	12.0211	12.8851	12.3095	12.0014	13.0403	12.9186	12.9499	11.9214	11.4484	12.365	12.33	12.6154	12.5265	12.1932	12.5377
P17342	14.1011	14.5802	14.2685	12.9472	13.9218	13.9828	14.5495	13.9966	14.4919	13.1814	12.8946	14.0012	14.2734	13.7813	13.5395	13.7431	13.5333	13.3405	13.9905	14.1802	13.3666	13.7232	14.3851	14.3165	14.2528	14.4948	14.2662	13.0556	13.5726	14.0537	13.6189	12.6536	12.9789	13.8003	14.1836	14.0068	13.9701	14.0928	13.8117	14.3544	14.3218	14.0436	14.1002	14.3015	13.9286	14.0512	13.9028	13.484	13.4634
P17405	13.4778	15.0696	15.2799	15.2729	14.7642	14.7052	14.8554	15.1743	15.2015	15.4994	14.4045	14.709	13.9627	13.9457	14.9086	14.0938	14.5283	14.6454	15.2681	14.8999	14.3048	14.6671	13.859	14.9708	15.1874	15.2058	15.2881	14.3803	14.4558	13.446	13.8758	15.5914	15.2768	15.3297	15.265	14.9562	15.2478	14.3059	14.4641	15.7027	13.1947	15.34	14.2197	15.2235	13.9886	15.2916	15.4956	14.9534	14.3374
P17480	14.7489	15.1228	15.1524	15.3251	14.7553	15.2557	15.0878	15.0944	15.6178	15.1717	14.8259	15.6629	14.7744	15.1574	15.0415	14.1946	14.6558	14.3327	15.1954	14.7916	15.7668	14.9131	15.0382	15.1082	15.3645	15.1859	14.9572	15.3947	15.1657	14.7862	15.0177	14.4947	14.7033	15.4059	14.9505	14.714	15.1976	15.092	15.8733	15.2184	14.961	16.0806	14.8069	15.0075	15.1922	15.6562	15.8799	15.7155	15.0584
P17540	14.3588	14.5735	14.6654	14.8428	14.5747	14.7604	14.3673	14.9182	14.2126	14.9892	14.918	14.5837	15.3967	15.0593	15.145	14.3105	14.5786	14.3965	14.5533	14.9857	14.4916	14.6391	14.4773	14.6654	14.7627	14.766	14.5771	15.2483	14.9827	14.5323	14.64	14.6289	14.8954	14.571	15.3351	14.8694	15.3671	15.0003	14.3817	14.7936	14.6954	15.2073	14.6344	15.1936	14.5371	14.2515	14.2867	14.7997	14.1763
P17612	12.3951	14.0997	12.7671	13.4328	13.5356	12.9495	13.5628	14.2314	14.3768	13.5506	14.3154	13.7622	12.922	13.9322	14.3563	13.2707	13.6836	13.9787	14.2115	13.473	14.1521	13.1184	13.693	12.2418	13.9047	11.763	14.7891	14.047	13.3083	12.7416	13.9129	14.2256	13.9029	13.6594	13.5944	12.5355	12.4847	13.234	13.2447	13.2357	13.0036	12.5986	13.7011	13.3599	14.3634	14.1797	13.2051	12.5737	14.4392
P17655	14.6899	14.0972	13.1161	13.7353	14.2626	13.4354	13.6416	14.1363	13.7995	13.9657	13.5729	13.9118	14.3094	13.7734	12.5873	13.1187	13.4477	13.4982	13.4947	13.6116	13.9371	13.7256	13.3947	13.5209	12.8199	12.9894	13.0242	13.0623	14.4647	13.6756	14.1533	14.459	12.9757	13.2639	13.4346	13.6479	13.6658	13.8659	13.8652	14.0638	14.3609	13.7077	14.0887	14.2595	13.9047	13.4042	13.6641	13.0482	13.0729
P17661	20.392	19.5661	18.9681	19.8502	20.3447	20.7463	18.8563	19.769	19.9179	20.1635	19.396	20.7106	19.0852	20.4918	19.4399	20.1871	20.3056	17.3429	19.8809	19.8953	20.1929	19.0715	19.0518	20.3387	20.4973	20.454	18.1709	20.9546	20.2574	19.4665	20.3514	16.1042	17.0073	18.2454	19.6065	20.3528	17.7894	18.2782	20.2188	20.6479	20.8269	19.7198	19.1456	19.9942	19.749	19.5891	20.3531	19.1633	19.7089
P17812	13.7521	13.6143	14.8296	13.6832	14.1425	14.0172	13.8016	13.677	13.6474	13.3402	14.8728	14.124	14.2758	13.6683	13.5975	14.0502	13.6682	13.7041	13.3427	13.3692	14.5418	14.3602	13.9842	15.2333	14.1398	14.0915	14.2884	14.0539	13.4168	14.0501	14.0961	14.2209	14.3956	14.4152	15.0934	14.024	14.345	13.6347	13.497	14.8385	13.8819	14.929	13.7864	13.9401	14.149	14.6135	13.1429	14.4532	13.6957
P17844	14.6448	14.9277	14.3024	14.6062	15.1868	14.5106	14.9997	15.3385	14.4971	13.808	15.1745	14.3929	15.2374	14.592	15.0268	15.0054	14.5079	14.8555	14.6881	15.0001	14.539	14.1927	14.6611	14.6903	14.0003	13.5255	15.3595	14.7753	14.608	15.4555	14.8025	15.3148	15.1227	14.6823	14.789	14.2793	14.8122	14.9558	15.16	14.2287	14.1626	14.0478	14.9707	15.0172	14.779	14.5367	13.3425	15.6797	15.0153
P17858	14.0864	13.8475	14.0533	13.8776	13.6759	13.7968	13.4302	13.9994	13.7984	13.6736	13.5805	13.8168	14.6637	13.3588	13.8539	13.0969	14.0823	12.8197	13.9035	13.5775	13.7199	13.6646	13.0667	13.6494	13.5275	12.7437	14.6201	12.7189	13.4301	14.0377	13.6873	14.3035	13.8692	13.6303	13.5789	12.9905	13.9889	14.1166	13.3955	13.5457	13.4975	12.9868	14.132	13.77	13.7456	13.9367	13.4861	14.4454	13.6822
P17900	13.6117	13.8784	13.5371	13.444	13.7081	13.1998	14.1105	12.9473	13.2442	12.9448	12.9314	12.9543	13.4668	13.9791	13.4934	13.2955	13.4062	13.4975	13.6933	13.865	13.658	13.6288	12.6568	14.0461	13.938	12.298	13.012	13.2952	14.435	14.1749	13.326	14.97	14.5211	14.4601	13.7328	13.5955	13.6186	13.5701	13.1901	13.0476	13.4181	12.9439	14.0284	13.9374	13.1804	14.1898	14.0791	14.9643	15.273
P17931	16.404	16.3485	16.4793	16.7567	16.9179	15.5636	15.965	15.9478	16.9331	16.5603	16.3356	16.4422	14.9993	16.8028	15.9266	16.2796	17.0981	16.6507	16.4104	16.1658	16.3977	15.9548	16.6029	16.3455	16.5506	16.2233	15.9265	16.3569	16.219	16.0387	17.2252	17.9428	15.7188	16.9632	16.0312	16.4277	16.3122	17.1525	16.5666	16.4182	16.3953	15.881	16.0711	16.4444	17.7533	16.8527	16.7967	14.7214	16.2073
P17980	14.7541	15.4812	14.8661	14.4503	14.6749	14.5012	14.6922	14.8827	14.5678	14.3555	14.802	14.6734	16.0287	14.664	14.5033	14.6231	14.7402	14.8985	14.4448	14.6831	14.464	14.9446	14.5799	14.7894	14.2902	14.6221	14.9147	14.1488	14.5482	14.9168	14.7305	14.7628	15.2605	15.5285	14.6341	14.8433	15.3466	15.0448	14.0873	14.3952	14.7385	14.4877	14.4752	14.9038	14.7068	14.5712	14.4988	16.1994	14.7234
P17987	14.8092	15.1875	14.6997	14.8971	14.6721	14.7614	15.1796	15.192	14.6759	14.6465	14.9099	14.36	15.0715	14.8392	15.1674	14.6445	14.769	15.0142	14.931	14.5232	14.5577	14.8147	14.6286	14.7766	14.48	15.3877	15.6222	14.44	14.6686	15.0516	14.991	15.1905	15.1035	15.0022	15.0776	14.5898	14.9882	15.3486	14.6478	14.7557	14.7131	14.6136	15.2111	14.8223	14.8229	14.9806	14.8698	15.8994	15.3552
[truncated: 3,138 more rows]
[truncated: 21 more columns]

## Sheet: PCF_FFPE
protein	PN1	PN2	PN3	PN4	PN5	PN6	PN7	PN8	PN9	PN10	PN11	PN12	PN13	PN14	PN15	PN16	PN31	PN32	PN33	PN34	PN35	PN36	PN37	PN38	PT1	PT2	PT3	PT4	PT5	PT6	PT7	PT8	PT9	PT10	PT11	PT12	PT13	PT14	PT15	PT16	PT31	PT32	PT33	PT34	PT35	PT36	PT37	PT38	log2(FC)_FFPE
[truncated: 3,030 more rows]
[truncated: 1 more columns]

## Sheet: latonen_BPHvsPCa
prot	C335	C337	C456	C656	C664	C671	C677	C689	C718	C719	PC0005934	PC0012517vas	PC0015420oik	PC0015760oik	PC0018307vas	PC008431II	PC0109324oik	PC0114670oik	PC0117447oik	PC0200470tutoik	PC0210286tutoik	PC0215197oik	PC0220873tutvas	PC0304786oik	PC0304906oik	PC0304980oik	PC0317163tutoik	log2(FC)	p-value
[truncated: 3,394 more rows]

[truncated: 7 more sheets: IglesiasGato, overlap_PCZA_PCF, overlap_PCZA_Latonen, overlap_PCZA_IglesiasGato, overlap_PCF_Latonen, overlap_PCF_IglesiasGato, 12protein_4cohorts]
